# Supplementary material for: Genome-Wide Role of HSF1 in Transcriptional Regulation of Desiccation Tolerance in the Anhydrobiotic Cell Line, Pv11
Source: Int J Mol Sci. 2021 May 28;22(11):5798. doi: 10.3390/ijms22115798 (PMC8197945; doi:10.3390/ijms22115798)
Supplement: Supplementary file 1 [file ijms-22-05798-s001.zip]

Archive with 38 entries (38 files):
- Data S1. The genome sequence of HSF1-knockout.gbk
- __MACOSX/._Data S1. The genome sequence of HSF1-knockout.gbk
- Data S2. The genome sequence of HaloTag_BlaR-KI cell line.gbk
- __MACOSX/._Data S2. The genome sequence of HaloTag_BlaR-KI cell line.gbk
- Data S3. The genome sequence of HSF1-rescue cell line.gbk
- __MACOSX/._Data S3. The genome sequence of HSF1-rescue cell line.gbk
- Data S4. TPM values of DEGs in Figure S4b.xls
- __MACOSX/._Data S4. TPM values of DEGs in Figure S4b.xls
- Data S5. GO enrichment analysis in Figure 3b.xls
- __MACOSX/._Data S5. GO enrichment analysis in Figure 3b.xls
- Data S6. DEGs in Figure S6.xls
- __MACOSX/._Data S6. DEGs in Figure S6.xls
- Data S7. GO enrichment analysis in Figure S6.xls
- __MACOSX/._Data S7. GO enrichment analysis in Figure S6.xls
- Data S8. HSE position in gene promtoers.xls
- __MACOSX/._Data S8. HSE position in gene promtoers.xls
- Data S9. Hsp genes in P. vanderplanki.xls
- __MACOSX/._Data S9. Hsp genes in P. vanderplanki.xls
- Data S10. TPM and log2FC values in Figure 5.xls
- __MACOSX/._Data S10. TPM and log2FC values in Figure 5.xls
- Data S11. pPvU6b-DmtRNA-PvHsf1gRNA.gbk
- __MACOSX/._Data S11. pPvU6b-DmtRNA-PvHsf1gRNA.gbk
- Data S12. pCR-HsfgRNAuH-121-AcGFP1-P2A-ZeoR.gbk
- __MACOSX/._Data S12. pCR-HsfgRNAuH-121-AcGFP1-P2A-ZeoR.gbk
- Data S13. pCR4-g7775gRNAuH-P2A-Hsf1-3xFlag-P2A-HaloTag.gbk
- __MACOSX/._Data S13. pCR4-g7775gRNAuH-P2A-Hsf1-3xFlag-P2A-HaloTag.gbk
- Data S14. pCR4-g7775gRNAuH-P2A-BlaR.gbk
- __MACOSX/._Data S14. pCR4-g7775gRNAuH-P2A-BlaR.gbk
- Data S15. TPM values of all genes.xls
- __MACOSX/._Data S15. TPM values of all genes.xls
- Data S16. p-3├ùHSE-Pv202bp-Nluc.gbk
- __MACOSX/._Data S16. p-3├ùHSE-Pv202bp-Nluc.gbk
- Data S17. pPvGapdh-luc2.gbk
- __MACOSX/._Data S17. pPvGapdh-luc2.gbk
- Data S18. pPv121-Hsf1.gbk
- __MACOSX/._Data S18. pPv121-Hsf1.gbk
- Supplementary Figures, Tables and methods.pdf
- __MACOSX/._Supplementary Figures, Tables and methods.pdf
