# Supplementary material for: Genome-Wide Role of HSF1 in Transcriptional Regulation of Desiccation Tolerance in the Anhydrobiotic Cell Line, Pv11
Source: Int J Mol Sci. 2021 May 28;22(11):5798. doi: 10.3390/ijms22115798 (PMC8197945; doi:10.3390/ijms22115798)
Supplement: Supplementary file 1 [file ijms-22-05798-s001.zip › Data S1. The genome sequence of HSF1-knockout.gbk]

LOCUS       Data_S1._The_genome_sequence_of_HSF1-knockout      2928 bp    DNA     linear   UNA 13-2-2017
DEFINITION  
FEATURES             Location/Qualifiers
     primer          1..33
                     /label="Foward"
     exon            59..124
                     /label="Exon1"
     Homology        105..124
                     /label="Left microhomology"
     polyA_site      complement(125..254)
                     /label="OpIE2 poly(A) tail"
     CDS             complement(363..737)
                     /cds_type="ORF"
                     /label="ZeoR"
     Site            complement(738..803)
                     /site_type="restriction site"
                     /label="P2A"
     CDS             complement(804..1520)
                     /cds_type="ORF"
                     /label="AcGFP1"
     promoter        complement(1531..2863)
                     /label="121-promoter"
     exon            2864..2928
                     /label="Exon1"
     Homology        2864..2883
                     /label="Right microhomology"
     primer          complement(2907..2928)
                     /label="Reverse"
ORIGIN
        1 CAGTGATCTT GAATTCATTT TAGAAAGTGA ATCATTCGTG ACAAAGTCTT TAAAATAAAA
       61 ATATTATAAA TCAGTTTAAA AACATCATGC ATCCGATCGA GAGTGGAAAT TTAGGTGTCC
      121 CTGCCACGCG CTTGAAAGGA GTGTGTAAAT GGACAATGTT GTTACAATAA AAGTTGAAAT
      181 TATTTTATAA AATTTATTAA AAACATATTT AAACATAACA TATTGTATTA AAACATGACA
      241 ATACAAACTA AGATTTAGTC AGATAAACTC AATGGTGATG GTGATGATGA CCGGTACGCG
      301 TAGAATCGAG ACCGAGGAGA GGGTTAGGGA TAGGCTTACC TTCGAACCGC GGGCCCtcta
      361 gaTTAGTCCT GCTCCTCGGC CACGAAGTGC ACGCAGTTGC CGGCCGGGTC GCGCAGGGCG
      421 AACTCCCGCC CCCACGGCTG CTCGCCGATC TCGGTCATGG CCGGCCCGGA GGCGTCCCGG
      481 AAGTTCGTGG ACACGACCTC CGACCACTCG GCGTACAGCT CGTCCAGGCC GCGCACCCAC
      541 ACCCAGGCCA GGGTGTTGTC CGGCACCACC TGGTCCTGGA CCGCGCTGAT GAACAGGGTC
      601 ACGTCGTCCC GGACCACACC GGCGAAGTCG TCCTCCACGA AGTCCCGGGA GAACCCGAGC
      661 CGGTCGGTCC AGAACTCGAC CGCTCCGGCG ACGTCGCGCG CGGTGAGCAC CGGAACGGCA
      721 CTGGTCAACT TGGCCATCGG TCCGGGGTTC TCTTCGACGT CTCCGGCCTG CTTTAACAAA
      781 CTGAAGTTTG TGGCACCGGA ACCCTTGTAC AGCTCATCCA TGCCGTGGGT GATGGCGGCG
      841 GCGGTCACGA AGCCGAAGTA GATCATGTGA TCGCGCTTCT CGTTGGGGTC CTTGGACAGG
      901 GCGCTCTGGG TGGACAGGTA GTGGTTATCG GGCAGCAGCA CAGGGCCATC GCCGATGGGG
      961 GTATTCTGCT GGTAGTGGTC GGCCAGCTGC ACGCTGCCAT CCTCGATGTT GTGGCGGATC
     1021 TTGAAGTTCA CCTTGATGCC ATTCTTGGCC TTGTCGGTCA TGATGTACAC ATTGTGGGCG
     1081 TTGTAGTTGT ACTCCATCTT ATTGCCCAGG ATGTTGCCAT CCTCCTTGAA ATCGGTGCCG
     1141 GTCAGCTCGA TGCGATTCAC CAGGGTATCG CCCTCGAACT TCACCTCGGC GCGCGACTTG
     1201 TAGTTGCCGT CATCCTCGAA GAAGATGGTG CGCTCCTGGA TGTAGCCCTC AGGCATGGCG
     1261 CTCTTGAAGA AGTCGTGCTG CTTCATGTGA TCGGGGTAGC GTGAGAAGCA CTGCACGCCG
     1321 TAGCTCAGGG TGGTCACCAG GGTGGGCCAG GGCACAGGCA GCTTGCCGGT GGTGCAGATG
     1381 AACTTCAGGG TCAGCTTGCC GTAGGTGGCA TCGCCCTCGC CCTCGCCGCT CACGCTGAAC
     1441 TTGTGGCCAT TCACATCGCC ATTCAGCTCG ATCAGGATGG GCACGATGCC GGTGAACAGC
     1501 TCGGCGCCCT TGCTCACCAT GTTGggatcc TTTTTTCAGA AAATATTTTC TTTTGTCCAA
     1561 CGATGTTATT CGTTTAGAAA TCATAAGTCA ACTGAATGTT GTACGATTTA ATCTGCTTTT
     1621 TATATGCTTC ACATACACTC ACAATATTCT TTACAATTCT TGTGAAATAA ATGAGCATGT
     1681 GTACAATAAT TATATTGTAT AGTGAGGAAA ATATGATTTT GAACGTGTTT GTGCTTGTTT
     1741 GTTTTGTATA TGAGTAATTG CCGGTAATGA CATGCATTTT TTATATTGAT AAGAATTTCA
     1801 TTATTTTGTG ATTTTTCTGT AGAAAAATAA TTTTTTTTTG TGAAAATTCT CTAAAAGTGA
     1861 TGAAATTGAT GAGATAATGA TGATAATCAT TGTTTGTACA AATGAAATAA AAATTCACTT
     1921 ATTTATAGTT TTCATTAGTT TTTTTACTCA TTTAAATTTT TTAAAATAAA CATACTGACA
     1981 AATATGTTTT ATAAACGACA AATTAATTTT TATGAAAAAA AAATCAAATG CAAAAATTCT
     2041 CTTTCAAATA TATGAATTGC TTAATCAAGG AAACTTCCTT CAAAATATTT TTTGTTGAAA
     2101 AACATTTTTG GAAAATCATC ATTATTGAAC GAATGATAAT GGTGATGTCC ATGTGATTTT
     2161 CCAAATCTCT CTTCAAAATA CTGTGCCCAT TTCTTATCAA TTGGATTATG TTCAAAGTGA
     2221 TAGCAGCCTG AATTTTTTTC TTGAGATGCA GCTTTTTGAT GTTGAATGAA ATGTTCTTTT
     2281 ACTGTATTTT TCGCGAGTGT AGCAACATTC GGCTGACAAT CTTCTTTATT TATTTGCTTA
     2341 TCGTTGAAGT AAAAATAGTG ATGTATTGAT GGTTTGCTGA ATCATTTGAA TTTTGATGAT
     2401 TTTTCCTCAG GTTCTATTAA CTGTTCATTG ATATAAAAAT GATGATGATG ATGATGCTGA
     2461 CACTCGCACT GACTTTTATT AAGATTTTTA TTTCTACCAC ACATTTTAAA ATTCTTTTCA
     2521 CAAATTTTAA ATTTTAAATA ATTTTTATAG AAGCAATGTA CTTCTGTTGA CTTTGAAAAT
     2581 TATTATGAAT TTGTGTTCTT TTTTGCGTAT CTTTAAATAC AAAATGTAAA AGAAATTCTT
     2641 CTTTTGGATT GCGAAATCAA TTTCCCTTTC ATTTACGCAA AAAAATAAAT ACGATTTTTT
     2701 CAACATTACA TTATAAATCT GAGAATTTCA GATGAATTTA TGAAATATCT TTGAAATTTT
     2761 TAAAAGACAA AAGTTAACAA AATAATAAAT AAAAATTCAA TATGAATGAA GAAAAACAAT
     2821 TTTATTCTTT AATATTTTGT TTATTCATGT ATCATAATTG AAGTCTTGGC AAAATTATGG
     2881 CGATTAGTTG AAGATTCTGA TACAAACGAA CTAATTTCTT GGAGTCAA
//
