# Supplementary material for: Genome-Wide Role of HSF1 in Transcriptional Regulation of Desiccation Tolerance in the Anhydrobiotic Cell Line, Pv11
Source: Int J Mol Sci. 2021 May 28;22(11):5798. doi: 10.3390/ijms22115798 (PMC8197945; doi:10.3390/ijms22115798)
Supplement: Supplementary file 1 [file ijms-22-05798-s001.zip › Data S2. The genome sequence of HaloTag_BlaR-KI cell line.gbk]

LOCUS       Data_S2._The_genome_sequence_of_HaloTag_in_HaloTag_BlaR-KI_cell_line      1444 bp    DNA     linear   UNA 06-2-2018
DEFINITION  
FEATURES             Location/Qualifiers
     CDS             1..420
                     /cds_type="ORF"
                     /label="g7775"
     primer          306..325
                     /label="Foward"
     Site            421..486
                     /site_type="restriction site"
                     /label="P2A"
     CDS             487..1380
                     /cds_type="ORF"
                     /label="HaloTag"
     primer          complement(1424..1444)
                     /label="Reverse"
ORIGIN
        1 ATGAGAATGT GTGGAAGAAA AAATTTTTTT GGTCATTGTC ATCGTAGACA TACAAGACAT
       61 CATTTTGAGC GTCAAGAAAG ACCAAGATGC CAAAGCGAGC CAATTCAACC ACCTCGCTAT
      121 TCCTTCGCTG AGCGACAAGA ATCATCTAGT CGAGATCATG GAGAAGGTCC ATCACACGAT
      181 TGTGGAACAA TGACAATGAA ACAGCATTGT GGTCATCAAC AACTACGGCA ACAAAATTCG
      241 GGCTGCATAC ATCGTCAACT AAATGAAAAT CGTTTTAGTT GCATGCGAAG ATTTAGAGAA
      301 AACAGTCCAC GCTGTCACAG ACATCATGCA TCTAAAGGAC CTCATGAACA TCACCATCAT
      361 AGTTCAAGAG GAACTCATCA TCATCATAGA GTAGGCAGAA AACATCATTG CCATCATAAT
      421 GGTTCCGGTG CCACAAACTT CAGTTTGTTA AAGCAGGCCG GAGACGTCGA AGAGAACCCC
      481 GGACCGATGG CAGAAATCGG TACTGGCTTT CCATTCGACC CCCATTATGT GGAAGTCCTG
      541 GGCGAGCGCA TGCACTACGT CGATGTTGGT CCGCGCGATG GCACCCCTGT GCTGTTCCTG
      601 CACGGTAACC CGACCTCCTC CTACGTGTGG CGCAACATCA TCCCGCATGT TGCACCGACC
      661 CATCGCTGCA TTGCTCCAGA CCTGATCGGT ATGGGCAAAT CCGACAAACC AGACCTGGGT
      721 TATTTCTTCG ACGACCACGT CCGCTTCATG GATGCCTTCA TCGAAGCCCT GGGTCTGGAA
      781 GAGGTCGTCC TGGTCATTCA CGACTGGGGC TCCGCTCTGG GTTTCCACTG GGCCAAGCGC
      841 AATCCAGAGC GCGTCAAAGG TATTGCATTT ATGGAGTTCA TCCGCCCTAT CCCGACCTGG
      901 GACGAATGGC CAGAATTTGC CCGCGAGACC TTCCAGGCCT TCCGCACCAC CGACGTCGGC
      961 CGCAAGCTGA TCATCGATCA GAACGTTTTT ATCGAGGGTA CGCTGCCGAT GGGTGTCGTC
     1021 CGCCCGCTGA CTGAAGTCGA GATGGACCAT TACCGCGAGC CGTTCCTGAA TCCTGTTGAC
     1081 CGCGAGCCAC TGTGGCGCTT CCCAAACGAG CTGCCAATCG CCGGTGAGCC AGCGAACATC
     1141 GTCGCGCTGG TCGAAGAATA CATGGACTGG CTGCACCAGT CCCCTGTCCC GAAGCTGCTG
     1201 TTCTGGGGCA CCCCAGGCGT TCTGATCCCA CCGGCCGAAG CCGCTCGCCT GGCCAAAAGC
     1261 CTGCCTAACT GCAAGGCTGT GGACATCGGC CCGGGTCTGA ATCTGCTGCA AGAAGACAAC
     1321 CCGGACCTGA TCGGCAGCGA GATCGCGCGC TGGCTGTCGA CGCTCGAGAT TTCCGGCTAA
     1381 AAATCTTATA ACAACATCCT AAAGTATTAT AAtACCAAAG AATTGCAACA ACATCGTCAA
     1441 CTCA
//
LOCUS       Data_S2._The_genome_sequence_of_BlaR_in_HaloTag_BlaR-KI_cell_line       948 bp    DNA     linear   UNA 06-2-2018
DEFINITION  
FEATURES             Location/Qualifiers
     CDS             1..420
                     /cds_type="ORF"
                     /label="g7775"
     primer          306..325
                     /label="Forward"
     Site            421..486
                     /site_type="restriction site"
                     /label="P2A"
     CDS             487..883
                     /cds_type="ORF"
                     /label="BlaR"
     primer          complement(928..948)
                     /label="Reverse"
ORIGIN
        1 ATGAGAATGT GTGGAAGAAA AAATTTTTTT GGTCATTGTC ATCGTAGACA TACAAGACAT
       61 CATTTTGAGC GTCAAGAAAG ACCAAGATGC CAAAGCGAGC CAATTCAACC ACCTCGCTAT
      121 TCCTTCGCTG AGCGACAAGA ATCATCTAGT CGAGATCATG GAGAAGGTCC ATCACACGAT
      181 TGTGGAACAA TGACAATGAA ACAGCATTGT GGTCATCAAC AACTACGGCA ACAAAATTCG
      241 GGCTGCATAC ATCGTCAACT AAATGAAAAT CGTTTTAGTT GCATGCGAAG ATTTAGAGAA
      301 AACAGTCCAC GCTGTCACAG ACATCATGCA TCTAAAGGAC CTCATGAACA TCACCATCAT
      361 AGTTCAAGAG GAACTCATCA TCATCATAGA GTAGGCAGAA AACATCATTG CCATCATAAT
      421 GGTTCCGGTG CCACAAACTT CAGTTTGTTA AAGCAGGCCG GAGACGTCGA AGAGAACCCC
      481 GGACCGATGG CCAAGCCTTT GTCTCAAGAA GAATCCACCC TCATTGAAAG AGCAACGGCT
      541 ACAATCAACA GCATCCCCAT CTCTGAAGAC TACAGCGTCG CCAGCGCAGC TCTCTCTAGC
      601 GACGGCCGCA TCTTCACTGG TGTCAATGTA TATCATTTTA CTGGGGGACC TTGCGCAGAA
      661 CTCGTGGTGC TGGGCACTGC TGCTGCTGCG GCAGCTGGCA ACCTGACTTG TATCGTCGCG
      721 ATCGGAAATG AGAACAGGGG CATCTTGAGc CCCTGCGGAC GGTGCCGACA GGTTCTTCTC
      781 GATCTGCATC CTGGGATCAA AGCCATAGTG AAGGACAGTG ATGGACAGCC GACGGCAGTT
      841 GGGATTCGTG AATTGCTGCC CTCTGGTTAT GTGTGGGAGG GCTAAAATCT TATAACAACA
      901 TCCTAAAGTA TTATAAtACC AAAGAATTGC AACAACATCG TCAACTCA
//
