# Supplementary material for: Genome-Wide Role of HSF1 in Transcriptional Regulation of Desiccation Tolerance in the Anhydrobiotic Cell Line, Pv11
Source: Int J Mol Sci. 2021 May 28;22(11):5798. doi: 10.3390/ijms22115798 (PMC8197945; doi:10.3390/ijms22115798)
Supplement: Supplementary file 1 [file ijms-22-05798-s001.zip › Data S3. The genome sequence of HSF1-rescue cell line.gbk]

LOCUS       Data_S3._The_genome_sequence_of_Hsf-P2A-HaoTag_in_HSF1-rescue_cell_line      3246 bp    DNA     linear   UNA 06-2-2018
DEFINITION  
FEATURES             Location/Qualifiers
     CDS             1..420
                     /cds_type="ORF"
                     /label="g7775"
     primer          306..325
                     /label="Forward"
     Site            421..486
                     /site_type="restriction site"
                     /label="P2A"
     CDS             487..2157
                     /cds_type="ORF"
                     /label="Hsf1"
     CDS             2158..2223
                     /cds_type="ORF"
                     /label="3XFLAG"
     Site            2224..2289
                     /site_type="restriction site"
                     /label="P2A"
     CDS             2290..3183
                     /cds_type="ORF"
                     /label="HaloTag"
     primer          complement(3226..3246)
                     /label="Reverse"
ORIGIN
        1 ATGAGAATGT GTGGAAGAAA AAATTTTTTT GGTCATTGTC ATCGTAGACA TACAAGACAT
       61 CATTTTGAGC GTCAAGAAAG ACCAAGATGC CAAAGCGAGC CAATTCAACC ACCTCGCTAT
      121 TCCTTCGCTG AGCGACAAGA ATCATCTAGT CGAGATCATG GAGAAGGTCC ATCACACGAT
      181 TGTGGAACAA TGACAATGAA ACAGCATTGT GGTCATCAAC AACTACGGCA ACAAAATTCG
      241 GGCTGCATAC ATCGTCAACT AAATGAAAAT CGTTTTAGTT GCATGCGAAG ATTTAGAGAA
      301 AACAGTCCAC GCTGTCACAG ACATCATGCA TCTAAAGGAC CTCATGAACA TCACCATCAT
      361 AGTTCAAGAG GAACTCATCA TCATCATAGA GTAGGCAGAA AACATCATTG CCATCATAAT
      421 GGTTCCGGTG CCACAAACTT CAGTTTGTTA AAGCAGGCCG GAGACGTCGA AGAGAACCCC
      481 GGACCGATGC ATCCGATCGA GAGTGGAAAT TTAGGTGTCC CTGCATTCTT GGCAAAATTA
      541 TGGCGATTAG TTGAAGATTC TGATACAAAC GAACTAATTT CTTGGAGTCA AGATGGCAAA
      601 AGTTTTTTCA TACAAAATCA AGCAAAATTT GCAAAAGAAT TACTTCCTCT TAATTACAAG
      661 CACAACAATA TGGCTAGTTT TATTCGACAG CTTAATATGT ATGGCTTTCA TAAAATAACT
      721 TCAATCGACA ATGGCGGTTT GAAATTTGAT AAAGATGAAA TGGAATTTTC TCATCCTTAT
      781 TTTCAAAAAG GTCATCCATA TTTACTTGAG CATATTAAAC GAAAGATTGC ACATCCAAAA
      841 CAACCGGAAG CTGATAAAAC AACTGTAACA AAAGTGGAGA CTATGAATCG AGTTTTACAT
      901 GAAGTCAAAA ATATGAGGGG TCGTCAAGAC TCCTTGGATA CTCGTTTCAG TGCTATGAAA
      961 CAGGAGAATG AAGCATTATG GCGTGAAGTC GCAATTTTAC GACAAAAACA TATGAAGCAA
     1021 CAACAAATTG TAAACAAATT AATACAATTT TTGGTAACAA TTGTTCAACC AAATCGAGGT
     1081 GGTCTTGGAA GCGGTATTGG CAAACGTCGT TATCAGTTAA TGATCAATGA TGCACCACAA
     1141 GCAAAAGTTA AAAAAACAAA TAATGGTCCA ATTATAAGCG AACTTACTGA AGAATTGCTA
     1201 GATGATGTTG AATCTGATCT AGATAACGAT TCATGTAATT TTACAAACGT ACAATCACCT
     1261 GAATCAGACA CATGCAAAAA TGAAGATAAA GAAACAACTT CTTTTGACAA ATGTTTGGAA
     1321 AGATGTTTAG AAATTGACGA TAATGTTGAT GAAATTGATA CAAACAATAT GAAAGAATAT
     1381 TGCAAAACAA TATTTAAAAA GAAACAAAAT ATTAATGACA AAGCAACAAG CTCAAAAATG
     1441 GACAAGCAAC AAATAAAGAA AGAAGCTACT GAGAATGCTT CTATTGTTCA AAAATCTACG
     1501 GGAAAAAGTT TGCTCATACC ATCAAAAGAT AATAAAACTA CAACAGATAT TACATATAAT
     1561 ATTATTAACG CTGATAATGA GATGACCATA ACAAATAATT CAGCTGGTAT AACTAATACA
     1621 AAACCAAAAG AAGATGGATT AACTGAAACA CAATATCAAA ATTTCGATGA TACCTCACAA
     1681 AACACAGATC TTCTAGATGA TGAGGATTTA TTTAAGTTTG TTGATAAAAA AGAGCAGCAA
     1741 CAGACTTCTG GAGATGATTC GCTTCTAATA ACAAAATATA ATCGATCAAA TTCAACAGAC
     1801 ATCATGGGGT TAAATTCACT AGAAGATTAC TCTAATCATA TAGACACCGT TCAATCTGAT
     1861 TTAGATTCGT TGAAAGATTT ATTGCATAAC GATGCTTATC AGTTGGATAC AAATCAATTA
     1921 TTAGGGAATG GTGCTGTTTA CACTATGCCT TTTGGGAACT ATGATGCTGA TACTATTTCA
     1981 AAGCTCTTTG GTAATGACGA TTTGATTGGT TATGAAATGT CGCCAGCTAA CATGGAACTT
     2041 TTTGCTGAAG ATAAAAAAGA CGACCAAACA TCACCAGGAT CTGAAGTTGT CGCATATCAA
     2101 CCATACAACA ATAATTTAGA TTTGAATGAG CTGCTAAATA ATGTTAGCAA CAATGCAGAC
     2161 TATAAGGACC ACGACGGAGA CTACAAGGAT CATGATATTG ATTACAAAGA CGATGACGAT
     2221 AAGGGTTCCG GTGCCACAAA CTTCAGTTTG TTAAAGCAGG CCGGAGACGT CGAAGAGAAC
     2281 CCCGGACCGA TGGCAGAAAT CGGTACTGGC TTTCCATTCG ACCCCCATTA TGTGGAAGTC
     2341 CTGGGCGAGC GCATGCACTA CGTCGATGTT GGTCCGCGCG ATGGCACCCC TGTGCTGTTC
     2401 CTGCACGGTA ACCCGACCTC CTCCTACGTG TGGCGCAACA TCATCCCGCA TGTTGCACCG
     2461 ACCCATCGCT GCATTGCTCC AGACCTGATC GGTATGGGCA AATCCGACAA ACCAGACCTG
     2521 GGTTATTTCT TCGACGACCA CGTCCGCTTC ATGGATGCCT TCATCGAAGC CCTGGGTCTG
     2581 GAAGAGGTCG TCCTGGTCAT TCACGACTGG GGCTCCGCTC TGGGTTTCCA CTGGGCCAAG
     2641 CGCAATCCAG AGCGCGTCAA AGGTATTGCA TTTATGGAGT TCATCCGCCC TATCCCGACC
     2701 TGGGACGAAT GGCCAGAATT TGCCCGCGAG ACCTTCCAGG CCTTCCGCAC CACCGACGTC
     2761 GGCCGCAAGC TGATCATCGA TCAGAACGTT TTTATCGAGG GTACGCTGCC GATGGGTGTC
     2821 GTCCGCCCGC TGACTGAAGT CGAGATGGAC CATTACCGCG AGCCGTTCCT GAATCCTGTT
     2881 GACCGCGAGC CACTGTGGCG CTTCCCAAAC GAGCTGCCAA TCGCCGGTGA GCCAGCGAAC
     2941 ATCGTCGCGC TGGTCGAAGA ATACATGGAC TGGCTGCACC AGTCCCCTGT CCCGAAGCTG
     3001 CTGTTCTGGG GCACCCCAGG CGTTCTGATC CCACCGGCCG AAGCCGCTCG CCTGGCCAAA
     3061 AGCCTGCCTA ACTGCAAGGC TGTGGACATC GGCCCGGGTC TGAATCTGCT GCAAGAAGAC
     3121 AACCCGGACC TGATCGGCAG CGAGATCGCG CGCTGGCTGT CGACGCTCGA GATTTCCGGC
     3181 TAAAATCTTA TAACAACATC CTAAAGTATT ATAACACCAA AGAATTGCAA CAACATCGTC
     3241 AACTCA
//
LOCUS       Data_S3._The_genome_sequence_of_BlaR_in_HSF1-rescue_cell_line       948 bp    DNA     linear   UNA 06-2-2018
DEFINITION  
FEATURES             Location/Qualifiers
     CDS             1..420
                     /cds_type="ORF"
                     /label="g7775"
     primer          306..325
                     /label="Forward"
     Site            421..486
                     /site_type="restriction site"
                     /label="P2A"
     CDS             487..885
                     /cds_type="ORF"
                     /label="BlaR"
     primer          complement(928..948)
                     /label="Reverse"
ORIGIN
        1 ATGAGAATGT GTGGAAGAAA AAATTTTTTT GGTCATTGTC ATCGTAGACA TACAAGACAT
       61 CATTTTGAGC GTCAAGAAAG ACCAAGATGC CAAAGCGAGC CAATTCAACC ACCTCGCTAT
      121 TCCTTCGCTG AGCGACAAGA ATCATCTAGT CGAGATCATG GAGAAGGTCC ATCACACGAT
      181 TGTGGAACAA TGACAATGAA ACAGCATTGT GGTCATCAAC AACTACGGCA ACAAAATTCG
      241 GGCTGCATAC ATCGTCAACT AAATGAAAAT CGTTTTAGTT GCATGCGAAG ATTTAGAGAA
      301 AACAGTCCAC GCTGTCACAG ACATCATGCA TCTAAAGGAC CTCATGAACA TCACCATCAT
      361 AGTTCAAGAG GAACTCATCA TCATCATAGA GTAGGCAGAA AACATCATTG CCATCATAAT
      421 GGTTCCGGTG CCACAAACTT CAGTTTGTTA AAGCAGGCCG GAGACGTCGA AGAGAACCCC
      481 GGACCGATGG CCAAGCCTTT GTCTCAAGAA GAATCCACCC TCATTGAAAG AGCAACGGCT
      541 ACAATCAACA GCATCCCCAT CTCTGAAGAC TACAGCGTCG CCAGCGCAGC TCTCTCTAGC
      601 GACGGCCGCA TCTTCACTGG TGTCAATGTA TATCATTTTA CTGGGGGACC TTGCGCAGAA
      661 CTCGTGGTGC TGGGCACTGC TGCTGCTGCG GCAGCTGGCA ACCTGACTTG TATCGTCGCG
      721 ATCGGAAATG AGAACAGGGG CATCTTGAGc CCCTGCGGAC GGTGCCGACA GGTTCTTCTC
      781 GATCTGCATC CTGGGATCAA AGCCATAGTG AAGGACAGTG ATGGACAGCC GACGGCAGTT
      841 GGGATTCGTG AATTGCTGCC CTCTGGTTAT GTGTGGGAGG GCTAAAATCT TATAACAACA
      901 TCCTAAAGTA TTATAATACC AAAGAATTGC AACAACATCG TCAACTCA
//
