# Supplementary material for: Genome-Wide Role of HSF1 in Transcriptional Regulation of Desiccation Tolerance in the Anhydrobiotic Cell Line, Pv11
Source: Int J Mol Sci. 2021 May 28;22(11):5798. doi: 10.3390/ijms22115798 (PMC8197945; doi:10.3390/ijms22115798)
Supplement: Supplementary file 1 [file ijms-22-05798-s001.zip › Data S4. TPM values of DEGs in Figure S4b.xls]

## Sheet: Cluster A
Gene id	WT		Hsf1−/−		Hsf1−/−; HaloTag/BlaR		Hsf1−/−; Hsf1-HaloTag/BlaR
	T0	T48	T0	T48	T0	T48	T0	T48
g10026	91.2858	151.146	99.1446	248.485	90.5312	187.894	110.356	174.829
g10031	4.12725	5.10274	1.82887	5.19384	4.00679	10.1879	2.68119	16.8012
g10033	127.434	605.836	185.399	843.649	180.395	973.538	213.607	891.173
g1004	0.604655	2.30356	0.599688	0.653115	0	0.163868	3.43754	3.90809
g10068	2.37174	26.4474	10.8106	25.8502	9.61024	34.1317	12.8413	37.2654
g10078	11.3137	18.5823	13.6543	20.1563	13.0953	16.8541	15.8176	29.4998
g10098	20.4803	37.0311	19.9	32.0963	20.288	25.3866	21.0549	37.128
g10111	28.7159	65.1351	62.8959	67.5184	35.9986	64.3565	43.4682	78.3446
g10164	0	0.131106	0	0.0614414	0	0.0652952	0	0.29428
g10166	1.47783	3.04006	4.29538	9.19767	3.18687	7.02445	5.73635	5.34316
g10176	78.8386	133.499	92.1619	111.812	92.5224	95.8522	89.5311	145.725
g10185	6.71593	10.2072	6.71842	10.8997	7.65817	11.0061	6.19886	9.27598
g10190	115.271	149.518	129.519	133.768	105.92	107.608	214.669	261.257
g10197	1.45736	9.71563	4.25265	14.9199	4.0697	11.8269	3.07974	11.3838
g10262	0	0.0672434	0.0191742	0.135568	0	0.04476	0	0.168606
g10272	0.294475	6.06242	0.59076	7.59976	0.412569	6.30143	1.2471	5.52996
g10276	60.8442	87.4867	67.7676	114.576	57.5554	76.981	79.7159	90.8975
g10310	9.17108	12.1752	6.67351	11.5158	6.25453	8.4737	9.27971	14.1856
g10319	0.673935	1.94197	1.2009	1.47925	0.857649	1.41263	1.54512	2.50048
g10323	0.125833	0.886004	0.182902	1.46365	0.200461	1.5704	0.186442	1.89568
g10325	16.0998	33.649	17.9862	45.2136	15.407	39.6458	13.157	34.2022
g10342	2.46976	7.53897	4.16912	8.63771	3.17479	7.67432	2.36514	7.00949
g10352	4.36323	7.25805	3.35975	8.35493	3.29517	8.03551	4.47283	6.59754
g10360	15.6817	30.7329	17.5712	25.1918	16.8937	29.1196	15.9047	31.734
g10373	12.4414	21.3582	11.6874	30.1152	11.7948	25.3068	14.0701	27.6502
g10427	0.0333877	0.0730906	0.0992616	0.103014	0.0155783	0.197451	0	0.157027
g10469	0.777441	0.825476	0.69439	1.24639	0.339937	0.839736	2.05499	2.95671
g10488	2.82151	11.0794	4.05032	16.8475	4.42316	12.6396	7.46003	24.851
g10498	27.3706	77.8811	12.8659	94.0355	10.965	53.0886	19.9744	75.1755
g10521	0	0.553972	0	0.429076	0.2987	0.426724	0	1.79704
g10529	41.7829	72.6358	41.608	92.6627	32.9546	77.6506	59.5868	80.208
g10530	0.0525158	0.55947	33.5833	192.843	1.18501	4.9793	80.7306	159.715
g10556	21.0607	26.4342	25.4472	20.1105	20.4187	20.4777	31.8183	35.7749
g10565	1.09158	4.99003	3.58729	6.76611	2.42583	2.79538	4.41769	6.37566
g10590	0.13516	0.39825	0.162499	1.42638	0	1.27766	0.0583537	1.45791
g10592	21.0197	33.8763	27.5389	39.4552	26.7618	35.5194	22.9686	33.6671
g10597	12.5646	30.7943	9.11947	30.2075	8.70113	34.9789	7.86603	27.1155
g10616	0.102934	0.263112	0.108811	0.525841	0.0575487	0.247902	0.260845	0.624852
g10626	0.453339	2.00741	0.103332	1.21576	0.139229	2.33187	1.63268	2.11177
g10657	0.364039	0.377399	0	0.320872	0	0.212857	0	0.575253
g10659	0.202085	0.840197	0.102704	1.95537	0.147869	0.729094	0.179528	1.50265
g10675	18.1996	32.0543	25.1529	40.7415	24.7332	37.6829	17.8622	35.4864
g10676	21.4318	42.7486	32.555	51.2207	27.8185	50.7534	24.3129	44.0461
g10680	0.0746011	0.662818	0.120383	0.944714	0.0912807	0.408867	0.0791718	1.19321
g10683	1.04674	6.96987	3.27736	7.86642	2.2456	7.26784	3.25613	9.13713
g10684	7.59943	9.5532	6.29258	9.58967	5.5247	9.7757	7.23599	8.37849
g10702	1.09956	10.7779	1.15329	23.9514	0.232142	4.90824	0.303506	14.8693
g10724	34.6767	47.7349	67.5365	70.6858	57.9374	61.8449	66.9169	69.242
g10736	6.87932	20.6733	14.4525	25.8567	11.1697	15.624	10.6525	19.0457
g10750	29.9814	47.0778	48.8366	77.5965	49.96	53.3267	51.3661	85.4887
g10751	3.17781	3.29238	5.21653	11.1281	0.198388	2.0739	11.0308	9.3304
g10791	8.50804	16.0336	8.77855	12.9355	9.37755	13.3315	8.08404	13.5174
g10800	10.0258	34.038	10.7896	54.3053	8.10636	31.7362	10.7714	55.4425
g10801	10.5076	19.8433	13.7666	49.5376	13.3008	33.3186	12.431	41.8086
g10826	13.4048	30.6353	19.6208	25.8294	20.1701	21.1597	20.0404	38.4709
g10828	40.4897	85.2884	51.7664	100.222	37.3844	91.5427	41.4526	74.8216
g10852	0.978821	1.20831	0.29948	1.01231	0.288761	0.573317	0.605449	1.36787
g10872	11.2205	24.0456	19.6084	26.2398	14.9638	25.5694	14.5782	25.1505
g10956	52.7707	88.4215	63.9954	106.468	54.5528	80.6534	60.1247	111.391
g10962	16.4338	15.4252	11.068	20.5553	9.65028	19.5834	11.8498	17.5246
g10966	33.3381	74.4182	30.6744	83.0366	30.9314	79.6947	26.7704	87.7418
g10969	0.378005	0.735475	0.367267	0.81555	0.335739	0.916257	0.398601	1.00575
g10976	2.87508	8.66129	5.26398	10.9142	5.15901	15.7782	5.48347	12.241
g10977	1323.98	5542.29	811.844	5303.98	804.468	5186.03	1869.49	7772.85
g11009	0	0.314342	0	0.355124	0	0.171554	0.154505	0.256272
g11016	63.074	131.202	127.011	223.015	86.8742	153.925	194.419	223.792
g11018	13.1871	28.5848	14.9006	36.869	10.2541	36.9266	8.81194	27.2196
g11019	41.2842	97.1527	40.0869	148.935	28.2498	140.599	29.3442	115.223
g11043	0.0693337	0.556297	0.422182	0.387281	0.134163	0.470195	0.10318	0.572826
g11063	0.0871402	0.945155	0.467791	1.63954	0.164434	1.31433	0.417325	2.80767
g11077	209.239	318.447	173.417	290.095	186.199	305.37	232.434	416.938
g11080	1.26653	5.20556	1.43672	3.24428	2.01982	4.06007	0.620641	5.11562
g11085	18.2813	42.4627	17.6475	22.6432	17.3384	24.2314	25.2652	43.9425
g11098	0.237035	0.528667	0.0410973	1.10348	0.0800268	0.412275	0.0644995	1.00699
g11099	0.022691	0.716971	0.0353541	0.882839	0.104009	0.875027	0.0183659	0.599299
g11114	3.18393	7.95143	8.40723	11.9415	5.2396	8.07625	5.50732	9.99843
g11129	0	1.30555	0	0.620941	0.148665	0.92066	0	1.03328
g11131	0.35082	4.89892	0.342305	3.806	0.447915	3.42424	0.279891	4.25678
g11133	4.73138	12.8077	11.3883	13.624	9.94167	10.9732	7.07484	14.4941
g11134	1.29813	4.07398	2.62592	5.2211	0.189839	3.8043	2.06155	3.79967
g11135	1260.33	2004.47	895.37	2514.1	994.699	2066.63	1428.91	2896.2
g11162	150.935	212.688	173.686	184.863	172.192	183.266	201.889	232.227
g1119	11.8637	33.5108	16.8213	38.8744	18.7807	42.3777	26.0786	45.2849
g11195	13.6986	31.3102	9.92846	30.1985	12.8521	30.6684	14.1448	25.6613
g1120	8.91977	16.7277	12.2819	18.3695	12.4172	15.571	15.9445	21.3377
g11205	1.01932	7.57252	0.836446	12.1256	0.971342	12.6263	2.02601	20.7853
g11265	0.151668	0.240733	0	0.156647	0	0.278568	0.212057	0.172734
g1128	3.51233	3.99333	0.776335	4.07611	0.692455	3.63305	2.07361	3.39653
g11288	38.1728	55.1768	35.4686	59.0369	42.1657	58.3171	37.8615	61.2137
g1129	0.012947	0.111188	0	0.249657	0	0.12653	0.0167288	0.398919
g11305	41.6922	74.336	37.9389	78.2362	40.0377	66.0541	47.2712	66.7938
g11306	6.3754	11.4828	9.23045	12.8827	8.65398	11.083	6.97502	11.4789
g11333	48.5678	84.3056	43.5317	93.7432	45.9136	88.0188	51.98	100.406
g11334	14.2524	31.2393	13.2498	30.4094	12.9811	30.7968	18.0329	30.9463
g11339	13.45	19.1272	10.3303	17.3859	13.9207	18.5474	14.429	18.228
g11340	177.272	444.839	184.66	459.325	179.812	420.863	194.162	499.428
g11362	14.9252	26.9933	14.7764	36.7616	18.2057	29.5141	15.5764	32.8804
g11365	26.3675	58.3503	29.2707	65.108	28.0577	64.5752	30.3899	62.2783
g11371	1.66891	11.0181	10.8863	13.0708	8.72481	12.5625	3.80716	22.6367
g114	0.508535	1.40644	0.170278	0.96594	0.130708	0.614887	0.04343	1.67063
g11406	0.551029	2.05474	1.36429	1.47259	1.24343	2.04599	0.322051	2.5112
g11419	6.14823	17.9024	12.2668	23.4744	12.1113	21.5845	7.93869	18.9585
g11424	63.0403	132.748	71.879	86.0296	76.0039	83.176	72.9869	175.026
g11430	17.3168	40.1903	28.3142	43.7085	22.723	42.2472	23.1457	41.0463
g11457	830.311	1801.56	1010.43	1712.01	983.957	1636.08	1084.11	1912.14
g11460	21.4581	38.983	31.1773	47.969	22.7125	36.9881	29.1918	42.0804
g11473	24.8647	38.5964	27.5326	39.5944	29.2047	38.9265	30.2076	41.6815
g11488	7.62898	12.9084	7.83846	13.0191	8.89421	9.79184	8.77647	12.7799
g11492	0.0187573	0.0789563	0.00959643	0.0707671	0	0.0256145	0.0127319	0.065419
g115	22.3364	35.9652	63.6741	50.5658	34.9092	56.9978	33.9061	81.7164
g11503	11.1575	22.6377	28.7862	32.4012	24.5084	27.5449	21.3871	32.5668
g11511	121.389	123.803	121.715	137.703	132.218	109.662	124.459	241.327
g11516	18.4896	47.5977	24.952	48.1982	22.9406	46.3176	21.5085	40.668
g11518	14.1979	29.19	14.9618	23.2486	17.4503	25.2024	15.9173	35.181
g11537	28.9937	45.1804	50.8584	53.7727	51.6824	48.6902	53.0661	55.6201
g11540	13.5572	20.802	13.4903	24.302	13.0499	23.9875	17.9883	23.9607
g11553	0.211043	3.40152	0.680241	6.51999	0.258382	2.3451	0.279847	5.09298
g11560	42.4285	41.709	57.7702	62.3901	45.4132	56.0094	65.9707	69.6975
g11565	5.5987	13.3817	6.62577	16.3867	7.35984	16.53	9.37206	13.187
g11567	0.0528706	1.08081	0.399599	1.37387	0.182962	1.11285	0.270107	1.2529
g11569	24.2142	46.249	37.3958	58.0799	32.653	50.0839	29.5264	48.9794
g11575	7.9065	16.0451	8.61533	11.1949	10.4646	11.6572	11.6124	16.8573
g11577	2.03064	4.31893	1.82903	6.08367	2.43214	4.00451	2.56064	9.06889
g11578	0.925101	2.69441	1.51091	4.35476	1.22896	3.88177	1.48689	4.94429
g11590	54.4136	61.9117	73.0131	81.8377	65.5553	70.9658	71.8755	75.9713
g11595	24.4389	43.4665	18.9312	52.5122	17.2706	51.9672	24.793	38.3672
g11605	50.5584	76.9411	57.017	90.7265	59.1441	71.525	70.7683	87.8987
g11606	31.6514	58.1564	43.6124	61.1759	37.5705	55.5592	46.5791	65.6658
g11645	139.055	436.032	215.325	298.803	165.908	268.33	261.516	576.564
g11679	20.8159	78.9631	41.5557	47.2228	33.3163	36.1377	41.5431	68.9307
g11680	26.5997	125.083	43.2375	95.8643	34.3038	73.1159	34.2605	108.679
g11684	0.030299	1.25283	0.180914	1.99551	0.0807343	0.709389	0.0700244	1.76865
g11692	38.1434	87.3411	52.7136	79.021	41.138	77.2976	41.0339	93.2679
g11721	44.1775	52.0438	42.0307	80.6135	37.4812	71.3874	37.4186	77.6137
g11722	8.26974	22.1386	11.2545	23.7924	12.3167	23.9836	9.26304	19.2608
g11725	8.66606	14.3577	11.0116	16.1246	11.2105	16.3596	9.24388	13.7853
g11729	9.64605	17.7613	8.51341	17.3149	8.22638	19.2824	7.87813	13.9353
g11769	5.72333	15.4272	7.10946	20.7413	7.54585	20.4254	6.76487	18.2455
g11779	25.0831	44.8971	25.1194	54.996	22.9974	56.6771	26.8303	46.6222
g11781	9.82688	18.9865	11.6295	23.6856	14.8972	15.9933	13.1904	27.1526
g11797	13.5352	27.5833	17.2823	28.5233	19.2302	29.9285	18.3008	45.2477
g11799	13.1617	32.6558	21.1046	32.0581	19.8945	30.9804	15.5175	53.561
g11812	40.9127	62.5912	76.8298	73.0422	70.7748	61.1375	67.2622	95.0035
g11828	0.36995	7.45228	0.109996	5.72469	0.0546525	5.47108	0.630802	6.01458
g11830	28.9072	48.6107	23.6253	61.8787	24.3514	52.8552	22.8495	46.6669
g11831	0.0762788	0.725562	0.277905	0.448633	0.216182	0.556849	0.217912	0.684435
g11837	14.4784	31.8926	17.5636	31.3682	18.262	33.6641	16.5542	27.5269
g11847	0.132485	2.47081	0.107824	1.59555	0.09437	1.19962	0.237835	3.17586
g11854	0	2.34239	0.129939	1.105	0	1.44446	0.205569	1.56446
g11858	6.20944	36.4339	6.29078	25.3652	4.94336	16.7011	11.9883	35.1479
g1186	10.8025	22.3804	14.084	37.8057	12.2696	39.8368	13.6907	34.9366
g11871	35.0051	88.1769	44.6967	142.42	35.0109	125.26	38.6379	107.628
g11873	14.8746	14.9665	19.0637	23.4958	20.1	18.0619	21.0466	26.0891
g11877	27.0769	62.4183	30.7473	49.1471	24.9335	42.7774	39.4465	69.9556
g11878	0.0743974	1.80829	0.395474	1.58451	0.599628	2.79083	1.52067	2.51279
g11879	29.4276	51.6281	21.1169	52.48	18.8861	51.23	36.7888	44.2864
g1190	1.39422	6.30637	1.87523	5.14285	1.83128	3.9163	0.81376	6.85993
g11917	0.69377	3.75346	1.06775	2.15122	0.618782	2.47878	0.742317	3.14539
g1194	1.44018	6.15403	0.684464	4.30781	0.890428	5.06657	1.37678	4.89723
g11949	0.00842654	0.0838259	0.0508635	0.0725456	0.0557324	0.115818	0.053549	0.135553
g11963	27.409	44.0467	35.4187	49.3411	32.6404	45.0406	32.6355	44.4001
g11990	0.188751	0.905133	0.0470169	0.54842	0.0208987	0.767062	0.401715	1.15784
g12031	0.11607	0.310416	0.082971	0.178666	0.0222196	0.0934357	0.0385442	0.316536
g12035	0.400049	0.989053	6.12542	8.21399	1.77452	3.79939	3.28171	7.31951
g12115	22.4714	54.1074	33.288	39.4764	28.7314	37.1692	24.0901	54.229
g12126	19.5514	24.2578	21.76	35.7008	23.2012	25.1919	20.8924	31.9328
g12158	30.6245	59.7282	61.5452	86.5618	50.9064	73.5131	59.5176	71.5114
g1218	21.678	51.3511	14.6106	43.4566	17.0219	42.1435	27.2982	47.3742
g12189	28.6008	36.0672	20.9386	42.5696	24.4577	40.7837	28.5839	35.9801
g1219	0	0.151251	0	0.173797	0	0.103518	0	0.760882
g12206	2.35357	8.67453	3.39224	6.24599	3.77112	6.44221	3.5322	10.6698
g12225	2.6536	5.58925	2.18198	2.78887	1.86764	2.56778	5.55567	7.17745
g12234	39.1233	76.4248	31.6451	66.5101	28.7525	54.679	44.0274	81.9764
g12237	0.105839	0.413328	0.19527	0.961612	0.0193891	0.1709	0.396434	0.595706
g12280	0.352449	0.682257	0.112647	1.35602	0.0723414	0.890273	0.21138	1.03291
g12283	11.3978	20.6853	10.6908	35.784	12.0971	33.0362	13.2802	36.4837
g12290	68.2611	159.813	50.6912	190.6	64.2241	174.216	49.495	128.025
g12291	59.0296	70.3876	62.8131	108.402	64.03	94.899	66.2395	105.464
g12293	5.18512	7.88423	4.98648	8.96464	4.54614	7.00149	4.63568	8.46068
g12330	0.144967	0.357818	0	0.646477	0.376059	0.19854	0.243701	0.766532
g12406	0.374466	0.456905	0.111697	1.60336	0.543183	2.20782	0.344894	1.93815
g12408	9.09387	22.2114	5.10753	24.135	6.2448	22.5827	9.77652	18.1146
g12410	0.792201	2.39023	0.661682	4.28374	2.14108	6.49395	1.01343	6.04357
g12411	35.2823	68.5414	25.5789	90.2318	24.4492	88.2923	32.9096	76.4469
g12439	5.62761	10.76	3.62046	28.5129	4.41338	25.2376	3.65258	36.2839
g12441	26.432	69.7319	37.4083	85.3317	34.9997	83.773	35.8172	64.9522
g12478	2.7608	12.0606	2.27164	11.6314	5.02986	10.9586	2.88356	17.6473
g12479	2463.17	15026.7	2019.79	9262.73	1859.59	8270.68	2182.51	22669.3
g12480	0	0.416683	0	0.227808	0	0.238657	0.135009	1.47503
g12481	0	0.675093	0	0.47212	0	0.617919	0.0754989	8.08154
g12482	17.8	587.64	9.15913	164.318	17.1177	150.184	29.3159	4213.3
g12483	0	0.0836948	0	0.297125	0	0.119375	0	0.283156
g12489	0.708594	43.747	1.02991	40.1036	1.83915	24.8276	1.1106	198.96
g12496	88.7699	344.325	110.223	202.926	111.275	248.397	128.582	521.009
g12512	1.79846	3.62004	1.28803	4.35947	1.15485	3.73954	1.0095	3.72226
g12551	46.2452	89.0094	38.6438	75.5639	39.9088	64.9394	41.6421	81.1244
g12557	115.586	134.936	139.481	154.685	105.34	110.931	124.432	141.963
g12617	0.0343054	0.88715	0.035102	1.38412	0.034369	0.438113	0.294833	1.67529
g12618	187.173	990.088	192.287	1712.34	192.528	1271.31	234.609	1005.04
g1270	0.645296	1.26406	0.265935	2.11189	0.290663	0.673888	0.175843	2.6011
g12713	96.1522	143.638	81.0179	157.103	89.4626	159.842	96.7265	152.552
g12753	0	0.0565015	0	0.350832	0	0.0352356	0.0222934	0.205558
g12761	0.0284441	0.449331	0	1.63526	0	0.671289	0	1.45031
g12762	1.50466	146.325	11.3787	563.564	2.34541	197.26	6.07075	582.561
g12767	4.33054	8.67854	9.85963	10.0966	10.6711	10.7425	8.14528	13.7992
g1278	121.95	872.642	106.288	1351.59	125.4	1053.64	115.444	823.986
g1279	3.11271	8.47208	2.43205	8.7439	2.14538	9.80869	1.90545	6.97636
g12831	5.41261	10.3466	3.44184	9.09624	3.47949	8.26932	5.05223	10.7906
g12832	168.475	308.662	76.7496	100.546	53.0701	56.0839	130.587	532.797
g12833	184.556	349.658	89.3554	113.77	65.4799	58.7423	142.55	606.696
g1285	7.38576	16.0592	7.47613	14.7074	8.66307	11.2507	7.62891	13.8061
g12889	0.496633	1.31828	3.32585	7.95899	2.91929	7.94701	10.5837	9.74539
g12890	23.1888	23.7632	27.1884	28.5793	29.9013	20.7808	40.1124	58.5849
g12932	1.50381	4.35593	1.65745	3.02675	1.67267	2.93552	2.16419	5.0767
g12938	0.279549	1.11211	0.224983	1.44306	0.421084	1.43748	0.350742	1.01059
g12941	4.86295	14.0496	4.58034	13.5668	3.65614	13.5992	4.59236	11.6887
g13037	0.777462	3.02305	2.49172	4.03243	1.05177	3.73408	0.46034	4.31025
g13099	8.37724	25.3689	9.59782	25.4854	8.40608	28.7341	12.7821	24.426
g13111	11.5552	35.6459	9.94841	45.9964	10.4496	28.2702	12.5891	39.6063
g13121	2.50599	5.19739	2.38692	4.97292	1.90926	4.0962	3.31533	7.77017
g13124	0	0.19863	0.0443655	0.0982414	0.044537	0.425761	0.0128763	0.338521
g13156	8.37939	20.0956	10.7871	23.0895	11.2711	18.5203	9.55006	21.4413
g13157	14.8468	22.9269	6.0666	27.3776	6.70151	27.9938	13.5086	22.0961
g13168	0.945148	3.69132	2.07537	4.27088	0.48346	3.03929	0.860687	5.56031
g13169	576.529	1095.74	292.901	1194.32	357.528	1232.23	490.122	1122.78
g13176	0.599169	3.16702	0.240602	2.77507	0.371023	2.75907	1.87064	3.98793
g13180	13.0793	23.3391	15.6229	27.5123	15.5995	26.4705	18.1779	23.4927
g13196	339.076	414.663	148.508	300.969	228.801	314.941	147.883	467.621
g13249	8.58669	36.1353	23.6153	20.1611	19.8515	20.9091	9.29482	38.7979
g13263	1.10719	11.8367	6.27993	3.80591	4.10656	2.89099	4.73769	13.8911
g13264	130.04	159.669	183.518	207.456	189.371	168.926	179.336	219.725
g13272	8.11879	17.3171	5.71715	14.3592	4.84762	12.2382	17.9236	17.8646
g13299	0.109907	1.65396	0.576727	0.509822	0.0714624	0.758296	0.279619	3.10031
g13300	10.7337	56.6529	28.3481	32.2218	19.0772	25.6211	23.761	125.5
g13302	38.8306	171.012	25.4756	58.1106	4.37734	20.5815	100.386	301.716
g13346	25.5316	43.4655	26.1265	38.1244	29.4925	39.3772	25.3517	56.9104
g13357	46.8369	98.3214	55.4391	126.196	60.7849	109.015	68.5863	122.712
g13365	14.8605	19.6395	19.577	16.6526	18.7112	18.4789	21.0669	27.0489
g13379	0.628564	3.35534	1.02541	5.96402	0.117345	2.83243	4.58831	15.3721
g13384	54.0941	78.5447	68.9435	85.2125	70.2726	80.0341	67.1477	103.528
g13397	0	0.301793	0.0168637	0.143484	0	0.210478	0.0729066	0.209604
g13409	31.6918	80.9252	31.2637	93.2026	32.2497	69.3503	34.139	110.053
g13426	0	0.401216	0.0565333	0.36791	0	0.237487	0.0279252	0.753997
g13429	5.12373	15.407	7.6151	9.22728	6.88755	12.0981	10.3112	21.9496
g1343	43.3294	52.7143	42.5441	45.6122	45.0722	51.8294	48.8913	55.2503
g13430	0.181905	1.04265	0.600208	0.480709	0.36885	1.70517	0	1.55942
g13432	28.2604	58.0412	40.0511	47.9418	42.7906	42.5143	55.3689	85.1421
g13434	28.3474	31.8516	10.3021	20.2124	7.36175	16.6359	36.03	53.2791
g13445	395.783	402.89	509.715	566.012	489.536	462.683	505.942	453.674
g13457	23.139	40.7966	25.491	44.7794	27.2753	42.9229	31.4624	44.5631
g13487	1600.05	2922.44	1344.3	4718.65	1242.95	3897.62	1598.68	3930.94
g13509	85.2704	678.784	98.4472	229.744	93.2673	205.734	149.817	1895.96
g13510	84.252	215.434	155.349	287.15	147.409	224.528	143.687	619.054
g13511	124.6	295.238	122.652	227.345	134.419	245.843	112.551	467.677
g13567	22.7046	39.3571	22.0171	35.2793	22.1163	29.5806	18.4833	42.9075
g13592	0.132864	4.75471	0.0891279	1.73934	0	2.10939	0.90419	5.12011
g13617	11.0936	26.4493	16.5459	33.346	16.6754	28.3611	13.7072	27.9626
g13644	25.1746	65.2378	28.9916	72.8133	30.7044	60.1251	21.5464	93.9118
g13650	15.8881	36.6588	17.0809	47.8844	18.3971	41.4681	20.6508	37.6013
g13689	0	0.10359	0	0.145893	0	0.128	0	0.0946723
g13728	4.07794	7.06466	4.6867	6.93401	4.23439	7.01859	5.41307	10.4055
g13737	14.4289	21.7567	5.87156	18.5741	6.66367	18.0791	13.3232	17.6168
g13828	36.6731	28.0282	8.69986	34.1689	10.0035	37.191	30.4545	39.8662
g13835	0.472804	1.60025	0.532072	0.856107	0.202063	1.52509	1.29176	0.981036
g13841	12.3021	31.7477	16.8105	38.3885	16.177	34.2804	13.8348	28.0592
g13848	12.4834	28.5875	5.64697	16.0117	6.48775	15.9841	8.0763	39.6367
g13865	0	0.275017	0.0467577	0.189797	0.0601315	0.81592	0.268206	0.670507
g13876	0.0364168	0.302275	0.127172	0.161061	0	0.167835	0.530766	0.775378
g13899	7.33356	19.1022	9.39664	15.3519	8.74198	14.839	12.1947	17.1922
g13901	36.2972	63.393	41.305	108.421	42.3928	83.8764	40.9689	79.8642
g13911	443.967	1288.09	786.366	1315.78	881.602	1311.2	820.326	1782.99
g13941	0.102394	1.27106	0.410115	0.793146	0.23081	0.39123	0.333964	1.05887
g13950	0.0371583	0.0369553	0	0.139411	0.274099	0.145813	0.487067	17.6563
g13970	3.4875	2.61845	2.67037	8.16122	1.82169	5.70037	3.11606	7.2539
g13978	0.205551	0.252097	0	0.248754	0.0196954	0.100597	0.102877	0.208348
g13979	2.69163	2.27381	2.96682	0.970136	1.30381	0	5.55896	10.1297
g140	12.672	21.9905	13.9926	22.1931	9.79088	21.0806	13.7019	21.0681
g14024	50.9631	122.411	108.813	114.509	86.9891	100.199	82.4422	129.44
g14064	27.0372	35.8631	26.3931	59.6791	31.4281	56.9832	23.8833	54.5866
g14077	12.2176	24.7425	18.6044	21.864	11.1813	18.6847	22.4253	53.5524
g14078	258.171	683.823	403.089	442.773	424.874	346.5	417.86	722.183
g14079	219.454	594.955	327.442	384.204	331.587	335.576	346.542	638.578
g14098	46.1842	119.688	34.0778	112.37	28.6448	92.0166	52.9476	98.4524
g141	2.95472	8.94132	2.80261	7.00495	2.88087	7.5346	2.79197	7.41686
g14112	0.0724577	0.65723	0.0410747	1.34297	0.0862813	0.549396	0	1.43643
g14211	26.9358	41.4009	19.4744	56.6244	23.5211	50.3291	28.8499	52.5856
g14250	6.66317	10.0842	8.48874	12.8803	7.8411	10.5406	6.46708	10.9438
g14251	0.36931	11.9482	1.59799	4.9716	0.0791811	0.411412	8.42157	30.4212
g14254	1.563	3.36973	1.44456	4.20901	1.04104	3.77489	2.06991	2.86703
g143	2.97124	14.3928	6.33696	11.5179	4.5741	10.3391	2.91642	12.979
g14305	0.083126	0.121602	0.186012	0.413068	0.032978	0.305116	3.24636	6.41571
g14372	31.8278	75.5947	35.5911	87.3075	30.0621	77.7705	36.6124	107.696
g14389	0	0.00810225	0.00237898	0.00725236	0.00346194	0.0156714	0	0.0205675
g144	6.65533	11.5179	7.38084	14.3701	5.2081	11.9275	9.5878	21.001
g14407	1.90058	8.98815	4.38385	18.1478	3.15555	13.994	4.22964	15.4829
g14437	0.0701827	0.291304	0.348614	1.04905	0.0201076	0.0549282	6.1235	8.33446
g14442	5.99267	18.0462	3.47812	15.6117	3.70574	9.95251	7.99099	22.4522
g14458	16.7871	27.8143	17.5601	28.9022	18.7933	29.72	16.1624	30.4959
g14467	8.56219	19.9137	4.49491	20.5929	3.87911	12.4755	8.61201	28.9131
g1448	0.903459	3.40314	0.659003	2.54653	0.8062	1.89794	1.77283	3.28992
g145	60.8226	501.534	229.951	472.582	93.6408	332.349	80.0385	704.78
g14501	3.08133	6.42823	3.95842	8.33697	3.60314	8.51345	3.2347	6.2137
g1451	2.56307	12.0591	4.18108	6.90201	4.83397	4.99879	3.37796	16.2274
g14539	0	1.13761	0	0.93723	0.123752	0.930959	0.357565	0.839931
g14553	36.7842	57.2427	25.1578	55.9765	21.2241	58.5074	41.5543	74.1101
g14572	1.35569	4.2507	1.3929	2.2389	1.02998	1.15184	1.38078	3.67009
g14577	25.747	99.4012	32.4174	85.3307	32.0758	70.5389	36.4379	95.2719
g14579	3.70631	12.4717	5.77885	15.4493	5.70148	11.7748	5.95227	10.6534
g14660	0.142359	1.32471	2.31477	5.62093	0.990539	3.14551	3.63967	16.1106
g14672	27.7303	44.2373	39.2479	50.5061	36.8311	51.7208	38.6809	46.4842
g14722	17.4884	32.7424	21.6792	40.3655	20.9382	43.3805	21.7121	42.1443
g14798	0.417635	0.344769	0	0.307067	0	0.554528	0	0.763175
g14815	4.47851	9.05273	8.64514	15.5285	7.65584	12.2695	9.24977	15.9986
g14817	19.1534	35.1168	13.8238	42.9508	16.7175	42.8588	16.8644	33.5902
g14858	15.7246	24.1826	28.7841	38.3584	21.7693	31.4348	27.4205	32.2747
g15002	74.1575	253.038	111.404	339.019	106.945	301.277	108.049	215.424
g15017	16.7057	20.4609	28.4699	27.5207	27.9339	29.2937	25.2842	28.8154
g1502	12.8206	21.2426	11.6904	24.8281	13.391	22.4032	13.8705	23.3999
g15024	15.9499	24.2325	12.1137	21.4727	14.382	23.9302	22.5136	32.0903
g15039	0	0.700982	0.281316	1.12713	0.278664	0.528696	0	0.578973
g15042	27.0125	31.9556	11.2769	25.7077	14.5313	37.3687	24.0613	33.7803
g15043	13.4682	16.2894	5.67478	13.2534	6.27955	17.4873	12.0668	16.9178
g15044	4.63424	6.83984	1.73119	8.70954	2.2901	10.8579	5.48033	10.3676
g15045	3.67912	4.42914	1.52602	5.70007	1.98324	6.47798	3.61455	6.23269
g15046	3.5596	5.71374	2.31959	7.1117	2.39152	5.82629	5.30709	6.93983
g15047	0.21042	0.460641	0	0.525647	0	0.60452	0.152277	0.436766
g15080	0	0.209997	0	0.159813	0	0.211243	0	0.383669
g15090	47.2499	72.7075	79.8409	68.4652	71.9449	67.6777	79.1331	108.786
g15111	0	0.254068	0	0.160449	0	0.151566	0.284928	0.933879
g15128	30.9621	47.5806	24.8225	57.2796	25.1498	49.5808	36.2815	62.1782
g15135	0	0.376043	0	0.288748	0	0.497845	0.274319	0.264623
g15168	0.0838095	0.537424	0	0.106197	0	0.0269654	0.0456762	0.992385
g15259	5.10646	9.16619	8.35154	11.2052	8.00598	10.8852	9.70048	11.1166
g15284	2.30183	4.92775	2.89857	4.7932	2.30205	4.70249	3.30229	4.73706
g15308	0.0466395	0.188443	0	0.0599932	0	0.0596644	0	0.63423
g15342	0.0572482	0.910769	0	0.491089	0.183222	0.84854	0.194791	3.1455
g15363	7.29284	22.2598	10.3701	17.0536	10.7696	18.6178	10.9707	20.3887
g15457	108.707	218.014	36.3919	203.084	34.1849	207.828	68.3597	223.785
g15492	11.9588	15.0149	17.0484	19.5951	13.3334	13.248	16.0673	15.2911
g15561	8.3659	22.8817	7.19437	23.8472	7.45056	24.3217	13.2033	21.4249
g15581	14.1656	32.9165	12.4874	19.1598	16.8517	12.358	32.3246	83.2344
g15625	0.524637	1.42268	0	1.12603	0.203191	0.455003	0.0770102	1.1748
g15712	0.107395	11.935	0	7.89883	0	5.04324	0	22.9764
g15724	0.0465563	5.35758	0.131005	0.915838	0	0.965851	0.772442	7.10532
g15754	56.0517	114.391	66.1239	92.1262	56.499	98.3888	91.7327	143.216
g15774	0.0931589	0.214264	0.180352	0.234673	0.043467	0.198719	0.0754017	1.24855
g15778	5.62968	8.85857	4.71926	10.3619	5.51534	8.9128	6.75791	10.0271
g15779	19.6018	34.7942	22.4451	47.8128	21.9678	45.1801	22.937	45.6437
g1578	70.5006	105.527	82.5248	128.379	92.2574	125.94	83.3348	124.281
g15784	2.57688	6.89022	3.11437	6.55966	2.7557	4.83006	4.06322	5.81238
g158	5.75389	15.1392	20.4606	27.0611	10.7555	16.4175	8.0555	23.0305
g1581	0.333805	2.01127	0.210869	2.46155	0.270462	2.131	0.274832	2.10126
g1585	14.3417	25.1861	14.0852	27.4791	13.4529	24.596	18.6718	27.7292
g15870	14.2635	44.6613	9.72993	57.1225	11.4666	51.0625	12.5535	37.1588
g15871	69.7859	106.323	53.1097	129.79	59.4655	119.919	75.1419	150.351
g15884	0	0.386857	0	0.456906	0	0.423533	0	0.895074
g1594	4.04739	25.7655	5.08156	32.0725	3.51197	29.6781	5.06914	32.4737
g15953	0.115727	0.811865	0.221017	0.682557	0.0710034	0.60193	0.718643	1.29209
g1596	10.2539	21.2598	8.98912	17.0013	9.19974	17.675	10.0771	17.3941
g15988	28.2484	37.7571	12.4617	33.1494	17.0553	40.5012	32.8223	44.1025
g16036	4.06893	8.3935	3.42273	6.25254	3.74783	7.89133	3.75601	10.0859
g16071	0.134406	1.43273	0.192935	1.49082	0.95254	1.35431	0.381514	2.45689
g16086	119.34	593.266	51.7787	272.691	43.1221	221.346	170.101	633.638
g16089	1.02116	1.37887	0.450117	1.11574	0.330486	1.66022	0.93729	1.15786
g16112	0.935357	4.40562	1.30714	3.95567	2.2349	3.77948	0.924738	4.28976
g16133	1.6195	2.29566	1.2922	2.90468	1.9253	2.02026	0.510672	3.22363
g16136	627.851	978.879	857.38	1019.37	766.107	985.304	737.182	1173.67
g16168	0.585868	3.57322	0.779867	5.03162	1.44594	3.25167	7.82471	15.3487
g16169	315.6	1098.05	299.234	1229.77	307.799	1161.84	498.887	1545.17
g16170	0.465563	1.50024	0	2.40613	0	0.417713	0.172315	8.67822
g16173	0.495593	81.4248	0.116991	3.84843	0.451361	2.21232	59.896	368.967
g16175	0.183349	13.4211	0.779394	1.66039	0.0652005	0.669601	1.71236	35.3728
g16177	0.735932	42.1724	2.46326	18.6193	2.26754	10.0995	14.2748	547.667
g16178	0.951831	62.288	0.0601179	7.44344	0.274138	7.10479	7.10604	102.25
g16180	539.114	2320.49	887.796	1228.16	667.501	1177.5	1221.63	2797.39
g16181	230.321	518.132	219.583	403.609	164.27	516.112	381.94	750.072
g16182	28.9592	150.481	30.7683	136.9	26.0042	117.691	57.7808	200.455
g16183	326.32	1199.25	602.351	1127.17	378.988	1295.65	669.733	1453.2
g16184	205.704	904.369	79.0342	1053.04	70.5018	984.494	235.935	1449.4
g16185	22.7819	176.171	25.8527	101.249	20.8535	109.239	26.3314	165.018
g16186	14.1112	392.671	34.1716	310.284	22.3712	309.892	42.2251	634.985
g16187	744.258	5382.89	480.222	2896.34	514.362	3199.84	989.113	6411.34
g16188	37.8212	359.232	18.561	180.767	20.5703	197.756	51.86	419.186
g16189	140.956	1145.67	67.8929	486.2	70.1311	527.894	163.199	1175.95
g16190	2190.39	5838.1	687.603	3484.08	750.549	3382.03	1909.46	7228.13
g16191	100.304	550.797	45.0849	547.49	44.0352	470.549	77.5464	510.835
g16192	102.423	389.618	65.0778	202.348	43.8255	191.199	95.4815	446.979
g16193	5564.37	6479.46	3363.31	7343.61	2249.9	5634.16	7602.67	26247.6
g16194	811.68	1535.07	890.922	1991.12	404.944	1325.33	1512.82	8633.13
g16195	49.774	144.943	21.3882	238.519	19.4214	193.698	79.8708	222.994
g16196	41.2835	472.657	28.3321	384.184	20.2552	365.349	61.2872	352.494
g16197	38.1522	468.025	38.0521	275.45	43.262	268.406	68.5181	488.578
g16198	1.40463	21.4753	1.62117	15.0478	0.909656	12.8792	2.7171	34.5582
g16200	0.938548	298.185	0.353973	114.768	0.137493	103.343	1.43883	393.184
g16201	9.59334	624.069	10.9012	136.259	5.51336	126.878	69.1157	1510.04
g16202	1081.17	1870.03	799.634	1507.83	547.567	1169.51	2997.65	6099.69
g16203	15560	22235.1	8425.32	17014.8	7411.56	16338.1	17286.7	21015.3
g16204	13916.7	21494.3	11640.9	16685.7	9356.51	14911.4	25442.3	55001.2
g16205	5216.11	11834.5	2777.94	7743.95	3014.98	7515.59	5441.96	14484.9
g16206	3492.62	8475.69	2162.64	3820.61	2028.88	3827.13	4639.73	9626.21
g16207	810.883	2618.07	682.037	1896.65	640.553	1470.45	1741.17	9150.47
g16208	1742.37	6397.16	1102.5	3674.58	1057.08	4022.74	2302.94	7525.8
g16218	0.0243712	0.82714	0.0719188	20.2761	0	1.26534	0.628309	22.1781
g16245	29.9493	33.335	48.4234	52.3437	45.4097	51.8467	49.1577	48.5801
g16265	0.653847	1.16751	0.566551	0.891523	0.133493	1.49558	0.456636	1.30903
g16267	7.74202	12.9063	6.24256	11.7512	7.31271	10.7403	9.97211	13.636
g16269	0	0.559014	0	0.651117	0	0.839486	0	0.69362
g16270	0	1.04155	0	1.15473	0.0614564	1.32062	0.446851	0.880271
g16276	1.8329	2.84666	1.28876	4.12847	1.04065	2.88039	2.13312	3.40711
g16294	0.779827	9.2578	0.777131	6.29445	0.726957	3.7506	0.9739	20.2846
g16317	0	0.719729	0	0.383068	0	0.212694	0.126779	0.532223
g16318	38.6131	54.7644	29.1847	74.3537	26.4367	70.4503	37.564	52.7941
g16334	0.105498	0.234789	0.0124438	0.196055	0.0226975	0.0688277	0.229405	0.298637
g16335	0.169774	0.693515	0.118311	0.919871	0.0834377	0.374356	0.0981547	1.08776
g16347	10.7401	16.8301	11.9413	20.9991	8.67415	17.854	14.4459	39.3717
g16348	56.5113	556.691	80.6419	450.652	62.3803	436.4	122.137	741.531
g16350	55.8609	1093.68	37.8351	445.6	28.6653	270.521	229.723	2814.57
g16351	68.6942	169.834	100.893	234.637	80.9362	194.919	131.997	434.045
g16352	26.436	262.321	51.1991	160.459	44.3956	147.709	84.0198	422.631
g16353	9.33372	177.248	11.4837	42.004	6.66987	38.4232	34.8229	222.423
g16354	17.4082	49.0121	11.9253	36.0305	10.9606	33.3948	14.9251	64.9688
g16355	6.91006	198.03	10.7287	60.9108	3.78753	38.5998	28.4717	527.504
g16356	54.7832	190.404	44.3677	131.414	50.5933	141.392	79.8026	247.265
g16357	36.6836	452.136	33.8046	351.198	25.3768	333.677	66.9011	468.617
g16358	10.1076	178.413	6.58285	108.373	5.21925	110.608	13.0724	214.053
g16360	37.6631	557.788	11.0131	431.268	10.5085	520.169	36.5288	696.742
g16416	0.56632	3.03393	0.212968	3.36622	0.284396	1.77936	0.92529	2.72089
g16418	220.452	334.252	112.149	199.841	119.28	240.918	216.255	311.873
g16422	7.31682	206.718	46.3509	174.102	28.631	163.22	28.6445	230.886
g1644	11.9387	36.0706	15.7258	62.2075	14.3227	47.5023	14.4095	46.5698
g1646	53.1368	287.223	82.4662	350.715	62.5946	126.04	95.2661	656.53
g16529	30.4633	89.0772	52.755	94.7277	56.4553	93.0593	58.746	142.875
g16530	0.387805	1.61657	0.951984	1.29057	1.34529	2.32624	0.947987	1.99606
g16537	13.3341	23.7762	14.3337	28.3229	11.0806	22.8933	17.7113	27.4669
g16560	1.10766	2.90083	1.3655	5.00557	1.76028	4.60909	1.2515	3.89054
g16563	0	0.605149	0	0.735905	0	0.62622	0	0.500903
g1658	0.632556	2.71611	0.135879	2.81878	0.250137	4.04535	1.05393	4.56056
g16662	13.5044	10.868	13.8809	20.0044	11.7182	13.8815	20.2515	18.9312
g16707	1.32538	33.4117	8.11512	15.6677	2.26458	12.8714	18.3309	71.1615
g16708	0.784522	162.286	1.16592	68.285	0.732654	58.9363	5.48367	283.106
g16709	14.0364	126.501	17.6457	67.8539	16.6556	74.1642	32.1224	91.5339
g16731	24.915	27.4514	29.967	52.0557	29.4609	47.8716	32.2609	48.1746
g1674	201.367	410.773	223.682	399.966	202.873	371.994	248.738	438.988
g16848	0.905628	5.65149	7.77257	9.06522	2.1868	5.73523	23.1744	50.07
g16857	11.8105	18.8178	12.99	27.1149	14.635	27.54	15.2379	31.8321
g16917	77.3993	101.197	124.657	91.8058	96.9999	89.9133	161.338	199.39
g16977	3.08066	16.226	2.74011	8.85942	2.45024	9.62511	4.25679	10.5994
g1702	18.0106	29.9355	21.9961	35.8865	23.293	28.9623	23.5972	30.3502
g17043	34.4091	44.3571	42.4004	56.9104	38.0589	58.6762	41.089	66.6115
g171	2.47274	7.39983	3.5991	6.75897	3.54567	4.70489	2.38096	6.10488
g17101	0	0.352748	0.125534	0.729177	0	0.416949	0.0416377	1.86363
g17114	68.9956	147.259	61.5135	212.665	70.0393	169.49	96.0795	301.821
g1712	18.3723	38.1983	16.6077	36.6342	17.4915	30.2575	19.12	30.6277
g17141	10.2785	15.4548	13.7569	17.6421	12.914	18.289	12.8002	18.5225
g17178	295.767	937.098	93.4952	924.596	107.377	1049.24	269.439	1111.43
g17202	34.4443	99.2258	39.4885	84.0552	38.4455	68.0236	43.4719	86.7811
g1723	0.191195	2.31083	0.645301	2.67295	0.118969	1.1837	0.454426	3.47089
g17231	0	0.247545	0.271734	0.501315	0.0563033	0.148638	0.308775	2.08412
g17233	25.9968	67.8124	27.0792	33.6257	17.2763	14.8142	62.7328	169.188
g17245	0	0.336454	0.0269292	0.107135	0	0.135647	0.0780104	1.32262
g17246	1.38756	4.16967	2.18337	4.53531	3.45819	3.87267	2.39608	9.23974
g17248	1.74373	5.80571	2.02416	6.40182	2.76531	6.28521	3.62792	5.66547
g17251	0.182066	2.68778	0.32235	0.449918	0	0.750391	0.442743	8.36195
g17255	2.22209	54.5229	0.374439	1.90177	0.45737	1.10782	20.2026	633.772
g17256	0	0.358319	0.334321	0.365702	0	0.759009	0	67.3929
g17257	0	5.19434	0.138181	0.503523	0	0.795097	0.695685	82.577
g17258	0.420168	7.46604	0	0.248821	0	0.278602	0	33.451
g17259	0.911899	126.388	0.37369	9.79884	0	3.72581	6.87281	886.904
g17261	3.65183	495.383	1.56934	20.2831	1.21732	9.16204	33.9842	4192.57
g17437	0.362522	5.87178	1.22171	0.892061	0.980404	0.949688	2.39842	7.23832
g17474	14.706	42.9614	10.5504	34.5971	12.7666	27.7947	18.7276	51.1218
g17481	0	10.993	0	0.925735	0	0.30016	0.924855	22.9278
g17482	0.368905	1.56952	0.116398	0.312966	0.176306	0.224197	1.18633	7.3204
g17483	0.976244	8.25213	0.710425	1.41027	0.143719	0.929577	5.14521	33.919
g17485	0	46.0113	0.48168	2.02119	0	0.60719	5.25136	273.179
g17486	0.186946	40.2938	0	2.13378	0	1.03695	22.458	781.69
g17488	0	7.08621	0.933507	0.404025	0.303358	0.622619	0.654761	17.4733
g17489	14.8576	200.348	31.3538	57.3533	28.4385	49.7713	63.493	369.286
g17490	22.9063	411.397	46.2122	163.532	26.897	154.694	64.4396	822.071
g17492	9.17124	52.9323	8.34883	39.0932	9.50461	40.0323	16.9583	49.7258
g17496	0	12.5249	0.161575	1.05411	0.103895	0.274277	2.74583	100.505
g17497	0.201397	30.3443	0.162976	4.43537	0.0976123	2.51406	5.05594	189.591
g17498	2.18939	209.865	0.107031	31.8257	0.869208	11.2142	19.7118	712.222
g17499	210.098	2386.14	322.889	341.68	177.877	157.108	1013	5412.1
g17500	0.481434	6.16943	0.175927	1.07418	1.63224	1.25636	2.0329	27.7638
g17501	2.31008	106.703	2.52352	4.30371	3.64141	1.13006	19.704	387.444
g17504	0.214411	2.24199	0.548205	0.767869	0.203639	0.84394	1.43138	2.77788
g17530	1.48949	4.627	0.836712	3.38205	0.651065	3.02798	1.26447	3.75786
g17543	0.97299	2.78399	1.35024	3.01404	1.62954	3.45803	2.49797	3.6299
g17546	58.2276	120.949	45.6474	115.163	49.0835	120.874	50.8207	105.312
g17547	277.533	553.221	315.965	635.424	306.114	614.471	485.762	1298.73
g17548	130.033	467.574	116.707	430.663	133.156	369.895	210.88	1189.74
g17562	0.287502	2.93076	0.188736	5.27761	0	3.03989	0.173044	5.00745
g1761	0.185261	0.237945	0	0.180877	0	0.590089	0.136518	0.608552
g17612	0.569215	1.90742	0.361072	1.20424	0.534619	1.765	0.0983005	3.1966
g17635	0	0.0069128	0	0.0485036	0	0.00985979	0	0.0334927
g17640	31.0604	86.8474	67.984	66.6942	61.5459	86.7894	32.9253	100.74
g17734	12.5247	21.5889	12.6339	26.5253	11.6134	31.1666	12.1537	26.5129
g17757	0.129779	1.7859	0.139205	1.07483	0.181386	0.843015	0.0838438	3.78276
g17766	0.081698	2.19475	0.201091	3.27495	0.222555	2.77148	0.132251	1.63758
g17793	0.0661089	0.378092	0.034465	0.150742	0.0150809	0.209527	0.0838021	0.445101
g1807	0.545526	2.21046	0.170456	1.62833	0.0977578	1.73579	0.296092	1.8315
g1818	77.3759	171.424	92.6402	172.608	105.751	174.999	91.8242	155.933
g1839	0.657839	16.1698	4.32277	20.166	2.15991	17.1563	1.03882	10.8128
g1843	1.00407	18.3039	0.933111	5.73285	0.326844	3.72156	3.09032	33.382
g1857	48.0149	77.3674	37.6413	86.9874	34.9983	79.1996	44.8443	74.6109
g1880	0.0200344	0.334611	0.119363	0.15197	0.0113835	0.156551	0.199843	0.769959
g1884	0.289662	0.789406	0.0918571	0.550641	0.115497	0.32454	0.139426	0.608085
g1888	85.8721	221.891	55.6234	115.748	57.1231	129.643	118.318	247.781
g1889	14.3203	27.5068	18.6587	24.8049	16.3243	25.5247	20.2006	41.222
g1896	397.045	416.25	397.435	459.293	446.566	426.448	491.869	488.748
g1897	1.77437	7.5772	1.13391	8.33732	0.646977	5.66828	1.78438	8.08943
g190	65.616	90.434	66.0816	130.945	64.4198	100.596	86.7777	147.271
g1935	21.3725	35.9606	17.4036	38.4144	19.6797	35.4347	21.916	29.7798
g1954	1.04031	3.42214	0	2.79792	0.459231	2.29896	0.256036	2.25235
g1964	11.3065	14.4689	16.0033	14.5494	16.0281	17.8765	16.7199	16.31
g1967	94.946	106.868	108.82	125.307	110.078	100.978	106.956	161.927
g1976	23.2329	35.1987	19.732	34.0204	22.2375	31.0349	21.7436	34.6456
g2000	132.216	706.013	106.117	732.955	103.064	812.726	142.156	719.733
g2023	10.7282	32.4815	16.7504	24.6368	16.4083	26.072	14.2548	31.0109
g2027	20.3632	26.5641	21.8611	31.4983	17.8297	32.0652	22.2281	32.182
g2047	212.137	354.076	331.863	260.68	269.193	263.624	319.518	452.118
g2079	0	0.206345	0	0.225112	0.0447646	0.729439	0.0361649	0.589715
g2137	15.8252	54.658	16.2548	50.2576	15.7793	31.9972	18.4563	45.2767
g2147	16.435	45.8293	20.9355	50.2659	20.8344	46.1944	25.3122	43.4555
g2148	0.042676	0.1483	0.0261727	0.124095	0.0185696	0.140644	0.15036	0.168105
g2167	2.28137	4.26596	1.3674	3.52506	0.411364	4.54399	3.42222	2.93952
g2171	19.8832	24.1021	13.4226	25.344	10.9847	22.7241	24.1497	32.2279
g2173	103.169	214.845	127.587	396.082	129.617	405.742	100.247	367.05
g2175	39.311	33.726	6.45054	56.0296	10.5052	72.7546	15.1149	53.55
g2176	300.124	744.774	599.605	766.436	539.717	805.07	532.487	748.442
g2214	1.10694	1.96614	1.51978	4.54918	0.997835	1.8215	2.35241	6.72271
g2215	1.14797	1.34491	0.736674	5.09343	0.6917	0.914043	1.86259	3.00888
g2223	0.876765	2.79256	1.05213	3.57079	1.39525	3.1657	1.15246	2.75405
g225	0.191683	2.71691	1.6372	3.70711	1.5806	1.33103	1.7603	2.62463
g2264	27.4215	49.287	21.8853	52.0099	23.5414	56.176	19.5497	42.4334
g2271	28.7073	32.6862	34.3663	32.3809	33.0575	36.3193	36.8889	40.0334
g2274	21.2487	44.1962	22.4009	53.3716	25.1789	47.8246	21.3386	42.7884
g2285	138.894	198.908	144.988	198.69	126.55	189.424	174.818	261.592
g2314	24.9676	38.7578	42.1983	50.2536	48.6595	44.4802	55.157	50.9301
g2316	20.5281	31.3507	37.8952	31.2416	33.7904	36.0327	37.5144	37.4069
g2328	0.0443393	0.659487	0	3.32465	0	1.27877	0	2.16919
g2379	22.4466	37.3735	23.9725	38.0445	24.9587	39.0168	23.2436	32.5365
g2397	0	0.338496	0	0.250693	0	0.100099	0	0.38407
g2405	22.1688	47.9724	31.9334	41.9211	38.4721	45.2113	41.6644	64.8059
g2411	12.9745	18.1015	15.8861	16.7775	18.0998	14.9234	17.5114	26.4356
g2412	0.450535	0.796654	0	0.191645	0.275821	0.407331	0	0.843213
g2420	0.290989	8.166	3.95374	10.3605	2.82861	10.3491	4.41506	14.7233
g2437	7.73896	10.4034	9.20061	9.47831	10.6524	10.1479	12.0387	13.6303
g2488	1.01672	5.51837	0	3.81405	0	4.02199	0.976883	4.01856
g2497	0.021595	0.26002	0.15386	0.246688	0.0477716	0.282942	0.0914463	0.226877
g2520	93.5852	152.223	109.507	174.154	108.83	137.574	125.984	163.758
g2540	23.7372	976.344	40.6391	972.217	9.01658	234.344	77.2517	4172.26
g2575	8.88913	27.3835	23.4545	54.281	22.6501	38.2595	12.5798	49.8249
g2585	0	0.055213	0	0.0106931	0	0.0112024	0.0126744	0.0827847
g2590	27.2519	26.3318	12.6036	29.8668	11.0977	24.4487	17.3095	25.1621
g2621	1.10652	8.3603	6.69172	9.69457	2.59352	7.79415	1.57089	11.1325
g2652	56.6826	68.3748	65.3557	68.8419	54.4246	57.7615	68.4906	76.6794
g2658	6.81228	12.7076	7.32412	9.24796	7.56326	10.9685	8.8146	14.2808
g2659	9.24143	27.3468	8.73644	25.8071	9.11198	22.5351	11.7641	21.8218
g2670	7.84236	14.8558	8.5956	11.8977	9.204	12.075	8.6162	15.5243
g2688	54.3399	146.772	88.7142	130.641	71.2435	126.052	61.639	150.693
g2689	0.986535	15.8599	0.0542529	7.64351	0.505164	9.11432	2.13436	11.7236
g2690	1363.23	2785.4	705.23	2950.74	708.245	2240.62	2055.63	4882.17
g2691	945.825	1874.11	550.729	1603.89	589.864	1068.71	1502.91	4579.27
g2694	75.0603	113.844	111.275	106.567	94.7336	85.7798	143.865	167.301
g2703	0.150427	1.48045	0.108497	2.15362	0.139417	1.77611	0.0202025	1.09652
g2740	0.599306	23.9218	1.51237	18.4483	0.955389	14.1243	1.72694	16.5497
g275	0.0588171	1.02886	0	1.28263	0	0.711581	0	7.11375
g2750	13.3053	15.4283	13.5149	17.4807	16.4673	12.4421	15.5386	18.7733
g2762	12.474	24.0774	20.2728	23.4754	13.8679	21.9245	13.5871	25.3429
g2768	7.43929	11.6988	6.20433	12.4445	9.23245	11.126	7.39968	12.3461
g2778	0.832029	3.43858	1.77097	1.32524	0.588655	1.76837	1.16667	4.59174
g2780	2.73807	8.63247	2.97428	12.5926	3.51554	7.08761	3.89375	13.6828
g2781	0.806164	5.0824	1.28116	15.3429	0.321097	5.43686	1.97244	13.8803
g2794	0.636033	5.17592	2.18294	2.50643	0.93618	2.04065	1.06847	5.64834
g2804	0.0250858	1.20974	0.138666	1.57945	0.112957	1.05774	0.446917	1.70463
g2810	2.01898	4.11842	1.95072	8.73314	2.01337	4.82006	2.25744	9.0926
g2819	27.9097	59.6812	65.9636	77.8331	57.2845	61.4757	51.7134	94.4872
g283	7.19477	15.9981	9.41187	17.2515	7.21203	25.7914	11.8207	21.6677
g2833	1.76693	10.2259	2.41971	13.34	0.729809	10.6429	1.1692	8.71139
g2853	13.4745	20.1322	11.797	46.3129	11.6037	21.9802	31.7222	58.7395
g2860	0.395803	0.585077	0.174702	0.511248	0.237852	0.730561	0.379231	0.542319
g2868	4.39233	12.7149	5.5691	11.9132	5.04512	10.3808	9.43175	13.3165
g2872	13.015	27.811	15.086	29.112	15.4859	26.995	13.7465	36.3181
g2884	0.835074	3.54116	0.758344	4.01522	0.884087	4.03552	0.527078	3.18339
g2906	19.2328	24.9276	14.0528	21.2762	16.2247	23.2969	17.0611	22.3222
g2932	2380.51	4244.89	2914.49	2908.29	3456.78	2690.53	3495.24	5119.26
g2959	33.0831	51.3616	44.1796	75.403	47.0357	75.1939	39.3192	68.6191
g2988	123.492	187.791	190.288	241.667	156.974	186.478	233.046	397.955
g299	1.55605	1.97847	0.558	3.68469	0.92193	1.60829	0.62482	5.29134
g2993	61.4014	131.221	74.9682	168.196	76.5635	111.408	107.538	512.819
g2994	0.526507	0.622094	0.536057	1.28374	0.0769101	0.157494	5.55335	12.2565
g3044	0.0309902	0.0911815	0.178019	0.398007	0.186921	0.608224	0.350212	0.791708
g3060	23.008	49.288	27.8375	59.8021	23.3231	56.3156	24.4832	45.8763
g3078	20.9804	57.1565	26.9534	64.8855	32.6105	50.428	31.6483	57.0753
g3082	0.162723	0.299378	0	0.259889	0	0.265937	0.0514825	0.292063
g3108	17.9867	50.4966	15.3717	45.7328	17.3743	57.01	20.6337	51.6646
g3123	52.2632	102.156	66.6095	102.76	60.2027	107.378	57.1411	107.33
g3134	0.111179	0.266675	0.06386	0.238358	0.0296522	0.61091	0.249555	0.678408
g3137	10.1176	18.6156	9.80252	17.1962	9.07305	16.8065	10.6698	17.4187
g3138	0.606212	4.05807	5.22931	6.85296	2.80686	6.38548	3.29814	5.90486
g3165	11.85	22.6661	19.846	25.8237	15.4327	27.6908	20.7272	27.326
g3171	123.591	361.771	159.253	516.439	163.759	556.79	173.929	449.447
g3236	3.64472	15.8295	5.28903	11.0293	4.56478	13.177	4.69972	15.6723
g3258	0.901189	2.56735	0	0.572101	0	0.639169	3.18757	5.35958
g3262	0	0.111611	0	0.320093	0	0.21145	0	0.204429
g3292	0	0.117492	0	0.0998682	0	0.0781025	0	0.110216
g3326	0.00261127	0.0133536	0.0038724	0.02743	0.00231931	0.020992	0.00337402	0.0262252
g3331	0.427346	1.49921	0.273284	0.782696	0.357694	1.69835	0.269842	3.52609
g3332	0.0835872	0.31622	0.044255	0.349813	0.107807	0.175379	0.127331	0.354238
g3337	140.394	196.596	162.172	296.234	137.99	245.364	163.96	346.52
g3340	1.21672	20.9043	4.1427	14.9517	5.17046	16.0953	3.07028	18.2125
g3354	0.926666	3.65911	1.88433	5.25547	1.25494	3.52828	1.31631	3.38906
g3357	8.81916	13.119	10.9904	14.0346	12.1358	16.2043	11.6662	16.3302
g3359	14.0692	19.8358	21.5724	21.4171	20.1856	18.3298	19.2372	23.0121
g3405	5.22375	13.8306	10.8642	37.9019	7.06359	16.2267	6.16256	28.1851
g3407	0.0699489	0.512609	1.50794	2.75398	0.347428	1.21916	0.844767	1.83572
g3442	138.394	153.03	56.2797	142.623	61.7425	154.271	79.5931	127.587
g345	0.150928	10.882	2.53397	25.1404	0.495624	3.58143	0.809964	19.6868
g3475	0	0.0545281	0	0.219698	0	0.0968009	0	0.117026
g3489	0.030036	0.267378	0.0159623	1.2608	0.015629	0.851833	0.405636	2.59867
g3491	0.225669	2.19023	0.132171	10.0478	0	11.7556	1.77044	11.0998
g3493	0	0.778835	0	3.00736	0	1.19325	0.151836	1.92734
g3494	4.8442	11.9663	2.59179	14.9341	2.57677	11.5887	25.2223	19.4024
g351	8.73021	21.1373	7.65862	23.3452	6.11073	23.0976	7.47195	18.4329
g3525	43.2109	86.6944	45.3783	92.6955	44.3916	95.5903	38.5145	80.2703
g353	48.1888	80.0264	41.8662	86.449	51.6466	86.879	46.8176	86.3587
g3543	0.430028	3.27791	0.389817	5.24145	0.705454	11.6109	1.06579	8.08912
g3560	61.3029	106.456	89.7715	123.58	88.4816	118.916	102.891	138.266
g3568	0	0.773495	0.184885	0.600598	0.110734	0.97226	0.384178	1.00044
g3574	0	0.0156383	0.00733574	0.0289654	0	0.018882	0	0.0214263
g3591	35.6926	84.4378	44.8499	94.5203	46.5092	89.2186	37.0842	71.7293
g3595	16.3444	32.1635	32.0996	38.117	24.2879	43.6966	23.1888	42.9655
g3614	8.6748	11.123	15.7718	26.3857	18.33	27.6941	17.0531	25.8892
g3616	0	0.189597	0.555565	0.49399	0.15965	0.702089	0.185527	0.936927
g3642	21.1023	39.1541	27.4385	40.4105	18.6887	37.6411	28.5526	46.325
g3700	3.39176	5.35625	2.64683	5.67449	3.14917	5.86978	2.70321	5.1765
g3701	51.2177	64.8505	63.8303	71.9394	60.8397	73.1394	73.145	77.0606
g3716	8.27682	16.3983	11.5392	18.317	11.2154	22.7892	15.6868	27.8122
g3723	23.4416	35.712	27.2563	35.5789	25.4201	43.929	27.8778	38.8879
g3739	0.0483638	0.0996381	0.025118	0.142756	0	0.0852764	0.0233333	0.359412
g3773	25.1662	59.9379	28.8621	46.0669	21.8997	44.1375	27.2008	62.5287
g3781	24.285	40.9772	30.5057	32.8702	26.2143	33.9848	26.7004	41.7022
g3789	2.50869	7.66168	2.55634	10.0457	1.56501	9.24398	4.04896	6.77802
g3790	21.94	30.7703	16.4717	32.0946	17.9332	30.2992	22.237	25.625
g3804	2.76317	9.48133	3.20089	8.86075	3.25687	7.85795	3.83216	7.07456
g3818	0.222313	6.54283	0.988831	3.67885	0.981164	3.38269	0.482529	5.40943
g3829	19.6718	27.8842	28.8436	28.8998	28.604	22.6168	30.6508	49.1122
g3858	20.3757	25.9858	18.4498	32.8352	21.2423	29.4118	19.8998	34.0464
g3877	0.151462	2.0228	0.110163	0.555287	0.0317065	0.613332	1.17401	2.47825
g3879	0.249037	2.19007	0.117872	0.368923	0.0675699	0.52041	1.08815	2.22175
g3897	4.31762	12.1367	5.27028	13.2987	6.29767	12.4505	5.52612	14.0169
g3901	35.6658	74.3802	33.7817	83.0741	36.9697	84.4207	39.4242	76.647
g3914	0.174664	0.158562	0.0152175	0.451172	0	0.084045	0.0882705	0.366363
g393	0.291381	10.9973	0.141887	10.3444	0.600885	10.7106	0.832236	8.88005
g394	113.95	141.529	59.2256	164.408	52.38	130.405	92.0981	118.629
g3975	34.7105	86.8833	39.0297	114.086	29.315	121.965	36.4609	108.732
g3993	2.5205	9.81758	13.4422	9.23381	9.52084	11.3771	8.7261	18.0317
g4016	0.985541	3.21642	1.3223	3.97929	1.64724	3.13636	0.657688	4.98769
g4029	0.472362	1.34846	1.06039	1.69325	0.710883	1.98248	0.962542	1.72392
g4085	59.1392	59.809	32.3285	91.4046	35.2169	83.2453	45.9175	78.8531
g4089	110.88	466.797	123.452	464.915	78.2039	370.261	86.8096	605.218
g4109	2.048	8.54599	6.01944	10.3425	6.98762	11.6889	5.34776	8.76809
g4135	81.799	175.756	153.328	193.778	140.126	182.405	116.702	237.814
g4141	12.2249	35.6608	32.3639	60.7965	23.0637	24.6121	54.8786	139.423
g4151	69.2985	94.9313	90.6725	110.941	64.7457	107.422	72.8422	104.292
g4153	36.0239	74.1232	33.5763	87.0859	32.5053	82.9848	35.6192	69.7523
g4155	107.71	392.786	293.565	1006.3	21.9768	154.124	246.163	841.833
g4171	0.0620387	9.65084	0.231295	9.80964	0.0235326	4.79858	0.266805	35.9469
g4278	0.964326	3.6982	4.14281	5.23315	0.994135	3.04457	3.55432	3.90765
g4303	0.0272681	3.50783	0.247869	2.11203	0.299466	2.022	0.365783	2.57177
g4306	18.9341	29.7659	18.2834	40.3163	15.8948	40.6832	19.9431	32.5773
g4322	75.2635	121.345	53.6362	129.384	60.4606	141.912	73.5472	150.497
g4330	258.151	1255.38	326.636	887.696	356.194	923.118	435.057	1190.87
g436	1.04599	4.15425	0.090037	4.60473	0.182769	3.57722	0.408696	5.7903
g4366	33.834	50.2375	39.7173	55.8017	38.9003	55.0753	44.0362	56.6047
g4379	20.3985	34.4707	17.4451	23.9614	18.8959	27.1329	25.538	30.1398
g4405	72.8342	216.513	69.6703	180.075	80.4471	138.332	80.7987	367.113
g4463	12.8669	27.9883	14.6328	25.5108	16.2164	24.8678	16.6839	26.8566
g4465	117.1	161.221	163.827	184.536	164.52	173.267	108.253	276.312
g4466	0.637117	3.5857	1.75843	2.22643	2.07416	3.07804	2.00292	4.79633
g4486	0.290443	0.580878	0	0.410605	0	0.475254	0.249776	1.14832
g4491	2.69183	6.40231	4.46491	7.07005	4.11705	7.28822	3.26425	6.15474
g4497	25.7578	51.6279	63.378	59.87	53.3807	54.1061	43.0733	79.648
g4498	18.8762	32.8863	21.8498	36.1437	24.5904	38.2688	25.7025	32.1215
g450	262.117	654.281	194.043	639.33	241.259	584.708	336.007	1269.02
g4504	27.9148	84.1911	16.0367	178.115	20.9529	142.837	44.1561	124.159
g4509	1.62751	4.79608	2.04747	3.57115	1.3575	3.79024	2.5577	4.67578
g4511	43.9453	52.869	60.3384	73.1137	59.0012	71.3941	67.7658	69.9876
g4515	1.96661	10.4373	1.6519	14.4161	1.23494	15.1279	2.18418	10.8352
g4523	167.762	255.016	104.066	318.008	106.343	287.918	153.963	242.387
g4525	88.7598	145.929	44.8655	106.29	48.0786	129.272	67.4636	124.236
g4530	504.446	1365.92	1724.57	2438.15	1129.97	1619.49	1056.37	1938.07
g4552	24.2847	22.2834	21.1372	37.5321	21.1413	30.1001	19.7597	51.3197
g4570	51.4642	76.6895	49.8971	82.9254	47.7946	70.4252	54.4733	84.606
g4573	61.0563	111.894	156.274	189.145	109.3	159.887	94.9782	174.262
g4606	0	0.420836	0	0.396366	0	0.103811	0	2.26799
g4678	0	0.384258	0	0.354394	0.046735	0.327027	0	0.364161
g4701	2.48423	4.39525	4.17038	7.30271	4.26187	6.19656	4.93277	6.6427
g4710	28.5976	40.5903	20.1803	38.1039	24.9952	43.7083	34.2615	41.5374
g4731	10.014	16.2837	11.2928	17.2864	10.7008	16.7703	13.4458	18.0541
g4738	1.62751	3.94718	1.73102	3.26426	1.85106	3.13959	1.60008	3.49269
g4759	246.137	273.69	131.546	365.954	144.085	299.838	189.004	307.153
g476	23.4823	34.7261	42.0371	65.6037	41.7172	60.0739	42.8385	70.7821
g4760	1.35278	44.3293	0.834517	18.6847	0.512863	12.3113	5.44396	63.0767
g4762	8.99958	124.335	17.5655	84.8581	9.3617	51.098	38.1013	234.97
g4807	0	0.450932	0.34041	0.459382	0	0.0780768	0	0.476972
g4819	9.92231	17.6591	16.2319	11.6958	15.7712	12.2553	18.9714	23.9333
g4830	0.043015	53.1435	0	79.7154	0.272787	38.6127	1.52568	55.9316
g4831	0	0.144187	0	0.583409	0	0.348811	0	0.909104
g4832	0	0.411127	0	0.372488	0	0.236631	0	0.811565
g4842	58.3718	100.655	40.4827	107.077	48.7179	106.543	61.7557	78.0716
g4855	0.0237509	2.81925	0.105665	7.49624	0.0210955	1.81694	0.102032	65.3496
g4869	107.624	91.7886	136.655	148.178	114.592	111.82	113.956	138.563
g4915	540.459	1125.72	496.386	877.429	427.461	761.204	774.049	1243.33
g4916	52.9329	80.982	77.8324	126.383	74.4708	114.243	78.3584	174.197
g4917	44.7892	77.723	79.4505	115.992	68.5675	105.166	65.3035	148.767
g4918	0.0237658	0.3188	0.161408	0.310265	0.251292	0.124813	0.243236	0.842075
g4934	279.246	654.755	120.183	506.582	146.495	265.377	200.456	496.208
g4936	32.0787	206.804	11.8044	221.479	14.2465	232.891	15.2406	157.166
g4968	74.5367	132.249	67.4208	188.022	70.4999	160.951	84.3984	153.638
g4974	7.20404	20.7228	9.28645	28.0631	6.74714	27.0687	9.58016	20.0528
g4989	0.0820082	1.91072	0.434658	2.91505	0.286488	2.57289	0.21716	2.37525
g50	0.278925	1.225	1.87578	3.47297	0.487689	1.58508	4.67814	4.17779
g5010	15.199	30.916	13.251	42.0887	12.2791	32.0968	18.0454	33.4572
g5020	145.844	702.532	58.8015	201.102	26.3918	60.3363	200.108	892.602
g5025	6.63565	13.6937	9.28945	15.5916	8.82877	11.6164	8.17257	17.7519
g5039	136.249	196.723	124.794	208.425	129.507	163.491	143.328	242.771
g5042	5.78907	8.81996	6.95868	9.13811	7.231	9.54057	9.01714	17.136
g5049	0.73064	1.89931	0	2.28278	0.134294	2.3883	0.284998	2.03027
g5066	18.9632	20.6014	21.6631	27.0274	21.0483	24.8242	22.9147	25.4227
g5083	6.2194	15.7613	11.7973	12.4935	8.53951	13.7383	7.92761	14.7059
g5087	0.00705914	0.126505	0	0.0783687	0.00658745	0.0287016	0.00958309	0.0888201
g5092	3.7015	3.4396	3.88222	4.26833	3.9523	4.2367	4.89955	4.74897
g5101	41.462	76.7306	38.2943	87.5564	45.3502	77.8233	44.4086	76.6005
g5110	0.0242237	0.463919	0.0264424	0.301772	0.096375	0.171589	0.0829437	0.422115
g5113	0.335893	4.27875	0.279158	3.98986	1.37328	1.7171	0.72969	4.3756
g5148	138.186	334.612	107.696	449.435	126.07	410.311	131.275	310.51
g5165	8.63677	21.9662	14.0328	16.8199	12.9664	17.7104	11.0138	23.3146
g5192	2.83335	3.38339	2.70286	10.4036	1.35363	3.19639	14.4023	19.4986
g5213	4.13644	23.2036	1.04186	2.62388	0.64551	2.56466	91.05	115.836
g5221	111.107	277.403	66.4886	364.838	52.5126	198.959	62.1902	562.252
g5223	0	0.0916456	0	0.292797	0	0.304289	0	0.800533
g5276	10.0634	29.8436	21.3584	38.2587	23.132	42.7084	14.8062	44.1529
g5326	0.812618	15.7529	0.66341	15.9319	0.132446	15.3967	0.881937	12.6847
g5336	36.0796	41.5065	13.3953	46.6083	20.194	38.2716	25.1419	32.822
g534	9.27396	32.4433	7.96708	35.0915	9.58725	32.7533	8.90182	25.4405
g5401	0.0597231	8.07081	0.49443	1.63697	0.329487	1.85628	0.145018	9.42019
g5404	0.734237	7.21141	0.142385	7.60915	0.774853	9.36672	1.36567	28.0036
g5405	0.0596247	1.37189	0.0928992	0.82115	0.222562	1.35678	0.0482596	4.38085
g5415	0.278626	0.369863	0.347279	0.997006	0.302331	0.498776	0.316539	1.40013
g5417	0.0820803	2.08884	0.08358	1.3326	0.054093	1.19794	0.169305	3.25913
g5421	0.279564	3.91005	0.364522	2.83793	0.121487	2.62531	0.198113	6.80757
g5437	0.00987438	0.434221	0	0.00659696	0.00513806	0.0271285	0.125009	0.911316
g5452	11.391	30.2274	12.3202	31.161	11.3612	31.7443	13.5181	24.7156
g5456	35.1055	57.5878	43.9825	66.3729	52.4882	63.9196	36.6754	80.5841
g5513	0.0194164	0.526263	0.043763	0.247677	0	0.249043	0.242121	0.637084
g5516	22.8548	25.9203	32.0873	35.1161	29.9882	32.3068	30.7595	38.6962
g5526	16.4145	16.9776	13.7781	20.9575	17.5232	15.5192	20.2856	20.7363
g5537	0	4.26827	0.235897	7.51587	0	1.58138	0.0687647	12.7172
g5545	1.17802	2.55205	0.286135	1.96922	0.277593	1.10417	2.17044	4.34978
g5547	20.7358	49.6882	25.9526	57.2929	26.987	49.4222	36.952	84.5011
g5548	23.1629	35.6539	15.3754	56.7405	18.4845	38.6209	18.493	40.7373
g5549	8.47945	84.4336	17.2047	67.001	9.98054	55.9771	18.4489	74.1894
g5550	0.0487766	1.07727	0.0499092	1.1637	0	1.57604	0.171912	1.63048
g5551	0.347765	5.30151	0.184056	4.35359	0.192929	6.60351	0.23355	5.17553
g5558	12.6303	18.9798	12.3582	19.7028	10.9225	18.4943	11.7404	19.5261
g5567	33.5887	35.2341	24.5059	46.5928	26.7478	34.3	25.4311	44.6503
g5580	156.979	273.542	229.308	267.71	240.329	280.295	268.734	395.854
g5581	8.13891	22.2979	8.78766	17.9611	8.03929	16.3568	14.0925	23.6507
g5595	23.8816	21.403	26.9462	29.5372	25.8351	28.3265	29.2284	30.8133
g5596	263.553	326.019	192.22	325.651	186.889	311.305	245.679	347.611
g5646	72.7754	110.776	5.7006	48.6515	5.0542	35.0504	100.092	183.64
g5647	68.0617	1086.2	20.2479	535.845	18.8442	430.564	115.203	4012.15
g5648	633.799	634.475	124.66	1066.98	137.997	788.939	1019.59	2470.09
g5649	14.1272	18.8634	12.7921	20.8849	13.2975	21.0678	15.9299	20.6529
g5656	202.41	273.28	258.053	323.627	200.423	287.899	267.053	444.514
g5667	0.775036	2.16735	1.37106	4.81462	1.40101	2.55125	0.959198	4.73383
g5678	18.8736	22.9131	28.7795	37.7743	34.5276	30.0072	27.9583	36.9269
g5689	46.147	118.672	69.5849	75.1497	53.7521	64.5641	76.4879	114.366
g5691	61.3843	85.9175	88.9277	124.643	72.878	101.376	73.0796	120.278
g5723	0.205988	0.214077	0	0.169309	0	0.276622	0.0546522	1.28227
g5752	0	0.0146378	0	0.00869491	0.00139588	0.00190265	0.00403321	0.058444
g5753	0.298943	3.70142	0.218482	0.542357	0.306215	0.321854	1.12884	6.04307
g5755	0.0411413	0.469897	0.0366406	0.20211	0	0.0300842	0.0190341	0.701084
g5762	141.65	174.587	199.901	182.282	180.007	147.426	199.019	318.057
g5764	0.341555	2.49435	0.736085	4.61401	0.262356	4.34558	0.311484	5.72325
g5778	95.9799	124.829	62.1721	164.688	72.5893	136.156	88.3197	176.765
g5784	14.612	24.6164	14.8812	55.2817	12.5332	22.9249	24.3537	49.2525
g5792	33.7883	62.0044	39.8515	93.4706	43.2469	82.3596	47.9782	114.506
g5794	6.27825	12.0041	9.32046	15.7438	7.0127	9.858	7.55059	13.1512
g5795	47.4807	68.3799	54.3675	85.3579	61.715	66.8623	57.3423	85.5395
g5796	66.6178	111.956	89.3503	121.214	82.2214	119.349	118.499	176.692
g5800	73.7671	104.847	106.823	145.003	94.6296	118.674	95.0441	134.422
g5803	0	0.16506	0	0.0829631	0	0.0941825	0	0.373445
g5807	0.0763549	1.0273	0.0375879	0.42056	0.0285011	0.267049	0.900556	1.91354
g5813	21.7392	38.6655	13.4131	44.7455	13.5366	34.1368	18.2186	43.7399
g5829	0	0.773009	0	0.583294	0	0.0995515	1.04447	1.62763
g5836	158.035	226.38	265.771	254.488	239.866	210.966	222.77	303.232
g5839	6.29612	15.1748	8.23151	16.9929	7.89002	16.2546	6.72455	11.5367
g584	0	0.328923	0.0651193	0.0680625	0.159032	0.147447	0	1.37817
g5866	2.208	1.98542	2.46947	7.94822	2.06072	2.36562	5.67806	17.9318
g588	0.062197	0.725222	0.509983	0.617384	0.692351	0.77854	0.559349	1.49302
g5882	48.9808	142.138	63.7952	132.674	50.5094	119.064	67.439	129.648
g5885	80.4099	132.032	73.6854	160.88	73.1353	155.543	89.4455	153.045
g5897	25.344	54.973	21.3978	60.4574	20.7809	53.7787	21.9726	47.4377
g5924	2.55921	4.76452	1.05352	3.03509	1.19295	4.59993	1.64449	4.95647
g5925	0.0900304	0.150932	0	0.0840204	0.0428059	0.219806	0.101459	0.220725
g5942	670.021	630.229	347.549	965.684	415.529	766.022	522.009	906.714
g5943	1.32487	1.19	0.522467	1.68529	0.241304	1.31091	1.08232	1.4313
g5953	0.0570116	0.0909251	0	0.0787876	0	0.0843378	0.036683	0.0710534
g5959	0.335893	10.7038	0.624336	6.70288	0	3.82686	0.647571	7.33499
g5976	0.266394	0.396463	0.401181	1.89869	0.177749	1.20696	0.662449	2.65128
g5982	0	0.223969	0	0.607987	0	0.276389	0.0754822	0.813608
g5985	23.2697	33.1112	30.5531	35.3967	32.1485	33.87	35.0223	31.9271
g6005	12.0765	17.6648	9.8318	18.823	9.71295	16.4541	10.133	15.9279
g602	307.989	432.741	267.424	286.293	353.235	256.933	451.436	713.922
g6036	65.7393	68.2506	52.5042	69.0846	57.1199	71.9713	80.2969	85.5402
g6037	57.9526	124.834	45.4227	152.914	50.6553	141.016	56.5884	99.7742
g6043	4.89807	4.44871	5.83478	6.51341	7.28929	5.91433	9.23878	13.5279
g6059	0	2.08868	0.241255	0.151644	0	0.321975	0.841589	5.14473
g6064	15.5169	31.4359	17.6146	24.4057	17.4983	26.2381	18.7376	28.5817
g6075	23.6119	76.4484	44.1142	96.2987	25.6725	67.8908	35.8179	105.507
g608	71.6946	93.8068	78.3405	132.735	84.8629	120.107	78.1606	123.939
g6111	0.0268416	0.212695	0.0502648	0.16422	0.0130813	0.164723	0.208511	0.334089
g6137	0	0.296862	0	0.275105	0	0.840526	0	2.679
g6184	9.60108	32.1802	7.75888	23.3795	8.22408	22.6118	9.94828	24.9665
g6222	4.34028	32.8624	0.553491	67.4643	0.356206	49.3538	2.23412	178.712
g6224	0.0649306	0.0916125	0.0187402	0.129473	0.00572907	0.0443863	0.127238	0.299521
g6249	20.5758	54.1229	18.8382	44.297	15.4019	38.0615	21.8781	46.7889
g6256	48.2598	50.8982	50.0876	49.786	50.2224	56.4243	47.6553	56.1566
g6274	0.0660442	0.585934	0.27338	0.573446	0.359824	0.52973	0.0534554	0.770192
g6345	0.10372	1.09425	0.0343008	0.587397	0.081874	0.176994	0.300394	1.19728
g6366	197.72	795.181	509.243	359.353	403.257	325.986	429.532	1366.44
g6367	244.42	472.192	180.812	474.345	211.438	525.023	204.647	403.842
g6394	0	0.973591	0.154303	0.387956	0.270075	1.27369	0	1.40517
g641	0	0.0481973	0	0.150637	0	0.124439	0.0107657	0.133863
g6425	0	0.00871264	0	0.0411896	0	0.0236851	0	0.0382457
g6493	0.28074	3.56956	0.948703	1.85606	0.69852	0.757295	0.850408	2.71513
g6499	0.666289	1.33446	1.10243	1.73672	0.588861	1.38761	1.03757	1.68958
g6520	0	0.0623617	0.0242074	0.121924	0.0183554	0.210882	0.0159204	0.258014
g6521	0.0630252	0.417964	0	0.274572	0	0.397006	0.0724017	0.677038
g6559	76.288	111.315	64.9299	131.855	76.1045	113.836	70.0057	112.58
g6569	31.1132	51.0657	37.0164	47.4778	36.2114	50.4807	42.3032	53.557
g6584	51.3258	55.2941	67.6615	83.2985	65.5303	69.7001	78.2274	82.7533
g6588	18.4402	22.8625	30.2456	27.3115	31.1361	31.8884	27.4204	30.136
g6590	27.9761	38.7683	37.2171	36.217	37.9118	39.3001	35.4843	44.6047
g6594	0	0.0442543	0.00495552	0.0303139	0.0173472	0.0258869	0.0131493	0.0581523
g6596	10.0569	21.6309	14.6368	27.8198	12.56	24.153	15.958	24.9426
g6598	38.5496	93.075	38.3443	75.9203	37.3318	62.8882	42.165	89.9508
g6599	47.0393	597.24	40.1312	580.324	38.2606	471.113	50.3269	614.231
g6649	187.017	372.75	311.294	339.267	199.146	318.881	415.668	637.127
g6681	0	0.107438	0.0350356	0.101812	0.0213017	0.046406	0.0277139	0.261178
g6690	11.2665	36.9079	14.5782	42.531	18.5973	39.9469	9.5009	29.0816
g67	0.0435804	0.543936	0	0.343993	0	0.420051	0.230608	0.896094
g6701	78.788	157.309	149.707	159.379	140.937	150.174	123.058	192.455
g6703	50.9059	85.3012	61.6009	92.9026	60.7749	81.4736	72.7634	125.233
g6713	69.5227	119.788	120.137	148.277	99.715	140.104	97.4005	199.221
g6721	0	1.03109	0	0.38974	0	0.326028	0.0634137	4.89043
g6722	194.55	608.402	187.521	644.351	178.274	585.157	192.801	580.782
g6723	0.918843	3.6125	0.188942	1.81633	0.939525	1.1609	1.3182	6.77159
g6727	0.793709	2.65452	0.32318	1.24325	0.268642	1.40475	0.943457	4.26424
g6766	0.321712	0.423771	0.110894	0.583731	0.212161	0.450341	0.377637	0.537903
g6768	0.648226	11.9764	2.26514	6.01504	2.32852	5.5769	1.59596	9.06634
g6771	43.4292	47.5844	47.1257	56.7654	45.2924	43.5457	43.7076	55.1627
g6772	17.7195	40.2995	16.5738	50.8964	17.4282	45.7704	15.9554	35.2211
g6792	0.775665	3.05203	0.501883	3.80729	0.0477032	3.70439	3.22204	5.77763
g683	1.37391	1.87687	6.71843	7.17373	8.56759	5.10317	1.87532	23.8322
g6831	7.05473	49.7319	4.83131	25.8159	5.34644	29.5026	7.44629	48.7223
g6836	0.0341268	0.389451	0.0293116	0.274928	0.0866488	0.226697	0.123462	0.372019
g684	0.361864	1.0953	1.02796	9.15126	1.32361	3.4856	1.12951	113.073
g6840	15.7369	24.6159	19.1401	27.7208	16.339	27.8383	21.0109	33.0648
g685	0.419503	0.480757	0.494733	9.22373	0.634452	0.959547	1.55471	112.448
g6870	0.0751977	0.682545	0	0.326138	0	0.117395	0.799986	2.61933
g6876	57.9783	85.2851	78.6914	88.3455	74.0894	96.6248	76.8612	121.267
g6902	31.3791	52.7971	31.7305	47.9897	33.2758	47.3621	30.4983	48.0624
g6910	12.0891	25.4149	9.89741	18.8204	8.22569	16.6818	14.471	22.4008
g6967	2.70399	5.32029	5.86489	7.81962	4.41171	6.81514	5.28	6.1035
g7	14.0847	14.6429	14.9627	18.5296	18.4487	18.9532	18.1979	19.0273
g702	22.811	58.9379	19.036	107.619	15.961	83.0615	23.1176	105.495
g7054	3.80743	14.3783	4.26685	13.0942	4.33192	9.75142	4.0059	11.0414
g7058	4.31999	19.405	7.61715	26.6033	7.80749	15.3579	7.70545	16.0652
g7097	6.94428	11.3539	5.73519	15.6807	5.8345	12.061	7.73033	12.7661
g7116	11.8153	25.4821	16.587	27.719	11.2882	23.097	13.2164	22.9614
g7124	10.7363	22.8313	9.73633	22.9684	8.25482	23.9724	13.2107	21.1765
g7138	51.4202	89.3175	65.1733	103.449	65.3721	97.2598	65.5114	93.032
g7185	1.04513	1.98929	1.05036	1.91105	0.0997922	0.264838	4.42603	7.16591
g7187	0.798079	0.884155	0.985383	5.17251	0.113516	0.7491	5.05195	8.70519
g7212	0.493475	1.74096	1.10633	3.58393	0.67077	2.71929	1.42785	3.5365
g7242	64.7655	162.001	49.4115	161.243	41.8132	164.308	55.345	123.5
g7263	126.43	197.165	80.9056	218.881	89.7882	200.36	138.442	228.317
g7265	0.237313	2.256	1.06815	5.436	0.547155	0.996102	0.477242	4.88059
g7271	20.0624	137.91	21.7681	89.2212	25.7249	72.5156	35.2575	208.824
g7273	94.4382	289.723	64.5704	106.067	74.8352	84.1617	217.146	613.164
g7274	0.269367	1.21879	0.16833	0.100443	0	0.371841	0.500378	2.40062
g7294	280.028	2807.98	470.527	2019.02	398.376	2309.94	769.714	2132.13
g7357	31.7496	71.1673	30.7418	79.7839	29.2574	74.5318	38.8844	68.8062
g7358	16.1429	29.3649	14.6945	40.6305	15.3998	36.0382	15.0859	32.0361
g736	10.4567	24.8387	17.6737	27.623	12.5295	25.4994	11.7888	27.11
g7365	0.20625	0.468676	0.197354	0.358308	0.138029	0.349459	0.173694	0.526546
g7375	17.7507	26.5807	20.3274	35.5894	18.8961	29.1655	18.9741	31.4117
g7377	41.9668	47.1396	49.0726	57.5308	51.0869	50.7937	61.917	80.9148
g7414	1.0287	14.1009	0.290107	6.11244	0.398993	5.02363	2.84638	17.2069
g7471	15.4134	35.0764	13.1361	28.9441	16.8723	31.2316	19.5129	31.6842
g7477	21.2563	40.8338	12.8087	34.4493	11.4812	29.2137	18.8177	37.5918
g748	6.48107	13.602	5.89322	13.9997	6.58506	14.0048	6.79663	13.8292
g7489	6.65044	21.5759	16.8349	33.3667	10.8089	26.3442	19.0842	33.4748
g7499	0.121607	7.36972	0.659185	7.76615	0.580645	8.33405	1.20577	8.59921
g752	20.9742	24.9654	29.0996	29.7147	30.6921	31.0986	31.4158	29.7362
g7525	10.5036	30.6191	14.5258	33.6327	13.1976	31.7381	15.6952	28.4488
g7559	37.1215	67.3369	36.9804	83.3927	33.6549	72.6074	40.2354	60.1862
g7563	0	0.138248	0	0.162783	0	0.357276	0.0352934	0.267542
g7574	14.7585	36.9818	52.3865	70.6123	21.2248	41.4082	37.7758	90.0338
g7575	113.258	212.523	130.293	234.974	112.894	217.749	139.91	223.807
g7600	0.0511442	0.275191	0.0359787	0.186798	0.261785	0.540342	0.047324	0.510002
g7642	0.0871048	2.54468	0.578309	2.99339	0.713969	3.00888	0.554477	3.18079
g7651	0.0736612	4.77694	0.0596087	0.901886	0	1.30563	1.01675	7.14819
g7653	14.2858	50.0284	22.5094	28.3229	15.9874	33.2368	14.2622	40.3324
g7662	8.03318	103.462	4.62624	22.4207	3.04945	9.13887	53.4078	224.582
g7683	0.0661045	0.936323	0.102995	0.291913	0.0331135	0.362916	0.0478387	1.63918
g7738	77.7805	267.625	149.321	338.795	153.513	221.261	122.139	530.62
g7742	27.3024	40.391	22.576	57.5087	21.5438	53.162	38.0238	56.8572
g7759	43.5881	54.37	25.1544	48.3442	34.4752	43.4929	36.4219	45.8927
g7765	0.840613	5.17462	5.72651	7.09206	4.0956	7.01223	4.35068	7.30972
g7806	0	0.203129	0	0.354029	0	0.0642695	0.0380931	1.9082
g7818	2.15355	4.54427	2.25639	3.39426	1.71502	3.74711	2.80991	3.55239
g7819	17.3877	52.7674	21.9944	58.5728	19.6596	63.279	21.9915	47.2694
g7832	0	1.27649	0.15823	1.20741	0.115129	2.09892	0.0872691	2.30736
g7873	13.5552	38.2301	20.256	18.3031	23.3867	19.9961	19.5325	38.3632
g7878	5.75762	16.7944	12.0128	24.6824	12.0857	21.4431	11.0859	27.1044
g7879	0.0677757	3.80816	0.402995	5.6962	0.126494	4.85534	0.329141	3.61591
g791	12.8915	13.9249	16.4917	18.836	17.2436	16.6507	16.8507	18.6154
g7942	3.92483	14.5482	9.11054	11.8856	6.03476	7.93617	6.63032	14.3276
g7969	109.078	96.7652	106.327	114.562	111.306	103.114	110.587	144.201
g7975	1.0361	14.183	4.58728	22.0605	2.73664	16.8722	3.87407	31.9195
g7986	11.0773	31.2245	14.4135	28.6735	14.1139	27.2152	13.0189	32.9206
g7988	9.61005	19.91	7.01738	18.2039	7.83658	14.5403	11.9113	18.6074
g8041	0.519253	2.13603	0.599279	2.65344	0.0623134	0.453874	1.20073	1.74823
g8042	31.4872	34.4072	30.1118	33.6043	29.2322	34.0634	33.8362	33.3592
g8045	104.533	134.05	79.6648	164.987	77.4573	148.288	117.714	121.28
g8046	89.9716	109.135	124.532	130.381	122.258	121.352	123.317	155.943
g8067	0.287342	1.63887	0.426872	1.55798	0.292557	1.67269	0.529817	1.82748
g8074	0.116266	0.171232	0.020735	0.177651	0.0479716	0.228158	0.212434	0.242078
g8082	16.7454	28.6772	10.0677	20.3772	11.9029	22.7306	13.956	29.7414
g812	73.4876	557.165	254.109	997.919	242.833	723.291	163.417	696.246
g8125	11.1135	11.2521	11.1938	11.2156	12.1982	12.4021	10.8666	13.1182
g8130	8.22776	11.9136	6.93306	10.6684	8.98956	12.5927	10.0919	14.959
g8131	13.0112	14.0731	18.221	21.8985	19.7808	16.9701	19.4511	20.5733
g8180	44.6132	71.2545	37.9271	73.6488	42.6379	65.6985	40.5445	78.307
g8193	214.959	300.861	265.129	240.747	324.271	213.951	264.654	364.504
g8197	27.6589	48.7748	33.9809	48.3517	26.2732	43.82	28.8777	46.5093
g8198	12.5068	28.7903	24.6182	25.3254	15.0648	25.9845	13.0054	23.8381
g8200	0.041962	0.235312	0.150574	0.26265	0	0.181994	0.0303672	0.196381
g8206	4.01745	8.1452	1.01824	9.42666	1.72654	8.81605	3.69062	5.82782
g8207	6.56921	12.098	3.14608	17.0961	3.45565	11.6811	4.69086	17.2487
g8228	41.7999	69.4564	36.0734	74.737	34.0947	77.4473	34.4376	62.3019
g8231	0.38129	1.73307	0.320509	1.12322	0	0.673347	0.732618	1.29732
g8324	0	0.0886236	0	0.0349773	0	0.112905	0	0.183786
g8352	525.593	787.583	487.603	609.933	424.516	632.795	608.001	685.69
g8358	10.533	18.3742	5.45579	15.0675	6.03539	13.673	6.66116	15.7013
g8370	0	0.938251	0.307325	1.85582	0	0.625872	0	2.11193
g8377	9.75431	18.0293	9.5469	22.1882	9.95351	21.925	9.05478	17.8771
g8400	39.5402	63.6339	58.6665	80.8959	41.5836	73.7657	44.5197	80.376
g842	36.2089	66.6744	58.0793	76.2597	51.8689	57.0026	46.7119	61.7151
g8462	1.99898	4.72939	0.16569	4.49149	0.26761	2.3322	0.514652	3.59607
g8464	25.6024	27.4069	40.9867	56.3376	38.9476	36.1828	39.9285	40.0753
g8533	8.09529	16.8294	13.5374	19.2778	10.9214	19.9592	13.07	20.8919
g8535	35.1958	68.8521	31.3288	77.4151	31.5454	82.0453	33.3883	77.822
g8538	62.6529	102.698	106.823	122.75	97.1036	105.981	107.205	201.279
g8546	14.576	27.1486	16.7135	33.7834	16.7412	30.4203	18.6572	25.763
g8568	22.5715	36.671	42.9621	31.7506	40.5998	30.4331	46.6498	61.8326
g8605	8.25804	7.97784	10.2528	11.1091	8.42779	8.58638	8.76743	10.2698
g8650	14.9188	29.7356	16.8811	32.8688	18.638	31.5027	14.8938	35.0487
g8686	0.50509	2.10311	0	2.81061	0	2.98594	0.0726887	2.34764
g8692	0.785735	7.20304	3.52159	9.74911	1.89344	7.66636	1.21666	6.55952
g8720	4.21968	7.23734	3.21063	7.7884	3.01155	8.0494	3.04663	6.4546
g8728	0.145591	1.02413	0.055404	0.152957	0.0124903	0.122911	7.61557	23.5098
g8735	44.1319	58.4541	72.9498	74.2889	69.2029	76.7402	63.4911	79.403
g8742	13.6606	41.6517	14.1872	71.2083	8.20061	35.5389	44.2758	102.29
g8743	290.472	469.781	278.024	553.471	238.319	320.853	713.092	1431.92
g8746	0	0.272281	0	0.814549	0	0.467481	0.033175	0.841602
g8765	1.90836	6.23749	3.22122	7.21001	3.59169	7.85538	3.47022	18.5702
g8775	0.264452	1.51276	0.657683	2.34768	0.367301	1.17799	0.239239	1.35704
g8777	66.2768	115.332	114.808	157.635	104.614	139.687	109.837	164.005
g8778	646.716	1073.38	1077.57	1422.32	1060.23	1205.7	1094.14	1472.01
g8819	0.0455715	0.0665558	0	0.0358869	0	0.0200663	0	0.152457
g8843	0.0580538	1.59299	0.0226675	0.301302	0.0343754	0.657296	6.42464	17.7328
g8847	14.1984	14.9374	17.5921	19.1218	16.2832	15.9986	15.7118	20.5821
g8851	9.41085	24.9001	12.4911	26.8795	11.5579	26.2048	11.2527	22.2268
g8852	0	0.639102	0.0717895	0.739595	0.0633471	0.612936	0.364314	1.60332
g8853	2.34306	4.96021	2.35912	3.46649	1.59858	3.56799	1.5231	5.14587
g8886	613.908	1114.1	340.32	1135.09	398.19	1307.07	387.346	1016.71
g8916	66.6148	102.081	43.6596	70.2763	47.8875	67.8315	91.7206	92.6135
g8918	20.7047	20.2324	30.251	32.8565	28.6463	29.3166	28.8402	33.3544
g8930	58.3683	145.684	62.8346	172.453	66.2621	135.176	75.8388	170.847
g8954	3.30988	8.5753	4.30067	6.20611	4.71089	6.17327	4.59569	10.4348
g8976	0	0.71362	0.330601	0.113965	0.0793365	0.260815	0.0717101	0.60059
g9028	9.68056	7.03469	7.29201	5.23944	7.19952	4.87244	11.9644	17.7097
g9105	0.303582	1.07787	0.0828471	1.93055	1.07283	1.61431	0.358172	2.44606
g9111	1.28896	3.11217	1.56019	3.77521	0.104096	0.935835	2.41358	4.4225
g9160	5.11251	8.08921	5.28374	14.2009	5.14692	7.51507	6.62409	16.8904
g9173	0.137668	11.9173	0.0703115	19.9251	0.249268	6.4066	0.159051	367.015
g9174	0	1.02109	0	3.44086	0	0.233836	0.147947	69.4006
g9175	0	3.73277	0	12.8185	0	4.15133	1.0986	199.364
g9198	28.7373	28.042	23.8159	46.0105	23.5612	35.0716	24.0169	56.1795
g9223	98.0143	156.508	100.44	126.165	86.6858	112.691	115.871	166.133
g931	0.896077	3.27481	1.39708	5.49897	1.06323	4.18119	0.842197	4.95859
g932	32.7156	4.89573	47.3194	118.179	47.8821	47.0504	51.1135	101.501
g9364	0.0696258	0.193913	0	0.352967	0.0171642	0.250194	0.103812	0.335548
g9368	0.508598	1.76189	0.351424	1.19568	0.705401	1.45449	0.190105	1.40561
g9371	36.6015	41.6718	59.8044	64.2771	51.5882	51.641	55.1559	50.3838
g9372	36.7841	64.2565	35.2717	74.1158	42.847	71.7472	39.1831	65.8771
g9381	0.720577	6.14828	2.16416	8.68923	0.686597	3.52083	1.4871	9.50595
g9382	6.21598	51.6828	10.387	60.5733	2.63737	39.8257	14.748	77.524
g945	0.0392477	0.223506	0	0.0710036	0.034277	0.052272	0.015491	0.479301
g9558	85.4586	291.021	68.664	498.793	64.8059	463.697	120.202	416.687
g9564	11.8478	14.5609	15.9649	16.0559	14.7869	12.2509	14.332	18.056
g9567	3.2789	14.6988	8.62884	16.8121	5.13121	12.29	4.74537	11.298
g961	0.0308281	0.5054	0	0.929885	0	0.174473	0	0.701065
g9613	118.682	119.652	144.543	158.996	162.167	125.031	192.798	221.844
g9657	241.99	810.421	412.185	1469.66	297.863	975.092	469.491	1355.41
g967	1.28536	3.06782	0.291036	2.39513	0	0.144235	1.15151	2.79307
g969	0.564418	1.86669	0.229435	1.18616	0	0.22807	0.240901	1.71059
g9704	0.301487	2.44271	0.990969	4.3827	1.22177	3.95066	1.31956	3.54785
g9716	40.6899	77.6076	38.887	114.976	35.8607	71.0969	50.8866	120.367
g9776	0	6.12214	0	0.503082	0	0.22793	0.1903	14.8711
g9778	28.2327	46.8324	39.269	43.9618	27.365	38.2845	40.8984	59.2527
g9801	0.205802	1.94733	0.203618	1.98776	0.266851	0.929374	0.282021	3.474
g9816	14.6312	18.0158	12.1687	31.7718	12.3027	17.3286	12.2526	23.2379
g9817	0.47918	8.1833	0.112797	0.885201	0.0400605	0.64125	3.83744	18.9094
g9824	11.2551	16.7538	5.93011	18.4067	7.48156	12.5121	8.38133	15.7208
g9849	42.1018	101.71	70.4094	147.505	71.359	137.824	61.3148	120.242
g9851	25.3464	41.4072	36.2362	42.6861	24.1232	39.2847	30.2247	37.3609
g9865	14.188	32.1025	15.988	24.478	14.9236	26.8372	17.5129	33.423
g9889	3.48696	24.9014	10.8198	30.0217	7.29912	24.637	2.78274	20.579
g9890	33.1866	51.7516	54.515	68.7417	43.675	70.0833	57.4406	74.7446
g9899	17.9436	23.2581	22.6186	24.1875	23.8465	22.1211	20.2364	24.6391
g9923	10.7696	39.2774	50.2344	52.0105	33.8149	43.4539	28.0978	68.1007
g9927	25.6264	61.5602	21.6876	46.1052	25.8883	41.7229	29.7777	62.8623
g9928	0.332273	4.75846	0.066576	0.898757	0.34598	1.07665	0.773132	8.49655
g9929	25.5617	65.0553	19.3729	42.4717	21.5487	45.5941	26.2355	62.4524
g9973	21.7824	588.093	49.6869	397.319	31.9081	389.326	121.511	1059.43

## Sheet: Cluster B
Gene id	WT		Hsf1−/−		Hsf1−/−; HaloTag/BlaR		Hsf1−/−; Hsf1-HaloTag/BlaR
	T0	T48	T0	T48	T0	T48	T0	T48
g10000	0	0.404648	0	0.16998	0	0.370738	0	0.118792
g10041	148.586	388.15	87.5291	199.712	100.061	311.376	99.4225	134.822
g10042	19.2174	58.8498	7.48088	18.3461	13.1124	35.9461	14.1125	16.74
g10048	16.9892	102.509	18.9623	51.9167	18.0173	50.873	23.1823	77.7364
g10076	0.0271745	0.519511	0	0.19387	0.0289904	0.251859	0.179857	0.185156
g10089	0.278735	2.40927	0.135332	0.986776	0.0327546	1.5743	0.448297	0.422874
g1009	31.1476	89.5178	9.05092	32.2565	7.3179	34.0261	33.4352	34.3035
g10093	0.976548	7.33629	0.692037	4.56758	0.57969	3.63962	1.12236	2.02627
g10094	0.889441	8.66131	0.490501	3.682	1.77325	2.94606	0.835675	1.49957
g10138	6.93928	6.37384	0.495846	2.89981	0.743101	3.59662	0.502681	0.910421
g10143	0.166245	1.09543	0.310168	0.227255	0	0.51017	0.0993993	0.249146
g10167	3.82499	8.70366	2.75388	4.81421	4.09825	6.68466	3.2682	4.74943
g10179	0.0889889	0.832783	0.0172973	0.201876	0.0321414	0.505047	0.0763316	0.182025
g10183	38.3445	50.0298	26.5583	41.8998	26.7997	42.6717	23.5236	28.1295
g10211	28.4164	45.246	28.9394	27.3601	32.2553	33.6302	30.8488	35.0397
g10251	0	0.154734	0	0.0320184	0	0.0715113	0	0.0593315
g10266	0.716445	5.21573	0.246813	1.00703	0.0576346	0.496228	1.16045	2.64424
g10268	0.0206106	0.157687	0.0126827	0.0379915	0	0.0131832	0	0.0550631
g10269	0.0381885	2.40657	0	0.600854	0	0.233357	0.070672	0.400926
g10270	0	4.81018	0	1.88796	0.148665	1.51814	0	0.762311
g10307	6.90315	16.6253	12.2119	14.8208	12.2757	15.5664	7.96398	10.4501
g10357	0	0.194435	0	0.0637609	0	0.102974	0	0.0589426
g10374	1.11747	9.62609	1.64954	4.91731	1.80807	5.01994	1.67894	3.51338
g10377	0.122988	5.42413	0.17977	2.57726	0.163654	4.63966	0.658307	1.73624
g10389	0.00978519	0.148717	0	0.0115894	0	0.0140387	0	0.093341
g10390	92.86	242.116	157.795	166.645	165.79	201.179	98.5571	126.059
g10393	1.09935	1.25517	0.251625	0.653232	0.37044	0.558271	0.47375	0.810748
g10399	0.10411	4.94586	0.0314851	2.76704	0.133391	2.88503	0.0292481	0.712045
g10400	7.34655	15.1241	10.6238	14.0839	9.21527	11.629	10.5673	13.5453
g10401	1.57547	3.26337	0.629423	2.09582	0.413279	2.92515	0.287184	1.33518
g10428	0.0784928	0.69428	0.191665	0.211195	0.0917073	0.340639	0.0881992	0.131106
g10436	1.12543	2.9881	0	1.27443	0.283338	0.701203	0.0491503	1.12847
g10437	1.80418	4.74895	0	0.658046	0.0746076	1.14158	0.262466	0.503333
g10439	0.12991	1.15182	0.079586	0.973889	0	0.263064	0.142244	0.335921
g10450	38.881	101.468	72.9726	68.1203	68.4645	68.4166	42.4536	62.2465
g10456	11.3371	40.3544	24.0289	22.8879	19.2549	30.5229	16.1555	23.64
g10478	0.126155	0.58153	0.264627	0.295113	0.357283	0.455367	0.190572	0.527973
g10480	18.3364	53.7885	26.4554	35.7086	24.6851	39.9698	18.6782	29.355
g10486	0	0.365986	0	0.0911671	0	0.237471	0	0.140674
g10492	3.32985	8.78285	3.50308	5.92718	2.36251	6.08632	3.67299	2.94592
g10493	31.012	45.99	20.4476	35.5277	21.4685	41.6887	24.865	18.3728
g1050	6.23934	23.9115	15.7076	15.1816	13.3949	24.1496	8.74327	11.9818
g10503	0.0102753	1.67285	0.0144569	0.235744	0.0328066	0.433331	0.0159469	0.173261
g10510	0.263422	4.49901	0.296905	1.83918	0.305476	1.50148	0.279022	1.08394
g10514	2.50902	16.0276	6.6965	9.33761	5.58762	9.54431	4.07195	12.4866
g10517	7.09697	22.9668	13.2097	17.9221	14.5526	19.5553	9.06654	11.8622
g1052	0	0.568374	0	0.392221	0.0282834	0.117221	0	0.295578
g10550	0	7.07528	0	3.2602	0	2.27973	0.0642403	2.43704
g10551	0.260759	2.51384	0.0309379	0.784212	0.0844421	1.4809	0.146835	0.241632
g1056	0.0684163	0.488699	0	0.111392	0	0.145871	0	0.108718
g10579	2.57041	20.3066	2.07049	9.01274	2.16193	8.95725	1.57918	7.2755
g10630	8.2165	20.936	4.14379	5.91473	5.33162	6.88234	10.5656	16.6988
g10654	0.338917	1.5844	0.0974242	0.613332	0.1328	0.137087	0.145413	0.48593
g10667	0.0634337	0.319204	0	0.116056	0.0288665	0.0818143	0	0.0764639
g10723	0.0192614	0.831847	0.116838	0.244443	0	0.275439	0.01559	0.107998
g10766	1.31228	1.88395	0.369664	1.64859	0.532759	1.81471	0.910455	0.727527
g10787	0	0.128041	0	0.0252975	0	0.0265023	0	0.0420873
g10793	0.0790666	0.450172	0	0.270122	0	0.0246869	0.0653393	0.113371
g10804	80.7853	140.246	129.978	124.052	126.815	124.255	108.07	127.557
g10806	8.64443	13.1596	1.58937	5.38745	2.28246	6.2451	9.39642	5.42359
g10807	24.3827	30.097	25.6209	27.6149	28.7474	25.4801	23.981	24.3147
g10844	19.3771	54.0446	31.6672	34.7515	30.5748	41.7762	23.8665	28.3752
g10902	13.6778	38.0634	13.917	24.0582	10.2815	29.9431	13.1403	20.5449
g10919	0.31313	3.7869	0.176307	1.87065	0.294714	2.07304	0.292014	1.18536
g10931	0	0.241856	0	0.118417	0	0.066047	0	0.0282476
g10951	38.1831	120.717	19.8743	60.5206	26.777	63.8454	29.1524	98.2525
g10963	183.069	412.048	124.63	202.68	142.683	267.873	175.811	261.179
g10964	168.429	349.444	103.354	185.463	127.085	230.652	155.259	233.524
g10968	0.0169295	0.613261	0	0.284953	0	0.223485	0	0.305924
g10986	0.0869492	3.56421	0	0.137897	0.0204072	0.635001	0.137852	0.506069
g11	0.059911	0.487815	0.066431	0.242392	0.0584172	0.32835	0.0335894	0.0933413
g11005	0.156908	0.824246	0.172461	0.18687	0	0.611365	0.214621	0.415595
g11008	0.115305	1.18665	0.0453553	0.577107	0	0.66679	0.0300873	0.244645
g11015	36.5893	98.4217	43.1471	61.3907	46.6694	83.5351	36.6668	48.068
g11023	0.0412242	0.51747	0.0513451	0.130059	0.0715097	0.246026	0.0781056	0.0991245
g11068	0.334218	3.66887	0.588116	1.52992	0.20799	1.81559	0.125236	0.679814
g11070	220.457	357.131	113.701	234.287	137.062	272.688	148.198	130.757
g11082	0.0532071	1.08279	0.109626	0.646651	0.150261	0.123658	0.221548	0.882338
g11092	1.1973	2.03118	0.298474	0.575018	0.115844	2.02563	0.313946	1.09238
g11093	5.22486	48.079	2.73185	18.7312	2.62873	22.1943	1.92933	10.7385
g11150	8.09017	25.0726	13.8115	15.5014	15.1727	12.9677	11.3767	21.6918
g11168	0.224991	1.52839	0	0.721959	0	0.307096	0.0766847	0.234196
g11176	0.00655043	0.0850441	0	0.00775823	0	0.0583288	0	0.00523556
g11199	52.8172	153.864	76.8694	98.231	79.8824	117.047	71.6213	115.886
g11210	116.45	274.457	202.693	186.591	134.713	214.817	128.507	154.634
g1126	16.2697	55.6333	34.8774	37.4639	29.2105	48.0319	16.9543	23.0966
g11342	16.6029	33.2048	28.722	35.3822	21.9776	27.5649	15.624	26.0025
g11343	0.0984822	0.421985	0	0.0601289	0	0.141466	0	0.176057
g11347	0	1.04677	0	0.126319	0.0192334	0.428531	0	0.254734
g11354	0.0353963	0.331022	0.0179107	0.0861183	0	0.179965	0.0056161	0.0260336
g11394	0.109666	0.788687	0.170157	0.482962	0.0329984	0.338454	0	0.0148473
g11413	0	0.0407471	0	0.00779448	0.0233599	0.0172811	0	0.0408058
g11418	0.12238	0.364323	0.123138	0.19204	0.061279	0.167639	0.0454291	0.066912
g11422	10.2029	29.8191	13.5196	12.3759	12.1218	9.22822	9.44605	19.3383
g11423	37.1598	82.5468	34.5628	39.5609	31.6884	39.2682	40.5821	66.5095
g11425	36.5424	86.9596	50.488	56.1458	45.3399	58.2792	50.8985	68.8071
g11436	14.9526	18.3761	9.25786	12.0375	12.0462	13.7081	10.4207	8.55264
g11437	0.0334185	0.55852	0.305297	0.37178	0.0311855	0.387645	0	0.128334
g11440	0.00430959	0.0832638	0.00767626	0.00601617	0.00493592	0.0378161	0	0.0513499
g11451	13.4619	78.8488	8.40333	34.8417	8.36068	38.8292	9.05656	32.4575
g11456	66.8906	177.678	72.8381	100.578	62.4705	113.851	81.1694	80.6221
g11459	17.866	54.2808	20.1282	36.2262	21.2452	42.1715	16.9818	23.3125
g1146	19.6057	39.9827	21.3204	23.3789	20.1179	26.4591	18.8069	27.3229
g11462	0.140289	3.47557	0.202899	2.03995	0	1.64496	0.2594	2.1686
g11465	0.693421	2.2082	0	0.536848	0.127344	0.279022	0.160465	1.47591
g11469	0.243629	4.78289	0.266152	2.24603	0.366165	2.05088	0.361757	1.89665
g11486	0.0365159	1.26219	0.0285158	0.289789	0.0871279	0.774167	0.0418724	0.371337
g11509	0.261052	1.38704	0	0.124979	0	0.404927	0.0659496	0.231592
g11557	5.7448	22.008	9.79331	12.0614	9.86309	17.6718	10.7912	15.4964
g11576	0	1.0265	0.104448	0.326147	0.0290307	0.6132	0.309227	0.848549
g11586	0	0.147604	0.025665	0.0393627	0	0.0533559	0.00843952	0.0257743
g11593	6.21489	14.3594	5.87986	9.15227	6.8413	12.3837	5.87206	8.57117
g11594	20.0971	49.0753	19.1778	32.2702	22.7666	39.2672	21.3638	27.01
g11618	0.892423	14.7535	0.0742721	6.59728	0.0674802	7.05362	0.545112	3.21841
g11674	0.659671	13.2389	0.644923	8.26085	0.0450426	6.73945	0.0974236	2.96799
g11677	0.0123187	0.61024	0	0.278567	0.091881	0.234369	0.00997058	0.0734071
g11678	85.461	168.15	129.809	148.731	121.693	146.187	95.7891	125.321
g11686	18.1966	84.1664	64.4068	75.5284	52.9418	67.7905	34.2149	71.2471
g11711	0.00545392	0.77824	0.0134242	0.131668	0.0105535	0.220238	0	0.238491
g11758	0.080487	0.7731	0.0461802	0.358953	0	0.295593	0.0966882	0.272483
g11772	3.55391	9.26878	5.84995	7.54874	5.15279	7.22397	5.21793	8.14557
g11776	0.835179	1.33619	0.363137	0.529233	0.260329	1.22713	0.0839513	0.12374
g11791	38.7582	124.329	82.0759	74.5999	57.9676	124.126	47.9394	67.5292
g11792	11.1364	31.7505	14.1255	18.49	9.53038	23.5231	12.2483	10.0644
g11796	0.164044	0.360555	0.0174399	0.176143	0.025379	0.238154	0.0307071	0.172168
g11804	0.226595	2.20283	0	0.497585	0	0.492985	0.255927	1.41288
g11839	0.213269	1.9904	0.127993	0.644183	0.104193	0.555899	0.901449	0.960007
g11851	0.00549022	0.083303	0	0.0397705	0.00487639	0.0502411	0	0.00438817
g11853	0	0.517096	0.0273094	0.112728	0.0207075	0.202541	0.0321173	0.0832566
g11876	0	1.44795	0.0252094	0.368356	0	0.347526	0.0556003	0.504736
g1188	0.293556	2.88675	0.464389	0.747409	0.10785	1.95079	0.701204	2.61945
g11881	3.8837	13.2624	0.729278	6.57883	1.44198	9.03188	1.41652	5.17246
g11959	0.139122	0.982703	0.107943	0.712267	0.1131	0.279228	0.0310768	0.179987
g11973	9.98682	16.8214	0.68263	7.25046	0.270191	14.6743	1.68317	2.05203
g12051	57.3215	167.723	62.3685	56.8709	48.752	59.1527	81.1931	118.172
g12058	1.74347	4.12774	1.09712	2.62704	1.83297	2.97273	2.49351	2.54569
g12071	141.523	200.745	96.5165	147.38	102.62	185.996	108.588	121.37
g12138	0.111762	0.975554	0	0.366029	0	0.331023	0	0.0371521
g12139	0.169286	0.540024	0	0.0537584	0	0.267318	0	0.424561
g1214	0.58587	3.19223	0.09173	1.30037	0.218386	1.8493	0.465812	0.885219
g12146	19.273	42.817	17.0582	23.4162	22.4583	26.5765	16.637	20.7787
g12157	13.0751	27.2049	13.5717	20.9726	14.4256	22.4814	17.0574	16.5135
g12175	0.0300357	0.864924	0.028633	0.153367	0.0191625	0.232403	0.0231707	0.174595
g12180	12.0318	28.3579	12.154	20.4835	13.1624	25.0704	10.2574	13.2977
g12183	0.0370822	1.05121	0	0.738319	0	0.416536	0.16404	0.58487
g12185	0.0511735	0.324005	0	0.137008	0	0.0890718	0.0225422	0.111946
g12192	0	0.80005	0.0131182	0.144358	0	0.382826	0	0.281393
g12248	0.0380888	3.18564	0.130664	1.41978	0.083148	1.67257	0.0453679	0.60701
g12287	4599.7	3857.27	2737.46	3354.5	3744.22	4095.39	3202.07	2116.69
g12288	5.05211	14.1743	4.92248	8.14368	3.73976	11.6215	4.54128	8.33464
g12332	1.07117	11.1297	0.0931102	1.21109	0.87904	2.61023	0.521436	2.89438
g12336	0.193774	2.47743	0.0408749	0.345924	0.0744211	0.316963	0.0289091	0.218735
g12343	200.567	332.591	101.705	251.768	139.153	301.547	136.84	115.181
g12345	0.146973	3.78839	0	0.693206	0	0.572771	0.0297397	1.04164
g12388	0.029704	0.229143	0.0239664	0.0622156	0.0188413	0.0780984	0.0315239	0.1359
g12467	0.0836384	2.12006	0.165952	0.537083	0.0503336	0.534709	0	0.454946
g12487	0.319846	32.8682	0	7.37711	0.150739	14.4613	0.121822	0.925094
g12494	0	0.27496	0	0.051509	0	0.107924	0	0.139691
g12495	0	4.41555	0	0.85219	0	0.93018	0.115329	1.66121
g12503	1.57173	3.47592	0.53625	2.02047	1.31687	1.65126	1.01168	1.21711
g12507	0.660195	2.5273	0.228009	1.05372	0.287652	1.79346	0.307157	0.617469
g12516	29.7085	40.3374	21.0378	29.6422	21.393	30.6853	19.5241	30.0436
g12521	89.0902	117.039	47.797	85.3986	48.6095	96.8176	67.7759	81.1718
g12529	0.184886	3.27527	0.130272	2.32747	0.0945895	1.65377	0.0681966	0.825474
g12535	104.533	226.442	59.5586	157.812	52.6835	191.529	36.7095	61.9226
g12552	19.6108	46.2652	18.1618	30.1461	19.5251	25.1244	16.8612	22.3107
g12597	0	0.395842	0	0.130101	0	0.209025	0	0.0431711
g12600	0	0.494586	0	0.193659	0	0.0769453	0	0.182513
g12616	7.76835	14.3943	6.24122	9.65993	6.59041	9.21991	5.57264	10.9383
g12709	69.4357	174.284	77.0231	103.033	79.4763	118.475	82.8197	99.665
g12716	60.577	215.692	42.8735	80.2348	42.6457	77.5853	78.689	118.64
g12717	180.115	208.492	123.228	198.091	134.068	170.839	171.155	134.228
g12719	0	1.41888	0	0.990394	0	0.340134	0	0.067389
g12727	1.31228	14.1661	1.52164	6.78568	1.6914	8.63158	1.31635	3.13243
g12746	71.0877	96.05	64.9229	59.3141	71.2035	64.1738	68.6394	45.6752
g12758	0	0.738408	0.0747594	0.289893	0	0.335653	0	0.0861018
g12834	374.389	896.551	341.343	390.369	293.951	423.513	242.526	381.608
g12876	0.146077	3.59587	0.305171	0.314849	0.0281298	0.717769	0.11435	0.378037
g12877	0.104944	3.21691	0.0492173	0.248638	0	0.932579	0.32574	0.32149
g12883	0	2.8296	0.115317	0.466368	0	0.780725	0	0.0621523
g12884	0.0689985	3.20767	0.027387	0.528887	0	0.771742	0.0493035	0.249969
g12962	0.266398	0.59994	0.134893	0.269162	0	0.133216	0.0550383	0.275824
g13039	0.0648379	0.845385	0	0.0218461	0.0179235	0.372465	0.0144803	0.322407
g13041	0	0.574532	0	0.201834	0.0686812	0.332387	0.00775988	0.174458
g13083	38.6022	43.5396	36.3452	39.7345	31.0951	40.3507	29.5354	33.4754
g13096	9.49247	10.7733	8.34056	7.30383	10.0353	8.98159	7.26802	6.34581
g13117	0	2.91276	0	0.305416	0.0208997	1.09113	0.594626	2.94554
g13119	0.119953	0.857483	0.0292055	0.28707	0	0.0754911	0.0826236	0.176478
g13133	0.0594521	6.79821	0.192038	1.77897	0.0317125	1.37135	0.296737	2.58107
g13134	0.219044	1.40993	0.176159	0.314252	0.11401	0.274824	0.320921	0.719921
g13139	8.94178	33.1417	10.6076	20.2342	12.0852	28.6116	10.3687	15.6553
g13212	2.89763	8.51355	1.66942	4.87704	2.03948	4.19148	1.30052	4.87721
g13216	0.0533866	3.05748	0.527759	1.6757	0.1181	2.59495	0.165708	0.7059
g1322	24.0731	27.4241	9.02469	19.9573	10.6356	25.8202	13.7255	15.0553
g13238	0.119566	0.399632	0.095522	0.0753394	0	0.16215	0	0.076675
g13248	0.414065	2.13733	0.765661	1.07639	0.17889	0.85287	0.198902	0.743278
g13251	0.137639	0.67886	0.0988632	0.342278	0.142973	0.195178	0.178791	0.50928
g1326	27.1495	92.0659	32.7182	34.2935	24.5954	44.717	23.6313	36.3977
g13260	0.0783477	0.72591	0	0.0557258	0	0.0938548	0	0.0804532
g13283	19.7834	56.7052	37.1784	34.5558	35.5894	34.5441	24.9458	33.1123
g13284	0	1.59641	0.25042	0.558072	0	0.894058	0	0.191295
g13298	0.8158	2.25899	0.62378	1.57546	0.432251	0.83689	0.387027	0.404793
g1330	13.0952	19.5597	13.3372	14.6799	15	16.0042	13.5789	12.0586
g13305	41.9802	48.9702	27.2262	13.9373	44.622	31.7322	10.6585	6.15643
g13333	118.638	169.722	45.3124	124.847	61.394	155.763	66.6844	72.3502
g13335	0.266245	0.988182	0.0805274	0.515859	0.161313	0.529901	0.127526	0.554563
g13340	0.0549849	0.776286	0	0.11248	0	0.28552	0.133378	0.719448
g13353	0.0215644	0.148991	0.020046	0.0268012	0.00720145	0.0774636	0.0538378	0.0961927
g13362	197.6	242.805	102.259	129.937	122.03	123.252	116.731	63.9417
g1340	7.20981	14.1894	8.94721	10.5173	7.25362	13.0572	8.12532	9.46325
g13435	0.00591279	0.47867	0.0060501	0.0676806	0	0.0393512	0.0240806	0.0125341
g1345	0	0.603264	0	0.380085	0	0.125425	0	0.0558851
g13450	5.32337	16.2155	4.28788	5.73501	4.16965	7.90699	4.97516	5.04523
g13459	0.0426135	0.125593	0.0263027	0.0768625	0.0465527	0.0860633	0.034581	0.0927171
g13471	0.0745384	0.957248	0	0.518414	0.0991503	0.151092	0.0587461	0.23942
g13517	0.735396	2.88443	0.553063	1.08227	0.925406	1.04307	0.254967	1.45025
g13542	0.0113349	0.342862	0.0626938	0.199317	0.0650216	0.0786504	0.0328114	0.0660922
g13546	3.49601	13.1679	3.66441	7.30491	4.36643	8.97036	4.28595	5.76472
g13547	4.48667	14.4503	6.14716	8.24202	4.32216	11.2568	4.03631	5.65815
g13662	0.359143	2.22513	0.369907	0.679073	0.233981	1.68117	0.439186	0.535565
g13663	18.6279	32.3913	19.5081	15.561	21.8674	19.7804	20.5248	19.1029
g13669	0.213235	0.361901	0.0668755	0.196723	0.0690992	0.297272	0	0.125468
g13716	0.0242964	1.29082	0.214196	0.486615	0.230998	0.488127	0.180795	0.381482
g13736	4.63315	13.7162	9.758	12.0098	7.73545	9.19756	5.49422	10.2869
g13743	0.121145	1.21303	0	0.492063	0.277649	0.922576	0	0.357073
g13802	0.247358	6.89999	0.376951	0.603981	0.0820791	0.633545	0.509128	1.52046
g13826	0	1.54394	0.1023	1.01812	0	0.821631	0.135725	0.441421
g13831	0	0.157901	0	0.0368451	0	0.0401325	0	0.0175128
g13867	0	0.860391	0.0325991	0.0806261	0	0.448323	0.0257866	0.648782
g13868	0	1.00219	0	0.0648941	0.104494	0.301093	0	0.825555
g1390	0.221181	2.36503	0	0.208349	0.0312721	0.737563	0.0756268	0.578732
g13959	0.0112643	0.478265	0.0115259	0.0425234	0	0.0977092	0.024409	0.190566
g13976	0	0.59077	0	0.112068	0	0.0307741	0	0.112478
g13984	61.6353	83.8109	68.6377	74.2404	70.7193	68.4226	62.2602	80.4547
g13985	26.4404	33.523	22.885	25.0093	27.7182	25.9637	26.4219	14.986
g14022	135.726	225.548	58.865	186.347	82.6847	187.271	56.3863	73.5295
g14028	10.065	20.3602	12.338	15.7171	9.87833	15.1359	6.96644	12.7802
g14069	1.63849	7.05489	4.30675	5.05872	3.28079	5.29478	2.41624	4.4894
g14101	1.80131	5.44766	0.831391	2.05869	0.338631	2.93085	0.432709	0.568967
g14122	33.0675	104.661	39.9315	74.974	38.8815	90.1916	29.428	43.648
g14138	15.2799	27.474	21.7592	19.8195	23.7853	23.836	19.6835	21.2387
g142	0.0297072	0.811297	0.0347981	0.318248	0.419468	0.326498	0.12508	0.653145
g14218	28.2539	60.1339	7.98057	19.3842	16.1358	40.157	26.7353	34.4234
g14241	0	0.151089	0.00672834	0.0138355	0.0102036	0.0726014	0.0158258	0.0581645
g14247	1.2	8.45146	0.505442	3.90773	0.129497	4.26785	1.08933	2.91089
g14264	0.255452	0.463679	0	0.122281	0.0152547	0.0678758	0.0132311	0.103184
g14283	2.37909	3.60042	0.356934	1.04398	0.309298	0.860295	0.170328	0.484377
g14311	12.7527	39.7687	7.64115	23.6379	7.46471	27.4349	7.63003	16.8369
g14318	1.23237	4.43491	0.455154	1.04623	0.61422	1.25587	0.47496	2.27064
g14319	0.831361	3.892	0.86283	1.99473	1.07755	1.68003	0.349101	2.62034
g14320	0.212691	1.12805	0.3292	0.292845	0.325327	0.542748	0.21948	1.01083
g14336	1.29858	7.39712	0.749552	1.15934	1.03119	3.19838	1.13914	3.05461
g14337	0.0921956	0.818095	0.211997	0.115664	0.0450426	0.416739	0.0363895	0.544101
g14339	0.210505	0.857911	0.0353028	0.0850632	0.163118	0.595473	0.0279252	0.558913
g14341	1.00516	3.61093	0.235851	1.19812	0.0579222	0.72677	0.714774	1.88191
g14342	0.885044	4.58402	0.291212	1.9294	0.312301	1.66108	0.461234	2.60023
g14346	0.0803361	0.694471	0.0191907	0.0969484	0.0145514	0.148577	0.0689802	0.455774
g14384	0.0452684	6.00835	0.141943	1.55329	0.0515002	1.30454	0.788978	3.2974
g14405	0.0305729	0.5978	0.0715261	0.323596	0.0312979	0.350855	0.0141446	0.0957465
g14411	518.608	454.829	159.526	337.04	149.868	401.865	169.587	283.607
g14413	0.0193973	0.221341	0	0.152848	0.0184965	0.0922528	0.0138883	0.126077
g14416	0.0199314	0.431305	0.0362711	0.144671	0.00682592	0.205212	0.0411691	0.11941
g14421	0.380239	2.1354	0.277525	0.531204	0.220713	0.264015	0	0.13602
g14424	10.8548	13.7225	3.25916	10.6748	4.41994	10.5165	6.60184	7.80575
g14426	36.4251	60.8863	40.7789	43.6131	46.9085	52.7062	44.6776	37.5154
g1449	0.571995	2.92074	0.595483	1.35211	1.08323	1.87861	0.700997	1.50959
g14504	9.17662	36.8649	8.81072	22.7943	9.53858	31.4781	9.11819	17.6453
g14505	0.0316088	0.139673	0	0.0253048	0.0185565	0.0704265	0	0.025612
g14517	2.18622	31.1522	0	3.69381	0	8.53013	0.816824	4.60651
g1456	126.414	129.389	80.4441	108.894	98.6781	125.503	115.988	79.2668
g14580	0.246547	3.47	0	1.0924	0	2.01212	0.124131	0.253824
g14621	0.166835	0.437225	0.033077	0.0877966	0.0323892	0.210718	0.0140463	0.0980704
g14656	0.0192409	1.51257	0	0.359239	0	0.693467	0	0.109582
g14657	0	0.26634	0	0.0633638	0	0.124831	0	0.0143428
g14806	0	0.146256	0	0.0477684	0	0.0247856	0	0.0162701
g14834	0.533826	1.31088	0.260967	0.68236	0.286442	0.596786	0.343769	0.738391
g14861	32.916	84.9357	35.4932	61.9553	39.9665	69.5649	39.3954	38.4773
g14902	0	0.495656	0.065953	0.214644	0	0.0878813	0	0.241102
g14903	1.94886	7.0134	3.6735	4.16847	1.42847	3.90566	1.47193	3.3788
g14909	3.44923	6.70053	2.98594	4.13517	3.38359	5.49113	3.6855	4.57107
g14914	16.5113	58.7526	33.26	42.2364	36.9811	43.297	24.2549	40.6724
g15013	0.0414375	1.28012	0	0.714011	0.135873	0.439104	0.0383424	0.414177
g15023	7.78478	8.55173	6.53402	6.94003	8.74691	6.55398	7.43641	7.41387
g15087	0.0147522	0.718161	0	0.0422877	0	0.141509	0	0.111701
g15088	0	3.27021	0.104317	0.774011	0	1.21464	0.460152	1.40427
g15115	0.0635735	0.0941231	0.00916908	0.0360676	0.00589582	0.0708029	0	0.0371462
g15116	0.534152	2.22047	0.217277	0.79275	0.244561	0.582336	0.27986	0.408097
g15218	0.0619827	0.558863	0	0.0830496	0.0221769	0.215964	0.0620892	0.0566712
g15280	0.175542	1.30982	0	0.612865	0.0598574	0.289401	0	0.479499
g15287	0.240422	2.71408	1.52811	1.18958	0.946445	2.28503	0.385657	0.535372
g15421	2.39753	9.5588	0.851066	1.42324	1.03	2.20752	1.0664	4.0314
g1548	16.2525	46.8956	27.3606	32.4776	25.3287	30.6431	21.484	34.2895
g15514	0.0845945	1.16121	0.0411931	0.713737	0.256633	0.279345	0.0325846	0.236649
g1552	2.29962	8.14163	1.6757	6.64785	3.30572	5.19685	1.84665	3.94113
g1553	2.11194	9.03357	1.15123	6.03566	1.31425	5.13273	1.55983	5.37712
g15556	68.1666	80.0158	10.4853	48.5205	15.9556	76.2766	32.2905	24.882
g1560	0.283816	0.856451	0.101759	0.282223	0.0282834	0.390214	0	0.16212
g15644	0.157376	1.00231	0.233651	0.31751	0	0.127295	0	0.290279
g15762	0.132502	1.89982	0.150173	1.09741	0.583332	0.200103	0.4402	1.41289
g15781	4.57961	18.2263	9.22778	14.5615	9.05921	11.6969	10.5693	13.4781
g15788	25.6112	50.196	5.89412	18.4968	2.56357	25.3374	21.9316	19.872
g15789	180.831	774.542	62.4279	244.513	82.3298	293.321	116.008	337.505
g1579	5.1994	18.27	9.0383	11.8045	8.04346	13.0519	7.46103	13.565
g1580	0.183783	1.36374	0.130008	0.457205	0.115624	0.369548	0.571544	0.55539
g15833	1.13311	5.98453	0.452573	3.75329	0.214405	2.82633	1.27555	1.37297
g15845	0.0701659	1.45951	0	0.189434	0	0.820755	0.131912	0.0925158
g1588	0.516256	24.0988	0.18454	12.6967	0.22238	19.0867	0.526053	3.12492
g15937	0.0833887	0.488441	0	0.200858	0	0.203068	0.0642403	0.227892
g1599	0.359646	0.569584	0	0.32367	0.0674484	0.477717	0.0545092	0.362439
g15990	0.254727	3.01127	0.0608492	0.678401	0.194743	1.6227	0.695771	0.925836
g15992	0.00692144	1.08942	0	0.111679	0.00645895	0.090356	0	0.10176
g16018	0	0.127676	0	0.0281753	0	0.0474509	0	0.0464329
g1605	0.0365627	0.828558	0.67916	0.216363	0.0348647	0.47801	0.349454	0.501033
g1608	47.0418	82.7127	60.2525	60.7751	49.6875	73.9983	37.7712	53.1249
g16084	0	0.336368	0.0331537	0.125035	0	0.186173	0.0731217	0.336137
g16085	0.234169	3.21549	0.294491	0.856642	0.0604255	1.22923	0.72387	1.19146
g16105	10.4749	49.5141	8.50279	13.7098	7.86482	17.5348	13.3101	20.5145
g16108	0.331736	1.18405	0.153616	0.444923	0.239623	0.341121	0.191559	0.192999
g16146	0	0.830591	0	0.47531	0	0.183063	0	0.358381
g16158	0.254442	1.62551	0	0.254076	0	0.274932	0	0.306105
g16176	1.81383	212.853	4.12732	29.3039	1.86812	29.984	23.5117	176.821
g16179	0.563322	56.2062	0.652858	5.66371	0.236999	5.19391	8.44123	56.0816
g16199	0.140135	137.892	0	12.154	0.0551642	7.66574	0.172793	38.7565
g1624	3.7381	15.6441	1.17147	1.71363	0.502394	0.478711	9.99107	13.7627
g16257	0.0039484	0.508537	0	0.147851	0.0168185	0.200421	0	0.106076
g1629	0.120418	0.312535	0.0136501	0.13473	0	0.0201084	0.0193083	0.0871787
g16295	0	2.78286	0	0.271193	0	0.211861	0.481522	1.79994
g16296	0.212432	3.67914	1.24418	1.01631	0.202566	2.66447	1.21348	3.84291
g16308	0	0.487514	0.0828471	0.0988697	0	0.0517892	0	0.271968
g16359	3.31457	233.358	2.59516	20.5102	1.26712	26.632	11.8292	206.463
g16362	10.6677	23.3663	5.15006	14.6971	6.81778	18.5885	8.84363	8.2246
g16419	60.5863	254.731	65.3636	93.1456	74.6142	148.084	61.612	57.2879
g1642	19.2443	72.7479	25.0605	51.642	20.8429	56.5437	21.6154	28.8703
g16583	1120.21	2136.12	295.612	1014.09	409.056	1308.62	822.702	653.73
g16590	0.95443	24.9197	0.112303	5.98885	0.221537	7.45969	0.691057	17.9554
g16596	0.140259	0.653612	0	0.0701737	0.0349084	0.0537351	0.0253915	0.364154
g1662	21.272	54.6392	27.7	37.5496	28.1163	34.3479	22.456	32.1281
g16638	0.115842	0.502686	0	0.0305678	0	0.0304002	0	0.408094
g16649	19.5913	28.748	8.195	22.0253	6.72128	28.6447	12.1008	5.09857
g16659	0	0.8639	0.0885519	0.351449	0	0.190304	0	0.368419
g16706	3.95493	18.5842	0.201584	3.42471	0.254075	6.45364	8.86165	6.7688
g16710	0.396776	7.91602	0.462343	2.2599	0.822127	2.56568	0.328815	1.34889
g16756	3.32359	7.83735	2.78559	4.48303	2.99456	5.12858	4.02034	4.46658
g16759	0.0248062	0.346762	0.0253822	0.0617362	0	0.0634675	0	0.145817
g16777	0.0991568	22.5948	0.152957	4.27703	0	3.75528	0.758393	18.1835
g16866	14.6655	19.1284	0.374449	6.44578	0.994595	13.2133	3.80143	3.10021
g16914	2.15147	3.97627	0.689829	3.18428	0.802862	1.24948	0.828589	2.0314
g16915	0.0624026	1.55421	0.0502305	0.531274	0	0.654752	0.0322557	0.0983956
g16926	0.00664199	0.115433	0	0.0341749	0	0.0636545	0.0497474	0.0278881
g16961	0.0381015	0.962325	0	0.407662	0	0.826003	0.0587045	0.0928431
g16962	0	1.28158	0	0.452438	0.0919403	1.06295	0	0.244732
g16983	2.29533	10.3514	3.33759	4.39904	1.94995	6.91942	4.61085	5.26194
g16993	0.238077	1.79953	0	0.0901187	0	0.541646	0.181919	1.47408
g1700	1.80314	2.6048	0.50075	1.98063	0.385935	2.80128	1.20731	1.14461
g17002	0.0306173	0.47125	0	0.0885796	0	0.100558	0.0758472	0.298225
g17042	0.0522325	2.30327	0	0.31291	0.0249034	0.889836	0.0739832	0.094441
g1705	22.3003	56.0348	32.4225	37.4888	30.8345	51.4521	19.0313	25.2032
g1707	1.28733	7.65131	0.834122	3.52748	1.45338	3.66591	0.746319	0.893176
g1708	0.0541475	2.34903	0.0321493	0.69731	0.0385107	0.644958	0	0.1649
g1709	0.31665	1.71149	0.302541	0.777542	0.2493	1.58915	0	0.439776
g17104	0.0573173	0.409849	0	0.0842874	0	0.151557	0	0.126323
g17175	22.0087	23.9818	15.1398	16.9778	23.3413	20.9987	18.1808	15.8044
g17183	0	0.596329	0	0.122612	0	0.0619806	0	0.124039
g17201	0.128803	1.46591	0	0.221003	0	0.506929	0.0637267	0.141923
g17212	139.425	150.004	28.2953	35.6977	21.089	44.4356	72.9099	167.662
g1722	0	1.21958	0	0.0597301	0	0.192501	0	0.542558
g17232	3.86903	9.1556	3.33203	4.53064	3.37826	3.90126	4.05244	5.09536
g17247	0.589895	11.4006	1.94825	3.1386	1.20738	3.37054	2.41599	8.22389
g17339	0.0625245	0.358176	0	0.0407131	0	0.0637157	0.0657101	0.19353
g17439	0.0260625	0.556256	0	0.0302911	0	0.0691253	0	0.170841
g17440	0.117986	0.744969	0.168054	0.220093	0	0.21558	0	0.112067
g17468	0	0.492502	0.0791992	0.388051	0	0.138829	0	0.042686
g17473	0.604171	4.63084	0.551508	2.45917	1.28556	3.75808	1.29481	1.18116
g17477	0.0789483	1.32005	0.0923507	0.222522	0	0.395341	0	0.0757917
g17491	16.1408	67.4625	14.9737	15.7707	9.76745	15.8846	25.4591	57.6795
g17494	6.34858	55.0597	1.93729	11.8204	1.92844	10.1238	13.0081	39.9252
g175	2.93403	9.97436	2.41462	4.64225	2.75887	3.57827	1.47755	4.18122
g17503	0.262469	2.15176	0.0850031	0.694666	0.128908	0.876118	0.542768	1.08893
g17511	19.6733	28.6994	4.30034	24.2678	7.43611	18.3925	4.03554	17.9421
g17514	0	2.717	0.261845	1.2161	0.189908	0.834254	0.375777	0.667041
g17541	0.25622	1.93856	0	0.60029	0	1.20217	0.0319102	0.717112
g1756	1.36463	5.14465	1.12275	3.65812	1.80349	4.52297	2.13075	1.85473
g17567	0	1.22398	0	0.43166	0	0.315803	0.0935896	0.740075
g1757	0.22295	1.24934	0.228127	0.66293	0	0.526205	0.060151	0.846578
g17607	0.040647	0.2812	0	0.147221	0	0.105662	0	0.160607
g1770	14.5329	43.7651	28.2466	29.132	26.8612	33.2902	17.2519	19.4608
g17777	0	0.755795	0	0.488117	0	0.148649	0	0.117531
g17820	0.223558	2.51156	0.121809	0.997607	0.120661	1.01995	1.59141	0.623397
g1802	32.0535	78.4206	38.5076	43.4952	40.606	55.2301	24.5963	33.9756
g1805	0.219879	7.3352	0.641394	5.03722	0.547715	2.15032	0.770019	3.62699
g1878	0	0.190471	0.0200922	0.055049	0	0.0349809	0	0.0653186
g1914	0.316314	2.05689	0.248667	1.14833	0.132639	1.27084	0.448681	0.456987
g1940	3.09617	15.4277	6.95319	10.316	8.29948	13.9962	2.61777	6.70103
g1969	0	0.15783	0.0148875	0.0543154	0.0291532	0.0703472	0.0204052	0.0382285
g1980	70.1552	199.115	81.4662	71.2871	88.2056	65.7705	105.205	184.197
g1996	0	1.90203	0	0.136926	0	0.626723	0	1.0438
g1997	0.354468	4.53319	0.0412097	0.918471	0.0788756	1.89659	0.0345946	2.17142
g1998	0	0.176268	0	0.0259511	0	0.0852296	0	0.15197
g2002	9.45123	40.9823	23.4418	19.6268	19.9654	30.0829	16.5491	18.5819
g2087	6.39712	27.8815	0	3.84588	0.212518	5.03503	1.46808	5.79576
g2088	9.08184	11.1032	2.71135	4.22937	0.936633	2.84776	5.03307	11.8228
g2089	2.03693	6.16573	0.137536	0.54677	0	1.09469	1.18734	2.3739
g2162	0	1.45463	0.07436	0.595592	0.168743	0.747424	0.0874513	0.194759
g2252	0	0.648608	0	0.104701	0	0.294	0.017041	0.221298
g2288	1.76511	4.13875	1.10275	2.63035	1.0789	2.91019	0.904372	1.43448
g2292	0.437289	1.53641	0.429784	0.817223	0.369015	1.36044	0.519593	0.651883
g2307	0	0.933514	0.0192477	0.540925	0	0.364845	0	0.0398759
g2308	0	0.486195	0	0.241072	0	0.205676	0	0.0642547
g2317	0.0157347	0.669168	0	0.204056	0.0322156	0.157586	0.0291188	0.090517
g2319	0.310795	1.23065	0.0745032	0.379501	0.0185088	0.428863	0.122772	0.10589
g2326	0.264381	0.53919	0.0513692	0.257157	0	0.125756	0.0639268	0.184149
g2339	4.97217	13.5189	8.57632	10.2945	8.95851	8.94457	6.79534	11.5481
g2340	27.19	120.947	19.759	54.7889	13.8144	55.1966	23.1866	92.9867
g2369	0.076891	1.02904	0.0270715	0.711158	0.0398798	0.458496	0.0369417	0.655693
g2381	0.00549282	0.299797	0.0259004	0.116096	0.0586099	0.128733	0.0149135	0.0507031
g2385	0	4.52492	0.144942	1.33787	0	0.853873	0.153476	1.21012
g2389	0	0.140906	0	0.010114	0.00733736	0.0326476	0.0113803	0.0590013
g2395	0.0458746	0.86756	0.144528	0.419863	0.302294	0.402413	0	0.330314
g2443	25.1232	81.8432	52.9695	49.6336	53.9511	66.771	36.2973	33.946
g2487	1.75329	2.9517	0.0616282	1.53046	0.0396276	2.42295	0.965485	0.225271
g2489	0.0727229	1.33698	0	0.291976	0	0.254818	0.115455	0.0822306
g2494	1.62302	4.08243	2.86209	2.89297	2.15254	3.05132	1.54718	2.60045
g2498	1.11091	3.05225	2.28606	2.15315	1.83412	2.19834	0.61548	1.70117
g2521	2.55174	16.0625	10.564	10.7732	9.34072	12.8715	2.83984	6.28406
g2525	5.69304	12.4223	5.4273	7.69177	7.74128	9.03817	4.60917	6.4287
g2549	5.63966	14.0588	1.4227	5.51828	1.28232	8.78629	1.88789	1.27132
g2550	4.13881	4.91947	0.510734	3.01271	0.643688	4.45232	1.64829	0.565404
g256	0.463963	0.711603	0.287531	0.409278	0.305295	0.702655	0.0260236	0.247946
g2581	20.8566	57.295	28.1333	36.0876	21.8721	40.9903	17.6153	25.6338
g2582	12.7376	36.3064	14.4077	17.5987	16.0771	23.0394	13.1522	20.091
g2586	3.76419	10.2332	6.46791	8.08064	5.80379	7.68786	4.34579	6.40111
g2626	6.1117	18.314	5.81862	9.48203	6.84509	11.4533	5.66385	12.556
g2644	0.236614	0.949753	0.294722	0.559729	0.659173	0.890689	0.476421	0.969354
g2645	59.9025	71.6313	52.3373	60.7954	56.0535	61.7474	58.5901	62.6137
g2654	35.9937	73.3099	45.6189	61.7459	41.3629	55.6383	35.8452	51.8499
g2669	63.26	160.792	75.665	96.0458	79.0401	108.528	69.5933	94.5369
g2674	0.0137416	0.144254	0	0.0183612	0.0066602	0.0783658	0	0.0296288
g2693	8.69447	27.4628	23.9759	22.5424	20.1302	27.1427	14.7794	19.7029
g2717	1.04813	4.84632	3.20209	3.52723	2.00597	3.44098	1.75858	3.40788
g2718	0.0827595	1.6399	0.755679	1.11865	0.554206	0.841103	0.159216	0.2355
g2732	0.054616	0.539514	0.0186281	0.0678794	0	0.145461	0.041085	0.297488
g2744	2.07191	2.75624	0.224316	1.16383	0.510517	1.15235	1.4471	1.21666
g2775	6.28008	9.07971	0.454403	2.60051	0.666014	2.26736	2.28695	5.08358
g2786	33.6475	74.2524	38.7323	47.218	37.9636	41.8194	31.3653	62.3076
g2788	6.74113	19.8215	1.38685	3.92898	0.858174	4.00956	1.20136	4.03229
g2795	26.7755	79.4394	27.7554	55.5863	25.9917	59.513	23.9647	29.7249
g2803	16.6077	32.3986	24.185	27.4873	26.8831	30.065	19.8385	27.1584
g2805	30.82	61.0877	23.5473	34.1673	29.7564	37.9085	31.6129	39.3129
g2807	93.2431	137.743	103.753	95.2075	103.399	104.216	103.601	103.561
g2808	11.197	28.1377	12.4186	17.7545	13.8771	20.243	13.5445	15.6486
g2843	0.131181	3.60125	0	1.3082	0.0932979	2.80884	0	0.470214
g2889	0.0206435	0.197529	0.0201046	0.120878	0	0.0296168	0	0.0867506
g2907	3.00261	8.10053	4.21932	6.25118	4.74499	6.47139	4.09164	6.835
g2917	0	0.07398	0	0.0216418	0	0.0222487	0	0.0368675
g2920	21.6599	69.0322	40.9893	48.6944	36.0985	54.201	23.9129	44.8005
g2933	0.0343912	0.7368	0	0.27552	0.0617679	0.396881	0.0296246	0.414386
g2948	0	0.918166	0.0384156	0.512686	0	0.261667	0.0303875	0.455855
g2953	28.2041	55.937	24.6889	39.4399	26.9139	37.8569	26.7767	34.4999
g2960	31.1613	129.23	24.477	71.3445	15.3265	50.6269	14.8591	52.4817
g2989	0.153173	1.82227	0.0567873	0.635138	0	0.148191	0.128458	0.14809
g300	1.05131	2.4815	0.279238	0.472429	0.0219882	0.349728	0.372031	1.53045
g3002	259.626	286.288	76.8125	262.342	78.9209	325.662	138.057	180.976
g3029	0.0159167	1.52788	0	0.0222196	0.0169803	0.0771245	0.103094	0.158347
g310	8.00366	20.9727	9.54887	15.7244	9.28762	13.8936	8.98897	10.5248
g3143	0.0962257	3.62932	0	0.678826	0	1.08275	0.178076	1.65156
g3145	0	4.70614	0	2.03073	0	0.868201	0.163651	2.45989
g3225	0.0319272	0.658476	0.405079	0.496972	0.0304444	0.29816	0.0931742	0.476409
g3232	0.0159568	2.03441	0.0224504	0.458339	0.0718507	0.561816	0.118738	0.490573
g3256	0.734361	14.0533	0.268352	2.13049	0.525497	1.60354	1.88401	5.07796
g3257	0.444628	1.63895	0.0486262	0.6412	0.036871	0.407773	0.192894	1.24019
g3260	0.0313683	0.905139	0	0.0967437	0	0.0195687	0	0.127006
g330	7.36329	9.11318	0.793712	6.42279	1.11575	5.55124	1.9221	4.02858
g331	0	1.44734	0	0.637809	0	0.526336	0.226933	0.0882086
g3329	6.63547	29.528	22.8699	15.8709	12.0416	15.5812	13.6769	18.5071
g3361	0.0138854	0.575746	0.00676148	0.217307	0	0.101298	0	0.052802
g3366	87.8575	201.824	88.1475	96.5375	84.7148	91.959	108.172	133.641
g3374	0.0604535	2.9988	0	0.753559	0.107389	0.993973	0.0465716	0.332779
g3388	16.571	55.3874	21.6297	30.1081	18.6058	34.0069	16.6231	30.2907
g3427	0.163676	2.02102	0.208432	0.895021	0.100017	0.626853	0.184419	0.813767
g3510	0	0.320272	0	0.023578	0.0452801	0.0677741	0	0.057475
g3567	0.02425	1.08225	0.0102019	0.23656	0	0.251799	0.0112534	0.28115
g3594	26.9702	69.5032	36.4467	54.5915	34.0721	54.6143	29.6517	40.8378
g361	0.253564	1.11384	0.0482824	0.5929	0.0440337	0.873747	0.178635	0.1521
g3621	0.511011	3.25431	0.127329	1.57353	0.273134	1.95408	0.106737	2.65602
g3695	17.241	43.947	24.8851	31.6278	23.3304	37.0625	18.1423	21.8286
g3699	52.7786	125.938	23.5493	79.6799	26.4495	104.701	22.9733	36.4483
g3704	0.118235	11.106	0.272174	3.69822	0.108962	4.84542	0.528761	5.41289
g3718	0.0455187	1.53359	0.179052	0.582798	0.0260671	1.34006	0.0210594	0.152777
g3725	0.125623	3.77569	0.232724	1.58835	0.213234	1.41573	0.109305	1.93748
g3772	24.9381	55.0886	22.7417	32.8829	22.0259	29.3245	24.8501	44.8018
g3774	26.4218	34.612	26.3806	27.8522	30.6855	31.7735	24.2262	25.8475
g3797	8.95999	9.55638	6.99173	7.46322	7.97617	7.84067	7.77752	7.74904
g380	0.799373	5.94105	1.38395	3.83874	2.31308	2.35387	1.37893	3.36109
g3803	0	2.29349	0	1.14565	0.121676	0.514767	0.164874	0.745622
g3837	129.082	776.982	25.6916	183.999	59.3964	383.799	154.381	613.814
g3840	1.92677	5.7823	0.118993	1.59688	0.214413	2.52938	0.327456	1.24925
g3843	0.391013	5.26172	0.214447	2.04994	0.374131	2.47108	0.357412	2.02391
g3852	0.155239	1.86452	0.179682	0.560928	0.0571129	1.12469	0.0488878	0.480139
g3874	0	0.265885	0	0.164941	0	0.0437761	0	0.0410352
g388	30.6132	62.1077	39.6423	47.5579	43.9522	54.2813	27.5418	35.3592
g389	0	0.847892	0	0.135172	0	0.193437	0.102511	0.256395
g3905	0.0310398	0.631398	0.00638274	0.0156411	0.0518349	0.139984	0.0286637	0.168853
g3918	0.169954	1.60633	0.0240316	0.263836	0.0140207	0.507916	0.148954	0.314768
g3929	0	0.441262	0	0.147953	0	0.233138	0.0156483	0.122035
g3931	0.127655	1.16989	0.027531	0.242743	0.0218758	0.617991	0.108169	0.393158
g3936	0	0.765803	0	0.0533608	0	0.236612	0	0.123127
g3937	0.00925639	0.0952201	0	0.0661483	0	0.01328	0	0.029176
g3958	0.0275435	5.43311	0.0649382	1.8622	0.158854	2.96728	0.0996639	1.57209
g3983	12.8003	41.2799	32.3589	38.7344	32.2108	30.2627	26.5457	28.6886
g4010	0.0146646	0.187279	0.0234355	0.0717899	0.026154	0.0587691	0.0787654	0.0685287
g4090	1148.02	2183.13	993.289	1496.1	1278.6	1388.8	1328.04	1836.81
g4091	438.775	830.174	282.014	539.651	466.538	494.105	431.78	664.51
g4092	26.5494	126.463	22.2851	80.979	23.911	76.5349	28.9956	82.8283
g4120	29.3757	78.7387	62.5517	65.7943	65.5899	64.0887	49.9921	68.1628
g4137	53.5614	90.8586	38.7124	49.8699	38.9907	44.9503	51.4393	74.2112
g4150	3.61335	9.35075	3.30512	5.24908	3.24343	6.64901	4.47742	3.63235
g4162	0	0.56438	0	0.481387	0.110282	0.16557	0.0427619	0.0600216
g4194	3.61858	4.86972	0.199999	0.918642	0.125553	1.0215	0.100111	0.727798
g4195	0.874189	1.67152	0.151502	0.615043	0	0.787407	0	0.886245
g4209	9.38405	20.1764	6.52735	12.904	3.4387	14.4945	4.02645	6.4487
g4210	10.6214	15.0672	4.92413	10.8145	4.4561	15.0241	4.5723	4.36505
g4224	22.0843	59.9238	10.2654	35.2507	10.4214	35.9353	8.58658	18.9434
g4240	4.16896	19.737	7.94132	11.7585	6.15329	9.30015	2.00726	8.59525
g4245	33.4476	71.4253	16.8373	42.4432	20.7427	55.3687	15.7045	26.1269
g4246	180.043	241.841	115.642	114.415	134.568	135.131	112.77	131.776
g4249	12.9214	23.1421	10.4325	8.5607	12.5781	12.1675	9.61101	11.1135
g4263	0.631164	1.45958	0.0627977	1.00636	0.0498983	1.05707	0.1007	0.246056
g4312	19.086	35.7817	21.4967	26.9979	27.1071	29.8151	24.9092	15.5182
g4339	370.87	417.829	182.896	285.41	214.408	278.151	204.35	196.7
g4360	5.94788	12.4238	8.49847	9.46018	8.47087	9.73445	6.60769	10.4676
g4378	1.51054	5.468	0.0657097	1.23838	0.324705	1.31435	0.68597	3.41412
g4381	38.2838	100.886	58.5352	71.1896	54.5434	78.7224	39.6284	47.0983
g4396	0.173874	1.36438	0.0391052	0.241706	0	0.161986	0.67692	0.281846
g4431	0.54206	8.83966	0.527083	3.12636	0.796197	4.88122	0.28419	2.68792
g4447	3.58009	4.28474	2.84192	2.75211	3.25213	3.23514	3.45811	2.232
g4468	21.7313	43.4276	16.2455	31.7414	19.352	31.8142	23.1588	33.5794
g4471	11.4856	46.2983	32.0108	30.1775	20.6855	29.5358	23.7613	29.1952
g4555	19.8464	42.7882	34.4943	40.7723	38.1421	36.0939	26.8933	37.0323
g4559	0.0827667	0.762569	0	0.301194	0.345734	0.639053	0.256902	0.255028
g4577	0.0571096	0.796707	0.0298992	0.380468	0	0.296301	0.0277748	0.303309
g4610	0.0431615	0.709243	0	0.415851	0.041157	0.1764	0.055769	0.275981
g4643	1.90416	9.04803	5.65807	6.43871	7.6473	7.34332	3.28232	6.40976
g4647	0.745191	9.71996	0.331165	3.66705	0	3.87406	0.273973	3.04823
g4658	11.5267	45.0112	0.835712	8.85464	1.4201	14.9088	0.932131	1.67286
g4661	0.208495	0.631417	0.0328963	0.200071	0	0.0402912	0	0.0448928
g4665	0	5.23017	0.164225	2.51821	0.994486	2.52393	0.334032	1.03148
g4700	66.8528	162.306	90.3224	81.6285	60.6599	70.8624	103.531	133.787
g4717	0.178477	2.36742	0	1.14662	0	0.709756	0.036801	0.544085
g4732	29.7391	33.0939	26.5135	29.5002	33.0524	29.4885	28.2082	30.2624
g4735	0.0729052	2.75056	0.0276964	0.687724	0.21797	0.888188	0.161916	2.25356
g475	6.80151	22.244	13.1719	15.6415	14.6641	20.0163	8.09422	8.37579
g4757	3.61568	8.82119	1.48259	5.99234	2.73284	5.54522	3.53895	6.34718
g4761	0.0199737	0.687621	0.028102	0.0856694	0	0.089604	0.113528	0.343773
g4787	23.0037	37.1178	30.1966	30.2659	31.3024	37.0369	25.3282	25.1143
g4796	9.00569	35.4637	27.2117	30.7475	27.5591	26.7371	15.2753	23.21
g4817	0.317873	2.3455	0.0859877	1.31198	0.475124	1.23389	0.0565513	0.681807
g4820	0.0272737	0.792246	0	0.101816	0	0.414226	0	0.15903
g4822	0	0.0955192	0	0.0574735	0	0.0422159	0.0122618	0.0193925
g483	0.0412421	1.11626	0.101326	0.289427	0	0.574885	0	0.0502481
g4856	13.1829	33.1982	14.3985	20.9366	15.5429	23.3758	11.9958	17.2737
g4889	0.555619	1.52106	0.0576725	0.693582	0.164025	0.789927	0.365542	0.317264
g4914	0.0186369	0.203044	0.024986	0.072182	0	0.165691	0.0313384	0.0722393
g4986	0.0113106	0.790024	0.0132307	0.372368	0.10851	0.411859	0.0351072	0.174178
g4988	0.0363183	0.367146	0	0.0852257	0	0.0442212	0	0.131333
g4995	0	1.19826	0	0.162212	0	0.494851	0.284588	0.105897
g5000	0	0.290367	0	0.0543919	0	0.125577	0	0.208377
g5002	0	0.211614	0	0.116795	0	0.0714061	0	0.0397807
g5016	0.838659	6.56585	1.74168	3.20839	0.322291	5.11393	2.56029	2.13775
g5021	0.277076	3.25976	0.184957	0.292517	0	0.210997	0.207092	2.43509
g505	16.9417	38.043	28.2646	33.906	23.2597	29.1495	18.5432	31.6584
g5052	0.0352412	0.60826	0.171606	0.247314	0	0.232744	0.151394	0.386613
g5068	8.18337	19.7295	9.34426	11.92	8.50424	12.1276	6.92278	7.10057
g5072	11.1977	35.5338	11.5506	19.1679	13.8062	21.5095	12.9176	14.0894
g5108	0	0.202911	0	0.0697001	0	0.125701	0	0.0355827
g5125	2.02817	6.6062	0.823308	1.96989	0.559838	1.62503	3.28883	5.43932
g5143	0.112038	2.67121	0	0.481938	0.0714791	0.551088	0	0.143695
g5164	4.09548	19.8639	0.796747	9.90081	0.703487	8.45454	1.05226	6.76239
g5167	0.147543	1.19726	0.140969	0.536108	0.0952441	0.72947	0.0440255	0.28637
g5200	66.144	164.932	127.001	123.135	118.495	140.641	86.2673	107.853
g521	2.01348	9.79075	5.36973	8.5981	5.8149	5.43874	3.06025	8.17301
g522	16.2767	423.107	52.1409	151.843	39.3146	100.718	50.8079	409.348
g5234	0.373199	3.2853	0.470506	1.50402	0.360701	2.13491	0.405581	0.902538
g5236	7.01993	21.8348	3.51539	10.8543	4.14753	9.40926	6.12561	9.72134
g5262	0	0.581604	0	0.181246	0.0261047	0.0978156	0.0421936	0.270382
g5266	8.35614	34.5237	1.45608	18.7073	0.986249	22.7705	1.5226	8.7418
g5267	28.3608	53.5664	41.0694	42.1353	43.1257	46.7116	36.1153	33.1952
g5271	31.1306	50.2342	30.8363	32.4901	34.6429	33.4583	31.0085	29.161
g5309	60.6677	71.5163	53.7095	59.8813	63.2304	56.9517	55.7169	53.5268
g5383	7.04625	17.8722	15.0252	13.1422	13.7497	13.9643	7.99241	14.7829
g5395	0.0207859	0.182638	0.0162906	0.0196138	0	0.0489093	0.0501485	0.0242523
g5399	0.785144	3.63364	0.318775	1.71549	0.281073	2.02906	0.951626	1.28003
g5424	74.4628	140.233	93.3084	76.6936	90.6698	84.4095	84.8815	94.937
g543	16.5565	53.2988	32.6464	29.9864	28.4986	34.2984	18.3423	17.7896
g5432	0.785124	6.76639	0.0932834	1.52578	0	1.01136	0.321131	0.978371
g5433	0.966592	9.69773	0	1.87517	0	1.31419	0.300102	1.57279
g5445	0.1019	2.60898	0	0.306873	0.0982091	0.627058	0.0277139	0.50643
g5458	0	0.476099	0	0.118168	0	0.0440492	0	0.0825824
g5474	35.9768	138.261	33.3721	92.9865	33.0928	94.7682	29.3356	33.765
g5483	16.853	44.4826	20.8435	25.834	23.6291	32.6673	15.9441	27.8779
g5524	0.445457	2.05918	1.79853	1.39135	0.833406	1.3517	1.53155	2.34715
g553	622.887	991.58	194.649	389.445	222.949	402.703	487.164	651.304
g5555	0.0151858	0.500728	0	0.127047	0	0.208382	0	0.135286
g5569	0.0797303	2.91951	0.205637	0.424771	0.43656	0.752373	0	0.216022
g5583	0.0740891	0.90976	0.590394	0.663194	0.408954	0.428332	0.422272	0.444732
g559	15.6383	17.0747	9.31001	12.6446	12.9954	16.0527	14.021	8.71539
g5594	16.295	33.3577	21.9932	28.2108	21.728	25.6184	21.6215	28.7247
g5612	36.8456	60.652	47.5398	45.8069	45.0174	47.3069	50.3968	43.5628
g5613	15.2901	37.5524	19.0969	27.0727	21.378	27.6431	16.1458	26.4546
g5614	0.0166194	1.2324	0	0.117663	0.0441771	0.349126	0.0457896	0.220777
g5617	19.9385	94.8172	14.9121	42.009	15.2629	42.8161	12.2236	36.4955
g5621	1.00975	4.68309	1.22317	2.34017	0.417839	2.10625	0.594304	1.23094
g5622	127.578	195.4	95.7228	162.507	87.3695	173.535	84.7645	81.1938
g5623	0.0563295	1.9984	0.00828836	0.253707	0	0.467713	0.0209242	0.152723
g5632	6.67521	46.1323	18.892	23.4588	16.4966	35.0652	7.82975	16.9291
g5637	0.110287	1.39045	0.0463975	0.189234	0.0675186	0.261595	0.0610282	0.186381
g5640	24.6168	62.2412	27.6772	40.1293	24.4707	51.1443	24.1393	27.5972
g5654	6.70467	26.3595	10.2796	12.5807	9.66169	12.5018	6.85251	13.3687
g5655	11.5004	42.1772	21.1842	23.425	15.9217	27.5095	15.0515	24.3533
g5657	27.1388	56.2852	41.3764	47.2416	37.0331	47.1878	30.5175	39.8595
g569	8.90987	13.4853	12.3959	11.8784	10.7903	11.3503	12.2587	11.7076
g5710	0.736319	5.70116	0.663012	3.71598	0.664557	3.76743	0.504881	1.36939
g5719	0.0208472	1.15769	0.0447227	0.147133	0	0.322216	0	0.237441
g5720	482.355	724.277	574.75	554.584	492.304	606.694	467.706	528.226
g5726	0	0.342797	0	0.0752599	0	0.038044	0	0.0958591
g5783	72.9237	87.7439	62.5981	63.5502	57.4044	80.3559	55.6645	53.8477
g5785	1.64939	1.99328	0.127636	0.616581	0.20419	1.06797	0.387808	0.328681
g581	0.644832	2.05642	0.0578951	0.899063	0.163916	0.422979	0.263564	0.256409
g5851	0.0332367	0.265405	0	0.0403372	0	0.109267	0	0.204822
g5884	874.757	753.899	468.423	565.675	500.323	709.317	578.428	225.961
g5913	0.0365152	0.217202	0	0.036971	0.0068479	0.139433	0.0712739	0.0635111
g5928	0.102238	3.0979	0.555601	1.2153	0.153641	1.92038	0.262918	0.532792
g5949	0	2.14248	1.54814	1.85503	1.02783	1.37604	0.791255	0.945166
g6006	14.1243	47.919	12.7131	22.4949	8.86906	25.6034	15.6932	16.2792
g6007	3.23718	12.9725	2.41923	8.10275	2.17727	7.06104	2.7184	7.79371
g6011	10.314	30.3679	11.0036	17.2696	10.1872	18.3604	11.7797	16.9623
g6039	1.62348	12.015	2.69898	4.38615	3.25298	4.35715	1.71175	5.5059
g604	119.293	130.714	87.1945	115.658	103.792	113.889	86.6351	104.833
g6045	0	0.566992	0	0.151141	0	0.191005	0.0405383	0.298086
g612	0.0176664	0.477274	0	0.0259792	0	0.0258368	0	0.0428132
g613	1.80292	6.22891	2.35633	3.00172	3.04514	3.24574	2.62157	5.71541
g6174	0.15428	1.93342	0	0.434689	0.0631753	0.978199	0.0796071	0.185367
g6178	0.0758971	0.570768	0.0625564	0.217341	0.0382482	0.211713	0.112071	0.484653
g6188	34.9286	81.3495	28.8961	49.6658	34.0872	60.9667	43.126	45.8694
g6189	43.9422	100.81	42.4129	62.3763	44.9608	73.5984	44.9643	52.5702
g6219	20.5756	49.0209	29.0025	28.9051	28.8739	48.9933	20.4774	21.2645
g6221	0.20822	0.343828	0.047044	0.316829	0	0.162007	0	0.0976808
g6225	0	1.44609	0.0459201	0.299579	0	0.699093	0.0477094	0.270658
g6267	6.26361	26.3951	10.1796	15.6939	9.22197	21.3864	8.41039	10.2415
g6268	6.68343	34.339	9.33347	19.6647	10.7769	25.98	5.18941	12.1173
g629	0.0948384	3.09739	0	1.06173	0.022546	0.962001	0	0.9281
g632	24.2696	27.4117	15.8503	21.7008	21.0285	24.071	19.3836	13.1683
g6334	78.4578	131.869	97.2712	82.5545	87.738	99.356	100.203	91.2714
g6337	0	0.10302	0.0162043	0.00450413	0.0105242	0.0271789	0.00506805	0.0507
g637	53.6852	113.422	62.0153	56.467	72.946	103.057	49.9074	20.5598
g6393	0	1.14808	0.403263	0.723752	0	0.3422	0.109929	0.630093
g6397	0	0.758102	0	0.283265	0.0712529	0.31045	0.165456	0.505718
g6399	0	4.03328	0.329124	0.890644	0	1.64026	0	0.472578
g6410	5.5397	17.0509	9.22546	12.007	8.11643	12.301	4.50409	6.49043
g6467	0	2.65977	0	0.152133	0.0581306	0.398447	0	0.451009
g6556	0.0981917	0.561459	0	0.326619	0	0.0789497	0	0.155012
g6562	3.62889	9.96291	6.67929	9.39327	7.39114	7.39083	6.24963	7.17692
g6563	9.9503	37.4563	10.255	19.7214	11.7134	20.3665	10.9614	19.0817
g6587	0.919261	8.9722	0.570898	3.49207	0.519458	3.90001	0.333645	1.19067
g6593	7.34676	32.5213	11.1285	20.8982	10.3887	27.9971	14.0367	18.5092
g6607	123.053	291.428	222.593	229.636	164.131	215.057	170.761	250.007
g6622	0.354648	2.60191	0.495994	1.12876	0.251842	1.74059	0.376358	0.547698
g6633	0.0380968	0.567003	0.156421	0.328168	0	0.162994	0.0164478	0.0170648
g664	29.0065	114.067	35.5287	60.8969	33.1185	71.1944	50.9725	71.686
g6641	0	0.368067	0	0.177665	0	0.0658099	0	0.0979048
g6647	0	0.316101	0	0.14582	0.0775697	0.112999	0.0269119	0.109431
g6673	0.110062	1.18423	0.152826	0.794934	0.296485	0.60267	0.0694014	0.347298
g6683	5.12722	93.2909	7.00879	48.9021	8.62337	46.2962	6.91164	49.1683
g6702	0	0.788195	0.149972	0.306499	0.0379056	0.226383	0.0551431	0.222549
g6710	0	0.991443	0	0.412877	0	0.228107	0.090134	0.13272
g6720	5.85254	12.2836	2.96207	7.92755	3.92859	9.7161	4.64557	3.66284
g6741	0.0690323	0.346768	0.0144616	0.0443597	0.0109655	0.0868961	0.025463	0.263556
g6767	242.798	600.644	209.551	368.665	195.704	415.871	198.401	481.198
g6812	0.0957649	1.25838	0.0527764	0.212499	0.128445	0.719409	0.0253936	0.0768455
g6823	0	2.09043	0	0.590381	0.447244	0.423552	0.388853	0.791706
g6830	0.021766	1.23395	0	0.282807	0.0207552	0.119035	0.14248	0.544346
g6835	19.4905	34.9297	21.34	29.3306	24.3043	35.2537	23.4826	26.5786
g6891	38.7302	120.715	42.6388	81.9539	49.9856	89.1817	57.7271	64.753
g6912	95.5281	173.555	3.20868	11.963	0.424228	1.95807	78.0673	171.502
g6945	9.15701	24.2787	11.1966	15.5786	12.2398	19.4323	9.69737	10.9309
g6958	49.2317	75.819	51.6695	61.3891	59.4851	65.9068	58.235	51.9501
g6963	0.10638	0.772661	0	0.179257	0	0.364633	0	0.0695197
g699	0.125237	1.39866	1.16775	1.25162	0.806262	0.930699	0.361404	0.616766
g7009	9.88111	12.9228	4.67837	5.39016	5.50242	7.84041	6.77148	5.2911
g7012	44.1246	129.447	46.5307	79.6028	55.902	75.1301	42.8693	49.495
g7049	0	0.684326	0	0.118803	0	0.132858	0	0.322191
g7073	28.1009	34.8677	26.2682	24.7302	26.2696	30.3763	23.1171	18.1759
g7074	839.068	666.133	494.64	501.548	641.858	684.617	545.641	275.712
g7118	0.682282	19.0893	1.36628	5.76748	0.566234	6.43241	1.18811	5.85016
g7122	0.132508	1.80248	0.104244	0.856329	0.0456143	0.948806	0.0714397	0.431902
g7126	0.0147786	2.43072	0	0.33349	0	0.57525	0	0.331025
g7147	8.99182	25.0151	19.3432	24.6843	18.5455	21.639	12.2673	20.5693
g7162	0	1.82954	0.0155577	0.726209	0.0117967	0.771443	0.0285284	0.56151
g7190	45.6772	102.388	79.6457	70.8321	75.3823	92.7855	62.6849	47.9826
g7216	31.204	68.0722	49.0173	55.56	49.7202	68.3445	32.1857	37.2172
g7238	14.9965	28.548	14.6775	17.3546	14.5774	21.5811	15.5733	18.9177
g7245	0.496649	7.52311	0.885757	1.78158	0.607684	2.76	0	5.75109
g725	0	2.46289	0	1.01693	0	0.468049	0.0524359	0.764323
g7254	0.0492384	0.266115	0	0.0647542	0	0.0395894	0	0.0672405
g7260	0.0489444	0.471165	0.0119832	0.0866303	0	0.136806	0.0273112	0.0731282
g7275	29.1852	94.3687	13.2756	24.4557	10.9003	17.2918	25.2932	42.8374
g728	0	1.16503	0	0.347307	0.0712363	0.289103	0.308743	0.260504
g7289	60.1015	166.856	61.9354	104.844	51.5173	124.542	66.9974	80.725
g7296	0.0617519	0.410642	0	0.0346188	0.0538366	0.256672	0	0.0344565
g7341	5.86996	18.1722	11.1579	10.3881	12.4744	14.151	6.10092	9.26154
g7345	10.5084	32.1989	21.7424	20.4982	21.1205	28.7778	13.0409	14.133
g7347	27.7342	78.804	25.8274	51.1115	31.1018	62.2212	23.1664	37.097
g7405	0.0872139	1.85841	0	0.4128	0	0.465192	0.179876	1.25026
g7458	0	0.0687075	0.0195917	0.00990467	0	0.0348651	0.0115204	0.0520158
g7484	16.9886	63.564	13.2962	38.2868	12.1573	38.2462	15.2648	22.8851
g7485	0.54315	6.04123	0.600267	3.05588	0.741352	4.33883	1.02076	1.94655
g7490	0.120676	1.8636	0.140817	1.17759	0.161633	1.06438	0.130011	0.377012
g7491	0.964449	7.48628	0.77951	4.11886	1.29754	4.25844	1.2396	2.47336
g7493	5.0855	9.13232	0.786858	5.64019	2.54075	7.96712	1.77198	5.3249
g7494	0.125083	4.5515	0.146519	2.67277	0.664981	0.992336	0.506247	1.01988
g7512	0.0161935	0.0669913	0	0.0115183	0	0.038434	0.0125659	0.0687015
g7529	0.197369	13.2123	0.140537	6.34307	0	9.56674	0.184768	0.873884
g7542	0	1.55449	0.36039	0.463362	0.524338	1.06918	0.435696	1.31271
g7545	0.0097839	0.0258046	0	0.00932089	0	0.0193735	0.003279	0.00618376
g7554	0.0214918	0.697786	0.0264499	0.191714	0.0601672	0.34662	0.0173952	0.352092
g7570	0.0974548	0.631911	0.0220015	0.282732	0.0565888	0.363899	0.0408766	0.0692335
g7606	2.97865	29.2893	0.521366	15.0029	0.646951	15.6233	0.447663	4.53086
g7628	0.185719	4.40443	0.129463	0.927605	0.0203887	1.35453	0.106475	0.725097
g7643	390.318	1103.89	122.997	383.885	121.469	413.676	156.063	542.324
g7707	5.44183	15.1567	4.03653	8.55509	3.87168	7.09465	9.16379	8.62408
g7729	0.155848	50.3571	0.136667	9.48618	0.0478043	5.04136	0.319437	16.6283
g7733	0.0413473	0.577764	0	0.159131	0.0451924	0.0416729	0.0213898	0.16624
g7740	23.3245	80.8664	25.7426	46.7429	31.0295	41.4037	33.2528	64.1844
g7748	0.0182755	0.128387	0	0.0392586	0	0.050991	0.0332683	0.0823166
g7757	0.960077	4.70181	0.144466	1.04803	0	1.87431	0	0.823383
g7774	4.18647	10.4954	4.60147	6.31083	0.932752	6.61481	2.66053	5.33155
g7802	0.735624	2.49379	0.123855	0.155701	0	0.843636	0	0.892669
g7804	0.631686	1.22478	0.070566	0.899423	0.141358	0.92784	0.384785	0.259944
g7807	0	1.08501	0.0328039	0.265429	0	0.479095	0.028582	0.757576
g7822	5.90315	14.093	8.16486	10.6258	6.2933	11.8289	5.90629	8.62543
g7904	0.0469011	1.63278	0.0548632	0.336855	0.392194	1.14507	0.216989	0.0900517
g7910	50.5284	112.445	91.8865	87.7735	72.1982	93.3334	51.5691	69.8953
g7912	54.1553	123.172	58.5391	85.3034	60.8698	80.8911	57.9115	66.1462
g7932	78.4832	216.68	174.53	141.765	119.356	179.661	106.424	148.509
g7935	20.5628	482.933	21.2341	106.323	44.7073	208.775	16.7869	149.598
g7936	92.2188	1960.91	68.218	476.869	140.936	1056.96	66.4813	562.306
g7943	4.96949	13.9868	6.97805	9.57421	6.39209	11.3375	5.04652	5.62489
g7946	68.4887	110.069	51.1142	56.2646	57.5583	81.5475	60.0383	37.7548
g7979	0.0304535	3.53417	0.101238	0.364916	0.0303176	0.430583	0.147963	0.553689
g8097	0.0229574	0.560533	0.0645999	0.265674	0	0.488244	0	0.156423
g8108	0	0.362187	0.0332749	0.0443929	0.0204184	0.0854291	0.0160655	0.177893
g8136	0.189172	2.55073	0.147933	0.600148	0.0863088	1.64197	0.0654227	0.306476
g8137	0.0219392	1.28117	0	0.0312103	0	0.10592	0.0101502	0.0687079
g8140	2.1366	7.58642	2.45334	5.13435	1.59651	3.68409	2.11747	1.99876
g8143	0	4.20573	0	0.33567	0	1.27908	0	0.603563
g8153	40.0799	63.5799	52.6148	55.6638	54.7928	53.5396	48.848	48.5177
g8165	0.410851	0.92688	0.0404518	0.484741	0	0.2533	0.0375777	0.0745473
g8222	0.135391	3.69248	0.36585	1.56383	0.600219	2.20604	0.868491	1.63302
g8251	56.5902	81.1532	73.1076	73.3947	77.8161	74.6408	65.7028	67.2241
g8301	0.0953618	0.409585	0.0619102	0.0606967	0	0.28235	0.0194126	0.0402816
g8303	25.6058	134.981	34.0486	54.1043	27.1109	57.6289	44.5335	129.678
g8305	0	0.275319	0	0.123794	0	0.0951892	0.0196338	0.0289102
g8337	1.27535	11.6538	6.99795	6.21793	7.1897	10.4745	2.69994	4.2679
g8350	0.0417655	0.939652	0	0.117719	0	0.133052	0	0.162335
g8357	2.56093	4.0224	0.971128	2.29474	1.41265	2.1035	1.3797	2.70132
g836	7.30222	9.55675	1.49205	9.04773	2.62533	9.33224	6.06862	4.66045
g8484	0.384193	4.3229	0.0574235	0.875512	0.169185	0.946481	0.306819	0.908011
g8529	0.045953	0.445713	0.0160732	0.0801653	0.0146588	0.304284	0.0508569	0.120005
g854	21.1251	55.3266	18.2756	26.1469	16.4197	27.6509	23.4887	42.1712
g8542	0	0.979253	0.26874	0.597377	0.188099	0.464619	0.120195	0.610571
g8561	18.3017	19.6844	14.2231	11.8013	15.8681	15.6257	16.6039	8.8316
g8576	0.0229938	0.627091	0	0.143494	0	0.0346596	0	0.0568378
g8633	6.106	20.285	14.3518	15.2984	11.7469	18.3697	5.88222	11.4178
g8636	0.598204	0.56071	0	0.423203	0.0608619	0.455269	0.0275057	0.39605
g8694	0	0.283868	0.0252647	0.0506133	0	0.0262618	0	0.0172391
g8712	6.05224	37.4565	23.3692	27.8372	22.3769	30.5803	10.6358	21.2607
g8749	17.1635	40.0405	15.3813	19.4532	19.9246	28.7605	23.9511	28.3464
g877	341.827	1171.5	151.115	606.901	246.496	719.495	286.664	847.587
g878	20.8907	64.8192	10.0398	31.8489	12.1263	36.14	15.3797	50.5524
g8787	6.80625	13.0118	4.46441	9.16082	5.50238	7.7869	7.23405	8.62732
g8800	0.18671	5.65192	0.133512	2.82516	0.085967	4.88694	0.0830121	1.44757
g8806	0.242077	0.773745	0.033288	0.242361	0	0.506121	0.262953	0.380239
g8854	0.0597231	1.34609	0.134611	0.518289	0.0598338	1.05287	0.274434	1.34235
g8867	0	2.78414	0	1.43894	0.209324	0.54408	0	0.716087
g8873	0.0480398	1.64662	0	0.406212	0	0.904366	0.0745561	0.4415
g8884	0.0129085	0.144877	0.00459462	0.0223301	0.0122322	0.0639761	0.00726887	0.0457956
g8912	0.232602	3.98823	0.0763056	1.6343	0.147196	3.05843	0.0396395	0.363495
g8928	0.440968	3.27578	0.236373	1.27436	0	0.875	0.0686032	1.16748
g8941	55.8793	91.9981	23.8349	53.4446	18.3507	46.6289	15.7047	36.1063
g8942	86.3931	186.533	62.3414	105.507	51.4668	100.413	55.3499	82.713
g8944	37.0538	85.6205	34.7773	51.4361	30.9482	58.3523	21.2223	25.8794
g8968	0.373812	1.74638	0.282135	0.836148	0.217367	0.498962	0.059905	0.359368
g8985	0	1.47509	0	0.588384	0.171034	1.18221	0.138177	0.163899
g9018	37.522	200.588	19.8535	68.9864	18.8559	71.4339	57.4959	121.215
g9026	0.370451	14.2742	0.0482824	5.8503	0.0913079	3.1577	0.238843	4.64588
g9032	0.00865689	0.184306	0.0275995	0.0984308	0.0276394	0.0821859	0.0214455	0.0655484
g9065	134.967	197.792	116.061	84.0375	101.268	83.5294	140.679	174.138
g9068	30.0533	63.5746	16.3489	37.588	14.7844	43.2537	11.2729	26.1382
g9069	32.8295	105.27	25.2938	59.7601	17.3041	65.719	17.5049	37.3774
g9070	2.44376	6.02014	2.15368	3.2515	1.26023	4.54128	2.77526	2.37438
g918	0.702981	1.54704	0.253982	0.817136	0.118803	0.804789	0.311318	0.362345
g9192	0.022838	1.22771	0.0712354	0.0559216	0.104262	0.532294	0.0175937	0.184293
g9217	0.0208721	0.430974	0.0213568	0.258175	0.0582913	0.238054	0.0790157	0.120714
g9291	1.24761	4.27778	0.0467584	0.730524	0	0.458791	1.01976	0.924082
g9335	12.3056	33.6831	17.3888	21.4912	18.1826	23.9272	14.1117	16.0885
g9365	0	6.01276	0.149973	1.58494	0.0898241	2.94786	0.0779084	2.90473
g937	23.1629	28.6166	20.3556	25.5701	21.1815	23.357	18.9397	17.2451
g938	2.60728	8.91379	3.98009	5.23786	4.01011	5.61656	2.11867	4.31506
g9481	9.56552	22.234	11.2055	17.541	13.3113	16.5465	9.82863	15.8549
g9482	6.3741	18.3015	10.6377	12.9165	12.7111	16.267	13.3795	16.3782
g9490	0.0931605	1.05451	0	0.224207	0.0401847	0.338843	0.0363218	0.293262
g9519	0	3.56222	0.21258	0.938911	0.283739	3.11726	0.148419	0.206951
g9557	0.489493	1.98531	0.431079	0.890361	0.369134	1.59366	0.512736	0.75354
g9568	8.75027	28.3899	19.3695	19.2948	17.6519	25.6054	12.7977	15.8608
g957	38.7268	53.1785	33.3305	33.236	38.1491	41.0774	35.0347	35.3059
g9604	12.8191	25.3319	13.0156	18.9506	16.3959	22.6745	15.0343	17.3467
g9616	0.0974182	3.65864	0	1.09199	0.0316235	1.57015	0.0274284	0.351559
g9621	0	0.682856	0.0180112	0.366414	0	0.479461	0.128287	0.0788905
g963	0	1.1793	0	0.0911052	0	0.320279	0.198661	0.591409
g9647	2.00622	39.1574	0.310167	7.16388	1.17758	12.5523	0.945159	5.65516
g968	0.0171555	0.665523	0	0.215938	0.00761874	0.114005	0.0176914	0.142094
g9710	0.23545	15.6991	0.690157	8.86175	0.347525	9.59141	0.0785726	3.13092
g9713	4.13636	16.2927	8.72813	10.6402	9.07383	9.31399	5.5816	8.45192
g9714	12.9633	32.5543	17.374	20.0683	18.9829	22.7304	14.4666	19.6422
g9720	3.01255	4.10353	2.31237	1.71377	2.93932	2.92541	2.75065	2.37373
g9728	5.83679	18.7746	8.61167	11.8975	9.6697	9.66146	7.36435	11.7657
g9734	0.00504782	0.166362	0	0.0177122	0.00860452	0.0127071	0.0038887	0.0587649
g9745	0.0585972	1.44306	0.0664929	0.837926	0.0359705	1.02821	0.0521238	0.247363
g9760	0	1.2845	0	0.105226	0	0.11782	0	0.171791
g9765	0.972912	2.71727	0.672219	1.70064	0.898438	1.84585	1.21308	1.9682
g9777	0.385436	5.46128	0.555476	0.867308	0.176342	0.548661	2.39561	2.94624
g9825	19.1213	136.292	10.7483	57.7588	12.0157	44.8099	13.1825	32.5959
g9830	27.4549	150.935	18.3618	41.1136	25.5012	54.0215	38.5072	118.798
g987	14.5938	26.4389	0.604589	1.78031	1.61301	13.837	5.90079	2.08228
g9886	6.3121	14.2057	6.86803	9.43814	7.63286	11.1365	5.54189	5.56884
g9901	72.7074	191.735	85.5621	119.677	77.538	117.268	97.0019	161.417
g9905	7.68905	25.3505	9.15129	14.7353	10.9966	15.505	7.53536	10.6353
g9910	13.6644	32.0456	19.4217	25.6145	17.0607	24.2229	18.2798	25.9866
g9917	0	0.0989827	0	0.00870103	0	0.0363837	0	0.0308722
g9931	34.6311	76.4421	49.2889	62.9556	52.8706	60.6972	43.0675	63.6147
g9937	0.0869878	1.02401	0	0.91369	0.0432998	0.188658	0.112668	0.114696
g995	6.44066	11.4477	6.89633	5.67304	7.34639	8.54993	7.17174	4.87582
g9954	20.1643	43.8047	25.9928	34.0924	28.7273	41.4207	18.3363	20.0523
g9957	1.03984	3.60942	1.66067	2.00663	0.496107	1.06726	1.25845	1.3551

## Sheet: Cluster C
Gene id	WT		Hsf1−/−		Hsf1−/−; HaloTag/BlaR		Hsf1−/−; Hsf1-HaloTag/BlaR
	T0	T48	T0	T48	T0	T48	T0	T48
g10010	7.47577	17.5633	7.35574	14.0585	8.02099	12.3704	5.98426	12.3196
g10014	9.10602	30.256	10.4484	27.9753	11.6024	27.5841	10.0034	23.1793
g10016	16.4067	59.6627	19.9719	45.1481	17.2026	44.2245	14.8664	39.2233
g1002	0.0652747	1.90125	0.0963118	1.02703	0.310299	1.13129	0.259963	0.73804
g10027	24.2859	120.83	12.4538	147.783	14.5756	153.084	6.41879	11.2019
g10043	0.158769	0.396918	0	0.528214	0.037849	0.213811	0.0305778	0.18856
g10045	13.6912	17.5043	15.3053	20.0096	11.7995	22.6076	10.0858	17.1374
g10050	6.0312	15.3041	8.30029	12.009	7.94481	13.7911	6.14597	8.79297
g10065	0.00423598	0.0129023	0	0.0320613	0	0.0313249	0	0.0244988
g10077	0.104793	0.197906	0.0557402	0.346239	0.0352992	0.19945	0.11666	0.0933458
g10087	13.633	19.1398	11.2593	28.1091	11.1951	29.5638	14.4258	17.5163
g10095	23.0906	87.3497	18.4381	85.3115	21.9346	87.1863	21.7314	39.6609
g10096	16.1905	32.443	18.0619	32.7882	14.5673	38.4702	15.3857	17.1697
g10097	29.0955	27.0829	8.37797	41.1231	11.0043	47.5719	18.6879	11.5746
g10099	0.0838484	2.77342	0.134088	2.27417	0	1.84967	0.0974041	0.948254
g10113	0	2.85441	1.74789	3.52048	0	4.81385	0.389141	1.31664
g10118	0	0.0446582	0	0.277294	0.0449867	0.20299	0	0.0188539
g10136	0.0692741	0.346741	0	0.893578	0	0.432588	0	0.101376
g10137	2.783	9.15922	1.71234	7.39572	1.00759	5.19933	0.140637	1.19918
g10139	1.06452	5.88355	0.941513	5.12091	0.368951	5.41723	0.489563	0.870428
g10140	8.62248	17.7826	7.74167	21.7538	6.77244	22.6852	7.95924	10.2777
g10141	16.0038	29.9631	16.1561	34.1351	15.948	40.2703	10.9122	15.6321
g10146	2.74323	4.7974	3.64347	5.28969	3.56823	5.75837	3.90343	4.18206
g10147	3.54819	7.18514	4.5449	7.25334	4.61996	6.99406	4.1161	5.31516
g10151	17.2275	37.3805	17.6864	28.9151	20.2351	38.9201	16.9524	27.0766
g1016	0	0.715225	0.111209	0.806413	0	0.163826	0	0.547612
g10165	0.686608	3.51737	3.54827	6.98543	3.86633	6.81666	4.35368	5.23142
g1017	0.124801	3.58989	0	2.92283	0	0.319307	0	2.19411
g10177	31.6647	40.7287	41.0288	69.8632	36.0888	64.1309	37.9234	44.2946
g10178	63.1294	60.5684	33.737	81.014	33.0586	90.8844	27.1848	33.3776
g10181	6.35676	76.204	8.18337	86.8795	2.29124	106.681	7.91835	45.0157
g10186	11.9134	19.0739	7.33121	18.5642	5.14584	19.4877	7.27205	12.1983
g10191	86.2845	126.548	107.169	147.454	98.5865	155.32	85.8003	84.7288
g10195	103.937	189.064	62.4927	260.851	63.566	259.051	66.5727	142.413
g10196	68.0013	133.48	88.1656	128.91	69.8164	128.327	61.1642	96.5226
g10204	29.1089	47.3855	36.6494	51.944	38.3307	60.0141	32.5097	34.7499
g10208	2.16311	9.17769	2.6222	13.705	1.73039	13.1942	4.36286	5.2456
g10210	9.89896	27.8703	9.64578	21.1173	10.4392	21.5513	9.12914	13.362
g10217	26.6099	29.2836	21.9372	41.7668	23.216	46.3741	28.0885	24.8878
g10228	8.49741	21.5521	9.43683	16.1626	7.9932	20.3899	8.75112	13.9268
g10230	0.59778	3.10366	2.35336	8.50641	1.29918	6.39218	0.480896	2.26719
g10231	0.796879	7.90832	1.10583	9.73097	1.28181	9.39912	0.585488	4.9598
g10233	7.72885	19.4242	9.81269	19.1777	8.07991	16.0897	5.41318	11.3369
g10244	16.2828	31.4613	14.7002	63.4319	19.265	65.6936	12.6173	23.6493
g10254	5.47087	19.4194	5.50981	14.6854	5.05369	18.6699	4.79199	8.44173
g10273	5.82124	14.6215	6.58421	13.4513	8.12192	17.3984	6.73095	13.2965
g10280	6.97254	15.9144	7.42012	12.7426	7.22941	11.3842	6.80708	12.0616
g10283	2.26736	29.1626	8.4216	48.7752	4.47276	46.1089	3.09296	25.0959
g10284	0.00304879	0.0382858	0	0.0608304	0	0.035374	0.00246766	0.00646291
g10287	136.063	155.037	162.463	143.049	112.093	183.33	149.396	140.195
g10288	11.0217	43.0814	9.81194	34.0556	11.7406	40.4616	11.6743	19.2438
g10289	57.1152	75.9943	26.9028	87.1599	31.4088	85.5928	39.3546	49.4177
g10290	18.5445	25.6663	21.6992	46.7271	21.3458	40.5794	16.0208	31.6078
g10291	8.15377	10.0671	6.82827	15.8707	7.68634	15.4024	6.04328	8.05253
g10303	0.970112	1.17772	0.862351	1.45076	0.683633	1.93126	0.758399	1.10467
g10306	40.0086	30.5158	10.9278	33.7237	12.0825	53.4313	12.2683	19.0278
g10312	46.1421	127.715	67.3038	274.785	53.8566	166.427	60.0029	114.534
g10314	15.2059	20.1026	18.2786	29.2435	19.3899	25.3395	16.5302	23.2651
g10315	17.8952	40.0627	24.3357	33.2036	22.5706	41.2274	18.8326	22.8755
g10320	2.52406	4.61576	3.21626	5.57362	2.4232	4.41192	2.86061	3.63046
g10321	0.170905	2.4989	0.0597783	1.79039	0.196831	2.65817	0.168874	1.04887
g10324	13.2576	44.4044	12.6261	44.7714	10.7748	45.3875	9.29471	25.1851
g10327	16.6829	40.5246	22.4718	32.9914	21.112	31.4115	15.0234	17.4697
g10338	82.6337	213.4	63.0238	165.62	53.8128	194.654	52.6653	123.485
g10341	4.44431	11.0856	6.00522	12.65	5.04918	14.7986	4.06426	9.28353
g10347	0	0.17926	0	0.162894	0	0.227829	0.0176255	0.0961459
g10348	29.7557	61.1785	40.904	67.3084	39.8747	72.3461	36.9128	51.5038
g10350	13.8964	23.1274	18.1609	34.6568	16.4417	30.0514	13.6408	18.1691
g10358	6.00952	16.0943	4.93584	12.7813	5.56369	14.2071	6.09366	6.90226
g10362	0	0.134134	0	0.125814	0.0227511	0.118848	0.010282	0.0213355
g10376	16.081	33.5775	16.4241	37.7504	16.0407	38.7099	17.6051	25.9592
g10379	10.7464	22.4568	12.2967	19.9981	12.9193	23.3044	12.7524	17.6787
g10394	25.9037	42.1495	26.3845	58.7463	24.4952	42.5018	43.1438	32.4778
g10396	1.87945	4.36905	2.29269	4.461	1.49144	3.84928	3.46439	3.06781
g10398	8.48975	25.1765	13.9713	32.617	7.48552	23.4857	10.6989	17.8719
g10404	991.948	1116.85	649.416	1740.78	559.997	1404.1	656.963	1112.14
g10407	370.096	417.146	44.4064	562.33	42.5577	786.443	29.6578	57.9015
g10409	21.9379	32.9693	29.1023	53.6419	19.4821	36.5839	17.8217	29.0012
g10410	17.088	25.9859	11.8128	34.516	10.3345	27.6133	10.7988	14.6366
g10411	11.8169	51.147	49.0893	102.054	38.2767	91.8145	21.6192	65.1171
g1043	10.469	9.15806	0.515999	16.907	0.182438	17.7618	3.46805	3.85743
g10430	10.2107	19.5689	11.2678	20.2846	12.3785	20.7127	8.6341	14.0178
g10434	303.707	1244.66	189.223	720.546	110.004	993.306	168.329	558.182
g10435	44.6345	66.7925	11.6217	66.8748	11.022	85.4429	21.3213	16.8665
g10441	0.187865	0.358273	0.0237313	0.131278	0.0772648	0.510171	0	0.0804139
g10442	0.422417	2.16686	0.0877551	1.28347	0.0800328	1.0366	0.069416	0.07202
g10443	24.045	58.1149	33.3817	63.8141	30.2642	57.0151	31.237	44.6452
g10446	44.394	75.6628	41.3767	83.5498	36.0286	84.6234	35.1041	46.4276
g10447	26.8566	39.3607	22.197	70.1996	21.1453	62.3777	21.2365	30.896
g10448	2.86405	8.79873	1.85486	6.63842	0.717735	9.00946	1.52405	3.98496
g10453	35.1119	29.1668	26.0393	34.0467	28.695	28.4546	31.6952	23.7417
g10455	0.564375	5.65197	0.539171	10.6849	0.885472	11.3094	0.426159	3.62789
g10458	18.1276	28.9458	11.9622	24.9327	14.3969	27.4288	12.6631	18.9965
g10479	0.195704	21.215	0.150784	10.5875	0.321331	14.4235	0.0541471	9.06738
g1049	1.13959	5.61721	6.9746	19.2357	5.10479	22.9576	1.91195	8.72637
g10495	13.1864	28.4817	10.7659	33.7874	11.0182	32.7538	11.078	15.706
g10496	30.6618	49.1309	19.5848	71.5741	22.2548	51.0279	19.5471	41.8056
g10499	1.68207	12.6995	0.354532	17.7631	0.153867	8.39807	0.223838	10.3835
g10504	4.00729	13.8214	10.5128	12.1383	8.47884	14.8427	7.14143	12.8888
g1051	10.7323	39.5	15.9431	30.1794	14.4575	33.6015	15.2114	19.3547
g10516	1.68919	3.40169	2.74094	7.49505	2.91146	6.62485	4.08601	3.47862
g10526	2.28011	6.61272	2.03696	4.35895	1.54664	5.43584	1.37803	3.10536
g10527	0	0.273987	0.0282088	0.578355	0.17238	0.44004	0.0496682	0.182238
g10528	5.12629	27.7121	13.7376	76.2832	8.16607	67.9089	14.5436	40.3463
g10531	4.20564	4.1841	252.746	631.758	215.764	764.058	279.029	220.257
g10532	0	0.0954761	0.68056	1.6917	0.179172	2.83913	0.269273	1.11044
g10534	0.0623061	0.0537317	2.74452	11.4944	2.96337	14.1243	3.02417	3.96231
g10535	0	0.722882	2.14412	14.4436	2.49708	17.3724	4.0422	8.45988
g10536	0	0.0395129	0	0.892879	0.037458	0.55402	0	0.515275
g10554	22.2771	41.8818	24.6604	36.2032	30.966	41.3465	20.8709	33.2228
g10558	38.8473	81.3793	48.377	67.3129	37.7932	95.1777	37.1212	40.5683
g10559	40.3561	137.465	91.2541	111.969	94.2082	156.552	68.7936	120.644
g10563	41.6341	93.208	55.2382	69.4952	53.3695	93.4709	39.5638	46.4095
g10574	1.51211	10.9079	1.42704	7.82449	0.865894	7.32689	1.14609	5.34213
g10577	17.6573	36.5858	25.8477	33.3839	24.3939	36.603	19.813	22.6995
g10585	4.14029	11.4015	4.04234	14.7013	6.50922	17.4061	4.84861	11.0079
g1059	0.0311528	0.052972	0.01356	0.029964	0.0172556	0.0560561	0.0127656	0.0172574
g10595	29.8584	35.4324	43.5714	49.9768	42.2522	49.5692	36.0252	39.816
g10599	0	0.118416	0	1.5129	0	0.296355	0	0.371069
g10609	4.90676	9.23589	5.08413	11.3043	5.8656	9.73892	7.06937	7.91608
g10610	72.2933	93.1226	70.9479	138.409	82.8832	131.877	87.65	99.3344
g10614	27.3422	43.5875	38.4547	56.151	46.5455	50.1282	29.8781	55.1647
g10651	9.41876	15.5505	9.61259	15.8068	7.40785	17.7011	8.36285	11.4423
g10652	1.51923	5.79376	2.21288	4.14763	2.10844	5.89587	1.92442	2.99765
g10653	18.3428	29.5993	15.9305	27.7584	19.6772	27.1203	13.9542	20.6431
g10660	0.0140056	0.12264	0.01364	0.671168	0.0372292	0.299437	0.109545	0.244379
g10661	5.77828	10.5544	6.98631	11.3985	6.75116	9.35233	5.36796	7.03932
g10669	1.04786	4.52714	2.69007	4.56774	1.91292	4.88973	1.71144	3.06421
g10672	2.28622	6.06562	3.68738	7.10258	2.89648	6.39769	2.1606	3.85162
g10673	0.379629	1.56765	0.238932	1.49611	0.351244	2.40905	0.476076	0.764145
g10674	26.0382	52.0984	39.5068	69.9611	35.5621	73.9724	23.3422	49.7303
g10677	0.0418348	0.44815	0.127023	0.0847474	0.0125881	0.250075	0.0218364	0.207923
g10681	13.8924	24.8096	13.9422	29.4189	14.0678	25.1364	12.1518	20.1616
g10688	8.52196	12.2224	6.95848	15.6767	7.98333	14.7097	8.54465	8.92328
g10690	65.3726	110.141	83.5091	149.557	76.2992	166.535	76.5117	81.8069
g10712	0.886051	4.73404	0.438172	3.81864	0.195235	3.61172	0.295979	2.83996
g10717	0.0510617	1.96233	0.0637671	1.23806	0	1.64131	0.0596615	0.310188
g10720	41.0507	55.0275	27.8902	58.7877	33.2604	55.5115	41.3451	40.2944
g10725	20.6748	89.2146	24.2109	132.971	21.9533	151.655	28.8609	50.0566
g10727	3.85456	8.6219	5.17175	13.7273	4.7292	11.4045	5.64104	9.7224
g10755	0.513744	1.97215	0.131148	2.4267	0.0271494	1.42218	0.0470958	0.568026
g10756	7.38427	13.1751	6.81453	16.4535	8.3851	16.2027	8.17903	6.49771
g10758	0.402187	6.97863	0.0841402	12.1723	0.320024	7.68789	0.0962475	3.89843
g10765	0.0454556	1.08097	0.024157	0.950667	0	0.38469	0	0.196018
g10767	0.0181423	0.407224	0.0255253	0.182695	0.0193546	0.543244	0.0167871	0.0174169
g10768	0.290916	0.891544	0	0.396362	0.0640624	0.867285	0.0868065	0.0818528
g10809	29.8937	52.6411	39.3888	55.4434	36.3791	50.7668	36.5228	47.4772
g10816	4.33895	9.37363	5.43203	12.2609	5.857	14.2081	5.11222	7.76721
g10817	5.62544	19.057	6.45653	15.0245	6.82103	19.2624	5.91928	10.5645
g10818	14.7353	35.461	25.1045	32.3954	20.9893	35.6432	17.0803	23.4529
g10822	0.077976	4.69217	2.35317	4.63992	2.69017	3.78961	1.20631	4.09378
g10823	8.3065	17.8377	0.750617	19.1488	2.17273	18.0345	9.36623	10.8216
g10824	17.6707	35.963	20.3789	34.4768	19.4053	34.9475	18.4473	19.8889
g10831	35.3022	64.3299	40.2345	61.418	41.1519	70.9621	38.3018	41.0841
g10832	18.4683	51.9925	30.9487	40.9116	28.548	47.3377	20.8514	26.0164
g10834	17.5656	22.939	15.6068	33.8928	13.961	31.1914	14.0685	24.5067
g10848	3.16741	4.57592	1.56196	6.25711	1.77702	3.98026	4.48288	3.97698
g10850	4.51621	31.749	3.64276	68.427	3.69322	34.1428	3.90345	28.8888
g10857	33.0725	56.4891	43.9989	77.2782	35.4002	71.3796	38.2039	57.4027
g10859	34.5472	53.3589	41.4548	78.0893	46.4908	77.4777	31.9115	47.2558
g10860	21.1668	28.2812	19.0613	29.7721	15.3578	27.7063	14.2717	18.4674
g10864	61.5018	58.0817	50.1759	67.8866	51.1908	72.1781	59.4795	55.8771
g10868	17.4819	53.346	21.3999	46.1087	19.8869	53.9564	15.9426	22.6771
g10881	0.020075	0.349741	0.0282445	0.198736	0.041102	0.779752	0.0955284	0.0932485
g10896	0.455448	6.62348	3.64796	2.45559	0.729334	5.822	2.91883	4.98586
g10901	31.3826	80.0459	24.0879	77.7211	31.4333	86.5597	35.492	32.3584
g10917	4.50409	8.81524	3.27357	7.34084	4.03147	7.36735	4.6399	5.38151
g10920	17.2951	33.1102	21.7012	35.4817	18.6366	31.0557	18.5522	21.3386
g10923	26.8831	25.7019	28.5925	33.777	29.0459	28.4607	25.7998	27.1041
g10934	28.8177	62.5671	35.8067	63.5095	31.5613	67.2177	24.7952	35.0667
g10935	4.01504	12.3417	4.60054	10.811	4.23164	10.8432	3.14321	9.49766
g10937	0.689496	29.4709	7.12131	24.2676	6.44564	26.9679	2.90289	19.8102
g10938	5.77391	17.2145	7.09983	30.6321	10.8376	47.7152	4.79389	11.9872
g10958	2.78543	10.9091	5.88883	9.45993	4.559	10.8783	4.81455	9.22142
g10967	4.72893	9.45749	4.57122	11.1207	3.95024	10.0533	4.70284	5.47681
g10978	34.2666	55.5331	33.5727	40.8291	31.448	50.9704	31.6399	50.8855
g10982	8.42978	31.6143	26.2703	45.4954	23.152	38.8903	15.8091	30.6526
g10989	26.7196	36.1364	24.6025	38.7639	32.7522	153.064	27.9676	23.0257
g11006	3.16038	6.92328	3.60924	7.51848	3.47946	6.21642	3.76125	4.19731
g11010	0	0.34913	0.0268647	0.242338	0.039094	0.474923	0	0.0279425
g11011	25.4251	52.2658	39.9067	48.3169	33.4784	47.6699	28.4699	31.4933
g1102	11.1271	13.3946	8.76833	19.7958	7.99787	19.8641	8.14317	9.71564
g11026	0.403825	2.00649	0.267522	0.479233	0	3.37782	0.396323	1.03904
g11047	16.5509	29.4755	24.8569	24.9555	18.6947	30.5394	19.6074	30.7429
g11051	10.0217	19.6255	13.5308	16.8064	14.6818	18.8414	12.3776	17.8088
g11052	0.060207	1.75032	0.376203	1.75868	0.285416	1.27861	0.0549139	0.575884
g11055	0.0548257	0.466564	0.0350446	1.10736	0	1.36291	0	0.157176
g11059	9.40657	22.6028	17.1261	49.7479	20.2889	51.2047	13.331	16.1236
g11060	6.98022	14.4555	8.39589	17.7772	8.71589	16.9727	7.23912	6.003
g11079	13.3198	25.0932	5.98903	22.5718	8.89996	27.4612	4.62295	25.289
g11083	12.3629	30.1222	10.5599	24.4458	10.6676	21.215	12.1089	19.6562
g11084	75.2023	114.271	43.3968	88.9091	50.373	94.4523	66.2912	71.5643
g11095	16.3103	28.6207	18.0337	29.0026	14.6073	30.0813	11.4422	14.8871
g11097	2.70102	10.5231	2.20691	9.76457	1.80842	8.68355	3.21847	5.28547
g11100	8.72774	15.5226	6.96003	10.9463	11.0298	16.9592	8.54492	8.26829
g11109	0	0.0440144	0	0.262917	0	0.216711	0.159538	0.219014
g11113	0.145781	0.320071	0.40308	1.23862	0	1.22301	0.396227	0.742449
g11123	73.299	110.358	49.1344	140.756	44.8664	144.292	62.7421	77.9181
g11125	20.5782	31.353	21.2913	35.3042	20.1366	33.7063	23.0802	27.3279
g11127	0.0426982	0.695419	0	0.859305	0	0.541827	0.0641953	0.0822986
g11130	0.0746516	0.748639	0.030116	0.672659	0	0.46217	0.108251	0.369546
g11136	9.34575	12.3167	11.4319	14.848	8.83761	18.4721	9.21145	12.9803
g11140	5.699	20.247	6.38699	15.5745	5.45114	14.3673	6.10869	12.0122
g11142	24.2042	26.6526	23.6111	27.6779	25.1172	27.6122	21.6338	19.6979
g11145	5.13988	24.9543	7.6048	19.4772	6.04086	20.7617	3.49593	11.4041
g11147	0.105035	2.39335	0.0367387	1.38657	0.0335058	1.31409	0	0.93716
g11160	54.3416	297.766	57.4248	176.091	57.2665	199.551	55.3901	182.833
g11167	0.344958	0.274822	0	0.287996	0	0.362254	0.127861	0.177845
g11180	0.0755973	0.834996	0.0232593	0.662556	0.0731417	0.645559	0.0273542	0.35056
g11181	36.5596	65.5173	34.551	56.1175	31.82	59.3795	30.6202	31.5563
g11184	43.5974	57.4025	18.7377	58.4373	22.3883	75.8736	22.6279	27.1131
g11185	6.46139	15.4211	6.70002	20.4041	6.72632	24.8384	4.55767	11.5413
g11188	67.7455	134.16	49.9718	154.876	51.5675	153.577	46.1944	67.6372
g11189	5.33072	13.0296	2.80513	14.9195	3.58524	15.4192	3.73868	5.09308
g11190	26.9867	55.9357	16.771	61.822	19.8613	65.323	27.1994	27.8047
g11191	9.81059	15.129	25.6455	55.0601	20.1569	41.3916	19.0496	29.8144
g11192	0.679042	5.90733	1.45653	13.7513	2.20652	18.5651	0.259486	1.68666
g11193	7.35423	20.9878	7.78364	20.2813	7.4692	18.0187	6.61816	11.6887
g11194	15.5477	27.486	11.8208	42.9399	8.04681	34.2908	12.487	17.423
g11200	48.9937	73.364	38.8159	79.4995	41.1963	111.345	57.1676	41.104
g11203	10.6072	24.9086	15.613	36.1157	13.5866	28.7974	13.2617	18.7482
g11208	8.40668	14.3748	7.94786	14.4521	8.59306	16.4921	8.10211	9.806
g11211	8.42196	44.6873	19.7667	39.5963	16.8588	45.029	11.1264	20.5624
g11212	15.0631	15.5394	35.1256	32.4275	28.0799	30.143	21.0971	26.7207
g11213	1.16718	9.74297	0.554238	8.66727	0	12.8028	2.03438	4.22748
g1122	335.139	231.711	265.491	370.01	282.632	339.572	257.741	151.192
g1123	87.776	149.488	44.4862	139.764	53.753	138.365	75.3001	95.0158
g11234	21.5607	38.4624	20.228	33.1616	21.9885	40.2331	23.2105	20.9144
g11235	2.69415	6.23469	4.73604	9.80178	3.54514	6.91909	2.92533	4.31852
g11237	6.26224	35.3143	0.768981	14.6949	0.45844	39.5283	1.84586	3.85435
g11242	7.48129	13.7402	7.84027	15.8418	7.85819	14.8537	4.00851	8.77982
g11254	0.0269432	0.159739	0	0.459666	0	0.0841246	0.0445816	0.193165
g11260	0.128586	2.46555	0.137674	2.26395	0.104224	2.91686	0.0393705	1.16489
g11261	0.125978	8.29134	0.249374	4.90285	0.094818	7.01071	0.0562901	2.81722
g11264	14.2738	30.3041	16.227	25.7476	16.1681	25.7776	15.402	16.1832
g11275	41.7156	65.5488	26.7368	87.269	33.904	79.2364	28.3868	32.7558
g11285	49.5673	96.39	54.1714	89.2732	56.461	96.0638	52.3019	62.3473
g11292	22.1783	65.5321	26.7037	55.8642	23.0901	71.3012	20.4886	32.9358
g11296	0	0.193587	0	0.246173	0.033028	0.151285	0.0156324	0.042188
g11298	5.90317	10.2701	7.93727	12.9978	7.94791	11.7585	7.34128	7.4675
g11299	14.091	23.5228	16.7736	23.8394	15.6703	23.9676	11.1378	15.6779
g1130	57.5009	87.1106	33.9868	125.668	38.5539	105.086	44.9125	82.0322
g11300	0	2.2432	0.291935	2.50401	0	3.23795	0.181542	0.277443
g11301	2.00041	23.455	6.47525	27.5778	3.12232	29.0528	3.85544	12.0554
g1132	15.2702	20.0931	13.7536	34.1821	9.80322	33.5783	14.3547	10.0741
g11320	12.3279	13.4198	10.9684	15.8149	5.495	14.7131	8.32684	10.4414
g11322	18.4807	28.0542	18.4131	28.9754	19.2891	28.3347	17.9895	23.2551
g11325	61.7334	81.3094	70.8578	77.3867	65.3283	90.8458	75.9752	55.3283
g11338	3.42305	8.17722	5.60957	6.66694	4.82093	8.29928	3.4035	4.99254
g11341	29.1239	74.432	21.9869	61.0447	23.3243	61.4529	26.5244	40.6551
g11349	51.2857	105.216	53.1629	94.7029	51.4677	100.895	44.5263	63.1045
g11350	0.00909067	0.0224273	0	0.0258407	0	0.044049	0	0.0197424
g11357	0.0538069	0.313509	0.152793	0.794299	0.214073	0.424406	0.0696913	0.371231
g11358	0.229255	1.92091	0.0591973	1.95628	0.164157	3.10299	0.0614467	0.746362
g11364	45.5056	65.9699	40.658	64.5325	35.4736	64.0557	36.1877	52.5492
g11367	0.387075	11.291	0.574185	11.2414	0.4892	11.3134	0.224757	4.60944
g11368	8.20863	14.046	12.8858	16.1302	12.3764	15.6002	9.50138	14.1075
g1137	265.556	326.214	298.599	455.679	265.906	428.487	244.306	242.5
g11373	4.74695	13.7057	14.3699	17.7594	10.534	17.6098	7.02706	16.6533
g1138	11.2431	38.7871	17.5148	32.322	15.1817	47.2644	11.7279	27.771
g11388	1.44557	6.23902	3.33595	15.3315	3.82996	10.7386	3.4143	9.7734
g11395	133.979	133.447	78.6808	160.686	100.683	195.91	81.6312	72.5288
g1140	8.13958	13.0575	11.0171	20.8763	13.1274	17.6344	12.9489	14.1892
g11404	3.64886	7.39056	4.35358	8.54369	4.64976	8.04977	4.76261	5.24322
g1141	26.3949	37.3239	33.5462	52.9326	39.0624	53.6723	37.9328	42.0594
g11421	5.03551	7.50081	6.00913	8.86671	6.57975	9.49775	3.63701	7.69402
g11426	8.88004	30.6714	20.7875	29.1582	18.7648	25.8984	13.2397	32.0137
g11449	7.68356	15.2974	9.46918	15.1414	10.4087	15.1642	10.3795	13.5436
g11452	1.14564	4.42872	1.30947	12.7499	1.64158	11.0621	0.70384	4.39304
g11453	1.06886	3.61483	0.437472	5.51962	0.612663	2.73338	0.872119	3.07893
g11454	115.287	121.914	73.0404	133.3	80.6405	172.183	73.8277	61.4872
g11461	4.43162	10.4109	3.62392	10.3843	4.37297	12.0565	4.80264	5.71597
g11463	4.711	12.7863	6.01946	10.7947	5.07022	12.8279	6.56832	10.7836
g11464	0	0.268358	0.0331315	0.957566	0	0.829132	0.0460788	0.416912
g11471	6.78118	13.7525	7.35579	10.1985	8.58726	11.8362	6.97347	8.51836
g11472	13.0066	41.2939	15.2124	48.9294	11.8982	53.0056	12.4196	25.8566
g11476	8.66524	25.3076	9.20334	22.4691	11.4433	24.9397	10.5891	12.2527
g11477	108.57	199.263	81.2889	225.981	89.6271	262.634	79.8748	79.3994
g11478	25.0851	58.9645	45.3313	54.5827	39.7382	72.0608	40.2116	41.2911
g11479	11.5412	26.2933	18.7685	27.3884	15.3021	29.1978	16.6852	20.1025
g1148	7.88218	25.1348	11.3344	17.3233	9.75324	15.0521	13.6913	17.1119
g11487	12.1439	20.1595	15.6283	21.0401	14.9291	23.1603	14.3486	21.1755
g1149	0	0.109641	0	0.391721	0	0.0311205	0.0447382	0.0592806
g11494	3.46834	6.41053	4.02058	4.72297	4.64339	5.71766	3.51166	4.58284
g11497	0.0219292	0.411864	0.0213568	0.260506	0	0.367443	0.0283348	0.114355
g11514	0.407309	4.69856	0.139193	2.75289	0.372903	3.74351	0.387474	1.47597
g11534	0.365669	2.07129	4.39163	4.72427	2.52229	2.79569	0.760426	1.83645
g11546	1.95132	20.8428	6.54989	24.4727	6.77588	21.2882	2.07639	7.13639
g11561	3.35385	14.7596	1.50743	10.649	0.749397	9.8984	0.379615	3.78716
g11562	8.54576	13.6904	11.3508	18.3497	11.4377	16.3151	11.0136	14.2985
g11564	101.805	129.634	86.582	215.846	84.1699	180.542	114.611	142.816
g1158	0.0945022	0.141036	0.66167	1.58318	0.261135	0.785029	0	0.195549
g11580	2.46545	6.35837	3.23902	7.46619	3.63506	7.68724	3.7223	3.72341
g11582	2.99432	6.24771	4.80914	5.26772	3.68515	6.32363	4.09957	6.00881
g11592	2.85305	12.9525	4.99734	15.3094	4.37597	16.2363	1.60232	5.17974
g11596	0.444431	5.23027	0.372669	4.7743	0.515038	4.91476	0.203562	2.03296
g11599	12.7915	21.0716	15.9968	25.2662	17.0194	24.1865	19.0498	19.4698
g116	7.06058	13.4385	7.67493	17.0946	6.62986	21.531	6.92069	11.4519
g1160	7.91226	13.0413	8.35072	11.6209	9.97073	10.9135	8.66087	11.9757
g11601	70.5546	94.8383	56.3131	80.1766	34.9385	72.8601	75.26	57.0804
g11616	0.113267	3.18077	0.159362	3.23959	0.31543	5.25369	0.527361	2.75666
g11619	50.4412	55.2222	72.8433	91.9787	57.2414	78.7663	54.8802	52.9373
g11621	23.3686	36.3653	18.9159	63.6542	20.1956	53.7328	26.1874	29.3553
g11625	1.07277	6.45244	0	2.70648	0	6.83894	1.38404	0.764744
g11626	0.972632	4.22059	0.0388332	1.68252	0.210452	6.8166	1.00034	0.370554
g11636	0.808498	3.90506	2.47988	11.7651	1.16612	5.63371	0.520385	2.98032
g11637	192.853	130.043	45.6837	160.919	54.4193	175.456	100.744	42.9007
g11640	17.3155	37.0366	24.2221	32.8492	23.4648	30.0083	11.193	27.5246
g11641	0.0102046	0.0500777	0.0363292	0.0740782	0	0.0931749	0.0152678	0.0185065
g11644	18.1869	25.4379	22.0166	33.1919	16.6085	40.0735	23.1297	22.2373
g11647	24.909	36.3121	30.4037	55.1084	24.0309	45.8785	21.3009	31.6922
g11648	12.2709	17.6117	11.2445	28.0049	10.8718	22.7423	7.21502	15.1116
g11658	0	0.374035	0	0.426977	0.0339189	0.102066	0	0.201749
g11663	14.5004	33.7972	35.3271	38.9028	23.7044	41.199	20.5322	27.1141
g11665	0.0308457	0.588781	0.351404	0.960413	0.299883	0.363998	0.200752	0.421669
g11666	5.61393	11.6385	7.53514	13.1417	8.6267	12.2802	6.7637	8.1972
g11668	0.0187883	0.138672	0	0.268885	0	0.149039	0.031088	0.0360741
g11669	0.14563	1.84545	0.114718	1.33244	0	1.58628	0.103184	0.258367
g11670	2.70847	17.2573	5.28584	21.6803	4.10649	19.5912	4.5598	8.61235
g11675	0	5.17082	0	3.30971	0	3.53791	0.104568	1.28267
g11682	1.21823	2.70142	1.69963	3.88575	1.97593	4.61584	0.830984	1.10938
g11683	2.96622	17.8841	1.52487	19.0645	2.29692	27.7152	1.04633	6.97362
g11687	5.99571	17.2708	6.49894	15.3954	6.33723	15.9744	6.45425	7.47561
g11697	61.5901	70.0497	61.9479	100.584	61.2015	98.8216	54.7732	61.6483
g11698	5.13685	7.96086	3.06064	7.03414	4.17891	7.7805	4.05241	6.19617
g1170	23.0184	66.0285	37.0026	45.2753	38.822	53.986	22.5813	36.4999
g11702	0.186946	0.393467	0.28408	1.01803	0.0850727	1.11761	0.123759	0.309949
g11708	13.4963	16.5839	11.2405	19.247	12.4192	22.5394	10.7153	13.228
g11709	8.86091	19.5176	12.0672	19.5003	13.9784	18.8689	13.454	14.7834
g11713	74.2724	88.6923	70.7808	138.229	75.2004	137.057	64.9131	80.6731
g11714	13.3384	36.1956	17.7171	37.9405	14.2186	36.2688	14.2599	22.2091
g11716	0.098993	0.510489	0.0484173	1.00216	0.0815714	0.577239	0.174368	0.465056
g1172	29.2853	29.9956	46.4439	50.5128	40.4953	40.3843	30.8881	33.2164
g11726	30.4985	45.7577	25.3958	47.397	28.1978	46.5064	23.0097	24.9895
g11727	27.2421	50.8602	22.8485	69.2252	23.2158	72.5803	19.7853	40.9031
g11731	16.7222	31.767	12.4987	31.4009	13.4023	30.744	12.7371	24.4524
g11735	66.4214	96.6718	74.1528	166.087	87.5499	152.915	74.4146	93.7987
g11737	10.3118	23.9949	10.731	21.6228	12.3338	24.049	10.1191	15.5207
g1174	1.51486	6.25782	5.30514	9.81521	4.0665	9.47692	2.50908	5.88267
g11740	0.0768329	1.41185	0.0969702	0.897613	0.188151	0.962062	0.10629	0.408223
g11743	53.0987	87.4073	60.8997	104.285	43.2694	108.586	45.6779	54.9063
g11745	6.7249	11.3371	6.86017	9.91409	6.89635	12.994	5.98736	6.12245
g11746	53.2031	95.4906	78.6932	127.198	64.8415	134.134	57.7428	57.9438
g11748	0.014175	0.682181	0.144082	0.701598	0.0473622	0.392209	0.0478447	0.285676
g11755	0	0.184471	0	0.309674	0	0.063509	0	0.1618
g11756	12.7759	25.132	14.3867	24.0061	13.7832	24.8669	12.4975	16.0511
g11759	12.9808	36.2331	23.3557	37.6151	23.6775	39.08	13.7899	24.0789
g11760	24.7904	61.1801	42.8559	58.1566	43.0424	59.1576	32.6292	48.8353
g11761	34.0755	56.4672	34.6098	87.1382	30.4068	79.539	28.1449	49.2915
g11762	25.3599	34.2939	33.4111	52.5911	33.0633	42.8346	24.667	39.5226
g11766	11.3324	43.0563	23.4848	36.9061	24.3375	38.8993	19.6607	37.7674
g11767	98.7628	124.495	75.9861	154.858	69.142	160.82	79.0966	91.8806
g1178	4.97481	33.6928	3.63799	28.8592	2.81662	40.7935	6.32995	11.3813
g11786	4.47333	16.7593	9.38204	27.0546	9.74129	23.2281	6.67299	15.0953
g11787	0.812347	2.27362	1.7309	2.95486	1.1442	4.38511	0.5286	1.59474
g11789	0.981885	1.76265	1.46232	4.02083	1.50281	2.66682	2.13014	1.66029
g11795	5.86538	11.5811	5.59979	11.8549	3.90024	9.7795	8.09547	6.03822
g11801	0.220892	0.272778	0.147859	1.4247	0.39641	1.03224	0.261884	0.552734
g11805	5.00621	9.31563	6.13316	11.0541	5.68702	8.55746	4.59183	6.65994
g11809	0.0313759	0.214041	0.0367023	0.225349	0.0334726	0.632569	0	0.299245
g11814	27.6997	50.6188	43.5751	58.6769	27.0422	50.8744	36.1033	40.4447
g11816	19.3319	36.3974	19.4541	35.1552	22.5877	35.1615	20.5764	29.4711
g11825	43.2212	82.3773	38.8025	107.431	38.6189	106.115	37.3787	51.0784
g11827	27.2597	30.8363	27.1303	56.4221	32.3282	41.3681	33.7221	43.9274
g11829	0	1.21328	0	1.02753	0	1.15481	0.399873	0.280635
g11834	25.2699	29.682	16.077	38.4525	16.6967	41.8578	15.6182	17.8793
g11836	96.4557	115.34	137.85	182.93	128.753	148.672	100.729	102.804
g1184	333.276	388.269	105.07	321.895	138.969	564.041	196.089	99.557
g11860	4.23664	18.0574	7.24851	17.9975	8.42727	16.0796	4.45721	14.3721
g11867	8.62782	12.6529	12.6606	23.7794	12.5261	27.8046	5.15431	11.839
g11870	39.0214	56.7391	33.3244	143.298	35.9252	173.416	37.8714	52.0265
g11872	4.45006	10.1954	9.8466	11.7446	7.4611	10.1955	5.51324	11.4269
g11882	0.451827	1.37123	1.55761	2.5549	0.845963	2.27317	0	0.220453
g11887	0.0657198	0.112646	0.0129444	0.291619	0	0.014363	0	0.0650317
g11892	0.754177	1.46574	0.278494	0.912942	0.79285	1.71694	0.518402	0.384105
g11914	269.021	411.641	129.821	488.138	148.156	681.048	185.885	145.935
g11916	0	1.1579	0.103225	0.569953	0.0420154	1.11293	0.0606991	0.16105
g11921	34.9541	42.5236	27.9337	70.9895	31.8144	86.3121	31.0838	22.8132
g11922	21.255	33.8885	9.92763	30.7611	8.59376	30.6544	11.8914	18.2946
g11934	2.68177	3.81423	261.558	780.889	313.845	958.293	328.719	247.758
g11935	2.07691	2.2356	279.175	809.078	335.15	1031.03	371.004	255.058
g11936	0.358317	0.571064	127.263	410.235	112.794	507.404	111.097	139.126
g11937	0.325605	0.482612	88.2948	301.811	74.6221	379.022	80.2896	102.72
g11952	0.0373887	0.18064	0.058254	1.02287	0.0669606	0.600697	0.0810186	0.189912
g11954	29.7262	53.112	35.9459	68.4562	37.0011	74.407	37.0541	44.609
g11962	0.633837	1.00552	0.800192	2.15379	0.460536	4.7514	0.873847	1.86271
g11964	0.493446	2.28998	0.352106	5.6346	0.606106	5.16091	1.38681	1.64318
g11967	1.1312	3.73442	0.0534501	3.78846	0	7.57262	0.0465711	0.318033
g11968	0.555461	4.279	0.697015	7.61946	0.300571	8.61847	0.0628617	2.25996
g11969	44.3228	74.9263	38.8627	66.2558	46.058	80.593	41.9507	47.6632
g1197	3.99573	19.6107	8.71547	18.6315	7.02045	18.3593	4.37702	13.0444
g11976	24.8115	44.6629	46.2476	69.9679	45.6338	61.8489	34.9595	36.2612
g11978	171.308	177.121	127.519	257.013	135.316	223.9	208.001	103.195
g11979	7.42814	27.5284	3.61975	22.658	2.81402	22.6754	5.94712	7.09145
g11983	7.47773	16.6682	6.26734	23.0276	4.92242	21.6922	3.34477	7.52676
g11984	20.1363	33.0068	24.5799	35.2686	20.0147	39.8246	16.9065	22.2176
g11993	0.603989	1.72334	1.39735	1.08352	0.179258	2.12378	0.273906	1.32175
g11995	1430.23	1652.41	1200.74	2213.92	1131.69	2231.48	1320.95	1792.15
g11997	0	0.835572	0	1.12032	0	0.900859	0	0.31117
g11998	0.129258	2.36178	0	2.42717	0.236367	3.12838	0.0523099	0.719106
g11999	33.0108	27.5656	24.1784	34.4122	26.7047	36.5561	22.3715	17.8515
g1200	37.8473	67.6857	26.7205	50.3084	26.3287	71.3892	51.7633	29.8221
g12000	0.0344787	0.571733	0.0352636	1.75694	0.00908306	1.68797	0.052771	0.35604
g12003	16.5454	10.1274	13.2615	14.4198	17.5668	18.3814	12.0438	13.3604
g12007	12.1498	21.8125	12.888	17.7424	12.0619	22.3408	10.3159	9.30554
g12009	0.0237764	0.25732	0.0139064	0.188281	0.00680798	0.010243	0.0055001	0.130238
g1201	0.488011	1.69462	0.137795	0.978176	0.395087	1.74408	0.0351452	0.470801
g12024	3.06613	4.41929	2.93625	4.98923	2.60517	6.46872	2.93803	3.3221
g12034	0.139888	0.771706	3.05089	18.1606	0.739173	5.13046	2.06908	3.87245
g12047	0.226004	14.9769	0.749574	6.27192	0.050184	13.9585	0.464747	2.301
g12048	19.3358	56.6794	15.8182	42.4527	16.5126	50.1763	13.4748	22.0603
g12050	241.398	454.79	166.105	380.986	204.845	459.017	244.634	341.328
g12053	424.566	361.727	363.037	388.131	296.455	467.978	387.28	316.504
g12061	9.39615	20.7163	12.0798	16.7228	11.2317	18.9606	10.0253	14.6794
g12066	176.361	183.322	138.386	194.531	162.899	249.563	148.538	123.618
g12069	5.03281	59.1773	4.87412	66.3121	5.34362	76.9636	4.56694	12.5869
g12076	15.9657	64.9369	12.6086	51.184	16.7802	55.3963	14.2633	28.4047
g12079	16.0493	34.7355	17.0834	26.1145	12.552	30.3694	11.4691	17.1002
g12080	13.4273	20.6547	13.8747	23.1263	11.7543	22.0755	14.5165	16.9354
g12082	22.4611	47.9299	18.4117	37.4114	22.5003	45.0689	21.2737	25.9511
g12088	1.77411	5.05508	2.7114	5.91928	1.47906	6.74743	1.75238	4.07983
g12089	0.12766	1.39531	0.0546523	0.777784	0	1.38271	0.128548	0.351256
g12090	0.0451275	0.377105	0.111076	1.22871	0	0.456966	0	0.205366
g12092	4.31314	10.4855	5.79954	11.0492	4.62592	13.9861	5.34025	7.56765
g1211	36.0366	77.3758	29.4426	63.4318	31.5076	73.4378	29.3053	31.3582
g1213	113.68	283.118	108.099	247.729	115.971	289.631	101.249	119.358
g12130	0.103259	0.269598	0	1.01689	0	0.447845	0.0417882	0.104888
g12132	15.2717	26.0798	12.7152	23.538	13.9924	28.9562	12.6511	12.5743
g12150	27.586	42.8313	23.8941	60.6806	28.617	72.6126	24.9503	26.3066
g12153	5.27938	6.22937	6.92189	11.151	3.47748	14.3405	3.02897	6.56607
g12159	23.6759	40.9119	28.7516	43.2983	29.3404	41.37	35.4523	38.5921
g1216	191.708	132.39	151.637	167.245	135.002	224.433	129.73	103.933
g12160	0.192526	5.98039	0.298034	2.92852	0.29644	4.00407	0.442634	2.4548
g12164	0.0270066	1.0633	0.124287	0.605709	0.404974	2.34142	0.0416102	0.141883
g12165	0.09932	1.70814	0.517728	1.53133	0.653093	1.58474	0.0796202	0.530165
g12166	0.476213	1.69588	0.121818	1.0437	0.444393	1.98393	0.192721	1.41414
g12167	19.4565	50.4561	30.3455	42.2185	29.1088	46.4509	23.0493	37.1833
g12168	0.237287	0.930106	0.277951	0.648918	0.165823	1.11285	0	0.4015
g1217	129.32	104.697	109.841	131.889	88.2436	165.456	90.9586	72.2685
g12170	12.3429	30.6579	15.4394	23.7296	16.7833	26.8261	11.9603	19.7118
g12186	0	0.136677	0	0.293199	0	0.236006	0	0.121136
g12193	52.9021	73.5949	86.5942	114.875	92.4816	112.533	58.8164	83.3464
g1220	0	0.149701	0	0.354522	0	0.950591	0	0.135994
g12200	0.185885	2.01923	1.44776	5.03343	1.89727	3.4995	0.301669	1.97521
g12202	0.169477	0.0819026	0.158598	1.64146	0	1.24967	0	0.114683
g12207	1.00216	1.84456	1.14122	2.44548	1.32315	2.78411	0.924307	1.98457
g12212	1.73184	3.99128	2.6896	4.39958	2.71539	5.78156	2.20006	3.90424
g12213	0	0.443587	0	3.47877	0	0.35322	0	0.383465
g12216	24.5027	46.2123	28.9124	38.2792	21.0269	45.6963	23.4598	29.8321
g12229	12.2419	25.0732	13.5635	40.4837	16.4282	46.0929	9.85533	10.9699
g12230	6.96615	11.456	5.09412	13.9979	9.07409	11.7996	5.21074	9.9448
g12235	6.14936	12.0822	6.49795	9.60784	8.34531	11.3516	6.27178	8.24845
g12245	6.01616	9.52639	10.0567	20.4453	7.2238	13.5661	9.99186	9.01549
g12247	16.2677	46.3101	8.06679	44.8841	10.5039	55.7335	8.87041	21.8404
g12250	2.92249	5.36805	12.5909	17.4745	8.95745	13.6605	5.45689	9.06906
g12251	25.0458	29.4886	18.3327	30.4844	21.4049	31.7575	22.2325	25.9876
g12254	0.0349745	0.0596412	0.019089	0.211195	0	0.209556	0	0.0379002
g12259	6.52056	30.4843	5.40866	27.1692	6.731	26.6868	9.57205	11.4861
g12261	6.60096	8.83697	7.41849	13.7963	7.20127	10.4908	7.11827	9.44237
g12267	23.935	43.9682	22.0869	88.0236	29.1114	111.842	23.1423	24.6287
g12268	0.46988	21.8565	0.0591522	25.7317	0.36212	56.2991	0.341883	4.56549
g12276	6.82802	16.3055	5.67023	14.3944	3.4978	20.7588	7.36159	8.40168
g12277	24.8313	67.7887	31.8331	61.8907	30.0711	62.5336	29.8669	40.6845
g12278	685.663	504.528	462.245	759.566	405.704	724.309	577.07	484.97
g12279	76.2624	100.091	58.5334	112.531	61.7624	135.262	66.1956	58.262
g12284	69.4341	121.511	31.9839	136.1	38.2254	126.574	40.7028	90.864
g12285	24.6779	48.8544	18.526	59.9928	20.9708	63.4857	22.8053	33.3045
g12292	2.6931	46.3533	2.0303	33.8413	2.05495	26.3408	3.15073	25.2286
g12295	61.9596	84.8716	55.8428	112.557	69.6882	103.076	58.5825	82.7079
g12296	9.3083	19.4197	13.2985	31.9283	12.3111	34.0397	21.3269	25.2344
g12297	13.2806	17.1821	21.633	22.9289	19.4263	17.7477	16.0599	18.5564
g12298	111.061	448.127	52.6034	348.482	42.6391	402.667	49.3593	273.807
g12313	4.65293	3.57889	1.19475	6.63344	1.19658	8.45469	3.44289	2.73363
g12316	0.645566	2.04201	1.26478	4.93952	1.49317	5.85294	2.51075	3.04015
g12317	19.6275	34.0997	16.1187	22.5274	20.8875	37.9316	21.0358	20.7518
g12337	25.9536	54.1203	37.5953	45.2676	32.3661	57.0561	26.5795	32.0607
g12339	1.58754	3.92218	1.46735	4.80839	1.49595	3.56702	1.0544	3.592
g12340	120.096	152.216	62.6376	153.188	67.4143	146.876	77.396	64.9425
g12344	121.851	304.406	137.252	298.648	118.202	307.927	111.398	194.431
g12347	290.37	223.503	187.054	239.666	207.736	324.642	180.807	126.555
g12395	0.427671	6.10581	0.564739	5.9938	1.01552	7.42048	1.03338	1.27517
g12405	0	0.256219	0	0.7532	0	0.57426	0.0253844	0.279709
g12457	1.18054	1.20456	0.555453	2.61777	1.16143	3.22694	1.03208	1.30669
g12464	0	0.271564	0	0.276127	0.0779061	0.240024	0.0590535	0.109588
g12469	3.08789	8.73789	4.16985	10.7302	2.94011	6.66776	2.90506	4.97461
g12488	2.40973	9.20226	3.3332	17.5973	1.81141	10.5126	0.855132	3.11188
g12497	5.9723	21.9446	6.7009	14.4238	6.45316	17.444	5.44807	12.1261
g12498	5.76839	14.7364	3.99354	11.5913	3.03172	10.3092	6.08095	7.40256
g12502	60.5444	92.3899	38.9912	86.4529	32.5818	86.5355	34.2909	43.1355
g12510	0.521131	1.96619	0.0585904	0.530388	0.0753599	1.64545	0.170586	0.600494
g12514	0.310126	1.6228	0	2.48003	0	0.88354	0.0512125	0.44135
g12515	0.527638	2.55203	0	1.97859	0	1.60876	0.0976452	0.447705
g12575	0.0342016	0.0543585	0	0.164793	0.015564	0.153157	0	0.0759004
g12595	18.7228	42.2514	27.2105	38.4104	23.354	36.1633	20.1024	25.7355
g12601	372.472	291.616	258.191	320.552	226.419	312.909	235.056	153.887
g12609	31.1779	38.5316	22.1845	49.2723	19.8802	42.7874	25.0756	21.422
g12611	0.880863	16.145	3.71126	11.9508	1.75909	10.703	3.96031	10.8981
g12621	3.8565	13.7099	4.80806	13.7969	4.70773	20.7708	3.06384	10.453
g12622	25.7669	51.9576	13.7839	64.8409	14.806	64.9721	19.0004	27.2383
g12623	0	0.832889	0.0968933	0.735792	0	1.23286	0.0153289	0.236642
g12708	16.0601	26.604	17.4139	45.2491	21.5323	44.0492	20.8938	24.8018
g12710	1114.28	2174.89	740.864	1372.75	986.012	1875.33	1309.46	1204.01
g12720	0	0.501308	0	0.221582	0	0.474803	0	0.094368
g12726	7.20139	15.9924	11.4475	15.308	9.83457	17.2329	8.93865	11.0641
g12734	0.0401534	4.29826	0.0940689	2.59002	0.0765772	4.84333	0.0518822	0.849198
g12736	5.54432	27.206	4.62403	27.0216	7.23589	18.4045	3.88736	11.7537
g12760	0.105788	0.423901	0.0397368	1.6733	0.0703981	0.706322	0.0605902	0.620289
g12768	42.9341	160.654	32.9222	179.863	36.7799	192.618	31.7185	74.75
g12792	5.05602	12.3781	4.90306	13.8789	4.12643	16.519	7.48138	7.24484
g12823	38.4219	86.187	27.8125	71.2577	39.1339	78.2145	34.5955	65.5405
g12825	2.31138	7.05981	0.271405	6.35724	0.0942884	8.29863	0.945241	3.11252
g12826	14.7922	93.7386	5.91344	74.028	8.1598	82.5527	7.74139	45.0773
g12829	4935.07	8108.72	3016.36	6005.56	3349.11	6611.09	4212.6	5780.04
g12830	4.6751	26.2865	0.908881	17.8472	2.21693	24.4711	4.03145	4.07437
g1284	295.062	339.003	187.58	348.858	186.788	365.136	257.339	276.679
g12840	4.29436	8.72614	3.20787	13.5023	3.16612	12.431	3.55602	7.26256
g12844	0.878452	2.89419	0.551701	4.26119	1.0336	4.9016	0.750791	1.60333
g12845	1.63137	3.27504	1.38707	4.67624	1.15335	3.45545	1.31924	2.47041
g12847	4.43197	19.0933	4.04896	20.5233	4.02502	20.1026	2.56296	10.3802
g12849	0.0944105	1.01672	0.0907318	1.18182	0.0683743	0.922989	0.0781865	0.622433
g12878	7.98332	24.1972	6.38492	34	5.74346	32.7444	7.29391	16.1066
g12879	9.99119	24.5926	4.64366	27.9346	4.44229	28.8433	5.89587	16.6558
g12880	50.8561	82.9185	40.8787	105.731	47.9873	119.124	41.301	47.3143
g12881	0.103894	0.635817	0.0850842	0.660733	0	0.351562	0	0.139747
g12882	1.50756	2.79101	1.32572	3.00304	0.716793	3.39278	1.12118	0.583399
g12888	0.200672	0.792064	0.172896	0.50899	0.18882	0.776749	0.271195	0.339843
g12892	10.4686	20.3805	11.6818	20.5342	11.216	21.8309	14.3964	13.5701
g12899	0.618585	7.11926	2.06829	11.9662	2.51529	16.6519	0.906741	3.43984
g12904	0.0344968	0.250283	0	0.159408	0.0179501	0.216056	0.0259323	0.0901585
g12908	18.8371	28.0077	13.2573	42.6579	22.8756	41.1576	20.3252	24.7011
g12909	17.8671	23.2285	14.2588	31.9373	16.0926	35.8875	19.3281	20.6729
g12910	3.64317	17.4523	0.508542	12.0214	1.7624	14.444	3.97795	10.7518
g12911	8.40074	8.91734	5.13491	12.1135	6.64993	13.5095	8.59598	6.85046
g12912	2.27086	7.92274	0.614802	5.21114	0.978114	10.1688	1.574	6.08578
g12916	747.873	424.261	287.719	732.599	442.38	674.115	558.855	350.845
g12924	0.128395	0.677086	0.0902316	0.792982	0.0458032	0.428235	0.108768	0.381517
g12926	31.2024	26.9329	23.3059	36.0103	25.8964	36.4576	31.96	27.261
g12927	13.2507	189.001	3.56518	219.27	5.12467	230.841	7.11197	97.8319
g12929	9.44975	19.259	11.7525	30.1852	10.0367	30.2495	7.71865	11.0562
g12942	13.9613	43.9179	16.9175	46.186	12.9802	42.0894	12.388	32.6429
g12944	0.0536181	0.556127	0.149528	0.409321	0	0.574847	0.0727889	0.241466
g12946	39.455	33.8202	31.1513	46.8225	30.5179	55.3552	32.2035	18.7926
g12947	0.311501	3.36722	0.191439	3.73529	0.270991	3.3507	0.364755	0.625791
g12949	0.380747	2.62293	0.584389	3.92578	0.397457	1.73621	0.13484	0.670801
g12952	0.0655229	0.1175	0.213271	0.903441	0.0952787	0.632265	0.180276	0.222354
g12974	0.321549	1.98018	1.32206	3.08077	1.17288	3.66185	0.390167	1.68692
g12986	0.124803	1.71298	0.161628	1.1085	0	1.79515	0.0157239	0.550733
g12991	1438.3	2020.56	766.58	2769.35	929.955	2974.09	1226.68	826.701
g12992	23.5102	38.4527	26.6332	36.4085	23.1909	40.0877	21.0771	26.0083
g12993	16.6141	27.1507	27.3037	33.9716	20.7097	33.3642	14.7376	28.7066
g12996	0	0.434894	0	0.190599	0.0512137	0.481082	0	0.293556
g13002	4.31816	18.2078	3.37875	13.6519	4.69648	14.4986	4.09779	6.95635
g13003	15.6326	40.8613	20.3376	37.2305	19.5595	34.3432	17.8057	23.5779
g13005	3.67388	7.1164	3.88351	5.95639	3.25972	7.67752	3.26978	3.39264
g13010	16.0014	31.0656	11.2761	43.3185	13.7503	33.4096	8.87565	16.178
g13030	0.521063	15.602	0.711099	8.93393	0.428887	10.3055	1.22839	5.40175
g13032	33.4034	36.5749	17.2194	59.4417	15.2207	56.451	20.2547	24.2835
g13034	63.2976	39.3843	32.4749	64.8226	43.0373	67.0082	48.8927	41.2045
g13036	0.198935	1.41384	0.337487	3.52054	0.2086	2.95013	0.422843	1.68512
g13038	54.5144	83.3717	46.8119	86.7251	49.4934	109.881	56.2169	67.4054
g13085	0.83917	3.18702	0.792734	3.5854	0.927619	2.34237	0.953131	2.28361
g13086	0.172351	1.72963	0.16336	1.12191	0.133774	1.14784	0.1594	0.593836
g13088	11.3827	48.2059	24.4816	49.9569	17.9698	45.1306	22.966	34.3092
g13097	3.84443	63.899	5.069	93.4099	5.76522	71.7263	6.01287	30.1675
g13098	12.5787	33.8906	19.1256	45.4535	19.6213	40.6426	14.8718	34.2479
g13100	33.2597	83.5697	60.4983	86.3233	46.3951	85.5497	41.0117	57.5649
g13101	122.257	149.885	67.1206	191.849	65.6699	194.711	76.0048	145.88
g13102	10.0881	20.098	10.4637	16.7595	13.524	23.0356	8.38708	11.8561
g13104	21.0426	38.3545	22.3675	30.426	21.4246	41.2924	24.0436	25.4981
g13106	10.9673	12.0566	9.80587	19.3688	8.83229	27.6439	7.51873	6.90762
g13107	72.9814	159.948	35.1051	232.488	44.0702	235.008	38.6884	98.4276
g13108	15.7167	42.8249	4.22067	91.5554	8.82508	77.0341	12.8793	46.7293
g1314	12.587	11.2578	8.82973	9.41968	9.38638	13.4278	8.3803	4.69109
g13140	13.4308	17.8797	12.905	26.2855	14.6596	26.0732	13.6421	14.6442
g13165	13.5801	29.3132	13.4896	24.1805	16.8251	29.7821	11.9215	19.9751
g13167	20.2874	41.5678	26.1171	44.195	27.9116	43.5181	26.2379	30.8368
g13175	0.0833086	4.33715	0.133752	3.05823	0.032857	4.1682	0.15462	1.8573
g13181	1.42373	2.92066	1.01721	2.939	0.774707	2.9487	0.50685	1.27801
g13186	279.751	314.299	134.087	393.779	141.128	364.262	202.319	190.979
g13187	11.435	12.4137	8.78423	17.4834	8.41511	19.7664	10.3989	11.1947
g13188	0	0.331266	0	0.402478	0	0.196783	0.0392679	0.195319
g13211	5.48069	11.0087	6.98018	11.5198	6.03701	10.681	4.94839	8.66568
g13214	53.0547	101.852	52.4821	102.27	55.0134	106.27	47.3238	77.7815
g13215	0.109355	9.33821	0.422665	7.19898	0.681117	6.5347	0.17533	1.94897
g13217	0.252902	1.13364	0	1.10546	0	0.817808	0	0.216256
g13218	2.44679	6.86232	2.14406	8.27294	2.63869	7.67968	2.2815	2.40115
g1323	6.23265	20.6441	6.66177	16.4219	4.42889	18.0337	3.4275	6.95234
g13236	950.296	1628.4	1006.45	1438.95	1163.43	1507.55	1064.5	1421.15
g13237	11.7315	22.0114	8.27206	17.9849	8.62184	20.1626	13.1374	14.0718
g13239	1.1982	2.52466	0.489752	1.59858	0.896408	2.38239	0.613464	1.97946
g1324	4.13032	9.64513	3.21713	7.35594	3.36208	9.38042	1.76184	4.05726
g13244	160.453	269.205	172.498	278.435	175.975	314.16	99.6829	173.083
g13245	0.281357	0.468348	0.0719574	0.650465	0.111132	0.488071	0	0.262115
g13247	112.366	144.402	127.275	202.065	109.091	191.999	64.0262	95.0685
g13259	31.4394	96.4159	15.0915	81.2588	19.2377	102.741	24.645	40.8341
g13273	4.74817	13.8476	4.12734	13.5136	4.60843	13.4437	4.47815	7.94661
g13274	5.12718	10.4393	3.56394	10.2896	4.11678	11.5172	5.462	5.98127
g13285	2.40911	9.78107	3.66496	11.5658	5.19344	14.8837	0.760208	2.72121
g13301	15.2846	33.3637	22.1284	39.898	18.9152	33.2666	13.3171	21.9458
g13304	8.19774	4.32499	7.84217	8.70337	7.17815	11.4317	5.96412	2.57531
g13318	4.00368	8.05692	7.63228	11.5265	5.85068	9.69099	5.01314	7.57886
g13334	23.8859	33.3756	20.8159	84.2243	36.0005	99.2661	20.5855	34.733
g13347	6.55818	28.6458	4.73471	20.9617	4.77825	22.5068	3.06467	10.6768
g13352	0.952626	2.67432	0.597401	3.50464	1.14966	3.94306	0.906113	1.10951
g13354	44.563	89.5499	59.0751	95.5587	58.1597	130.065	45.3466	51.031
g13359	72.7904	67.0345	51.7049	61.2732	52.7841	70.5246	41.3716	46.7274
g13360	12.9635	24.1377	13.868	15.6075	12.3303	20.4355	11.4063	19.5843
g13371	3.20408	11.1914	3.114	29.0704	1.93866	27.6473	2.20614	8.18556
g13373	146.666	179.143	181.64	435.354	159.099	442.297	164.336	211.444
g13374	150.424	225.708	124.574	230.069	137.341	195.983	123.302	156.147
g13381	14.0006	62.535	23.7338	41.1248	23.948	38.9013	23.3012	35.799
g13393	0	0.100726	0.0853286	0.314811	0	0.34626	0	0.176777
g13411	41.1945	24.1092	18.7489	38.8547	22.6024	40.7111	27.1163	16.3789
g13421	2.13483	6.02763	2.74727	7.08341	1.87111	8.59162	1.55613	4.1813
g13422	0.0301351	1.29255	0.329906	1.10069	0.146816	1.43129	0.108917	0.860792
g13423	9.54514	20.4519	8.0608	22.0115	9.45651	24.2452	7.87441	6.00423
g13428	16.9006	32.7991	24.0808	46.1839	19.3635	41.0376	24.1689	36.434
g13444	0.0229621	0.750334	0	0.523549	0	0.630719	0	0.228823
g13448	87.2623	245.032	53.9596	245.872	60.9698	344.301	44.4794	131.219
g13451	50.357	135.548	65.3469	111.038	55.4536	152.849	55.5159	61.6825
g13456	11.2576	17.361	12.0701	19.3865	13.1628	17.8534	10.7905	13.1925
g13458	8.49744	11.4496	4.04485	10.3779	4.1495	9.30954	9.43303	8.59488
g1346	6.05674	12.5309	11.825	15.6632	9.0013	15.8595	6.06599	11.9851
g13488	1.58747	10.2201	2.39424	11.5667	2.81288	11.9017	2.21045	5.59953
g13493	14.2058	23.9356	14.6683	22.4906	17.5425	23.1986	12.2239	14.402
g13494	13.5233	17.4218	19.0181	23.466	17.5005	18.295	16.5092	17.7261
g13503	0.338447	3.59537	0.434513	2.98484	0.0300747	2.49216	0.259315	0.388501
g13539	329.688	255.098	223.496	442.141	237.406	411.395	295.098	206.877
g13541	0.875507	4.87905	1.30303	4.19676	0.359165	2.33353	0.988363	2.03758
g13548	27.1619	51.5999	29.1044	50.0373	26.6263	50.9535	37.2951	38.7329
g13562	44.0192	76.6752	46.3707	271.172	67.1561	378.041	7.66792	17.6229
g13563	0.778617	2.2026	0.225114	6.44676	0.162766	16.6505	0.126225	0.758354
g13564	0.329624	2.76962	0.0859226	8.21512	0.252385	14.0987	0	0.671076
g13565	0.411803	4.99981	0.158398	9.44551	0.66272	22.6093	0.285157	0.345646
g13566	97.9839	67.3699	61.1198	188.141	65.861	199.623	50.762	40.8054
g13580	210.396	217.15	61.7295	190.183	93.2719	285.74	124.395	72.0215
g13584	25.8746	117.155	40.217	125.404	44.2453	131.778	28.812	71.0233
g13593	10.261	17.6244	10.1097	15.6054	9.49951	15.0445	9.86369	14.1276
g13595	0.440718	1.06937	0.440869	2.30827	0.379141	1.99444	0.235536	0.497047
g13603	3.96717	9.85619	3.47702	10.0215	2.8292	13.7574	2.59668	7.84793
g13605	0.0311098	0.49646	0.0204226	0.562181	0	0.344514	0.0671563	0.241845
g13614	6.61031	5.36644	7.00667	8.71764	6.13579	6.98779	7.00205	6.86223
g13616	12.6273	30.9028	10.4904	26.9992	10.7982	32.7432	13.4567	17.4786
g13618	10.1199	16.5646	10.3387	18.5991	11.3389	21.6561	11.1086	12.6074
g13624	37.1103	47.3445	29.6495	48.6214	25.1807	62.3383	22.0052	17.8079
g13626	2.20108	5.2542	2.07076	5.11501	2.59515	4.83086	1.5961	2.61962
g13627	0.0327622	0.182347	0.0178815	0.634315	0.0639139	0.524478	0.0520133	0.0964612
g13640	0.565765	1.77823	1.81542	3.15043	0.407263	1.66709	0.129376	0.304845
g13642	6.47275	11.0282	11.3185	16.4053	14.887	19.4138	8.6758	12.4952
g13647	47.1927	63.0694	49.1075	71.7713	46.7055	73.087	44.8859	50.7306
g13660	0	0.0811705	0.0117044	0.0854043	0	0.0146332	0	0.082818
g13667	0	0.106488	0	0.280149	0	0.144222	0	0.0600479
g13670	0.17974	3.01579	0.0445472	1.5456	0.0501412	1.92695	0.0301861	1.06303
g13676	0.0572454	0.33603	0	0.0332667	0	0.379662	0	0.0746297
g13692	0.0962665	6.65829	0	3.33468	0	6.61872	0	1.46872
g13705	46.5151	84.4617	36.1649	93.3259	34.5922	84.5284	32.9022	50.2171
g13706	66.3664	11.8856	21.4336	37.9079	18.7052	49.8599	18.9748	5.51416
g13712	0.0471222	0.235585	0	0.213233	0.0107219	0.102284	0.00929954	0.143637
g13727	21.5048	36.2459	15.9792	32.3468	17.4692	31.0401	18.8079	24.4777
g13733	0.0891596	0.46142	0.177464	0.979712	0.0682043	1.61504	0.145822	0.486187
g13734	0.462353	1.1558	0.599883	2.41158	0.831392	2.98005	0.424728	1.41998
g13735	5.47266	18.559	5.36641	14.2321	8.59717	16.6391	6.46402	7.88449
g1375	2.50368	12.1123	4.22563	15.1545	2.6894	20.2338	5.91352	11.5215
g13757	12.1594	25.7373	15.6168	23.2512	12.571	24.4896	12.1898	15.2248
g13764	2.71125	5.25442	2.64989	3.24757	1.62312	7.00969	2.69494	3.56877
g1377	3.51816	17.316	8.42282	18.3329	3.60218	21.3175	9.53492	13.3443
g13772	0.302088	7.61246	0.55277	9.68599	0.999849	12.5397	0.471591	5.36722
g13781	0.0912409	0.39001	0.132203	0.376058	0	0.281912	0	0.100719
g13782	51.5135	72.0244	91.9274	154.974	86.6334	126.932	84.4293	85.1577
g1379	5.76728	26.5835	11.252	40.9506	7.44084	35.9074	15.2465	26.1751
g13792	2.92382	13.7761	9.99686	21.0742	6.73349	18.5839	3.13825	8.57565
g13795	5.39033	49.1467	12.6199	171.105	7.19733	108.677	6.79232	18.6734
g13801	14.4584	31.3768	15.7258	31.4045	15.9435	35.0688	19.4629	22.8754
g13804	0.0895996	1.49219	0.122027	0.916824	0.0497755	1.5148	0.158961	0.725414
g13806	0.19193	0.423228	0.35461	1.21446	0.0589422	0.76713	0.0457097	0.0641592
g13815	0	0.0808747	0	0.0989457	0	0.0521366	0	0.0234935
g13823	6.05436	17.9012	6.418	14.0466	5.76321	14.4259	6.44486	12.0107
g13824	0.0720615	5.95995	0.150438	3.08192	0.349012	8.56242	0.199222	2.03104
g13825	1.04396	13.2667	1.92743	9.30654	1.30549	17.5762	1.79378	5.35103
g13829	0	0.768246	0	0.911955	0	0.564629	0	0.623749
g13839	15.498	28.9534	15.8376	28.3003	14.2665	25.5672	15.6254	24.0717
g13851	0.0878546	2.83283	0.284374	3.26433	0.204931	3.97237	0.148654	1.50193
g13852	5.9504	19.2435	7.23452	16.3546	7.82655	15.773	6.07811	12.1631
g13859	0.0424373	0.193392	0.0280643	0.174558	0.0121512	0.0984789	0.0585622	0.0533087
g13864	0.0297633	0.537877	0.113457	0.483009	0.0831227	0.934443	0.123888	0.344466
g13866	0.0848778	0.258268	0	0.718761	0	0.328467	0.130775	0.295975
g13877	67.1024	54.4533	34.945	53.7031	38.9474	63.7184	43.2978	29.6974
g13893	1.25087	3.09293	2.4142	2.93006	2.65658	3.74023	1.528	2.28263
g13895	8.49517	20.5919	14.0316	24.9282	15.2758	17.4738	8.17113	12.14
g13896	1.5198	4.2942	3.20321	5.09597	3.17312	4.49782	1.87485	3.85025
g13902	19.2705	62.3896	19.8592	67.5669	18.8508	70.68	17.1225	29.0697
g13914	4.17757	16.316	9.31421	18.3616	11.1761	25.0046	7.10483	14.3742
g13915	645.935	656.25	440.662	592.333	414.124	680.149	434.496	320.074
g13919	0.195951	0.736779	0.25179	0.813775	0	0.153156	0.0170908	0.0717911
g1393	2.51367	12.9177	2.06953	7.32598	1.64971	7.16159	1.62179	5.48868
g13944	0.0469419	0.246364	0	0.995226	0	0.320514	0	0.120178
g13952	108.441	157.957	42.4506	184.914	52.2056	242.769	48.0568	54.2273
g13954	55.8212	84.6152	59.487	99.5095	60.9554	126.226	51.1727	49.4377
g13963	48.1354	96.823	41.3301	123.923	38.4757	119.426	34.309	70.7679
g13964	0	0.243598	0	0.0873377	0.016451	0.244214	0	0.168935
g13972	30.6512	31.5207	25.9598	41.4694	24.6533	43.1461	23.4985	30.5417
g13974	4.83776	12.8458	6.13002	16.3065	7.59101	15.4828	7.2798	10.3999
g13975	5.8645	36.4005	4.28464	24.5285	3.96564	27.1153	5.82487	20.519
g13980	9.45671	43.3763	7.23438	39.901	10.0889	41.5752	9.83382	27.8322
g13981	21.1425	47.9612	19.6263	39.529	20.0176	44.7675	16.9645	25.8395
g13983	0.718915	2.25669	1.90287	2.17028	1.16871	3.41406	2.67278	2.5439
g13986	23.0563	42.0607	25.0135	54.8937	25.7955	50.9279	20.5282	34.4985
g13987	0.928533	9.79646	4.46619	13.6377	5.7425	20.3122	3.48536	7.39094
g13988	2.07215	8.36967	6.70942	11.7161	6.15327	15.9709	5.86504	9.76227
g13989	29.9907	66.7792	43.692	54.9574	39.4872	65.5305	30.1084	34.7322
g13990	0.548038	5.70477	1.23452	5.68141	1.18794	5.4538	0.484575	1.34568
g13991	4.94127	22.3917	11.1815	39.5901	7.98621	37.649	6.85558	7.6425
g13992	33.1013	147.303	32.1844	145.51	28.3421	162.256	25.1619	53.3003
g13999	0.0368932	3.04214	0.317308	5.22557	0.145313	7.09156	0.106796	0.787
g14000	290.948	220.622	160.167	318.929	159.466	402.083	136.346	120.571
g14001	10.9832	42.7631	10.2477	43.9562	7.92497	42.5421	7.44607	21.094
g14002	1.34026	6.68336	1.89461	6.22969	1.74165	8.38962	0.185107	4.18385
g14007	64.6723	121.11	36.9473	159.845	29.5737	164.612	36.5392	59.1315
g14009	114.589	76.1347	70.269	122.06	76.0624	107.05	79.567	88.6264
g14011	7.2015	16.1693	10.4405	18.1036	9.58817	16.8975	8.5718	11.4817
g14014	55.7037	93.672	47.8301	133.507	48.0063	169.42	41.4884	55.4211
g14018	106.523	142.547	92.7659	179.807	71.4727	195.393	66.1946	73.3079
g14019	4.61179	12.1588	5.82538	9.87102	6.34289	13.675	5.37665	11.11
g14020	1.82114	16.0857	3.32989	13.4517	1.08817	12.4275	1.53521	12.5285
g14021	6.66192	20.1562	7.75942	19.3033	8.1913	16.8089	6.01162	12.1096
g14023	25.8446	36.5352	40.5079	44.8586	34.0124	37.318	34.1814	32.0615
g14026	46.8263	32.2107	38.0116	50.2768	35.1966	48.4519	40.9546	35.472
g14027	97.3172	149.531	3.73666	272.124	3.21777	80.4307	16.7251	75.1822
g14034	1.32638	3.94678	1.91432	4.16513	1.80544	5.60667	1.57775	2.03838
g14051	0.655502	2.64076	0.317632	3.96464	0.0739986	5.98168	1.02734	1.67969
g14054	68.0923	190.409	50.5643	359.878	64.5963	381.526	53.9052	136.465
g14066	22.0789	46.0897	23.2773	55.9582	28.9586	52.7887	24.0792	35.5721
g14067	1.84894	6.26038	1.86253	7.41882	1.98015	5.57174	1.40665	4.38086
g1407	6.39473	24.3566	8.51328	24.007	10.3068	24.3078	7.62519	15.9027
g14073	104.049	174.837	41.0287	176.741	32.8533	153.165	54.8569	118.695
g14076	45.5756	72.0589	47.3635	69.3631	46.5968	71.6887	53.6912	59.3824
g1408	6.37359	22.0787	11.7414	25.5113	6.49841	28.4749	6.95164	14.2747
g14083	4.99472	25.7823	1.84588	7.72167	1.4513	19.7183	4.19268	14.5352
g14084	710.865	1640.01	615.24	1500.41	701.94	1945.89	775.065	1024.24
g14086	597.78	676.925	260.125	946.481	311.481	1042.95	282.923	257.026
g14087	0.25909	3.96028	0.28285	18.4383	0.533687	27.2529	0.560754	1.18074
g14099	64.8393	94.4664	47.7938	86.3891	57.7685	93.7905	70.1093	58.6626
g14100	9.35992	21.3529	10.2463	22.818	7.9036	24.3955	9.01379	11.6678
g14109	3.13722	13.2633	3.16464	13.4923	2.81105	15.5045	2.67094	7.49122
g14110	119.322	290.667	16.4119	163.571	25.8198	315.989	13.4959	44.8905
g14111	5.06415	9.85855	4.06016	7.22737	4.42178	9.19143	4.13697	4.43192
g14113	0.114831	1.07544	0.24966	1.09474	0.275489	0.932212	0.275693	0.640284
g14115	77.769	110.736	69.4399	168.578	65.5386	160.712	58.554	137.849
g14116	13.6688	17.8634	15.1806	16.011	13.608	18.3172	13.5635	11.2388
g14118	2.0948	18.1332	2.12916	11.9599	2.56886	14.7274	2.88794	6.45623
g14123	10.9828	23.3198	22.3929	26.2256	20.8324	24.7904	15.8593	21.4661
g14130	22.2065	23.4634	15.9202	29.3592	15.4146	34.2897	16.4156	17.9382
g14131	0.81909	7.02506	3.54716	7.18611	2.02465	8.51446	2.93945	7.531
g14136	8.34422	15.735	10.8419	19.589	12.5291	16.6678	9.15291	12.4699
g14139	25.3521	36.3488	16.1325	52.6147	17.2372	39.0826	21.7167	33.9904
g14140	0.326873	0.956107	0	0.610479	0.197416	0.960936	0.306934	0.486831
g14144	1.31319	3.04362	1.67856	4.94558	0.381573	3.49465	1.01212	1.2392
g14153	2.56075	15.0604	1.57239	11.6756	0.835027	15.0292	2.84267	8.81101
g14154	8.45926	19.7828	5.00471	14.2034	3.03296	17.5137	5.9349	10.5092
g14162	13.1693	35.2847	18.1922	41.3236	18.7146	45.9415	15.0381	23.4185
g14175	150.056	235.871	180.75	292.109	155.962	260.722	156.055	230.414
g14181	46.7778	160.164	28.5803	95.9568	35.6617	127.73	34.7792	52.9848
g14182	982.676	1829.06	394.862	1753.87	682.392	1664.61	1107.01	775.233
g14183	226.509	550.511	128.749	600.203	179.564	650.039	216.703	299.111
g14184	22.321	55.6058	25.1588	42.1304	28.9433	46.5177	27.9793	35.4769
g14185	13.6073	20.0491	19.9043	29.8613	15.2901	33.413	16.8657	17.0944
g14210	8.5996	10.9569	3.3268	21.4437	4.10853	18.6673	13.3961	4.64978
g14212	518.714	526.562	432.43	618.953	535.128	701.409	565.164	520.656
g14235	66.8745	104.24	69.6949	136.299	65.2224	137.807	64.9737	99.5044
g14242	0.0772294	3.82685	0.12342	2.67885	0.0351445	2.85214	0.1666	1.06919
g14245	120.778	149.476	95.5305	189.441	108.165	185.591	101.771	105.245
g14246	307.42	366.334	250.133	505.687	267.667	489.385	285.005	275.038
g14257	0.0424089	0.330675	0.3009	0.39859	0.0242862	0.350835	0	0.0513873
g14265	0.0883965	1.44154	0.815402	3.05744	0.401105	1.8163	0.108376	0.798363
g14271	11.2473	17.5357	15.4321	20.4331	13.2158	23.8668	11.9097	16.7807
g14275	60.5359	143.802	68.9215	118.017	70.257	147.745	65.7169	81.0428
g14287	0	0.207549	0	0.671596	0	1.29719	0.162141	0.551256
g14288	0.0709623	0.210034	0.149268	1.78244	0	1.521	0.0918319	0.272047
g14289	109.968	222.352	245.781	1078.58	215.412	1288.62	182.399	237.75
g14290	12.9915	13.7986	18.9303	22.4374	17.1127	20.3332	15.7271	16.7605
g14291	149.218	198.926	183.684	323.722	174.605	269.915	152.996	245.515
g14304	0.0113196	0.112671	0	0.0218109	0	0.100654	0.00850931	0.0124628
g14309	5068	4394.45	4283.52	5176.25	4378.87	4664.63	4558.56	3593.29
g14310	487.646	385.047	423.573	515.788	382.374	415.938	439.198	329.717
g14312	0	0.170465	0	0.287597	0.0193074	0.129327	0	0.106374
g14321	1.23752	4.26267	0.736982	2.17596	0.805442	4.87139	0.96345	2.89385
g14327	0.238747	2.24464	0.907515	1.00786	0.753043	3.94089	0.863085	1.71501
g14328	0.341492	0.461168	0.399382	0.685224	0.472226	1.12388	0.122977	0.577021
g14352	61.8698	92.269	2.09196	32.3932	3.97663	140.834	4.47959	4.59586
g14371	3.06076	7.86212	9.72142	19.1071	9.84895	19.8883	5.53537	5.98255
g14385	20.6293	32.1271	17.6623	32.1768	20.5175	31.835	17.8968	24.5622
g14387	0	0.804829	0.203741	0.670621	0.175732	1.02246	0.317496	0.258149
g14388	0.186753	0.288242	0.140406	0.446145	0.167374	0.695119	0.0900154	0.279339
g14394	8.47188	15.1216	7.59239	14.8479	9.67633	17.0023	8.86921	10.0968
g14396	3.5052	19.1057	4.60941	16.7278	3.85718	11.0259	3.7995	9.11249
g14398	17.217	41.208	10.9998	44.9035	8.9682	56.7933	11.0874	23.9547
g14408	16.3863	23.2665	15.8827	21.1495	15.0146	23.5615	14.063	20.5987
g14415	0.00935349	0.343758	0.021117	0.273598	0.0306346	0.177111	0	0.0579345
g14435	56.4459	72.5458	37.361	81.7056	42.0359	90.0853	44.4518	44.6883
g14454	3.94756	7.18828	2.46649	6.72751	4.65474	7.04719	3.59791	3.01822
g14455	2.65201	11.3794	3.35358	11.2513	1.98453	15.2328	3.16933	6.14175
g1446	0	0.338613	0	0.175029	0	0.345407	0	0.042707
g14469	2.79157	4.22903	2.96551	6.17009	2.99433	6.45734	2.19793	2.16876
g1447	47.5416	56.5136	58.4828	64.0765	52.0315	60.2181	50.3563	47.6573
g14470	21.2121	14.1557	13.9603	28.6905	16.11	27.2778	18.3411	11.1807
g14471	2.82765	14.9326	1.31327	14.9295	0.0890892	17.4591	1.55026	2.47019
g14472	1.01324	3.75365	0	3.56192	0.318855	2.25662	1.03262	1.30058
g14473	2.47632	5.78618	0.221669	8.67412	0.479146	6.12784	1.92939	2.67945
g14474	1.85439	5.20329	2.93185	4.5238	2.91695	5.00448	2.8047	2.70742
g14480	0.218333	2.15069	0.291672	1.87174	0	3.60986	0.303037	0.104802
g14481	0.211329	3.02685	0.186472	1.34438	0	2.85993	0.313078	1.27394
g14503	12.1929	13.8852	2.57407	16.6876	1.81528	16.3992	5.39933	5.27342
g14516	9.50168	30.2491	10.9309	23.5015	10.4293	29.4455	10.3464	21.2436
g1452	7.3866	57.6975	8.97751	120.945	11.9272	259.002	30.7067	109.596
g1453	0.125878	0.535065	0.216792	0.532627	0.146879	1.24437	0.145986	0.614175
g14530	0	0.165166	0	0.0322848	0	0.205644	0	0.0421532
g1455	25.1576	50.2132	37.3512	55.4523	38.2135	61.9348	32.7581	37.821
g14565	0.14653	0.770676	0.143606	1.26367	0	0.386126	0.048502	0.563276
g14570	13.3361	32.4806	7.85565	45.4147	13.0223	49.8353	5.07403	34.8743
g14573	4.98401	12.2142	11.3642	11.2698	6.85137	12.3092	5.67336	7.76759
g14576	4.84273	9.98172	4.34752	8.32171	4.45989	8.84181	5.75731	6.56129
g14578	6.18754	20.6725	8.55757	38.8129	6.31291	37.6731	5.07968	17.1359
g14581	0.665543	2.31936	0.142983	1.14428	0.0652005	1.34739	0.537079	0.564462
g14583	0.667058	2.93261	1.68624	3.00775	1.0867	2.07219	1.47558	1.58418
g14588	173.221	164.894	179.836	224.771	142.569	184.81	130.624	156.456
g14589	22.8807	40.7191	22.1719	46.3317	24.8026	48.2604	23.5329	20.3969
g146	36.9153	53.5258	36.0961	48.8992	27.6172	59.0223	22.3562	30.2657
g14655	210.835	352.816	130.845	436.689	183.393	466.581	213.029	202.813
g14733	22.1512	11.999	20.8684	23.0084	23.5094	27.4661	18.2379	9.70599
g14765	1.05885	2.73603	1.19197	2.4468	1.32492	2.97632	1.05037	1.54063
g14777	2.66382	4.87743	2.43094	4.99735	2.771	4.82857	2.99935	2.70836
g14778	3.7932	10.9934	4.31882	9.50925	2.50066	13.0488	3.72686	4.74698
g14779	1.83788	6.48724	2.66757	4.30131	2.10074	6.29333	1.17157	2.89258
g14789	3.13146	8.36832	2.34973	6.66887	2.87589	8.1791	3.09547	2.90435
g14807	5.18776	10.0814	4.67412	15.4535	5.02115	16.4701	5.02945	7.20885
g14808	4.57775	16.4726	5.58967	11.4608	6.00768	12.1115	5.74423	9.05196
g14818	4.83015	7.21504	4.09291	9.156	2.64889	12.024	2.83528	1.96007
g14845	14.2764	26.7111	19.9847	31.7933	18.1896	28.3301	16.0791	22.0712
g14846	0.0768412	0.533291	0	0.54803	0.0896334	0.562735	0.0278043	0.0390268
g14849	0.332484	2.87227	1.42592	4.04595	1.44423	3.18209	0.172047	0.807868
g14850	0.063908	0.354377	0	0.229627	0	0.496509	0	0.0778634
g14851	0.043976	1.14157	0.0685174	1.12027	0	0.961649	0	0.164996
g14852	8.08137	14.0638	9.14685	20.242	15.1978	20.5794	11.8376	12.0283
g14864	61.9467	151.282	35.9559	121.443	42.737	172.943	44.0793	67.3753
g14866	0.133846	0.542544	0	0.362305	0.0304543	0.347068	0.0886068	0.0835504
g14871	6.45057	4.23101	3.59609	20.5498	8.53019	19.1097	9.50455	9.38481
g14880	5.73307	12.9733	6.7718	14.5522	6.67791	19.0305	5.98061	9.07299
g14881	5.01547	13.4472	6.59273	11.1593	5.74261	12.4475	6.1449	6.56436
g14888	0.0879482	0.253282	0.0617579	0.155843	0	0.268278	0.00771289	0.0487927
g14889	20.6673	48.9108	12.2981	37.9698	13.1569	44.9336	16.5133	19.9479
g14904	4.3457	9.43284	4.70869	5.46518	5.97557	8.86657	4.99711	6.53326
g14907	3.59318	6.44722	3.62528	4.99186	3.00223	7.27253	4.36675	4.69831
g14908	0	0.593423	0.102549	0.296255	0.0398016	0.666691	0.14002	0.329852
g14925	3.72272	7.30992	4.49616	9.40262	5.46657	12.0713	3.9992	3.54244
g14926	0	0.278707	0.0774741	0.716169	0	0.376819	0	0.0935803
g14947	4.78773	7.63739	3.0365	11.2597	5.31679	9.53674	3.13018	5.0739
g14951	1.79255	5.04032	1.34937	4.45864	1.30132	4.79074	1.88332	2.98961
g14952	2.87548	9.43002	1.56612	7.37372	0.186368	8.72963	1.94446	4.02945
g14962	0.0423053	0.0899781	0	0.103319	0	0.0860043	0	0.017763
g14964	45.5101	106.549	40.0315	140.275	41.6409	146.669	37.1197	78.5283
g14972	24.5109	69.8868	16.2126	52.8347	15.7731	59.4559	17.348	36.3552
g14973	0.16181	1.87789	1.5965	3.49125	0.298013	3.50408	0.347561	0.693571
g14974	6.50787	11.7711	6.67637	18.3328	4.01058	19.132	1.85839	1.3675
g14994	0.824609	1.79666	1.04938	1.67423	1.35041	2.16164	1.37984	1.57697
g14998	28.6451	27.3215	21.8656	60.1145	24.7531	59.5083	23.8509	29.5527
g15001	1.83141	6.4174	3.30982	8.8285	3.67083	9.20663	2.20546	4.78337
g15009	0.0970368	0.78074	0.164904	0.715695	0.0277849	0.53397	0.120193	0.0796314
g15015	0.308272	0.867858	0.426112	1.14885	0.607523	1.27154	0.243231	0.509208
g15018	3.22143	5.62287	2.24379	6.00098	2.12019	7.49321	3.63416	4.14917
g15019	0.871804	0.789677	0.0899943	1.9364	0.277312	1.80699	0.254235	1.09328
g15025	2.0574	2.96166	1.8195	3.15838	1.86784	3.27431	1.65053	2.3451
g15027	0	0.0322788	0	0.02604	0.0297868	0.0956866	0	0.0380479
g1504	2.79474	12.4331	4.31383	10.8259	4.13926	12.8657	2.80093	4.33582
g15056	1.81895	5.58728	2.44182	4.6647	2.25528	6.39445	2.27739	2.79409
g15062	2.67025	8.97305	3.85777	13.7879	3.40658	13.1677	2.93126	7.47344
g15064	2.27308	4.79138	2.79711	7.77745	2.76339	5.85984	2.52023	4.49159
g15066	0.0204379	0.666878	0.11502	0.581938	0	0.47514	0	0.0784828
g15109	0	0.118784	0	0.187187	0	0.0511627	0	0.107577
g15117	4.13721	17.6087	2.75465	15.4742	5.42754	13.5958	4.88914	5.94503
g15126	11.1447	6.30237	4.69266	10.1759	9.95738	11.4179	6.05369	1.83066
g15127	4.82141	10.6228	1.26828	2.14652	2.53825	10.0531	2.2153	2.74252
g15129	4.79197	7.85688	6.8135	24.4726	7.68888	19.5646	6.22271	14.817
g15131	6.22038	5.47138	4.1397	7.57286	5.55275	7.38181	5.18872	3.689
g15158	2.23774	7.57278	2.10777	5.35441	2.63691	7.57686	3.38282	3.8062
g15161	0.317651	0.835076	0.219826	0.718135	0.397298	0.63077	0.228547	0.282839
g15167	3.43131	6.80957	2.57205	6.70848	2.19519	5.13927	1.75773	3.69206
g15176	0	0.445653	0.07147	0.114161	0.164304	0.602649	0	0.358485
g15193	0	0.133483	0	0.126596	0	0.270484	0	0.021358
g15199	5.95438	12.3736	5.18867	19.7243	7.87638	14.0845	7.93588	7.60476
g15215	4.1784	10.1841	3.74329	9.60767	3.60572	12.2816	4.79643	6.49421
g15216	7.20432	10.6166	4.58693	15.6876	4.97547	18.957	3.93848	7.88145
g15252	62.9339	186.467	18.656	138.945	25.1915	158.759	64.8408	82.3169
g15253	4.95997	8.80795	2.31343	7.59329	3.47209	11.1895	3.80273	2.55474
g15254	0	1.90606	0.482706	1.16989	0.199959	1.06908	0.269242	0.831723
g15258	0	0.0412161	0	0.2203	0	0.183036	0	0.0748848
g15275	2.50682	6.88887	3.1923	8.91683	1.45902	11.4239	2.64076	7.41443
g15281	7.12388	15.6133	7.0714	17.448	6.23112	16.5927	5.85729	9.15094
g15285	2.57774	1.94445	1.97973	1.62868	1.00289	2.16088	2.0253	1.084
g15289	0.0463459	2.93437	1.33883	2.62304	1.12484	2.59645	0.270476	1.36108
g15298	8.93497	25.1139	10.9518	22.4277	10.604	27.1802	6.92412	11.4694
g15301	9.22846	27.4889	12.0468	19.5688	17.6066	19.0916	13.8846	21.312
g15302	3.91083	7.53165	4.11561	6.61612	3.68473	7.9886	4.25647	4.7994
g15328	1.5537	3.9525	1.5674	3.96992	1.47121	3.26664	2.18608	1.93621
g15329	1.83926	3.56848	2.32154	3.89398	1.80747	3.29068	1.711	2.65413
g15332	1.26771	5.37712	1.31762	4.60435	1.45297	5.63715	0.626337	1.69241
g15343	3.07288	7.04381	2.44772	7.99059	3.67791	11.5877	4.37808	7.22769
g15344	12.4996	13.7039	5.33657	25.4167	4.6813	23.7875	3.42035	14.1637
g15345	4.24128	8.13263	4.39823	12.5845	3.80718	10.3493	4.36654	6.78906
g15359	0.179435	0.633127	0.434063	1.54902	0	0.419701	0.254645	0.546518
g15362	3.93214	10.6849	6.38348	13.2381	5.85347	10.4223	5.54253	7.75183
g15379	6.72441	9.74162	6.09206	10.5604	4.12386	10.5159	6.88604	6.77807
g15380	1.60088	4.42027	2.40986	3.76641	3.11203	5.62387	1.9759	3.57317
g15381	3.67988	8.62637	4.65746	6.84958	4.5361	8.4292	4.74221	5.44913
g15389	64.7601	114.967	64.2228	108.991	70.5059	140.082	64.8534	76.9188
g15418	0	1.11377	0	0.589823	0.095044	1.69687	0	0.687116
g15446	1.51275	10.1977	2.69146	7.54465	2.16139	7.92701	2.22662	5.03961
g15447	0	1.70851	0.18751	1.89125	0.0402549	1.67971	0.0624354	0.495442
g15448	0	0.765816	0.168718	0.846587	0	0.748837	0	0.350975
g15449	1.1997	3.77938	1.26777	4.21111	1.97023	3.31384	1.90981	1.9296
g15455	0	1.14511	0	1.11859	0	3.37087	0	0.621224
g15456	0.1458	2.62932	0.044298	2.48328	0.0322317	3.99035	0.0244319	0.770884
g15468	4.66539	7.22097	2.04101	9.43429	2.59718	8.81294	5.92254	3.49555
g15475	6.19787	9.92651	6.49519	11.8454	6.05442	11.1627	7.07003	7.49827
g15477	0.64796	0.971953	0.477405	1.96146	0.385832	1.38698	0.387537	1.07905
g15491	22.5345	49.7961	15.2236	38.65	13.8584	33.0295	18.6865	29.0455
g15493	9.07372	24.9036	15.8578	24.9741	13.2136	21.092	17.7876	15.6885
g1550	0.363288	0.417905	0.345431	0.732613	0.306273	0.880036	0.165936	0.636852
g15502	0	0.158707	0.153662	0.569727	0	1.87067	0	0.12611
g1551	0.173252	0.219736	0.0151154	0.24262	0	0.258329	0.0478262	0.0424159
g15511	1.69381	4.3081	3.34843	10.6908	2.4819	7.44844	2.61077	5.554
g15515	0.41494	0.969008	0.106464	1.10021	0.698625	1.15887	0.673992	0.729427
g15518	7.87726	3.75058	4.5995	6.41749	5.21383	6.66836	5.59221	1.79815
g15531	5.04606	9.66776	6.28954	11.263	4.87344	12.5697	4.9453	5.78673
g15535	1.82629	3.31835	1.54555	4.24078	2.44891	4.30927	1.94501	2.37425
g15537	0.230864	0.886976	1.0815	3.37405	1.16439	2.74455	0.287853	0.567409
g15539	0.062943	0.266077	0	0.708736	0.0587371	0.0948769	0	0.266856
g1554	28.4749	28.258	29.5544	30.8443	25.4148	32.8562	26.1721	23.6832
g15540	0.922008	1.8622	1.08481	1.75135	1.17641	2.17205	0.948822	1.6987
g15543	7.11433	10.2292	11.2501	21.086	9.40569	17.0111	8.16983	16.3634
g1555	15.8858	20.9216	17.285	37.2566	23.5864	27.0287	21.2795	31.6978
g15555	5.15762	24.5004	3.09539	20.4627	3.8045	25.3516	5.20727	7.27092
g15557	23.0318	29.1927	20.0478	46.3324	18.8359	45.832	19.3772	21.333
g1556	56.9679	145.8	65.1595	133.191	76.4922	128.983	70.3628	106.31
g1557	20.0864	28.6238	19.0917	40.6039	16.49	30.4364	24.5236	29.7447
g15578	0.0361561	1.07409	0.37797	1.73396	0	1.27089	0	0.531607
g1558	9.61202	35.793	10.0021	29.5418	8.54279	28.4134	14.2533	18.4336
g1559	5.19282	6.24838	4.65694	10.1594	3.55085	11.1493	5.7287	5.41967
g1561	6.12164	9.08324	5.65085	7.80434	4.7167	8.3396	5.24873	6.98002
g15613	0.547303	1.40848	0.982007	1.82227	0.353355	1.69831	1.11421	1.05941
g15621	79.6362	140.216	66.6474	220.987	83.9203	220.707	77.1285	98.9567
g15622	7.02183	15.3737	7.26358	16.0899	8.07279	21.0102	6.39565	5.43234
g15623	1.13053	2.67999	1.00819	3.49747	1.23266	4.46114	1.19968	1.56408
g1564	0	0.038379	0	0.102849	0.0117974	0.032814	0	0.0319792
g15640	0.802158	3.40179	1.72867	3.86325	1.87171	3.83762	2.00373	2.24568
g15665	0.0370616	0.317349	0	0.134645	0	0.409181	0	0.074777
g15684	10.9015	17.5142	16.3539	25.1164	13.7141	25.9603	14.978	12.5502
g15686	0.847319	2.28293	0.874243	2.68632	0.921178	3.24904	0.72629	1.95116
g15687	6.99787	17.5855	6.24427	15.0895	5.89496	14.3977	8.50861	11.9835
g15719	0.519947	2.93474	0.976469	2.87631	0.604072	2.43551	0.911313	2.1216
g15747	2.25485	8.61333	3.88905	11.3726	2.76255	11.1789	1.69305	4.44836
g15753	3.39534	7.19513	3.98398	12.5788	6.65129	12.7858	2.81732	4.28631
g1576	972.461	1708.18	295.272	1784.84	380.029	1712.86	541.47	827.307
g15763	0.205514	0.61657	0.158972	0.321449	0.0496788	0.611863	0.203768	0.155628
g15768	19.427	26.6724	13.8756	50.9623	15.1354	48.7583	16.4353	17.4589
g15769	111.715	81.842	60.2493	108.59	61.9088	152.219	59.5378	20.9309
g15776	2.84646	5.75115	1.77507	7.42575	3.17419	5.80707	2.22681	2.86003
g15794	0	1.24987	0.0294978	0.397229	0.0894672	1.28417	0	0.390524
g15808	1.29351	3.70359	1.18951	4.11582	1.3935	5.25564	1.6602	2.38305
g15819	13.2761	15.7427	9.06705	20.0702	9.21646	25.1612	10.8939	10.4634
g1582	18.5225	29.2092	21.7437	50.8199	22.467	42.7202	23.0356	35.0346
g15824	19.863	130.112	11.2382	70.5126	15.612	113.683	19.5948	80.1382
g15832	57.5787	102.859	30.1407	154.253	48.0612	148.693	77.9839	75.9067
g15834	1.73235	7.06221	0.296396	4.04137	0.160838	4.32152	2.00257	2.60768
g15838	15.0758	49.9779	12.4732	48.9556	14.1752	61.9825	13.5921	30.5253
g1584	0.673779	1.32164	0.77462	1.7203	0.811161	1.73056	0.778029	1.0628
g15842	27.4142	47.4315	9.06393	44.3121	9.02773	52.2142	10.9836	30.5311
g15843	0.406816	1.83054	0.0283937	1.81377	0.175066	2.02804	0.110116	0.831206
g15880	386.684	485.15	278.578	569.26	250.398	595.118	377.266	322.941
g15882	1.52449	0.747998	0	2.84484	0.390205	4.54088	0.103464	1.98668
g15883	0.0180728	0.293301	0	0.153444	0	0.295983	0	0.020501
g1592	0.730447	2.703	0.544915	1.67244	0.113194	1.87533	0.445749	1.04399
g15925	5.37995	11.8335	7.97743	10.1694	9.69702	14.4382	7.08811	7.5126
g1593	42.1859	63.9449	33.4882	56.0617	24.9339	79.6068	46.6561	43.5007
g15931	0	0.487796	0	0.239277	0.0787579	0.727942	0	0.0346287
g15935	4.15839	6.89937	10.7444	30.7945	13.0912	13.5401	7.78361	9.75979
g15936	0.661039	1.59831	0.713277	4.28578	0.487475	1.14364	0.868047	1.48152
g15952	0.81349	1.15542	1.42278	3.52887	1.07321	2.58366	1.07165	1.75282
g15968	1.51073	3.31343	0.50202	3.22516	0.435013	1.66006	2.30148	2.32311
g15987	11.7848	18.0163	11.176	19.0275	10.8334	14.9518	12.4871	15.3548
g15989	31.7668	66.8526	22.0823	73.2663	23.8739	76.6435	26.2681	46.738
g16	92.6417	125.569	44.2109	119.284	49.2037	112.923	47.5778	86.0283
g160	1642.02	1492.72	971.329	1828.62	928.582	1986.56	1486.85	818.459
g1600	24.3758	44.6405	42.8475	69.5712	29.5249	61.466	31.9221	32.4158
g16000	4.18937	9.34647	5.58281	9.32596	4.34209	10.9725	4.96613	5.07107
g16005	19.6071	32.5407	26.2228	37.672	24.8298	37.9308	19.1534	24.0079
g16014	1.28494	3.59858	1.23246	5.50082	1.0868	5.24876	0.313863	2.16426
g16021	0.61766	1.33764	0.209769	1.92454	0.313714	0.954274	0.251328	0.156395
g1603	18.9659	24.0702	16.4673	27.1954	16.5028	28.9744	17.5941	22.7376
g1604	15.9148	23.9956	21.9715	34.6378	21.931	29.5647	10.2371	18.2342
g16048	5.05237	8.55366	4.77329	11.4743	8.22858	10.168	5.66582	8.76643
g1606	11.2763	16.211	10.8033	26.0276	11.6141	34.567	9.71133	13.0808
g16087	8.76099	17.4791	8.01663	17.178	9.37846	18.0205	8.94549	12.0561
g1609	19.9055	24.8398	18.1073	23.0302	14.0742	28.0959	13.6266	17.4533
g16090	0.391806	1.52208	0.411673	1.48799	0.570166	1.4922	0.643268	0.668453
g16093	3.57028	6.73544	3.70431	6.58908	3.98948	7.73113	3.70814	5.06167
g16107	0.31723	1.03291	0.212345	0.746925	0.150082	0.708417	0.131033	0.330382
g16131	14.3619	16.4845	14.8523	26.7994	15.7155	24.8926	12.1993	14.8494
g16137	0.269939	1.68904	0.128023	1.07348	0.0331441	1.39494	0.172484	0.754322
g16138	0.293916	2.5127	0.189369	1.45664	0.0278432	3.01085	0.0405049	0.40452
g16139	22.3028	33.2078	24.1156	47.3111	21.0574	36.193	24.1991	31.012
g16145	13.3323	21.1162	12.5871	26.0688	13.9229	26.0992	15.3263	18.8538
g16154	0	0.0653892	0	0.0372229	0	0.0392628	0	0.0301585
g16167	11.1098	15.3296	9.05445	24.1058	11.9799	22.8408	15.4954	13.2469
g16212	4.44734	7.20691	3.3743	8.86375	4.1711	8.60331	3.83781	4.87806
g1625	26.3103	49.61	46.7891	62.621	45.947	57.0105	31.4036	56.8973
g16255	0.0400941	0.147769	0.175076	0.597267	0.0208627	0.403248	0	0.0671234
g1626	37.5165	50.4926	28.1847	60.5338	31.1572	76.134	35.6582	52.1904
g16266	39.9463	69.6192	29.9458	85.1486	39.877	92.5764	61.4443	46.4162
g1627	9.62283	93.0106	3.4092	108.542	3.54992	65.0732	5.42265	66.1593
g16275	2.30125	4.42383	2.49316	2.93004	1.64366	3.99379	1.54105	2.81419
g16289	0.0795433	5.81854	0.830407	5.29243	0.598214	4.20587	0.351875	3.92378
g16306	51.3505	76.162	54.1701	96.5787	64.0517	85.1997	51.6467	77.6539
g16307	19.3188	35.5313	24.5308	39.9232	22.3295	36.4389	20.0329	22.8381
g16314	0.593597	1.53739	0.0814882	2.68106	0.0936675	1.8953	0	0.693144
g16315	0.143555	7.57848	0.599207	7.94058	0.259777	6.14447	0.0488803	2.15103
g16316	8.98677	19.0328	11.5577	16.4204	12.7342	16.696	9.3423	10.1188
g16323	10.681	14.4009	9.39709	19.4463	11.6171	18.5346	10.6328	13.3491
g16383	16.6812	21.5554	11.1979	15.4489	11.8723	29.9224	11.2586	10.0264
g16387	20.9302	32.5561	18.0962	40.0473	17.8212	41.4559	20.5308	21.5737
g16388	0.10533	0.438392	0.0181889	0.643476	0.222733	0.469157	0	0.141333
g16391	3.12024	7.87579	3.98712	8.16963	4.5948	6.84563	5.42837	6.91702
g16403	7.09408	11.7408	7.72393	14.9833	7.89838	16.8695	7.57961	9.30435
g16420	9.18779	30.7918	11.3805	37.8983	9.16221	34.6661	11.2693	20.5456
g16421	1.85152	17.1371	1.2253	20.6158	0.736475	19.5034	1.97542	8.16633
g16423	0.96773	6.95759	3.1848	4.73155	2.20821	7.5291	1.41996	1.65641
g16427	0.373863	0.99156	0.105175	1.2837	0.508414	0.341412	0.0618457	0.933773
g1643	2.65898	14.4051	11.4124	15.4728	6.82492	15.4743	2.88002	9.794
g16432	2.90295	11.7043	2.8623	24.4213	4.013	22.5985	3.68346	9.96023
g16433	13.4037	34.2172	10.1691	38.2239	12.9016	40.9789	14.5486	25.1038
g16434	38.0614	50.7267	54.1502	62.5735	49.657	56.2066	48.5464	47.8536
g16435	0	0.361438	0	0.378177	0	0.787564	0	0.339589
g16436	0.110539	1.50147	0.129481	1.57939	0	0.586359	0.0851557	0.21374
g16437	37.5167	47.306	17.7628	89.9879	19.6103	106.507	14.6112	23.8374
g16438	0.245976	3.25615	0.0621353	3.49724	0.165422	2.81869	0.219479	1.24393
g16439	12.0686	37.7804	11.768	44.446	10.4499	47.453	9.67237	19.8045
g16446	28.5742	40.9181	24.4145	67.9591	24.4773	62.751	28.3647	39.1405
g16449	0.0950631	0.718378	0	1.33636	0	2.00202	0.122831	0.439327
g16456	37.9988	68.9994	44.3403	73.639	41.2751	73.0248	37.2073	38.4244
g16540	9.93957	8.07333	11.1346	19.4904	10.5718	13.1743	11.6003	8.50581
g16541	218.117	252.211	106.089	347.196	107.935	424.188	124.413	202.154
g16542	1.95517	4.22062	2.11731	6.88675	1.96192	5.04918	2.28384	2.24339
g16554	36.0149	37.629	28.9937	36.4414	28.3065	48.0126	35.141	24.7877
g16555	2.09107	7.69743	3.01063	6.52939	2.26971	9.07891	3.02157	5.7859
g16564	0.295414	1.26919	0.112827	1.31069	0.14014	0.550877	0.14899	0.764796
g16578	5.46303	7.47143	5.51045	9.49392	4.20781	10.5269	4.36874	5.43491
g1660	0.17163	0.855268	0.828175	1.32342	0.381839	1.18649	0.0892288	0.452585
g16601	0.0731895	0.116991	0	0.458794	0	0.0468145	0.0496789	0.182649
g16603	91.4674	120.666	76.7695	148.708	86.5557	143.474	99.8795	97.6436
g16614	43.8296	54.2482	19.1628	68.6082	24.0187	84.2394	39.7808	35.993
g16621	6.32037	8.24066	5.60466	11.3756	5.83121	6.87563	6.14646	8.68591
g16622	0.990205	4.56725	1.80368	4.86602	0.759027	4.94069	2.73283	3.02752
g16627	10.8142	41.8835	13.9525	32.8062	14.3186	38.5397	16.4137	25.7933
g16637	33.1909	29.5703	15.2414	38.87	18.487	51.323	23.5041	15.3702
g1665	0.0432899	3.27573	0.27357	3.44706	0.350393	2.49197	0.144859	0.935485
g16651	18.1897	37.862	16.1867	37.0868	19.0986	47.8572	21.2232	20.5224
g16660	5.18716	14.5916	5.94546	12.6382	6.11251	11.9622	5.2302	7.78466
g16661	5.20942	11.7678	6.90568	10.028	6.34085	9.74277	7.67595	9.04996
g1667	17.3818	61.4449	38.305	65.1704	32.8664	59.9097	21.7367	48.3933
g16680	0.0764143	0.648898	0.0580521	1.66057	0.119716	1.15955	0.111213	0.623897
g16686	7.75828	12.0242	11.496	17.5096	12.9643	15.8018	9.54879	15.142
g16692	10.8331	13.1013	5.77475	17.4569	6.89572	18.7588	8.87503	8.33725
g16694	2.78538	3.67831	1.85328	4.48962	2.34573	6.17449	1.74095	2.16167
g16696	4.04164	17.503	16.9061	23.0474	10.527	24.1452	8.86776	14.4236
g1671	0.217586	7.72584	1.86619	6.12469	1.03948	5.82158	0.841455	3.26946
g1672	15.8721	25.8084	17.9741	22.6362	21.3247	24.8088	15.3342	22.1255
g16747	3.20285	6.48411	3.26455	6.27614	3.51087	4.86052	1.9214	3.14943
g16761	0.0709705	0.405387	0.0384651	0.0614414	0	0.393212	0	0.0414631
g16776	0.344761	3.50895	0.160695	5.39151	0.40228	2.73696	0.246208	2.50415
g16789	1.72126	3.90642	1.07353	3.88771	1.2426	2.60539	1.22612	1.7041
g16816	2.38979	6.19056	3.07323	5.97942	4.69402	6.51012	2.75746	3.79861
g16822	125.506	218.003	145.712	228.451	135.181	259.168	141.091	153.692
g16823	17.7533	27.9573	31.041	49.2264	31.4911	43.8902	26.1623	27.3926
g16843	20.5216	26.7638	14.3557	37.968	10.6834	44.5118	20.8187	23.1523
g16846	15.2114	82.3559	11.9681	55.4292	13.2117	63.6569	14.591	29.5622
g16847	0.17429	6.95218	0.20257	3.45659	0.104888	4.62992	0.456775	4.26874
g16858	25.7816	16.5662	13.2751	20.6542	16.5657	22.9023	19.7006	16.0048
g16861	6.56871	5.1628	4.17267	5.36537	5.98251	6.61375	5.63027	3.06715
g16886	6.47368	6.78644	5.63113	11.4442	5.10017	10.458	6.44355	7.39637
g16903	0.148329	1.54378	0.182548	0.375374	0	1.99901	0.334741	0.249118
g16904	1503.28	2252.8	347.83	2009.42	553.574	2746.46	896.751	1208.75
g16905	1.69045	3.90159	1.99009	3.37632	2.55098	4.4396	2.13694	2.62008
g16920	2.49064	4.02509	2.92416	4.86607	2.29309	5.17427	2.82585	3.55693
g1693	247.136	525.57	104.135	540.924	108.838	678.113	114.375	167.452
g16945	0.124406	0.692819	0.313116	1.11105	0.185715	0.588829	0.109343	0.262137
g16946	1034.95	1121.38	567.359	1096.73	576.655	1314.62	960.409	746.091
g16948	48.3747	89.2603	23.9378	89.5613	26.8614	105.198	32.7567	57.2799
g1695	345.903	412.651	337.966	427.045	338.344	447.043	292.885	237.145
g16950	11.4612	15.9107	10.8241	22.8729	10.3879	21.0917	13.0104	16.5017
g16956	0.129461	0.407054	0	0.364206	0	1.26554	0	0.313515
g1696	23.604	46.3781	10.5579	54.3218	9.87482	68.8438	9.87265	17.3834
g16963	0.0534768	1.39315	0	0.901248	0	1.01727	0	0.394123
g1697	38.1242	63.6796	18.2748	86.5503	18.9966	91.4278	15.0328	23.0819
g1698	5.72795	9.36552	3.98064	10.3116	3.08662	16.8033	2.22349	2.6148
g1699	1.43071	3.59762	1.11266	4.44825	1.15845	5.61441	0.67641	0.478742
g16996	0.0454853	0.0234951	0	0.0607764	0	0.133702	0	0.0678322
g17	0.114204	0.17033	0.026167	0.272233	0.0156723	0.19916	0.0591919	0.103044
g1701	21.5736	23.1933	15.9216	37.9791	19.4431	41.6805	11.7902	16.9345
g17021	15.7722	32.4963	19.407	34.1994	16.5184	36.0332	19.3153	26.7631
g17028	0.134408	1.63379	0.159978	2.3247	0.0686352	1.60331	0.103952	0.753238
g17029	65.2634	236.997	66.2064	298.39	65.6311	284.239	109.676	161.012
g17032	19.2762	15.7053	9.65174	28.835	13.0362	34.2836	17.9778	11.1107
g17081	2.48566	5.32845	3.95665	8.1105	4.55164	9.65552	4.23553	6.56279
g17087	1.4213	3.8059	0.687708	2.95626	1.53212	6.00444	2.62429	1.06595
g17100	0.998641	2.2417	1.15223	3.98452	0.59303	3.66001	1.70972	2.35849
g17105	0.80165	1.97683	0.0597874	2.58996	0	2.67066	0.202212	0.9567
g17108	6.45441	8.11208	6.03575	16.493	4.29309	12.2931	8.08936	8.85408
g1711	37.2869	62.4406	33.8618	104.416	36.4297	93.6536	52.1288	50.0858
g17115	5.26227	12.8718	10.7977	15.5412	8.84948	15.5326	8.74267	10.7679
g17124	13.3031	22.8329	15.7194	20.5826	13.0806	22.5264	18.4562	18.0137
g17125	0.0924393	3.52288	0.537514	2.42193	0.763633	2.44272	1.1717	0.853506
g17155	0	0.811285	0.467781	1.34942	0.147438	1.47829	0.185012	0.161518
g17162	1.3171	3.97122	0.50455	4.71364	1.04911	7.57099	1.29088	1.56699
g17163	16.5252	19.9109	8.40362	26.6302	13.6274	39.9831	9.22572	7.84146
g17179	59.7682	97.8984	53.8792	128.496	53.9411	128.513	88.8509	67.9026
g17196	8.53747	17.424	9.34805	15.0135	7.77565	16.7337	6.94316	7.7825
g17198	84.4599	35.5068	37.4529	64.2663	41.715	66.9764	44.1006	27.7506
g17207	11.8707	40.7644	9.98376	30.0011	10.1922	35.6266	14.0986	24.3338
g17208	30.6487	52.6319	34.5052	50.8474	35.0618	49.7249	28.1048	43.3817
g1721	4.36742	11.1251	6.34963	9.22445	5.25325	10.0714	2.96855	4.46242
g17210	1.99124	8.29558	1.74911	10.9573	2.62369	11.5037	2.80078	4.49746
g17214	1.41998	2.30811	0.671764	2.86858	0.798274	2.60723	1.13807	1.49368
g17216	0	1.42524	0	1.00964	0.148678	0.796815	0.56972	0.350768
g17218	17.7998	45.0092	14.4606	35.9027	13.444	34.3449	17.1086	24.9893
g17224	1.00426	8.02077	1.65779	6.66205	1.70745	4.804	1.86275	4.61761
g1726	0.094712	0.614532	0.216539	0.334206	0	0.848109	0.189806	0.412403
g17267	40.2479	75.0084	26.4786	73.0093	25.9619	52.7283	39.3972	35.2652
g17268	32.1831	38.0673	25.0969	67.7267	25.237	52.446	44.6494	52.6018
g17275	9.20764	5.62221	8.15614	9.4228	9.32854	12.8324	7.77956	4.01845
g1728	7.03842	9.40897	5.88267	10.4007	6.48768	11.3602	6.27068	7.12869
g173	97.4843	79.3217	34.8012	115.177	41.0512	151.754	49.3179	45.4996
g17300	3.69184	9.86163	8.72734	19.3111	3.81532	12.5922	5.84038	11.1032
g174	470.515	358.595	165.873	486.481	210.287	596.796	255.952	171.172
g17418	7.46061	10.8931	6.04717	18.7172	7.551	21.0577	6.72441	7.8758
g17419	0.0439376	0.106005	0.0281874	0.147959	0.0417049	0.138164	0.0372217	0.0754183
g17424	2.05745	2.6511	2.78458	4.98479	2.99403	4.2001	2.25759	3.69074
g17434	1.03496	2.72888	0.225648	2.24976	0	2.54463	0.0410463	1.13235
g17438	9.73696	22.5679	6.79658	21.3701	6.76305	20.255	10.5252	12.1143
g17447	19.7542	104.203	102.572	116.649	87.5422	114.777	49.5976	125.62
g17448	4.51195	10.3194	4.8045	7.44004	5.42484	9.57057	5.02458	8.38253
g17450	2.81894	7.27077	2.23896	7.72239	2.78718	7.2957	2.49725	5.11135
g17454	1.28015	3.79267	0.0679291	2.8133	0.157005	3.79643	0.16086	0.909595
g17458	80.8569	121.622	84.3514	211.834	87.3793	203.593	81.6586	86.0479
g17459	8.29625	10.1292	5.65572	15.3654	9.2433	20.4355	9.50383	9.39221
g17460	25.7503	20.6728	6.62006	23.5525	10.1003	40.9027	15.4173	7.87902
g17472	10.8264	27.2668	14.8551	28.2112	10.9925	27.5864	12.5556	20.9758
g17475	3.79168	16.6858	4.85205	15.8634	4.17837	13.891	4.55497	8.10894
g17476	1.57361	4.50458	1.11288	4.12939	1.59188	4.39763	1.24988	2.056
g17512	31.9659	41.7324	20.9346	35.8694	23.5235	60.1668	29.2217	30.0412
g17515	14.2599	71.681	23.8517	47.746	17.1209	39.826	24.9578	41.0015
g17518	0.116094	2.47459	0.230775	3.09776	0.0541682	2.48099	0.0420075	0.936776
g17519	0.977079	2.62658	0.817271	4.6347	1.43838	3.1877	0.907747	2.64856
g17523	5.17624	9.33125	3.81167	15.9094	4.46927	16.2749	6.38244	10.2557
g17535	0.0698994	0.477357	0	1.40275	0	2.14002	0	0.0851631
g17536	0	0.755819	0	0.64881	0	1.05757	0	0.0913939
g17542	0.0406426	0.320683	0.0458025	0.480086	0.0727882	0.389504	0.027587	0.0754135
g17544	1.20796	3.25433	1.72396	5.03223	1.82823	5.07514	1.59146	3.54114
g17545	0.503737	2.58279	1.83167	3.11074	1.19016	3.09837	0.55328	1.99757
g17549	12.361	20.6355	8.35933	25.6343	9.81296	30.052	15.5272	17.887
g17550	0.338877	1.19183	0.579798	2.43443	0.613603	1.87986	0.632669	0.846923
g17551	2.63885	6.22431	2.40242	6.00803	3.35444	5.58599	3.67433	4.71955
g17561	1.81859	2.15492	1.38048	4.98208	1.73375	4.07841	1.78821	1.90546
g17570	0	0.246313	0	0.378177	0	0.233187	0	0.214282
g17572	24.8268	39.1278	22.4074	36.4651	26.2594	38.2887	23.0539	30.2249
g1758	25.7173	46.2945	17.6734	47.3224	23.083	58.3103	21.5184	26.7184
g1759	0.282117	1.00609	0.0601813	1.2668	0.069176	2.91246	0.0524359	0.213203
g17606	0.436051	1.81614	0	2.69276	0	1.25274	0	0.732348
g17664	0.160465	0.473386	0.330755	0.904761	0	0.503423	0.0241696	0.234785
g17779	0.158769	1.79028	0	1.96498	0.221905	1.60964	0.847109	0.290159
g17787	26.8331	50.8902	50.086	56.6666	43.8052	62.1311	29.5472	42.9972
g17788	22.6834	46.3967	35.6084	51.0109	37.9168	51.0023	30.8463	32.4647
g17791	0.0112596	0.0732333	0.0371519	0.114458	0.0955705	0.0744812	0.021168	0.112989
g17796	10.3468	18.8489	10.8823	22.9919	17.2322	34.0886	7.00366	6.43143
g17819	179.539	719.001	85.0264	592.436	96.983	548.416	99.6441	338.272
g17821	38.3305	186.905	19.5881	136.722	23.5031	138.634	23.136	81.545
g17824	0.0251456	2.58404	0	1.79772	0.0288001	2.38636	0.0416071	0.99773
g17844	0.127889	0.818744	0.0728624	1.58813	0.0363774	1.0135	0.0908535	0.550245
g1796	0.0556151	2.2873	0	2.28836	0	3.21268	0.0669483	0.398397
g1803	0.16401	2.69852	0.0317286	2.01646	0.100845	2.79284	0.0874733	0.616705
g1804	2.23629	11.8867	6.6545	8.55684	4.28346	12.6796	2.86807	6.17986
g1806	1.08253	2.62597	2.00789	3.91461	2.37852	4.14336	1.29004	1.07412
g1811	2.89784	34.3492	4.84373	23.5618	2.98556	30.6701	3.11337	13.7415
g1816	0.0106068	0.244571	0.0103299	0.165006	0	0.501525	0.00817115	0.0503878
g1817	21.7387	24.3609	21.6764	35.5402	17.7845	36.9865	19.7061	26.0312
g1822	7.56663	14.2811	8.07799	19.6237	5.77718	10.2079	8.56665	9.80415
g1826	46.8543	60.1232	36.3745	79.0957	40.4037	85.1818	42.1477	40.6227
g1827	31.9109	34.5851	21.8139	48.227	27.9476	53.436	30.3914	23.7874
g1828	9.29832	54.281	17.3094	38.5317	19.6722	44.2078	11.4258	29.2221
g1849	0.0631221	0.568001	0.0310321	0.550256	0.101867	0.612631	0.188769	0.255432
g1853	0.144069	1.23025	0.0107778	1.79527	0.143469	1.3087	0.0255764	0.643653
g1858	27.6711	50.4561	19.0861	41.5552	16.6662	51.2551	18.0546	45.41
g1859	0	0.302117	0.029431	0.403822	0	0.321765	0	0.0559048
g1871	7.46514	11.0422	8.23209	19.6366	6.30832	17.3369	7.28052	10.5193
g1873	3.35871	5.4522	6.22293	9.02722	4.65296	8.96476	5.70104	7.02126
g1874	9.80318	17.4597	11.2181	17.2614	12.0128	20.3507	13.1566	12.8458
g188	0.228569	0.708743	0.149227	1.44018	0.183084	0.848743	0.378598	0.770942
g1881	5.09273	11.5868	6.48691	15.6888	6.77849	16.7758	4.96727	6.28464
g1890	19.9235	14.9394	23.3114	33.1708	24.0814	24.368	17.6589	17.235
g1891	101.665	112.646	55.5061	213.663	62.5915	191.31	66.406	88.9775
g1907	0.0174714	0.957462	0.107259	0.55109	0.118692	1.05272	0.0450755	0.247938
g1909	0	0.175499	0	0.132072	0	0.251725	0.0288167	0.0702963
g1910	2.0422	8.82354	4.66702	8.25858	3.95666	6.63531	3.96533	6.17661
g1919	94.8047	195.634	120.58	173.481	104.421	219.656	77.4675	99.0276
g192	17.3874	24.652	22.8615	33.4634	16.4871	35.8432	19.8087	20.6828
g1922	0	1.3953	0.360393	1.08275	0.374489	1.04073	0.425115	0.289452
g194	82.5013	130.384	51.8462	167.293	62.1128	185.677	85.4321	83.6646
g1941	0.217153	4.2073	1.68029	6.25388	1.0366	5.9647	0.117174	2.10643
g1946	1.65346	12.1766	4.21859	6.38432	2.92038	14.6867	0.770068	1.17115
g1949	7.16616	16.6285	7.32375	13.7637	6.51678	14.9546	6.52942	13.0093
g1953	10.9981	18.5967	9.51704	23.0838	10.6493	27.3965	10.3067	17.9007
g1962	0.248829	0.731685	0.19565	0.394994	0.244444	1.23887	0.0771916	0.629006
g1965	0.137649	3.02006	1.24186	7.76235	1.16812	7.37358	0.301463	1.74866
g1966	24.4582	38.8127	29.4331	64.4044	27.9858	60.1493	22.3792	27.1677
g1968	0.883887	13.3085	1.9113	12.6206	1.07626	11.9389	1.78951	6.01723
g1971	44.7382	42.8101	31.9955	41.0684	37.1867	50.3462	36.7372	26.1649
g1974	2.485	5.82421	3.08748	5.5709	4.46836	5.84911	3.65482	6.35649
g1975	1.66212	9.62569	1.20139	7.60628	2.76241	6.79595	1.68728	6.20563
g1977	68.4542	137.879	71.8399	147.053	66.2665	121.611	71.0625	101.845
g1978	210.903	389.374	216.707	327.486	233.733	359.697	215.198	299.689
g1979	9.5567	20.9687	5.98192	15.3769	7.70904	14.703	7.98711	14.3815
g1984	15.4146	43.4505	2.74038	66.1013	4.19815	97.4047	6.28076	10.4876
g2001	32.6891	125.227	33.944	131.337	32.7014	148.208	34.6349	85.5032
g2012	18.3555	37.1506	27.5007	36.228	29.8231	46.0604	22.7555	29.3325
g2013	19.1886	39.6635	33.0818	43.3424	33.4639	48.467	25.0617	29.8316
g2014	57.0523	51.9276	55.2637	52.2752	37.196	62.1685	44.417	39.3275
g2019	10.5806	19.869	15.2146	19.0005	11.0154	20.5877	8.3337	10.3486
g2020	0.913025	3.50799	1.47407	3.21011	1.68274	5.22706	1.01086	3.39734
g2042	143.588	117.279	77.8245	124.978	84.9442	161.668	97.7867	61.4296
g2043	49.8367	78.4661	47.4725	115.066	45.6011	130.658	43.1312	38.056
g2053	15.3132	37.0553	23.2617	40.2221	18.7124	37.5233	16.632	25.7833
g2059	0	0.536285	0	0.564308	0.0906544	0.778763	0.293054	0.319509
g2078	0.124801	2.05261	0	0.946926	0.22351	2.65483	0	0.148738
g2080	0	0.538577	0	0.15215	0.114101	0.876302	0	0.102677
g2103	9.59208	7.07431	3.62107	11.7381	2.43496	8.54306	2.34802	3.75412
g2104	5.67306	5.66752	2.42899	7.61643	0.943547	2.22954	2.7145	2.86897
g2105	4.62591	9.22999	4.07219	8.74897	1.0524	3.55939	2.35627	3.67321
g2106	3.03272	7.40732	3.45172	9.27304	0.758088	3.2274	1.39409	5.10199
g2114	5.46693	8.43034	3.9496	9.84415	3.07846	11.2742	4.6706	4.56081
g2123	0.149121	0.980103	0.0521586	1.77018	0.146207	1.27717	0.258018	0.747354
g2124	0.0698497	1.96795	0.320352	1.1847	0.159424	1.2254	0.121142	0.858666
g2125	0.0330523	0.282375	0.0338198	0.495555	0	0.771781	0	0.126928
g2126	0.0987669	1.13545	0	0.233956	0	1.03219	0.136061	0.560182
g2132	0	0.240543	0.0168177	0.0620471	0.0164665	0.239339	0.023789	0.0798051
g2138	61.7756	109.812	101.809	101.724	73.7512	118.274	59.6475	97.2019
g2140	11.358	9.79287	10.831	12.571	8.817	11.0683	7.68104	8.23423
g2144	120.097	233.643	172.346	193.013	129.151	231.588	105.034	125.579
g2156	141.386	261.2	74.8761	344.692	82.3392	339.765	96.5211	127.809
g2158	1.15019	0.821828	0.0972744	0.737907	0.363334	1.53437	0.197723	0.674268
g2166	742.907	1134.06	454.104	1494.2	551.557	1100.02	453.052	1064.12
g2170	22.0419	32.3781	25.5826	37.4467	30.6269	43.5982	21.0496	21.4983
g2174	17.5615	14.1976	12.5076	24.6821	11.3182	31.7113	11.7175	19.2853
g2177	0.1555	1.45503	0.412704	1.09409	0.716444	1.37662	0.427221	0.465885
g2187	19.4198	32.5685	18.7977	35.9994	22.5961	43.2008	17.168	22.2077
g2188	9.9678	15.5058	8.42134	16.1794	9.83019	18.982	9.86448	9.9823
g2189	12.9422	27.4704	11.9412	34.8101	12.3533	42.6941	14.2739	17.1632
g2190	0.161842	2.18732	0.281955	7.04661	0.148163	2.78555	1.01415	1.97632
g2191	20.404	37.028	21.8014	57.0565	21.7227	73.465	26.2866	28.5805
g2193	12.7521	14.5338	7.67423	20.478	4.69972	15.6681	9.21044	10.4596
g2195	37.5227	43.0254	33.0809	99.6563	33.0021	85.8986	28.7497	44.8019
g2196	21.6761	46.1953	16.7559	72.0763	17.3851	72.6887	18.3164	34.7872
g2197	45.977	37.828	20.8477	46.2934	24.4995	53.2225	30.5698	25.9505
g2207	4.64384	9.28487	6.55536	15.7758	7.46302	15.0057	7.34145	10.4034
g222	52.4562	96.0612	56.367	91.9576	57.6166	110.041	55.4838	70.8392
g2224	10.7987	29.9724	14.8923	38.9936	12.6423	39.0679	11.9894	21.91
g2225	5.25944	12.4748	7.14875	9.99471	6.47798	10.6471	6.62706	8.97568
g223	1.31106	5.61791	4.93183	8.39945	4.81126	9.0945	2.60904	4.92038
g2243	3.8699	9.66158	8.90991	13.5179	4.87413	15.5921	5.36237	10.2953
g2247	62.4656	91.2708	50.8472	154.286	58.3146	133.362	72.2771	92.0584
g2248	72.1978	68.8561	50.9151	134.275	67.7855	153.384	50.1956	62.4455
g2249	13.8675	9.51763	6.26909	29.7398	6.92084	32.3284	5.71865	8.04528
g2255	56.806	109.722	52.2801	138.014	49.9366	134.475	47.3254	86.2805
g2261	11.7249	21.6634	6.68241	17.0399	6.49163	13.4487	8.86096	12.2708
g2262	1.04395	3.18562	2.34403	4.08722	1.85467	5.15755	1.30071	3.64929
g2266	12.0776	22.5942	13.6263	25.1471	10.8466	30.1141	17.858	15.9973
g2269	0.131529	2.59534	0.245116	1.12122	0.128657	3.51438	0.0916208	1.17527
g2270	105.822	168.956	86.1054	151.025	105.221	174.632	114.163	114.787
g2272	26.6707	20.8804	26.4955	26.9232	26.6957	27.4322	24.6062	19.0765
g2273	19.941	73.6532	13.2765	71.1624	13.8002	89.7751	13.1658	29.4687
g2277	0.371497	1.38088	0.653184	4.90488	0.214948	2.5848	0.661875	2.041
g2278	0.426075	1.42745	1.10823	4.64959	0.750532	3.0932	1.29406	2.29712
g2309	8.77813	29.1346	8.94563	26.8633	7.77927	28.5265	7.22939	14.1102
g231	17.9486	22.8446	10.0663	28.5194	10.0386	35.4778	8.45733	14.7706
g2312	248.048	435.755	122.573	490.508	123.744	417.832	182.179	272.61
g2313	94.6816	201.643	69.3342	210.736	67.9444	219.407	90.1127	133.287
g2325	38.0178	93.6573	24.8036	107.845	27.434	131.682	28.1635	40.7632
g233	1.54418	6.31265	12.5565	14.6628	11.4162	10.2815	3.28765	7.69761
g2342	0.082493	0.282922	0.0495892	0.326898	0.0646155	0.530491	0.0356153	0.131129
g2343	2.24992	3.47403	2.60962	3.96537	3.18937	4.46532	2.26385	3.14791
g2347	44.5209	81.0042	50.7667	81.4977	56.6557	180.208	46.8156	44.1703
g2361	3.71443	6.04726	4.60645	5.93433	4.42222	7.72726	1.6578	4.28925
g2384	472.923	1206.33	215.705	1001.65	263.829	1130.04	262.305	853.927
g2398	76.0622	69.6981	24.6925	101.123	29.1923	117.437	27.4318	43.2814
g2400	35.2348	76.4686	60.0122	73.0468	39.4916	81.3293	32.3965	38.2018
g2401	134.752	404.362	113.376	420.877	99.1217	499.872	100.571	167.43
g2402	8.98476	8.63156	6.01182	10.076	7.31043	7.81878	4.46593	3.96645
g2403	24.422	24.2862	16.1631	26.6634	20.69	21.2757	13.7017	11.4497
g2439	0.593204	13.7489	0.26278	7.8591	0.356502	9.33112	0.38654	3.26964
g2454	6.11	24.2395	23.2605	44.2601	21.4561	52.7271	14.8057	29.1385
g2455	16.6222	30.5737	11.0955	44.7073	14.6479	43.8679	14.3083	20.7254
g2456	0	0.233603	0.137668	0.424199	0	0.355847	0	0.225966
g2463	0.0246118	0.14624	0	0.0863599	0	0.367763	0.0568807	0.0279185
g2465	0	0.0755991	0	0.122086	0	0.269763	0.0330191	0.0311349
g2468	29.4559	28.4907	26.2809	64.6027	27.3785	67.4603	22.2258	24.2343
g2472	485.644	516.097	265.101	764.334	294.069	829.794	445.442	492.992
g2476	10.7188	33.2138	11.4313	31.0272	7.21592	36.1401	13.5123	24.4195
g2493	1.66132	3.95087	4.77583	9.57633	3.32881	5.15442	0.59225	2.6416
g2506	1095.59	735.149	502.539	891.262	535.756	975.437	632.244	469.43
g2508	16.6753	22.1537	20.3545	35.8014	20.3487	35.9797	17.4106	24.6705
g2510	10.1208	18.8642	13.9984	18.0423	13.2719	21.559	11.2995	18.5698
g2518	14.7814	22.1759	14.0942	24.2254	11.8235	26.7975	17.7218	16.3647
g2527	39.5109	57.3572	32.2912	92.3559	37.4411	76.3504	36.2318	55.915
g2528	0.00865452	0.0456915	0	0.0740557	0.00991233	0.158716	0	0.0117917
g2529	0.801663	1.17783	0	1.4758	0.590542	1.4249	0.0954188	0.2395
g2530	340.495	355.718	297.717	473.01	278.743	493.789	236.53	248.3
g2531	9.18003	32.8823	7.13693	21.387	6.4879	20.8925	7.34644	17.7921
g2532	8.86445	41.7432	12.5252	37.0777	12.271	33.6348	11.1067	29.6062
g2533	1.02894	5.34514	3.99352	13.5412	3.61091	17.5495	3.14134	5.86596
g2534	0	1.0356	0.355212	1.84882	0.102075	3.50294	0	0.959146
g2535	0	0.0268215	0.0331905	0.302918	0	0.509273	0.0218283	0.0226471
g2536	0.242687	0.484992	0.129787	0.256905	0.0317722	1.22699	0.0462206	0.23749
g2542	0	0.246626	0.0578109	0.556453	0.30167	0.184053	0.0608075	0.304533
g2568	42.4079	40.8675	37.2211	43.4084	28.7722	39.6211	36.2939	36.7401
g257	0.0327776	0.236642	0.0776988	0.235828	0.0219372	0.218793	0.0253154	0.0698826
g2574	57.6669	112.756	84.4918	134.073	61.642	129.322	48.4461	82.4399
g2589	21.7319	35.6348	18.5827	35.6262	20.2034	43.6861	20.7655	35.8423
g2600	0	2.88655	0	1.30252	0	2.59339	0	0.456059
g2602	6.52643	20.1743	9.6014	16.1423	7.55289	17.7439	7.73746	13.8571
g2603	87.955	161.653	68.7088	187.515	93.8658	176.946	77.1516	77.1903
g2605	9.36905	15.69	9.92632	14.5052	9.37623	14.5174	9.99856	12.5324
g2606	5.22471	9.10412	7.50904	19.494	10.0754	18.0957	8.20649	11.7787
g262	12.9232	18.4356	8.11191	22.9928	7.65113	25.2873	12.0661	13.6114
g2620	13.5224	19.152	12.6228	24.4649	11.788	25.4055	12.0878	14.4009
g2630	231.837	337.142	168.666	422.33	177.761	370.608	225.218	213.772
g2635	46.7858	49.115	34.8329	55.1693	47.5826	58.8888	34.3646	25.1609
g2641	5.84152	28.081	14.3254	27.4298	10.7906	26.3651	9.04732	16.0633
g2646	0.231286	1.44379	0.70502	1.45188	0.404888	0.852055	0.966095	0.812
g2649	117.843	247.046	182.174	211.331	153.043	244.271	159.752	198.975
g2650	104.574	217.577	167.734	186.371	127.637	198.998	131.185	178.852
g2651	7.64566	65.0617	9.21411	50.3973	9.97021	53.5056	5.5149	36.295
g2656	21.4399	34.6937	15.2591	32.5711	14.2582	44.6862	16.6691	14.2281
g2663	788.961	469.967	304.346	770.721	416.929	812.713	600.799	278.783
g2677	144.971	175.45	150.764	190.691	161.994	190.812	155.93	160.169
g2678	0.165789	2.80337	0.13748	1.72605	0.0959732	3.48515	0.148901	0.590347
g2679	0.365588	2.72802	0.153898	1.89797	0.301301	3.59322	0.346421	1.03348
g2680	6.06984	7.94623	6.51357	12.4274	6.25982	10.4517	8.28937	9.97197
g2682	67.8132	118.364	55.4113	88.6187	47.3537	85.7583	74.1209	64.5374
g2695	12.8549	16.1406	17.4787	31.0853	17.5449	21.3886	16.138	20.3587
g2704	0.148155	1.61503	0.240711	1.86821	0.178316	2.07246	0.0720541	0.817883
g2705	0	0.462158	0	0.879513	0	2.70443	0	0.583237
g2709	14.8246	33.7621	18.2829	39.0517	16.9651	33.0484	20.6434	23.038
g2710	278.038	224.187	220.036	252.084	220.702	264.176	220.075	145.863
g2715	87.9342	87.474	120.258	119.001	101.525	97.312	81.6602	93.3578
g2727	28.2415	22.3045	21.3801	35.4483	21.6292	31.8747	25.0518	18.9775
g2730	84.365	99.6293	63.5123	129.1	67.5993	131.65	97.1843	88.6315
g2733	0	0.142135	0	0.572031	0.032993	0.141409	0	0.20943
g2734	34.8044	60.2277	32.0445	83.667	36.6872	92.0081	37.132	57.6069
g2736	22.3203	41.232	23.8476	55.8509	28.2479	50.5813	26.4918	29.2309
g2751	9.10001	14.7177	12.7368	17.1454	11.2888	21.1323	9.72611	13.0947
g2754	1155.91	1372.89	300.656	2404.19	359.55	2163.71	589.465	1149.83
g2755	5.75868	51.2503	1.18417	151.242	1.46324	88.9078	3.05763	47.9264
g2799	0.146115	0.832077	0.616625	0.818802	0.38564	1.26893	0.778189	0.641219
g2802	0.0499892	3.67805	0.180187	4.96808	0.046649	6.04744	0.0723527	0.598193
g2809	0.0116734	0.307311	0	0.0334622	0	0.267227	0	0.153186
g2834	17.1982	35.3028	31.0097	33.7554	26.1118	35.7457	23.7872	30.6682
g2837	88.2207	158.311	78.9739	116.171	91.7426	166.841	110.485	98.8333
g2840	157.654	279.401	184.314	241.788	159.439	233.593	153.924	153.433
g2861	16.1062	39.2708	16.018	48.1378	17.4415	42.9532	15.968	27.1851
g2864	1.87613	14.701	0.764942	19.4183	1.3376	21.3998	1.02746	8.47596
g2865	0	0.183166	0	0.208281	0.00662512	0.29527	0	0.044112
g2866	0.250883	2.51676	0.211492	3.10396	0.138081	4.06228	0.265594	2.22477
g2871	0	0.113245	0.0274113	0.205633	0	0.286385	0	0.0544237
g2880	0.126452	1.40618	0.215415	4.16159	0.156534	3.8989	0.0736491	0.694864
g2882	16.2142	23.4833	10.2247	26.4123	12.7577	28.2119	12.0302	18.7002
g289	0.103319	0.348224	0	0.317423	0	0.83413	0	0.382605
g2890	0	0.215237	0	0.0795585	0	0.4086	0	0.192824
g2891	0.248537	0.712289	0.135651	0.329938	0	0.550465	0	0.474
g2897	15.9947	36.4082	16.1419	51.2456	13.229	54.7818	22.3553	24.6226
g2898	0.0458129	1.07407	0.187507	0.921323	0.216595	2.82851	0.173434	0.501659
g2899	0.198934	0.966576	0.173268	0.614143	0.0563874	1.22802	0.0867308	0.371984
g2902	0.17886	2.64576	2.24388	4.68108	0.468633	3.03325	0.0551668	1.69448
g2924	36.7268	130.06	7.73502	145.117	8.74161	119.926	20.4513	87.5302
g2925	3.30854	2.69282	1.22872	4.06493	1.55615	6.00331	1.83982	2.7824
g2927	2.5457	11.1855	1.85915	12.951	1.52866	16.6057	1.93477	6.5468
g2949	6.94288	18.3751	6.50856	18.2588	6.88304	18.8522	6.29044	8.89732
g2951	3.79157	9.8443	4.25431	11.0763	4.36348	9.69963	5.74987	7.32412
g2952	3.80637	12.3654	3.76884	10.3594	3.61476	9.72879	2.83467	5.49938
g2954	16.7492	16.4962	16.079	22.3819	15.8343	20.384	16.986	11.9911
g2963	10.2911	16.5294	14.638	23.572	14.7313	20.5919	12.6281	17.4325
g2968	258.086	654.709	228.659	623.84	225	818.18	278.767	392.701
g2970	13.2193	15.2368	12.7549	23.0689	17.7	25.9512	13.4179	15.954
g2974	40.1856	49.3795	30.3329	68.0276	30.2774	52.0969	29.1657	49.7514
g2976	403.602	151.132	202.29	342.328	200.635	278.957	209.074	260.87
g2977	0.184662	0.684009	0.0118022	0.131582	0.0377721	0.571922	0.0908844	0.329847
g2986	22.9316	47.5291	21.0804	41.9281	18.5311	40.5888	21.456	37.6947
g2997	40.7747	65.5303	51.9571	69.603	44.9575	72.1426	39.3039	44.2369
g2998	4.591	11.9285	3.52094	8.12609	3.60673	10.7053	2.97037	5.16056
g30	0	1.03038	0.638807	5.46278	0.434609	2.26978	0.0927011	0.14661
g3001	3.68856	4.28491	2.1042	4.1919	2.26396	5.45369	2.12672	3.19735
g3004	242.182	428.603	180.053	376.092	198.203	387.056	218.043	347.089
g3005	11.8479	22.2941	10.5037	21.5521	7.53918	24.3976	10.73	14.7888
g3006	91.0151	163.482	94.1337	212.629	97.4618	241.822	74.7597	103.64
g3021	25.0876	78.7696	16.4917	95.5835	13.5342	109.354	15.9578	44.9604
g3022	26.4733	32.1705	19.5586	44.1373	24.2071	56.2626	23.4425	19.6144
g3028	0	0.109271	0	0.0479996	0	0.114624	0.0264295	0.0249213
g3033	0.12453	2.02435	0.933346	2.22478	0.701022	3.97761	0.25568	0.749245
g3034	30.9901	22.6322	29.1267	34.251	27.2329	36.1063	26.7463	29.1773
g3045	115.495	526.816	56.7072	477.217	54.4554	463.047	57.2558	255.679
g3046	34.3688	54.4836	32.8915	49.0322	32.6843	49.3958	31.8911	31.9998
g305	0.196205	1.80435	0.447977	2.96536	0.369907	1.60181	0.362012	1.07636
g3057	15.2367	19.2565	13.392	37.2399	15.1974	27.9875	16.3682	18.2837
g3058	0.139248	0.705984	0.0351552	0.495518	0.337917	1.07311	0.376526	0.296371
g3059	83.2618	103.154	73.4267	221.337	80.2463	180.365	108.312	113.285
g306	8.33674	20.166	11.5415	31.4947	9.63776	29.6833	6.93906	17.6427
g308	15.6229	40.7711	28.0958	43.2161	29.3461	41.8362	18.8621	29.4054
g3080	48.0937	44.1571	19.8845	69.4281	16.6798	64.5334	52.5922	37.6014
g3081	44.9663	33.2023	37.1804	43.439	40.823	46.5015	40.9458	29.8873
g309	17.1568	25.1675	12.4945	20.8474	16.0961	25.2026	11.1957	13.5756
g31	0.716444	3.95451	0.570362	3.80793	0.332373	3.13382	0.221877	0.724691
g3118	9.08216	17.6092	15.5609	17.9905	14.6752	19.8837	12.0161	14.314
g3124	10.2702	12.1586	8.43998	24.5288	9.34418	13.9808	14.3599	12.8136
g3125	14.3327	27.5467	19.066	27.6922	10.7676	24.9003	13.6351	17.5219
g3126	3.04795	11.1985	4.87772	9.40456	4.57385	13.2856	4.97826	4.24924
g3128	0.242221	0.606459	0.25857	0.598146	0.51389	1.26282	0.157037	0.223457
g3133	0.400253	1.40693	0.377367	1.99755	0.361603	3.40457	0.410717	2.11678
g3140	0	0.0871142	0	0.294311	0	0.0506006	0	0.122281
g3144	0	1.73311	0	0.94799	0	1.04816	0.149339	0.417952
g3168	13.3958	32.3895	15.6345	25.088	15.1346	28.7762	14.1329	11.9246
g3170	95.8815	239.375	159.935	381.333	150.978	441.682	112.391	155.985
g3173	52.419	80.885	40.5985	79.3212	42.5847	95.8268	38.45	48.196
g3174	0.106329	2.522	0.0638132	1.94125	0.0483866	1.88156	0.786029	0.883513
g3175	170.438	169.579	152.242	161.138	151.001	187.185	135.724	139.848
g3193	10.7379	26.0101	14.8189	28.8738	16.0009	34.8898	10.5033	11.9809
g3194	2.3493	9.62224	0.607668	5.74137	0.687821	7.88078	0.260567	1.93857
g3195	31.4431	60.2278	42.614	64.5545	40.8502	65.3731	32.8762	44.7088
g32	136.947	289.58	67.9658	436.053	72.518	406.855	90.8343	180.334
g3220	27.8586	53.6467	22.652	40.6511	19.0542	44.8255	23.6506	30.5134
g3221	0.0333772	3.86942	0.0195217	2.57366	0.0369178	3.79065	0.1036	0.941889
g3228	49.3613	70.6597	60.5282	128.337	49.0501	107.554	45.8999	77.491
g3230	194.683	331.161	174.547	342.822	176.458	346.503	163.754	233.169
g3237	6.24769	6.2015	5.7353	6.78057	6.51286	6.95248	5.80553	6.80853
g3261	1.94483	18.0568	1.20604	34.5426	0.75297	15.0404	0.762561	12.3993
g3285	46.7296	120.927	42.4301	108.591	53.19	138.758	44.0568	51.499
g33	31.5576	56.4651	27.7723	76.1615	29.0587	79.5145	28.4252	50.4518
g3320	4.26832	18.808	8.27587	18.6145	7.03366	18.3895	6.36608	10.9627
g3324	9.50969	17.7601	8.61139	15.33	11.0713	19.327	10.7296	11.4551
g333	7.37757	27.3122	9.83673	21.9355	8.02104	30.4918	6.86694	16.0383
g3336	90.7384	64.9554	64.0947	78.5231	75.4488	101.134	73.1902	43.3716
g3339	5.75432	10.8789	3.96177	8.82347	2.6371	11.7676	1.25482	2.75584
g3341	14.253	17.8325	11.409	20.4648	8.48424	35.5457	16.9083	14.2473
g3342	10.5711	17.5714	7.98652	16.0122	6.75771	29.8206	12.6857	9.18944
g3345	0.156254	2.52628	0.163255	2.80858	0.0172052	3.16807	0.108246	1.16284
g3347	15.4778	48.066	15.8227	38.4883	14.4418	38.361	12.9385	23.3127
g337	36.3575	44.8647	36.2767	45.6905	34.1125	36.7371	45.7746	39.9493
g3375	17.5637	38.4115	22.9894	32.8568	23.4947	41.4865	13.6922	21.8409
g3376	50.1447	84.1774	50.4776	73.4256	53.6933	78.5423	37.7773	43.6119
g3378	1.94626	3.54048	1.97971	3.6356	1.61065	5.83361	1.83504	2.88603
g3379	31.1118	46.3158	35.6997	65.9096	44.098	74.3162	30.7761	34.3841
g3389	11.9565	35.0123	8.39481	45.973	10.5783	68.784	12.6723	16.2531
g34	151.121	271.026	112.478	331.761	125.003	345.976	134.12	174.677
g3403	17.0731	26.5245	13.6642	26.252	11.6009	36.4235	22.0098	18.1021
g3404	13.8911	21.7262	9.68932	28.4999	9.17493	20.1581	15.0653	17.8976
g3408	7.2816	52.1238	6.90933	63.2676	7.26039	48.5993	6.40095	37.6561
g3412	71.5173	145.744	64.3981	135.527	65.0321	159.515	73.8864	107.255
g3439	62.9116	83.7602	34.7187	77.7818	49.6002	92.717	55.2786	46.4052
g3440	490.127	423.452	200.227	530.876	240.414	414.621	322.131	361.218
g3443	20.4402	22.3899	17.8302	44.9455	15.8289	37.7538	19.402	25.471
g3445	16.0584	18.6473	12.2184	39.8696	11.3868	36.9946	18.6863	20.0748
g3446	12.0451	16.4575	9.31552	31.8758	12.3158	26.7125	11.3043	15.7218
g3449	33.913	43.467	30.7411	60.8835	28.182	62.6317	31.3184	47.5404
g3450	0	0.0734582	0	0.756979	0	1.29574	0	0.218599
g3454	0.568702	4.93443	0.669609	2.51498	0.769235	3.6419	0.121836	0.523439
g3458	17.6461	28.6664	20.2721	28.2995	25.1224	34.1004	21.9706	23.3831
g346	0	1.04038	0.0914386	2.14159	0.179058	0.11432	0	0.923511
g3472	76.6177	140.824	73.2535	152.092	66.5102	176.306	66.8912	83.4722
g3473	13.3273	24.8407	22.1731	32.7822	21.3919	36.2162	20.7394	15.5078
g3474	45.8793	79.2196	49.6348	89.0715	53.0747	90.1382	44.5174	57.9651
g348	0.0950631	1.40942	0.426644	2.61031	0.0844346	0.72573	0.292936	1.24638
g3486	2.38153	4.55498	2.73299	7.23788	2.80806	9.64796	2.01798	4.3449
g3487	8.94405	14.6116	9.17424	11.4088	10.3863	13.0946	7.77338	9.95353
g3490	0.0884895	0.92419	0.137872	0.988157	0	1.33414	0	0.0743092
g3492	78.3264	226.47	77.6455	611.591	80.4124	582.157	172.152	264.455
g3497	0	0.591232	0	0.502573	0	0.372507	0	0.129208
g3498	12.1633	23.1151	17.9675	26.5146	13.9096	30.1103	14.2635	19.8061
g35	0.0978168	1.18662	0.513553	1.48892	0	2.04978	1.33498	0.690937
g350	0.0494274	3.57503	0.362572	7.23579	0.311739	1.61267	0.127521	3.34475
g3500	14.4603	10.4374	10.2664	12.9826	9.97322	12.757	10.015	6.48231
g3507	0.356258	1.70663	1.10776	1.5247	0.716581	2.30405	0.315833	1.98357
g3511	41.7118	71.1494	33.2213	67.912	26.2114	73.2021	31.1754	41.1838
g3513	9.22621	27.2412	22.5644	28.9427	13.2766	34.326	14.3569	20.7827
g3516	0.21156	1.61236	0.33947	4.02162	0.166202	9.85986	0	0.14573
g3526	36.1274	66.7807	39.3	85.6271	32.0678	100.691	32.0583	42.3447
g3532	0	1.3326	0	1.07071	0	1.13831	0.0430232	0.529059
g3537	18.9253	37.0718	18.4278	82.906	20.5553	75.5644	14.4947	31.1454
g3538	43.7826	60.9974	54.795	71.2672	52.0421	76.6992	42.4546	55.9918
g3539	0.27029	1.84534	0.547758	1.56189	0.898648	3.52758	1.25793	1.18313
g354	7.99947	18.9803	5.93522	23.3919	6.81358	26.1117	9.33761	14.7203
g3540	41.4189	66.0826	31.0556	71.2525	32.5377	95.9209	34.6801	34.1822
g3542	0.0548367	0.931593	0	0.811193	0.0982089	4.17504	0.371259	0.716714
g3544	1.06676	7.00303	0	1.49684	0.205938	5.41199	0	3.18694
g3545	1551.67	1837.48	921.958	3410.15	1165.46	3750.51	1444.19	2221.3
g3546	881.202	1517.88	338.55	1717.83	426.132	1839.74	431.012	862.89
g3547	1100.08	1574.33	590.718	2517.05	746.084	2636.99	901.751	1471.2
g3548	484.916	930.253	174.55	975.965	269.152	1125.16	238.06	510.356
g3556	28.2509	39.9747	31.8611	50.0585	31.6532	49.2937	29.1455	34.0622
g3557	36.7634	26.0678	26.1077	41.5074	30.097	44.3446	32.1316	25.6375
g3558	36.9345	74.482	40.4521	99.1618	33.9274	83.4587	41.4382	44.5494
g3565	42.9331	80.8709	13.0295	98.8753	14.5927	113.228	22.2822	36.7554
g3577	26.515	139.924	34.2357	108.121	31.4155	122.011	23.2905	57.7409
g3578	172.439	292.041	142.658	293.121	140.256	292.769	129.438	212.906
g3579	2.56276	5.87239	3.45535	4.66954	3.78554	5.23805	2.79797	3.81068
g3584	6.26639	18.8375	4.94081	19.2075	4.71186	18.7738	4.03904	8.87574
g3586	105.512	122.768	101.896	181.288	106.187	175.223	98.4116	93.1986
g360	32.062	33.81	10.5802	27.8355	16.6603	48.2142	15.2042	11.2135
g3601	3.76541	8.3954	2.84361	7.45261	3.665	8.02785	3.45631	4.1567
g3603	6.97116	13.5049	9.41521	14.1476	9.0332	12.2096	7.97013	8.81192
g3604	28.0602	44.0936	28.176	59.7222	37.2221	44.1394	28.6559	28.2262
g3610	5.52063	6.15706	8.98887	23.2134	7.52606	20.1575	8.01649	13.5421
g3611	0.0862833	0.307016	0.0271347	0.247649	0.0110446	0.1972	0.0089228	0.139231
g3612	16.6603	39.1152	57.9487	147.433	70.668	193.09	69.9771	59.7491
g3613	2.20196	9.38132	6.83406	27.3934	13.5945	37.2679	7.88609	12.0532
g3617	0.0282856	0.983611	0.671762	4.94355	0.477768	4.3407	0.184641	1.22976
g3619	8.26041	10.3903	7.2489	20.2861	7.67805	21.6469	8.33209	16.4911
g3623	0.270598	0.655945	0.152262	0.414793	0.120332	0.967462	0.234035	0.501334
g3636	4.54288	8.00032	2.48834	8.72639	2.97111	11.7402	2.95614	3.14765
g3654	11.8099	18.8425	14.2948	16.3978	14.6265	20.8815	12.4476	17.9282
g3669	7.54488	17.3372	8.18975	18.1674	8.67839	15.9943	8.40761	15.6105
g3670	10.8799	29.8877	18.0213	35.4774	16.8203	35.1706	16.1143	20.4742
g3671	13.045	36.1637	13.6573	43.8905	23.8427	48.4599	11.9604	22.8209
g3684	0.368917	3.05208	0.259214	2.44465	0.402884	3.93128	0.0897953	0.96825
g3685	9.09756	13.7854	6.03584	14.6062	7.68474	15.5817	6.61626	7.13652
g3696	10.7963	20.646	10.5434	21.7651	12.7005	28.0463	11.0501	10.9839
g3697	0.986901	3.21118	0.577815	3.8833	1.44022	5.24655	1.94659	1.12866
g3705	0.177346	1.17418	0.273281	2.35442	0.277881	2.38078	0.312301	1.54782
g3709	0.429928	3.61512	0.64551	3.291	0.359905	3.11059	0.249301	1.65304
g371	77.9241	87.6539	81.6482	90.9706	73.1342	86.39	78.3056	64.3901
g3710	2.27461	5.29095	2.46153	4.57629	3.69005	4.16964	3.07129	4.14502
g3714	169.042	675.796	123.935	508.075	136.566	547.718	169.444	422.212
g3722	15.4338	29.4973	17.8393	33.8333	16.2406	45.3271	15.9699	25.3773
g3726	360.491	545.381	159.304	539.727	196.516	645.92	215.096	384.962
g373	0.260117	1.77322	1.4678	5.15001	0.0653898	0.462243	0.360687	2.33448
g3733	30.3321	50.8022	22.2798	54.3537	13.8237	71.4499	16.5537	28.2757
g3735	44.9294	163.025	24.6461	146.305	25.4799	131.734	28.3402	84.0896
g3736	0.0980819	1.16372	0	1.34349	0	0.401815	0	0.363987
g3744	0	0.215127	0.123127	0.309111	0.088517	0.0745524	0.0257913	0.0721817
g3745	12.5209	22.1528	14.4555	34.2523	14.6949	33.8918	10.834	19.9293
g3749	0.0584105	0.594678	0.286114	0.417681	0.0797289	0.592783	0.0449978	0.637079
g375	0.0238552	0.195993	0	0.0584125	0.0227474	0.421689	0	0.159452
g3750	45.3265	60.2558	57.8232	96.6253	50.7058	85.4166	47.2901	48.5924
g3760	0.183252	0.38162	0	1.01549	0	1.0213	0.206777	0.744572
g3762	80.6641	313.874	32.0232	226.74	37.5576	294.877	32.8809	126.21
g3764	101.967	117.941	56.6355	197.34	67.3312	217.607	85.6258	150.659
g3769	0.254927	12.2356	3.21303	11.8039	1.61756	5.38745	1.47471	5.03234
g3770	152.758	239.848	78.0765	288.601	94.5605	349.852	100.098	169.98
g3787	18.9776	20.2251	9.36175	61.6976	9.04169	40.739	40.4672	16.7671
g3793	65.6922	50.9389	60.773	65.7965	53.885	73.8729	51.6912	42.7189
g3796	0.720127	2.02373	0.31223	1.40659	0.0252138	1.8684	0.26566	0.884798
g3802	0.23698	2.75696	0.256263	1.99486	0.128174	2.07643	0.074408	1.20276
g3805	3.51227	6.64904	2.7346	8.71655	2.30242	5.66944	3.50408	4.93471
g3807	114.43	144.121	85.4306	176.085	100.937	182.556	86.6341	95.4054
g3817	0	3.6933	0.112904	2.74155	0.308907	2.23707	0	0.516398
g3833	981.516	719.097	561.246	1262.23	578.286	1562.74	647.626	443.78
g3841	8.32565	15.1883	10.016	15.704	12.2578	18.8777	7.83928	7.89262
g3845	23.6244	35.3302	22.2525	35.9374	17.8428	39.1127	16.9313	24.1729
g3847	124.3	163.796	107.327	211.537	107.039	274.41	97.741	101.853
g3848	79.9549	110.612	74.9946	133.11	80.4625	135.843	62.769	82.1864
g385	4.37053	9.85931	5.45316	8.74733	5.60507	11.8532	5.53131	6.57846
g3850	0.35857	0.934395	0.0917836	1.51001	0.109051	1.55681	0.400786	0.240928
g3855	145.476	161.213	33.7489	210.179	42.8884	245.978	44.1005	92.7754
g3871	0.0759543	0.595579	0.0934767	0.244254	0	0.527032	0.0515556	0.417694
g3872	3.9428	6.00416	4.29046	5.47856	4.50405	7.33075	3.63953	4.17393
g3885	0.0467141	0.450935	0.0454946	1.28311	0	1.13168	0.277424	0.469442
g3887	6.39618	12.2231	6.11645	12.1462	7.47034	11.6717	6.79649	10.4375
g3888	190.957	424.887	313.537	568.969	299.664	537.069	236.186	323.017
g3903	30.0287	23.8285	23.1988	31.6905	21.0211	39.2093	15.9037	11.6023
g391	0.0485016	0.632592	0	0.625237	0.0462491	0.410962	0	0.155064
g3916	12.207	26.794	6.77325	33.2556	8.69372	31.711	10.1632	14.2757
g3930	1.05281	4.9676	3.24554	7.50049	2.90598	8.3073	1.55643	1.3299
g3938	120.381	240.448	180.818	197.774	167.183	239.077	152.597	177.457
g3939	20.7122	42.0692	31.4556	40.2144	23.7241	48.9945	23.3745	24.2991
g3949	4.72614	10.2938	4.84311	8.49326	7.10714	10.3146	5.80047	5.39755
g3950	0	0.600348	0	1.10436	0	2.11641	0.273628	0.439324
g3955	66.4032	130.313	74.8686	169.757	69.649	154.596	49.5281	77.1413
g396	35.0047	63.3351	38.3953	60.1235	38.3676	55.9413	37.6934	41.3095
g3965	0.899599	3.6394	0.8333	2.15759	1.14779	3.97465	1.86042	3.29768
g3967	3.77784	8.05019	4.21853	6.35262	4.98251	6.66249	2.90766	5.01907
g3968	3.96791	12.606	2.76283	11.3928	3.76774	11.6233	2.51751	5.98378
g3972	7.45221	27.2215	17.4185	38.6485	13.5602	37.4852	6.20425	8.64667
g3974	28.0963	48.2692	41.1508	49.5757	37.3397	48.281	28.7517	45.096
g3976	43.627	166.156	71.3531	200.073	59.9207	193.568	65.9698	122.085
g3977	23.8963	122.069	31.6507	143.243	21.935	132.171	38.5366	74.3826
g3981	0	0.0217271	0.0184059	0.0878623	0	0.101805	0	0.036544
g3982	4.56802	9.83377	6.50564	11.5127	6.50777	13.4584	6.81686	9.7828
g3985	15.2354	26.3735	20.7682	39.194	21.5889	37.3527	20.5505	26.8304
g3989	24.5853	22.0449	24.3469	45.1198	23.9882	37.3389	21.0569	31.6498
g3990	10.6883	14.6984	10.9265	12.9968	9.60123	17.0057	7.35219	11.9794
g3996	26.0588	38.8529	19.8521	56.5148	22.0186	58.6468	24.1526	40.4854
g3999	13.9208	73.761	31.3359	74.3694	24.0305	56.6925	37.9884	54.2273
g40	5.44282	17.6591	6.39951	13.4111	5.35167	17.1803	4.24416	14.3802
g4005	14.8314	22.9628	16.0361	26.8776	16.3028	29.5674	13.8734	13.4532
g401	6.99254	22.8577	10.9908	22.8571	6.32204	22.6634	10.3148	16.4693
g4064	56.8628	67.721	43.4245	70.4819	45.388	70.6563	37.1359	43.0137
g4079	26.3025	33.5357	37.6407	58.6564	33.4044	52.1853	35.4317	46.9826
g408	0.00601868	0.0907411	0.0218351	0.0682894	0.0271011	0.0599813	0.0223932	0.0616952
g4082	0.978822	1.13997	0.135957	1.52344	1.59478	3.68441	0.708288	2.46893
g4083	2.22854	4.21696	0.625839	2.07441	0.305473	5.13736	0.504479	1.23867
g4084	184.1	192.426	120.112	269.901	116.597	279.763	122.058	141.38
g4087	20.3858	54.6959	25.9591	67.734	24.342	67.2933	21.9424	39.6317
g4088	36.5593	88.272	29.1648	95.9634	26.549	108.054	23.4882	48.8663
g409	0.0407996	0.732496	0	1.16138	0.0389048	0.928781	0.0314309	0.0652199
g4093	24.9008	41.3587	18.0955	49.4997	19.6826	46.4711	20.0371	32.0021
g4094	13.3709	31.1289	17.5921	28.0005	15.1872	36.9999	9.03799	13.3815
g4098	46.7167	91.2916	17.1613	106.324	19.3726	132.579	26.8181	33.3611
g410	7.38455	15.4342	10.9651	20.0378	10.1434	18.5699	7.7886	10.0492
g4106	17.7887	26.7756	16.1156	38.4193	17.335	34.5649	16.8651	27.0384
g411	15.7002	19.9507	16.3421	28.6394	12.6047	30.7168	11.1499	13.9117
g4114	6.00531	8.15613	3.03072	12.6352	2.64072	10.9787	2.12314	4.53579
g4116	113.122	298.317	129.799	280.236	139.346	308.725	129.584	216.647
g4121	4.84699	15.5578	8.66658	13.4757	10.9901	13.4967	5.74133	12.6978
g4138	18.9557	49.6218	15.3369	45.5863	17.4275	43.7	17.6856	30.7173
g4139	15.3228	45.7063	21.0619	42.9872	18.0738	51.7162	24.9679	36.0129
g4140	24.0538	37.8038	12.9791	31.8604	13.0414	38.7757	17.0529	18.2446
g4154	0.140549	2.56589	0.211599	3.43433	0	1.32286	0.0739878	1.78115
g4163	15.9299	33.9626	4.55468	36.7873	4.08642	58.0161	6.96874	6.87384
g418	0.161289	0.253084	0.487754	0.825539	0.187973	1.19424	0	0.160056
g42	0.0415463	0.316775	0.155652	0.646386	0	0.999537	0.145631	0.535228
g4204	65.4703	109.999	45.0374	93.6282	40.4521	129.417	28.0844	33.71
g4241	0.580594	0.667288	0.162454	0.561272	0.258152	0.757003	0.0388752	0.231451
g425	18.4061	18.7091	14.8027	27.2365	14.5738	28.8422	14.6041	20.031
g4251	0.063143	1.19984	0	1.25303	0	1.35932	0.148613	0.321998
g4252	0	0.270452	0	0.43144	0	0.144614	0.0407421	0.0422705
g4253	0.889637	5.70502	0.141758	8.82647	0.743284	7.90429	0.430577	2.33701
g426	21.9529	29.0229	23.7274	32.9105	18.6459	30.5815	15.3306	25.0666
g4269	0.046844	0.0963363	0	0.258937	0.0123499	0.266104	0.0267119	0.0250431
g4274	1.6132	5.87115	1.47547	4.1064	1.00754	5.67155	1.59327	4.71987
g4275	2.20455	4.33772	2.60502	10.4138	2.60399	14.787	2.90524	5.90764
g4300	82.5383	109.941	95.0193	114.282	94.1469	107.466	87.8221	88.5475
g4302	1.42393	8.43812	3.34437	5.10036	2.31841	5.24711	4.37338	5.35974
g4308	17.4436	27.673	14.8212	40.5197	17.9277	36.6776	18.2196	26.5274
g4313	144.444	121.361	113.155	167.355	119.09	186.858	133.336	90.6557
g4314	5.58493	9.90062	2.79567	16.2716	5.04274	22.1051	2.83175	6.67541
g4315	0	0.234976	0.14754	0.978472	0	0.309578	0	0.171849
g4321	0.130092	1.50889	0.0475387	1.51117	0.212959	1.83129	0.0376041	0.248243
g4334	0	0.510043	0	0.0894631	0	0.310528	0	0.333409
g4349	9.97664	21.2399	14.3265	23.3969	14.6472	27.7898	10.5852	19.1578
g4364	51.6437	77.2711	90.1992	116.825	71.1999	108.577	65.8345	80.2135
g4367	7.369	17.4112	8.29348	12.3853	7.61287	15.4007	6.00085	6.68657
g437	490.129	1441.87	285.096	1084.17	367.072	1180.26	351.529	929.11
g4370	3.42032	6.28201	5.99143	8.30585	4.88978	7.60598	3.89259	5.42814
g4377	5.81235	17.396	7.29674	13.7027	10.9836	16.2204	9.3728	16.3622
g438	214.866	190.645	119.188	294.652	115.257	269.966	174.903	167.92
g439	31.9063	58.5336	21.3494	55.0013	24.6968	53.9982	19.5968	29.7289
g4397	34.7988	52.0084	40.5739	59.992	44.0965	61.4537	39.2456	47.4934
g4399	46.0124	62.2321	30.2345	59.8899	32.7872	57.7575	40.869	41.5082
g4406	3.85459	7.04326	3.94586	6.34564	4.2292	7.73592	3.58324	4.43723
g4407	12.0742	22.1431	10.8832	28.3551	12.9054	28.8279	16.2102	14.6428
g4413	0.0480888	1.32584	0.381933	1.11204	0.0851849	1.19085	0.135043	0.330205
g4416	19.6321	50.6694	42.0263	58.3083	31.55	63.8802	19.4033	33.8432
g4428	133.878	173.153	183.163	223.602	184.581	202.699	135.151	133.219
g4429	0.374847	3.37848	0.47798	3.80031	1.56859	6.5671	0.269018	0.910252
g4467	455.641	833.38	599.023	971.341	481.155	916.233	493.231	701.921
g4469	65.6303	147.055	50.3243	185.098	69.5806	201.975	50.9351	77.94
g4478	23.9418	27.5251	15.0653	26.6063	15.0121	28.8554	15.5513	17.562
g4479	85.1246	144.235	52.5237	181.121	60.0208	198.117	78.6945	85.572
g4480	10.7161	14.9189	12.4668	24.6129	11.2041	22.279	9.61468	17.6043
g4481	0.328972	1.90737	0.916206	9.97705	1.43314	11.008	0.775245	4.38318
g4482	0.559707	1.55138	1.63489	9.7697	1.5305	11.1946	0.559974	3.95749
g4487	1.69937	7.96531	3.43408	15.5862	2.42522	12.34	1.51377	5.80212
g4492	54.0548	59.9705	62.0292	179.977	65.7665	128.371	59.5277	103.992
g4499	9.72269	22.8866	14.4329	14.2823	10.9539	17.876	9.60087	18.0419
g45	0	0.183775	0.588771	5.75245	0	2.17063	0.146647	0.616619
g4501	0.0950698	2.59734	2.26635	10.5933	0.389297	8.75931	0.0879686	3.2061
g4505	3.99378	9.8489	8.63424	20.5348	9.26942	21.0061	9.14724	13.8543
g4508	0.31215	1.20826	0.476222	2.17123	0.303831	1.95588	0.871763	1.48336
g4512	0.0166908	0.106991	0.00559828	0.0552317	0.0109628	0.0849504	0.00442835	0.020787
g4517	40.2249	56.5112	48.7396	70.9143	43.1318	64.1462	44.2081	57.4403
g4522	7.98165	12.7175	7.04822	13.0305	8.92255	13.5439	7.30301	10.1898
g4526	10.3066	28.6053	6.61104	23.9953	7.19791	28.1533	9.68827	19.8627
g4528	1.63164	2.55027	0.802407	3.67253	0.945889	3.94669	1.05228	2.40579
g4529	3.18747	5.94088	3.26708	5.34525	1.18852	5.49935	0.994473	3.46877
g4553	1.7312	3.23589	1.62911	4.77277	0.731452	5.26131	0.628927	0.948601
g4556	2.63259	13.0287	6.16421	19.0621	5.39222	19.8393	2.03245	4.56812
g4557	4.49905	11.6654	4.20134	20.4976	3.19862	20.4378	0.863414	3.96557
g4558	0.274883	2.00291	0.0573251	1.62644	0.130401	1.36849	0	0.222054
g4560	3.59883	3.88802	5.29176	11.3004	6.41054	10.2039	4.57387	6.74209
g4561	136.914	110.614	65.2052	258.158	76.1844	235.205	150.99	110.449
g4564	86.1205	111.826	81.7295	170.461	94.2195	167.416	94.5287	103.161
g4575	0.147273	0.592056	0.0209006	0.217694	0	0.592059	0.0290682	0.229758
g4599	0.103895	0.47122	0.0844151	0.601012	0.0940786	0.309266	0.15483	0.257067
g46	0.0638311	0.202373	0.936528	5.50094	0.183081	2.17128	0	0.397687
g4616	66.7261	164.556	117.374	178.629	111.946	209.208	68.8041	95.565
g4634	3.81346	8.32652	2.3024	9.7692	2.86733	14.2452	3.18149	5.63351
g4655	98.5031	107.53	77.3464	107.307	80.4555	144.413	55.5756	66.7013
g4656	0.184609	1.3421	0	0.871886	0.161623	1.86041	0	0.395169
g4663	8.23943	8.88751	9.32634	18.771	6.84573	21.9984	5.57401	7.88564
g4670	27.8039	71.6054	44.2539	51.0403	38.0589	69.786	31.9674	39.7487
g4671	50.7497	88.2699	66.4136	78.4079	61.2804	106.201	63.8874	79.4529
g4679	0.052371	0.37563	0.0736834	0.450506	0	0.517591	0.0890981	0.314649
g4686	3.43367	9.79531	3.94624	10.0948	3.36056	11.2879	3.33484	6.89186
g4688	0.0241358	0.0859662	0.0427425	0.172337	0.00517251	0.17088	0.0298481	0.0729712
g4699	83.9079	125.445	78.9236	183.68	83.627	157.526	79.0316	101.759
g47	0.0249474	0.455131	4.64042	13.7285	0.688671	5.84794	0.428818	0.211681
g4702	24.9288	55.5883	53.6268	57.0896	35.8183	66.9849	36.8085	39.1234
g4709	0	0.618154	0	0.497216	0	1.50643	0	0.218057
g472	0.17527	0.911143	11.2506	18.9202	7.96704	21.6971	9.5714	9.83274
g4730	0.121197	0.882297	0.107959	2.56066	0.32467	6.6306	0.0354039	0.129612
g4734	95.8718	142.669	78.96	163.287	59.515	88.411	55.9195	83.2239
g4739	2.47443	5.4247	2.46009	4.79531	2.01045	4.75899	2.13329	2.20619
g4752	146.173	195.51	139.515	222.954	158.169	253.833	185.521	195.712
g4753	0	0.0104908	0.004874	0.011744	0	0.0388817	0	0.00609749
g4754	37.2051	82.4067	46.5578	83.4951	47.0625	73.7985	33.5576	57.123
g4755	4.44411	4.25302	3.71458	5.92995	2.46192	5.76501	4.11958	4.34368
g4756	41.5655	78.2117	28.4553	77.5366	47.0133	74.9015	41.3004	50.0106
g4786	0.0483853	0.311101	0.0595476	0.974863	0	0.320525	0	0.24379
g4791	50.9959	42.6645	46.2022	53.7974	45.7879	45.3146	45.3487	44.9635
g4793	73.9583	192.748	146.236	236.87	107.249	277.69	71.8001	79.7417
g4795	0.38871	4.56813	0.708706	5.59998	0.94865	5.61534	0.289886	1.29072
g4802	5.03217	8.0675	2.80909	7.10893	3.9674	8.08506	3.8293	4.66665
g4803	0	2.2397	0.914215	3.28193	1.00149	4.60326	0.0300535	0.317239
g4804	2.03684	12.1775	4.65532	11.9162	3.08524	11.1711	1.40602	10.0701
g4805	0.147299	1.16649	0.362009	1.31265	0.143302	0.785329	0.0425778	0.411111
g4806	0.201645	2.36555	0.557314	1.73407	0.768751	2.17691	0.156473	1.45037
g4808	0.925762	5.96738	2.71272	6.30618	1.76683	6.00906	0.626174	4.3522
g4809	14.6277	27.5997	19.6314	36.926	16.6205	32.8773	17.6498	25.0947
g4811	13.935	23.3103	16.2655	26.6513	19.4287	25.7715	15.1068	19.0103
g4813	0.0123376	1.11327	0.0317904	0.881652	0	0.821558	0	0.373095
g4815	10.7344	19.8277	14.5697	22.5464	15.8732	24.2343	11.3513	12.2731
g4818	0.421421	1.2582	0.428568	1.67237	0.465626	1.53631	0.1299	0.414256
g482	12.6223	9.59148	9.52813	11.022	10.6155	12.3304	10.3378	7.69346
g4840	173.958	227.094	167.961	315.574	122.248	284.357	184.827	201.596
g4841	913.458	1679.83	552.287	1813.4	546.907	1946.11	621.17	743.834
g4860	2.99788	38.1978	6.77727	229.398	1.76165	72.753	4.02926	72.3254
g4878	0.20499	0.690001	0.0826621	0.532486	0.0753881	1.62391	0.203771	0.627784
g4880	5.58833	15.6173	6.68615	11.0665	6.41926	15.7624	5.30036	10.5836
g4881	28.2882	91.2322	10.3512	84.7729	12.1681	100.237	20.2045	49.4156
g4896	1.01296	1.19784	1.02269	2.8958	0.511343	3.44897	0.715478	1.50674
g49	2.27358	5.39727	2.25281	7.98694	2.6691	9.95047	3.11521	4.65232
g4903	238.074	437.594	244.098	445.992	258.059	517.611	244.522	234.605
g4905	66.6482	92.9452	56.5887	122.455	58.9533	143.092	60.4666	68.6147
g4925	7.08585	11.3361	8.00258	10.9389	8.91892	10.5352	5.49515	8.43748
g4927	2.39262	128.984	4.80085	112.887	5.03686	94.8903	1.79179	80.1962
g4930	0	0.0716823	0	0.266991	0	0.207377	0	0.0211441
g4933	28.0864	44.1677	20.2177	40.9189	23.6805	30.3193	23.7906	30.0816
g4942	151.335	210.129	141.853	260.154	154.162	242.776	182.649	196.343
g4944	106.604	69.6948	44.3673	79.6502	49.5714	85.4202	69.8893	49.8257
g4946	0.204299	3.01459	0.230529	3.72093	0.258117	2.58662	0.117098	1.25516
g4947	2.07637	3.12282	3.23137	4.7432	2.85486	4.30936	2.08315	3.00395
g4949	0.193891	4.66262	0.739904	6.41656	0.45483	2.78811	0.400618	2.28878
g496	1.40267	2.51206	0.479066	6.19594	0.311312	3.97089	0.0999703	1.05847
g4967	9.21207	18.4988	11.32	16.8882	13.7979	17.6044	12.1786	15.6752
g4971	15.0824	21.1471	12.7234	24.4189	10.7392	28.0875	11.3949	15.4326
g4972	0.118601	0.212074	0	0.756582	0	0.234752	0	0.0580319
g4975	28.5274	58.3051	32.3992	78.6074	29.0643	82.3525	40.074	53.1119
g4976	0.665069	4.00061	3.06178	9.2299	2.90819	12.8907	1.24462	2.72078
g4977	49.6243	73.6544	24.0093	85.7503	26.1078	89.8758	32.8288	45.4074
g4978	14.7359	31.6042	11.0746	27.9127	8.75175	31.9787	9.42774	16.4567
g4980	0	0.697598	0	2.43891	0	1.91186	0	0.494811
g4990	16.7203	37.8907	23.7838	60.6137	23.3283	57.2125	24.6795	33.5822
g4992	7.32006	26.0798	8.99679	20.8096	10.166	24.4565	8.87851	9.46563
g5006	0.245037	0.786179	0.935994	2.76406	1.15303	1.6542	0.808352	1.39665
g5007	6.94697	14.3361	8.0662	19.5016	8.24664	16.4765	10.0663	11.6212
g5019	14.4369	32.0904	19.2764	27.875	14.5791	27.1603	15.2558	25.6467
g502	114.926	260.229	112.418	215.552	108.45	258.856	103.122	153.255
g5031	0.0834182	2.22876	0.28346	1.90389	0.256166	2.28655	0.319985	0.937479
g5038	52.3972	109.503	65.0274	114.932	52.5179	110.857	56.0687	85.9788
g504	0	2.88533	0.247324	2.63781	0.0370327	2.92746	0	0.969117
g5050	0.374576	1.91979	1.30417	2.00448	1.32345	2.5631	0.22824	1.42641
g5071	5.79439	16.2158	9.83036	14.3526	7.12637	19.4198	6.14456	12.5528
g5074	0.184162	17.8712	1.40246	32.6107	0.353726	37.9075	0.2519	5.93346
g5078	0.551665	2.84632	1.16438	5.85147	1.5745	5.73681	0.252728	2.36711
g5081	0.883026	5.6614	1.48063	6.6758	1.32775	5.78047	1.62641	3.93351
g5084	11.6481	23.1154	15.5818	24.5091	16.0657	19.666	13.1018	15.4871
g5086	5.8272	8.38586	6.36305	13.6136	5.63907	15.2194	4.26004	7.46272
g5098	0	0.363542	0	0.0776492	0	0.447216	0	0.336373
g5099	0	0.700737	0	1.3205	0.159498	2.13722	0.0429524	0.152374
g5100	64.2684	131.458	61.8757	151.234	73.0802	157.766	56.7977	84.5678
g5103	21.5964	97.8432	32.9544	76.825	32.5256	97.6265	22.1317	35.0588
g5104	32.7256	51.2926	36.8829	53.7688	39.4423	50.08	31.1245	41.0394
g5106	10.4664	18.1941	13.8226	21.8263	14.319	17.7767	13.6501	16.072
g5122	60.3367	68.2332	46.0981	111.438	41.8174	102.285	46.1641	56.1183
g5127	287.444	634.207	87.9603	402.978	102.425	612.587	128.207	133.098
g5130	0.658406	2.52118	0.253833	1.37828	0.638644	2.92037	1.09612	1.76717
g5132	0	0.0413185	0	0.302122	0	0.149841	0	0.043789
g5137	0.515653	1.52559	0.369612	1.76195	0.564349	2.21169	0.355754	0.739958
g5142	0.238455	2.47696	0.904963	10.0949	0.9345	7.09262	0.301057	1.44725
g5144	36.3009	139.857	103.705	223.626	95.9964	152.256	58.7155	146.848
g5146	6.3757	10.7538	12.1986	15.014	9.5185	20.9127	8.65391	12.5588
g5169	0.0324303	1.07825	0.0399119	0.934085	0	1.14364	0	0.0272334
g5170	17.4911	25.2634	13.4022	26.6072	13.0942	23.4295	14.6579	13.2474
g519	1.26609	5.10457	2.68574	2.7935	1.48941	6.44848	0.424273	0.596505
g5191	392.843	397.973	201.148	595.997	218.958	637.909	181.674	227.256
g5193	4.44836	5.45781	4.38401	14.8373	4.0228	11.1073	4.66541	6.62333
g5194	0.00950052	0.0510448	0	0.047334	0	0.0795694	0.0038448	0.0446823
g5195	134.202	113.82	11.5709	197.132	22.7783	163.837	40.387	63.62
g5196	0	0.932394	0	0.503249	0.185571	1.34887	0	0.237
g5198	18.297	44.7635	13.9864	82.127	14.0788	91.075	22.2758	22.8743
g5199	112.237	127.029	74.4045	174.718	80.2001	169.621	76.5636	79.6918
g520	0	2.51918	0.660664	1.46079	0.487733	2.32477	0.0674174	0.349829
g5201	24.6811	81.2273	33.3998	64.9025	28.4394	79.4877	15.0552	26.0584
g5229	13.3363	25.3832	14.8069	22.6911	14.8885	21.6318	12.0531	11.7991
g5230	13.9401	28.1979	13.8071	26.2844	13.7416	27.7769	12.8687	22.9086
g5245	22.0223	47.5092	19.1382	41.5182	13.2836	51.6185	18.1515	30.94
g5269	9.49092	10.3432	8.06807	11.4938	8.94918	12.6068	10.6987	7.05058
g5279	4.59928	12.2256	5.85717	9.93119	4.2609	11.9446	2.70147	4.42256
g5280	0	0.569085	0.0391465	0.192034	0.145434	0.853955	0	0.0455962
g5286	6.52066	7.30553	6.22985	9.97184	3.42495	9.14826	4.5644	6.84036
g5287	31.4445	76.6141	44.5321	89.3176	49.2482	89.6613	40.1178	67.3389
g5306	7.4842	13.8635	17.1224	21.5761	17.7387	21.4408	10.6992	17.364
g5307	1.26926	4.51814	3.82643	5.0135	2.99154	4.36768	1.35096	3.60796
g5310	194.909	574.186	154.26	572.718	194.197	633.274	208.393	166.46
g5312	0.689465	2.34853	0.114893	1.47748	0.142362	3.55371	0.585236	0.562683
g5318	37.9519	121.714	6.33673	199.127	11.5937	277.481	17.0106	37.1291
g5319	1.79097	7.51863	3.58429	7.37095	3.05559	10.8074	1.52548	2.95615
g5320	196.311	225.188	188.828	217.188	166.043	193.003	213.497	185.179
g5321	15.4953	33.5918	20.08	29.7487	13.5086	28.8048	17.4701	20.2676
g5325	67.4818	324.194	20.5185	309.933	19.5658	392.596	44.0341	180.526
g5327	15.7712	47.7947	21.2612	39.2846	15.1234	45.8462	18.6921	20.587
g5328	20.5138	44.8009	27.0542	51.967	22.6088	48.3564	28.5064	24.098
g5329	0	0.0612957	0.21041	0.444534	0.0789998	0.160016	0	0.19089
g5330	0	0.123748	0.190552	0.675437	0	0.381942	0.087355	0.307758
g5338	6.05389	8.05126	5.69273	12.0008	5.74261	12.0986	5.71097	6.56803
g5342	9.43258	23.3906	7.69149	19.6025	8.68239	23.2435	10.9851	15.8189
g535	62.2326	72.8492	37.9476	113.094	40.83	87.6751	55.3889	69.4245
g5356	0	0.241711	0	0.319489	0	0.25883	0	0.178518
g536	76.5905	78.1807	48.1019	127.873	53.0355	91.191	66.7489	78.9185
g537	21.5386	22.6341	16.0418	43.8213	15.2898	26.5434	20.7247	22.2686
g538	75.9905	93.8457	50.37	133.618	51.7551	103.715	68.0593	87.0604
g5380	26.7158	60.8051	30.9317	81.337	27.6826	93.0268	34.5664	48.0614
g5386	6.10013	11.2628	7.31067	17.4331	7.1639	12.8979	6.73983	9.26278
g539	7.12902	7.8605	5.17232	12.7959	5.46029	9.78779	6.91251	9.0039
g540	92.6663	92.9708	59.8904	143.618	59.3188	109.198	79.2674	98.5118
g5400	332.578	381.989	137.994	401.468	192.048	498.843	323.463	226.293
g541	33.9308	30.1722	20.7962	50.7018	20.5814	38.0457	22.4915	35.0848
g542	0.0720281	0.660904	0.196564	0.663796	0.255991	0.489483	0.0832548	0.320568
g5423	41.0059	88.7858	33.7709	70.364	34.8804	80.626	41.6441	54.5616
g5426	11.8859	29.0042	12.8065	28.7805	11.9006	28.3557	11.1184	17.7133
g5427	0.603574	20.4498	2.52006	24.9926	1.59434	20.9734	1.07522	13.3954
g5428	336.917	489.279	388.483	479.502	363.171	528.053	355.765	256.709
g5429	42.8599	218.086	66.3156	140.778	58.1386	148.516	55.8418	110.73
g5430	4.15755	9.06794	4.51823	8.50559	4.15852	8.92919	4.45749	5.55775
g5431	5.79104	9.6409	5.81424	10.5904	6.02148	7.91227	5.40418	7.92116
g5439	6.55698	15.5725	8.03323	14.9715	8.0059	15.5944	7.32041	10.1872
g5443	5.10085	2.69366	4.11366	4.04185	3.88519	5.38926	4.3082	2.25703
g5444	0.248502	1.12336	0	0.222968	0	0.906683	0.0483587	0.242188
g5453	0.539137	4.52709	1.20743	2.62936	0.415997	4.96021	0.151694	4.556
g5454	0	1.5025	0	1.11162	0.253939	1.26935	0	0.138208
g5455	0.048705	1.21639	0	0.697287	0	1.22721	0	0.0712749
g5460	0.193392	0.374254	0.0278385	0.226977	0.17027	1.06404	0	0.420502
g5473	1322.44	1067.07	344.67	1768.92	481.682	2032.19	910.252	440.003
g548	12.3611	24.077	12.7976	17.9796	12.783	29.4866	12.9629	12.7878
g5488	62.1757	139.917	39.5314	172.444	37.3308	139.425	50.3383	95.8428
g5489	0.756075	1.56502	0.877831	1.4709	0.56564	1.69369	0.482953	1.01508
g5493	1.25051	12.4164	1.93388	10.8801	1.79102	8.75825	1.75395	5.42897
g5494	39.1603	71.5858	48.114	79.4347	41.6818	79.8183	43.9272	54.0198
g5495	280.27	614.794	115.166	500.359	145.515	561.917	193.617	416.758
g5496	0.0933294	1.34974	0.050939	1.30581	0.0249376	1.49707	0.074085	0.22875
g551	0.192355	0.381212	0	1.74435	0.187036	1.56955	0.128107	0.633653
g5515	39.2676	64.8945	33.5572	55.5539	27.4825	56.9077	33.2572	39.1278
g5518	4.40084	7.73516	4.76299	9.76123	3.38498	15.0219	5.69873	10.063
g552	13.7972	16.5023	14.0305	19.6636	13.7458	32.948	10.0604	12.7884
g5521	0	2.66618	0.110534	1.71398	0.39708	1.78805	0.0793863	1.01393
g5529	170.39	59.1991	62.2132	140.237	88.3835	84.5745	33.9085	36.9171
g5534	0	0.916741	0	0.953653	0.151792	1.46454	0	0.151889
g554	0.0527609	1.37358	0.159036	0.840635	0.110849	1.60788	0.0991901	0.269692
g5541	0.33349	1.72775	0.704833	2.31634	0.343626	1.73905	0.481566	0.810418
g5572	0.0337702	0.163837	0.162083	0.728034	0.0299945	0.465184	0	0.435775
g5582	2.66514	4.21235	1.87125	3.60887	1.82703	3.45052	2.36652	3.08283
g5598	0.0616732	1.7761	0.0265714	0.940634	0.0679135	1.85784	0.0401664	0.52483
g5599	24.9163	36.9966	26.4668	38.8017	25.5996	42.7756	21.1817	24.393
g5601	29.4341	38.6688	26.8787	46.4483	32.0622	39.4288	29.8362	35.6117
g5608	9.80001	20.6254	11.3244	21.5526	7.79651	17.3513	11.4312	10.6232
g5624	14.7853	39.3757	26.6131	31.8578	27.9826	37.6051	24.1939	28.6388
g5625	146.719	258.836	190.36	226.453	147.193	257.579	148.376	153.299
g5626	0.0484071	2.12352	0.642069	1.64681	0.154552	2.0085	0.244806	1.09286
g5634	1.28494	2.18455	0.98677	2.86013	0.932667	4.35253	0.14391	0.983751
g5636	3.51341	4.90407	3.36162	9.63127	4.19515	7.92921	3.88421	3.81263
g564	8.66583	7.25213	4.15941	8.02605	4.9545	4.8691	6.32518	3.74542
g5658	0	0.217447	0	0.315443	0	0.0698068	0	0.0609238
g567	4.38919	6.88589	2.99293	5.8519	3.86093	7.44465	3.78706	6.02694
g5685	13.8743	34.0127	18.432	31.4544	11.1501	37.092	14.3807	25.171
g5687	18.8604	48.779	20.9387	36.6861	20.6331	38.9495	17.0961	32.0167
g5696	15.904	20.6028	14.4397	22.6756	15.2822	21.717	10.846	15.6578
g5700	1.62867	8.98587	0.453818	6.78635	0.864956	5.6622	1.50755	5.78476
g5701	88.413	309.573	42.3443	401.554	47.242	426.471	59.3481	191.245
g5702	2.33742	8.40879	0.87927	5.89153	0.599958	7.7423	1.05778	5.00036
g5703	34.0439	112.159	13.0948	133.586	16.8159	161.483	22.1295	73.1011
g5704	0.133251	0.275804	0.0234183	0.64403	0.160991	0.868468	0.0583441	0.18247
g5706	8.50089	16.0845	11.4235	24.0439	11.0934	22.1766	8.76975	13.1052
g5708	8.53217	20.8995	7.91847	16.6457	12.3985	22.0517	10.3587	11.9919
g5713	1.37452	6.43223	0.505087	6.00459	0.602296	5.6976	0.44703	2.20588
g5714	7.94793	12.766	2.65776	21.4744	2.89992	23.7923	1.71223	5.50817
g5733	170.867	347.111	110.981	356.683	121.298	352.869	98.8319	228.634
g5735	11.0397	18.8942	14.7508	23.1467	14.305	20.1553	13.2292	15.3436
g5746	0	0.562851	0	0.362044	0	0.46694	0	0.0494186
g5747	0.00898293	0.0287178	0	0.0674043	0	0.113668	0	0.0297481
g5761	4.31922	11.6345	4.97265	12.2169	5.91894	11.7299	3.66013	6.40137
g5766	29.8435	37.7063	18.519	51.7398	26.8344	56.6504	27.7528	16.3708
g5770	165.986	230.306	90.0994	226.157	109.99	247.322	102.052	83.0032
g5775	8.53754	32.6385	5.47092	27.4913	6.19903	27.7091	5.78299	16.0403
g5799	0	0.372886	0.0740024	0.535912	0	0.85635	0	0.276946
g5828	12.6674	43.7473	15.2645	36.3301	14.2047	35.2857	14.2357	32.6053
g5835	8.87832	13.5126	6.32914	11.1813	7.52214	9.48411	8.03063	8.55299
g5837	1.39678	19.1537	0.977497	14.7038	1.03897	13.3599	1.71377	12.1318
g5842	24.7244	40.3553	33.689	58.5971	27.6643	45.8159	21.9499	35.3294
g5852	4.46349	9.12356	5.91173	10.6909	5.75356	10.7192	4.51345	6.4886
g5858	0.0946435	0.481895	0	1.27455	0.151452	0.681557	0.122088	0.566008
g5859	0.0781608	1.92383	0.152241	1.30124	0.218484	2.1993	0.0538369	0.362977
g5861	1.13299	2.15165	2.96765	5.62483	3.65329	7.40401	3.01564	4.3698
g5862	9.21016	16.3212	10.3622	24.447	9.97594	22.756	11.9651	19.3749
g587	70.5187	237.119	47.6934	215.539	57.3746	269.919	59.8733	103.89
g5878	0.0522272	0.0820432	0.593453	1.73566	0.607899	3.42479	0.325454	0.153981
g5880	1.73699	5.27567	5.75956	23.5668	8.34214	21.0775	8.48018	14.376
g5883	444.329	577.449	331.433	753.181	375.789	793.587	323.346	284.424
g589	5.3301	9.98614	6.10123	9.60362	5.92003	10.4721	5.66939	7.73821
g5895	12.4294	28.8198	10.1583	34.0813	12.2583	43.6118	11.4747	25.0084
g5896	0.157766	0.61609	0.132737	0.434299	0.14851	0.487394	0.202285	0.319082
g5901	6.2396	16.6468	5.94591	20.1921	6.57794	15.6587	6.556	14.6131
g5903	11.575	18.5224	11.5074	21.2471	11.2565	20.2112	13.2572	15.1281
g5904	650.242	1095.73	425.619	1156.78	395.162	1147.9	533.242	837.77
g5905	68.6734	129.698	71.7304	116.261	78.5828	134.193	61.5383	64.2313
g5906	1.00686	3.60062	1.18345	4.04442	1.97017	4.34938	0.0611557	0.40372
g5917	10.8556	18.8674	19.7872	33.6156	23.5885	33.0865	11.5296	21.5263
g5926	170.984	245.421	118.765	266.351	132.063	234.462	212.647	154.81
g5931	11.9902	23.7849	13.9047	23.8855	13.6827	31.2209	11.0952	16.8877
g5933	0.37375	1.56341	0.333644	1.18696	0.109403	1.67218	0.288442	0.239261
g5937	0.0734354	0.154855	0.0390887	0.119235	0	0.239822	0	0.0757069
g5940	10.2281	16.231	9.88922	13.2606	9.47434	16.1442	10.1506	12.8863
g5950	3.68388	22.6303	8.02635	55.7733	8.83614	69.7039	5.46028	24.2201
g5955	190.857	234.594	114.851	353.791	114.424	299.826	117.504	86.6872
g5957	8.26927	21.9497	15.1267	16.8577	12.9089	20.484	10.4785	16.3267
g5960	9.89894	24.2289	12.327	24.0512	12.1818	21.4185	11.7636	20.0236
g5961	20.1554	27.3394	16.537	29.5308	19.2078	29.6076	15.5731	20.1221
g5962	0.278285	1.5236	0.766446	4.1292	0.33526	2.2142	0.664875	1.53012
g5973	22.7	26.0968	12.4462	30.9176	14.7324	33.2097	17.0661	21.3087
g5974	77.5127	286.196	68.4716	272.113	62.6309	262.685	111.812	149.51
g5975	51.3647	57.1209	47.442	73.0228	49.2929	76.3104	60.0497	38.0199
g5977	83.2366	205.196	68.611	287.328	60.8142	269.042	88.9195	164.25
g5979	107.515	128.506	88.0698	178.439	85.6555	208.066	96.7091	76.8011
g5980	79.2302	131.866	77.6717	169.665	69.856	207.376	82.3499	73.5242
g5984	3.53032	5.89331	5.60243	12.0547	7.04257	7.05313	4.09688	8.08747
g6003	7.06286	14.2921	8.28264	11.7708	8.88638	14.3498	8.07321	8.96626
g6004	9.20128	19.2222	12.8611	20.9374	14.1304	23.1662	10.3554	11.931
g6012	0.282412	3.61328	0.620882	18.9484	0.164006	8.56855	0.147436	2.38684
g605	0.00585993	0.00851021	0	0.00320556	0	0.0145078	0.00186424	0.00659507
g6057	0	0.411589	0	0.0417005	0	0.308766	0	0.182015
g6058	15.1195	14.4184	9.95539	23.4029	8.56827	23.4901	12.8912	13.5487
g6092	0.218959	0.603822	0	0.406765	0.0773447	0.410235	0.253903	0.209933
g6093	0.0381015	0.192586	0.126369	1.62712	0.345642	1.70387	0.490446	0.132862
g6094	18.6672	35.7097	15.3358	28.5556	18.5665	28.2074	16.9818	26.0482
g6099	32.7346	44.1473	21.2416	85.0091	30.9661	101.022	30.3076	16.7037
g6101	0.0992474	0.649872	0	0.902291	0.0308719	2.81429	0	0.0672088
g6102	1.01721	3.03768	0.21564	6.64588	0.58026	13.2448	0.200319	0.861841
g6103	0.183877	2.72801	0.100359	3.43529	0.794161	8.22942	0	0.45501
g6120	29.1554	66.2361	21.2465	60.4225	23.1998	77.7336	12.9073	22.2113
g6121	1.25931	4.38608	4.18571	17.4677	3.08053	16.4791	2.16633	1.41102
g6123	80.5907	87.245	59.2825	140.326	53.883	131.566	73.732	81.0821
g6125	563.403	438.826	234.075	554.455	233.963	552.846	399.421	175.176
g6126	87.0996	93.5017	95.3281	113.25	64.2781	110.566	86.4381	61.8522
g6145	0.127964	0.961358	0.446125	1.08422	0.21602	0.818017	0.370612	0.227457
g616	7.74085	19.3823	7.32507	14.7978	6.5074	17.948	8.64977	12.6073
g6175	17.2065	28.5068	26.0558	32.0114	26.7345	39.0946	16.8762	23.0936
g6177	0.691756	3.91611	0.032508	2.12968	0.182135	2.82009	0.187026	0.861445
g6182	0.148669	0.583609	0.256927	0.443995	0.338282	0.445859	0.133991	0.316254
g62	0.447984	1.35194	0.0245737	1.01733	0	0.86601	0.403165	0.186705
g620	18.3353	36.1005	32.1832	44.0991	28.7969	37.6534	26.452	39.0708
g6204	0.133006	0.831741	0.132733	1.84309	0.18158	2.00295	0.0938769	0.761694
g6206	0.190227	5.31784	0.115008	3.3816	0.110034	3.8611	0.242597	3.29719
g6210	0.0389164	0.78312	0.0478942	0.63499	0.108685	0.56994	0.0629969	0.0326801
g6212	42.658	90.8981	45.032	79.0101	43.0417	77.9033	57.4614	70.8345
g6244	1.34798	10.8153	4.87387	15.5289	3.39063	7.70891	0.953508	4.00014
g6247	0.0248856	1.20314	0	0.927177	0	0.937128	0.0191712	0.287772
g6250	64.4249	71.1292	72.5009	114.734	56.2364	89.7677	61.8275	86.4075
g6266	65.8157	278.516	31.7924	226.963	40.8004	215.752	35.506	132.97
g6269	2.96226	8.44058	0.58959	4.24647	1.04115	5.84567	2.62678	3.01243
g6270	36.6677	68.3958	59.5982	67.5206	44.7797	62.0679	28.9002	40.9228
g6273	0.0729851	0.433669	0	1.35884	0	0.399146	0.666369	0.11667
g6275	4.73877	13.4867	8.94336	12.8607	7.82198	14.3687	5.9983	8.07712
g6282	84.6009	71.9757	40.1187	128.39	47.141	129.73	6.94294	12.2769
g6284	26.108	83.1408	14	102.867	17.6976	112.89	11.3793	24.644
g6285	0	0.599773	0	0.819403	0	0.34818	0	0.245503
g6293	0.0295456	0.265459	0.0346089	0.243517	0.0281735	0.233531	0	0.0906453
g6295	59.4217	73.1768	52.6941	81.55	38.7567	101.435	42.1102	47.72
g6298	1.37479	5.10328	3.29245	10.4989	2.15276	6.14977	2.57696	4.72536
g6324	8.4375	22.6254	15.4523	31.4037	14.6396	24.818	12.6666	19.5523
g6326	3.07495	6.86038	2.21937	6.20435	4.35202	6.11943	2.12704	3.67422
g633	72.8121	37.3511	18.8473	50.963	29.2045	70.2639	45.1756	13.585
g6332	0.578548	8.36115	1.24906	7.29262	2.44075	12.1137	0.495102	1.82343
g6335	6.31674	16.3246	7.17489	11.2965	9.3026	14.0903	6.42957	9.90971
g6340	0.0101455	0.13061	0.0237682	0.142846	0.0353163	0.207619	0.0390789	0.0814221
g6368	0	1.68255	0.4337	1.09409	0.0772141	1.77704	0.270852	0.801762
[truncated: 588 more rows]

## Sheet: Cluster D
Gene id	WT		Hsf1−/−		Hsf1−/−; HaloTag/BlaR		Hsf1−/−; Hsf1-HaloTag/BlaR
	T0	T48	T0	T48	T0	T48	T0	T48
g10030	5.13828	2.44643	0.271011	0.309334	2.31923	0.164197	3.40094	1.73606
g10034	0.181271	0.0786142	0.15532	0.0683372	0.0692405	0.0507568	0.0789391	0.0370038
g10036	0.819593	0.523179	0.676055	0.565446	0.633258	0.61723	0.658893	0.458452
g10054	1774.69	1568.21	1710.37	1197.31	1803.16	1504.85	1672.64	1075.25
g10123	0.548612	0.0875252	0.258077	0.101132	0.457468	0	0.440841	0.303425
g10124	5.50731	3.65481	5.08192	3.52481	5.85844	2.86127	5.1729	2.97267
g10201	35.1326	15.2161	25.2164	18.4959	32.937	12.9492	31.4727	11.7784
g10214	173.104	149.023	166.619	159.828	201.449	165.408	189.809	118.546
g10222	107.796	44.5292	108.894	94.03	104.48	93.5868	99.3635	62.7005
g10224	5277.06	3031.98	5588.4	3535.19	5616.15	3637.74	5341.36	2985.66
g10240	82.908	44.0843	91.7458	28.6569	77.838	28.6327	66.721	70.6202
g10243	5718.91	3663.76	6907.41	4957.57	7292.39	4683.97	6145.69	4376.1
g10286	54.6947	54.5509	58.4494	49.7779	52.3332	58.0557	58.3013	52.4793
g10304	569.393	388.327	275.485	335	332.154	383.004	267.282	216.744
g10309	3.91305	3.72119	4.26381	2.09172	3.73326	1.34587	3.80035	1.71989
g10403	1.07171	0.402587	1.29869	0.923122	1.58374	0.344211	1.059	0.259321
g10408	5803.14	3081.15	7429.08	4972.52	6056.42	3748.96	5323.33	2884.16
g10452	76.0013	26.0901	63.4301	40.1945	66.4136	22.9367	99.6684	38.9475
g10470	2.91572	0.185608	0.844144	0	1.36155	0.061779	2.65496	0.633273
g10497	1273.56	253.94	270.259	424.199	221.513	162.373	710.295	673.32
g10508	3636.73	2150.03	4399.72	2409.05	4219.31	2392.94	3927.17	2040.9
g10569	5710.68	3182.86	5331.1	2975.27	5385.59	3194.84	5291.69	2463.43
g10575	64.0368	48.5163	72.6912	63.8254	69.4734	54.3435	63.0138	53.6269
g10582	20.7398	8.18411	29.7391	13.561	27.4444	9.53345	35.6175	13.3278
g10591	16.4194	13.7754	18.049	10.1088	18.5541	15.9815	17.4549	10.1674
g10658	17.1398	8.02784	17.3938	10.5581	17.1706	11.5459	18.7002	8.51871
g10663	8702	4146.22	7645.67	5506.31	8774.08	5705.17	6219.28	3262.04
g10713	18.6936	6.56506	10.8238	3.19502	9.79224	1.9604	11.8817	2.92265
g10714	5.21174	1.3308	58.9378	5.14943	3.26126	0.859197	12.2875	0.791123
g10811	22.8147	18.8686	16.2789	12.3136	14.5174	11.0947	23.0377	16.4288
g10837	12.1608	10.8614	13.0057	11.8953	12.9203	11.5864	12.8098	10.2464
g10871	4740.92	2806.6	4846.25	3200.99	4999.3	3260.09	4721.79	2686.61
g10883	1160.4	966.662	856.61	404.481	835.434	403.899	851.287	508.409
g10891	40.7372	32.6098	47.594	43.3299	45.0495	33.6288	41.4593	32.7047
g10892	13.3916	12.1592	13.0633	10.9175	11.6716	12.9481	14.5336	10.643
g10897	4.99595	4.78532	6.50904	3.44691	5.98789	4.85879	5.49158	2.74686
g10918	9968.04	6050.15	9646.15	6667.93	10570.2	6695.02	9442.95	4941.29
g10925	14.5893	8.74422	9.60365	7.03025	12.4136	7.1719	10.4305	4.39847
g10927	12.0556	6.44556	7.41273	5.92204	9.88422	6.41487	8.39658	3.67224
g10960	11.4185	1.6876	9.74264	4.77247	9.95525	4.9237	11.6301	4.02946
g10993	0.706093	0.233179	0.180681	0.0502211	0.114759	0.0512447	0.235016	0.114069
g110	4.04758	1.62389	14.886	4.86241	7.89956	6.79092	4.1534	0.141269
g1101	30.4528	28.8133	30.8539	23.8361	30.5303	26.7414	31.5529	20.7892
g11017	5942.14	3338.13	5538.46	3363.24	5989.08	3583.04	5442.22	2527.35
g11032	0.4348	0.431342	0.123914	0.0369029	0.0847329	0.0382957	0.193631	0.0369987
g1104	17.0789	9.53287	12.5046	5.58065	12.2252	8.11029	13.902	5.31208
g11065	1.11928	0.275045	0.368353	0.226417	1.45339	0	0.730464	0.227838
g11087	1.6686	0.0517571	1.08685	0.150078	1.70749	0.0369108	1.42424	0.029184
g11122	6.9673	6.31132	7.46583	4.55097	7.85165	6.07025	6.28979	4.93261
g11146	29.9302	29.2176	42.5915	34.6887	32.5147	27.5885	43.8559	17.2607
g11148	30.1679	15.8736	13.4948	10.1216	17.8729	13.3138	24.6035	8.80454
g11172	6.52714	7.31408	5.32139	6.21305	7.49221	6.15733	8.83401	6.45082
g11197	38.8924	16.808	39.4624	21.1272	36.6194	29.5498	40.3238	8.42218
g11209	3094.85	2010.45	3141.14	2245.42	3053.4	2358.58	3173.24	1882.22
g11226	3.55811	2.09711	2.49673	0.831976	1.06979	1.31903	3.49487	2.35065
g11240	6298.38	3508.66	6252.87	5026.16	5959.93	4702.37	5872.59	3806.02
g11241	58.6381	42.118	61.5995	57.6818	63.8526	52.1491	56.3126	46.0809
g11259	38.9184	11.1316	25.4042	30.8265	27.1663	27.9803	30.1986	8.19128
g11284	21.8058	15.0657	22.344	9.02226	21.0877	7.61687	21.4453	21.653
g11286	7.55475	0.902854	10.5109	3.91014	12.1007	4.0861	7.96129	1.82374
g11289	6926.86	4116.99	7741.99	4411.48	7750.91	4323.28	6865.87	3596.01
g11302	10289.1	4947.98	10197.5	6052.97	9664.55	5989.64	9941.17	5553.5
g11324	93.442	71.8701	100.359	89.0542	90.5527	80.7658	92.538	54.2898
g11385	7140.88	4864.37	8422.23	5187.31	8595.33	5410.43	7334.37	4667.67
g11393	8.0663	7.35389	9.66482	6.12674	8.61925	8.01442	7.45614	6.54742
g11401	4055.27	3020.35	4515.39	2848.03	4754.18	2931.31	3937.69	2336.3
g11431	5452.12	2834.18	5862.39	3810.68	6011.96	3686.21	5541.35	3406.44
g11470	1346.35	798.847	1356.86	791.596	1310.82	793.368	1300.53	616.522
g11474	5963.96	3821.2	6390.57	3594.71	6378.88	4153.39	6239.13	2718.93
g11475	6554.01	4706.55	6194.55	4646.98	6076.67	4980.33	6466.01	3537.2
g11504	10.207	10.6916	17.3909	9.42879	12.4194	7.52811	10.9918	5.72298
g11507	1.10539	0.648488	1.10249	0.318773	1.08514	0.445991	1.07199	0.704152
g11517	7.68077	5.31332	10.5597	7.84973	7.53639	5.84673	8.23217	6.34897
g11541	613.517	10.5306	1005.69	54.8378	1328.56	77.9395	1104.21	28.6793
g11549	2.76144	2.21419	1.41813	0.864727	1.37403	0.9674	2.14824	1.50859
g11588	544.426	366.424	497.08	420.548	545.208	433.434	561.063	292.997
g11600	4068.81	2955.29	4347.88	3035.34	4541.3	3085.52	4103.66	2420.24
g11607	2035.45	876.167	918.487	616.334	1092.38	865.504	1136.36	420.305
g11608	10391.4	5377.01	11510.7	6885.62	10865.9	6961.71	9872.87	5835.9
g1161	44.8317	51.983	69.2091	48.2577	57.9998	39.251	54.3584	37.3698
g11632	1.32359	0.598563	2.0484	1.25766	1.61293	1.40027	1.19829	0.214788
g11681	8.66441	4.65379	7.21074	6.1179	8.5262	6.54717	7.04565	2.7286
g11720	116.472	62.4368	106.647	116.807	84.3443	96.0503	102.672	70.7663
g11777	15.0461	11.0917	18.3769	13.8468	19.2652	15.6438	17.1069	8.30018
g11778	8.91575	3.93474	13.9164	8.17471	11.5029	6.62047	11.6359	4.71509
g11783	1163.71	797.449	1134.19	764.026	1317.14	875.233	1044.7	644.838
g11817	3313.71	2589.1	3447.39	2426.97	3332.67	2601.25	3382.06	2142.03
g11833	59.9884	35.8936	41.2147	39.8125	57.427	37.6867	49.9952	21.2607
g1187	0.6859	0.825582	1.20781	0.824416	0.925959	0.720555	1.141	0.3719
g11886	4.31417	4.97097	0	0.355544	0	0.137536	0.0518691	0.247369
g11915	80.4699	62.0217	71.6337	67.2404	75.1877	51.31	72.1187	37.729
g11918	0.927933	0.603193	0.854373	0.941445	0.909574	0.784657	0.632009	0.340872
g11961	132.182	104.478	67.4805	92.6904	83.0399	106.54	83.649	67.3939
g11982	62.8113	15.094	29.55	33.7192	26.9341	26.8989	40.919	26.0889
g12052	32.8967	33.7106	37.1126	25.0149	43.9222	31.4699	36.0144	24.0625
g12064	246.385	156.694	250.983	225.974	304.937	234.413	239.432	129.176
g12067	145.948	120.691	73.5957	59.5826	85.2792	64.3441	87.038	36.9003
g1209	21.0634	17.7311	19.2247	9.07173	22.7159	11.6952	21.7529	8.67847
g12091	12.4826	8.88968	12.138	7.20666	11.603	5.8066	11.4467	9.16238
g12102	4501.2	3285.85	4142.57	3175.32	4504.04	3616.46	4064.72	2286.45
g12123	195.825	100.498	212.037	137.513	208.806	131.951	195.403	113.293
g12125	23.5852	5.52667	8.55927	6.18072	9.12283	3.43925	16.9034	9.20765
g12134	136.489	66.0645	150.465	72.1482	146.24	70.548	146.775	60.3312
g12143	0.517965	0.393977	0.0823831	0	0.123515	0	0.115352	0.0536022
g12151	15.2236	1.32487	3.04696	2.93219	5.89346	2.16197	9.67031	1.77178
g12161	84.7259	78.9506	131.747	96.6968	96.7232	83.6576	89.7234	70.0775
g12223	2.73585	0.0439346	3.84852	0.684547	4.93493	0.652905	3.5314	0.859454
g12260	70.5091	66.3174	91.971	69.2212	84.4986	72.3138	87.5513	48.8229
g12270	117.337	85.4612	134.433	137.673	147.323	129.501	154.426	81.8062
g12275	295.656	226.934	329.625	284.71	381.183	299.721	348.288	178.299
g12437	1.48982	0.456474	1.73717	0.52095	1.84361	0.830651	1.65201	0.809353
g12438	6.08461	2.15761	9.18688	6.75713	6.64878	5.62516	6.9607	7.18337
g12463	436.356	348.477	439.715	472.458	398.871	439.806	508.7	383.856
g12471	45.6531	15.7192	66.3883	25.3607	61.614	26.0244	50.9528	13.9042
g12499	1644.99	1019.34	1514.9	1027.42	1402.4	1018.59	1373.27	1026.17
g12513	79.7768	72.0901	82.0446	40.9126	84.9408	45.6616	88.3763	51.5812
g12536	2.07722	1.08947	0.499952	1.03931	0.888761	0.535005	1.71492	0.942365
g12550	3.31273	3.12382	2.92424	2.53863	3.62034	1.63931	3.80068	1.80602
g12553	189.753	212.248	222.736	162.43	185.144	161.924	191.91	153.205
g12554	100.497	103.666	114.27	81.3315	92.4761	80.969	101.448	72.1363
g12566	0.678794	0.170571	0.364436	0.254526	0.516083	0.260517	0.560297	0.115755
g12602	31.087	22.1187	35.4038	38.3425	33.4769	37.2832	28.3737	18.8369
g12620	19.8115	11.0628	22.6762	16.0255	26.7151	15.288	21.0687	8.81349
g12634	174.553	178.295	158.829	136.819	166.06	134.05	149.117	140.059
g12697	21.975	22.4738	29.2245	14.5591	30.4807	15.8965	22.0525	14.8053
g12729	22.6009	22.563	38.0199	19.6679	34.1174	22.9251	39.3463	13.2751
g12743	1462.98	1568.9	805.092	1261.04	760.413	1153.59	1722.78	1027.14
g1283	13.9717	6.69567	14.2467	14.9601	13.287	14.963	10.1461	8.21061
g12837	12.7638	6.90783	18.9945	15.2475	13.6444	9.67422	15.9289	7.43305
g12928	74.8708	58.7181	71.821	57.6748	75.5658	68.3153	77.5375	59.6117
g12948	1.29937	1.20605	4.82601	2.00307	1.41228	0.883991	3.44546	1.72573
g12995	2767.64	1595.97	2782.58	1715.56	2739.74	1861.45	2506.97	1534.18
g12997	161.864	83.625	155.155	96.6849	133.727	98.6605	145.906	80.5209
g12998	1.44512	2.14767	2.05357	0.608785	2.12598	1.10407	1.86697	0.730035
g13095	294.468	104.051	179.07	184.93	207.686	173.796	221.261	91.7506
g13110	9.19501	4.80426	9.25032	5.82777	9.38487	6.86226	7.81543	3.7115
g13128	66.759	28.2867	19.1122	23.4159	27.7559	32.2401	27.1931	11.7943
g13132	28.6301	12.8979	32.6728	12.9828	36.1236	11.404	33.275	6.28292
g13143	7111.46	4274.03	6680.05	4511.01	7136.05	4505.65	6415.61	3577.92
g13161	77.7684	90.8606	117.608	59.2118	111.471	71.8585	88.7608	51.5154
g13162	353.039	309.689	530.848	347.027	380.918	368.133	483.558	288.155
g13163	78.0688	42.1744	77.9158	62.9569	62.7441	50.2681	73.2634	65.5371
g13235	1.0504	0.0442193	2.54989	0.165779	1.34759	0.306048	2.94651	0.42818
g13242	4.7009	3.31326	3.69421	2.36363	3.9412	3.50594	3.22221	2.61661
g13288	19.6908	9.30534	20.1494	6.192	23.7116	7.83771	17.3623	4.65329
g13289	8.4667	6.59947	17.6179	3.59389	13.8068	2.42897	5.70356	2.16287
g1335	50.3275	46.7038	35.7767	42.011	41.7284	48.413	48.6883	34.5983
g13392	8.1486	2.16383	1.33406	1.28251	2.03075	1.57572	2.45724	2.9226
g13442	69.1551	52.9887	91.8147	40.5788	61.5236	50.0616	82.1212	43.7443
g13447	15.3752	14.6965	11.6121	10.3497	12.2935	12.9838	18.5651	10.4911
g1347	12.3644	9.0329	11.7187	9.97539	14.1002	10.43	10.7511	5.53067
g13527	140.135	79.7302	133.184	164.747	163.985	140.266	176.656	96.2478
g13530	1.51155	0.202854	0.130835	0.104493	0.0841283	0	0.135933	0
g13531	1.97051	0.501031	0.17529	0	0.410114	0.157222	1.8525	0.0136534
g13536	33.2683	25.7974	45.9791	34.9369	31.072	35.3852	33.861	25.7878
g13544	10.2448	5.24255	13.3457	5.89104	13.5885	5.10437	12.4571	4.06706
g13545	4064.01	3304.4	4631.81	3152.92	4299.37	3335.57	4611.55	3460.09
g13639	5.72907	3.89784	8.46778	3.20716	1.73705	0.39335	0.575844	0.363987
g13653	197.231	77.6655	124.534	96.2568	142.801	113.379	162.35	56.9953
g13658	56.5299	19.3015	14.3889	22.4187	12.942	33.9187	20.6818	19.5631
g13674	41.0885	14.0243	58.5576	14.4354	61.9714	13.6068	57.3012	10.8762
g13707	58.2663	13.1269	72.7217	56.8276	55.8129	60.1599	46.5464	16.9323
g13729	5.95944	5.74605	6.11458	4.30036	7.35476	5.21136	6.5826	3.90667
g13754	3.21207	3.10424	3.09945	2.67654	3.13893	2.80781	2.61529	2.66401
g13756	186.676	123.547	239.348	160.142	194.646	137.502	240.711	154.057
g13803	134.711	157.764	109.933	119.236	101.279	134.361	188.174	110.592
g13874	0.19448	0.0637554	0.315808	0.15277	0.155021	0.17014	0.240128	0.0520727
g139	22.8204	10.3269	24.314	17.55	26.0489	15.6537	17.6779	5.85197
g13913	1.73597	0.578223	0.892763	0.26747	1.25632	0.36852	0.750445	0.52965
g13917	9.2254	5.61278	14.1383	6.89631	11.5912	5.64035	9.68625	4.14173
g13956	3.23939	0.705995	1.46501	0.972303	1.51612	0	2.27068	1.34011
g13997	4.33004	2.00144	1.88934	0.637912	1.4199	0.124649	2.87385	1.71513
g14	10.4385	4.54181	4.55386	7.06535	6.16698	5.55196	7.02656	4.42566
g14004	5478.52	3556.46	6191.74	4254.52	6421.01	4396.54	5613.58	3576.22
g14006	104.938	58.7004	119.764	52.8835	116.895	58.3157	137.643	59.4605
g14017	392.51	77.4069	174.355	80.7971	139.887	66.4532	192.591	86.0683
g14040	1.56881	0.865733	1.23454	0.98495	0.881486	1.51032	1.53428	0.514045
g14044	546.475	327.012	471.503	247.98	601.417	288.019	401.021	222.167
g14046	33.1272	9.94372	18.2588	4.77777	33.3492	4.70612	10.8324	5.04221
g14053	22.6036	17.8289	14.2892	22.8298	17.7795	22.0026	23.3408	15.6705
g14061	6.42681	1.35075	3.26501	6.59834	4.22572	3.51805	8.62184	6.51972
g14062	29.3037	7.15442	11.8723	10.1378	12.604	12.3068	26.0118	4.11933
g14065	16.6949	8.73246	9.29867	8.83724	10.4587	8.26471	14.292	7.08742
g14074	19.4635	6.02451	31.1791	9.37319	31.1744	7.94164	27.9226	6.78081
g14075	66.6928	16.7048	87.199	21.5413	98.2573	21.0464	79.9244	13.2635
g14081	5.1956	3.28413	0.899322	1.90661	3.20734	4.02402	5.41063	0.696904
g14085	56.913	36.8925	61.2124	64.4491	58.0914	63.4014	52.953	41.7613
g14096	51.0425	37.5174	55.3516	43.5603	46.2154	33.5799	55.3551	33.9937
g14102	37.6518	17.9118	37.1543	11.3234	31.1079	16.0981	30.0973	6.78156
g14104	41.0395	18.4953	40.6395	14.5261	33.1013	20.9836	34.9404	7.84013
g14126	3.70066	1.99319	4.30444	2.66914	2.98973	3.02542	2.64996	2.09877
g14133	8322.01	3991.51	7126.73	4133.37	8227.3	4367.75	6593.19	2817.57
g14213	100.701	12.6248	108.438	7.67592	126.372	8.3175	117.452	23.9265
g14215	224.078	23.6437	163.668	15.265	206.795	15.0697	218.058	38.5598
g14273	11.0808	8.34367	9.29586	7.18771	10.1133	10.7488	11.6474	11.8925
g14286	7316.43	4245.04	7687.64	5075.01	6669.25	5244.4	7570.46	4898.88
g14306	0.119208	0	0.0551177	0	0.0244995	0	0.0197929	0.0518386
g14357	58.0493	59.6387	97.081	48.4692	68.4286	64.3977	105.688	44.5816
g14392	29.4215	10.486	33.2358	16.0244	30.1516	18.1418	42.6358	17.0803
g14434	69.8099	42.125	96.5228	76.7758	64.164	71.3606	91.6719	74.4963
g14459	26.7421	13.4491	20.0054	21.2768	23.9498	21.6426	23.4775	15.0566
g14502	14.996	11.577	9.46445	14.8849	13.1436	14.2071	13.7867	12.0179
g14508	16.2539	6.18028	9.76927	8.58482	16.5785	9.43172	9.70905	2.5503
g14510	8.10441	1.73222	4.29449	2.44723	9.17841	4.65893	4.85056	0.933889
g14511	0.124885	0.027432	0.061074	0.0538008	0.0200885	0.0378073	0.0238071	0
g14514	1.84708	0.314362	0.896774	0	0.945659	0	0.114374	0
g14515	2.27383	0.0300699	0.697396	0.108123	0.980233	0.106763	0.57265	0.012384
g14568	7528.01	4983.97	7917.15	5361.26	7974.49	5297.28	8353.01	4857.54
g14670	8.85827	0.533214	26.0567	0.370464	18.898	0.276488	31.9388	1.19893
g14678	0.272865	0.157165	0.224493	0	0.0586295	0	0.232938	0.225178
g1469	1.52124	1.29897	3.60214	0.545297	1.89942	0.0750634	3.46139	1.16259
g14696	13.0075	3.23065	5.8937	2.61191	9.54188	5.50607	7.93498	0.74736
g14762	0.149009	0.0630942	0.101701	0.0184039	0.047945	0	0.0603152	0.0820146
g14829	144.09	9.34588	185.249	14.2846	183.796	9.86357	199.046	10.3952
g14854	4.87526	1.9548	0.155999	0.417394	0.817579	1.2791	1.78612	0
g14859	40.3579	19.9993	23.1281	28.3275	33.5246	32.5086	28.5181	19.7749
g14878	206.948	115.911	181.841	181.286	255.316	182.684	173.293	102.989
g14883	2.07886	0.312448	0.0260954	0	0.554924	0.0349035	0.34612	0
g14884	2.83748	0.25122	0.364217	0.00907863	0.880063	0.0302287	0.893758	0.024621
g14885	5.2638	1.66261	0.482464	0.0187823	2.03805	0.655304	1.59018	0.364691
g14913	267.717	157.169	121.022	177.887	96.4698	178.725	208.722	80.9659
g15022	30.5605	15.1249	18.4897	19.4009	25.0039	19.9635	26.3501	11.2628
g15124	24.9841	10.7386	10.1701	11.9775	17.9198	17.3416	14.6177	5.08629
g15160	39.8261	14.7467	3.93948	5.02757	7.85652	10.7179	12.652	6.68134
g15194	118.657	59.4895	124.297	103.624	130.307	70.6905	124.889	102.222
g15205	6.49564	4.96552	7.0348	7.28694	7.9317	6.96456	8.27964	4.03215
g15212	0.39457	0.391414	0.523442	0.207418	0.493748	0.175459	0.504198	0.144081
g15266	38.5566	21.6049	17.8605	15.2559	26.894	17.5136	32.0481	29.137
g15270	0.513365	0	0.178956	0.079852	0.124172	0.251813	0.226168	0
g15370	0.311598	0.161387	0.124998	0.194581	0.241067	0.0389673	0.350495	0.03081
g15439	20.3477	14.9698	23.5263	25.3644	20.4497	20.1896	25.1916	13.7871
g15481	33.2673	6.46652	7.19016	1.8318	6.19797	2.12773	12.24	2.62538
g15546	13.0234	8.17613	14.8583	4.1706	16.1104	6.40046	13.7212	2.98362
g15668	27.3133	18.9713	29.9969	30.4058	39.8714	24.8651	32.2063	19.1471
g1573	1.3503	0.569633	0.058011	0.167048	0.157415	0.0653276	0.264347	0.0396817
g1574	2.24706	1.17164	0.17614	0.828073	0.760983	0.422572	0.630326	0.060243
g15816	0.0807589	0.0416197	0.492499	0	0.0735013	0.0503804	0.159377	0
g15835	700.033	600.251	418.038	608.696	477.009	584.046	612.579	506.812
g15906	8.92239	7.54675	24.1804	12.8177	8.70528	8.81636	16.7554	10.0434
g15921	17.1661	4.40695	8.51901	4.7082	12.3321	5.20298	18.8071	3.90454
g15959	0.468677	0	0.344961	0	0.728869	0	0.498454	0.0641672
g16004	21.0108	8.16856	18.2327	8.79914	18.9746	11.3934	23.6861	8.66416
g16049	11.7317	11.9171	13.5105	11.611	11.162	9.81118	15.9044	8.17613
g16052	9.34891	7.10605	8.8111	5.14277	7.22655	5.85248	8.3545	5.51128
g16073	11.478	3.32543	8.19559	6.28822	15.2616	3.30008	9.60032	2.58576
g16082	2.72111	0.751837	0.557827	0	0.413779	0.308516	0.817901	0.579641
g161	5.00109	2.32594	1.08749	2.90788	1.02128	0.671425	3.72233	1.64232
g16106	21.0485	19.5085	18.4154	17.8473	23.0325	18.4218	21.2024	14.3873
g16116	3.41118	1.00847	5.66372	1.36796	5.71663	1.92	5.71701	1.01459
g16120	12.1617	2.29604	8.76014	5.58863	10.732	4.76504	10.8955	2.60846
g16121	4.42218	0.889873	2.90845	1.75175	2.55498	2.12471	2.88351	1.50758
g16122	7.59725	2.11831	7.4412	4.03345	6.98413	3.69864	8.34955	3.83986
g16142	0.351496	0.147686	0.198105	0	0.470889	0.0851805	0.181959	0.117387
g16319	21.8448	2.68309	1.42371	0.277116	3.07958	1.82869	3.17729	1.3899
g16320	39.9825	12.0781	5.30836	1.06601	9.23091	3.41674	19.5944	3.59906
g16321	51.9814	11.916	9.29995	1.93173	20.4384	3.42561	22.58	3.53511
g16365	85.6524	40.2635	45.1026	33.2497	64.1789	50.1339	76.8037	28.4966
g16411	0	0.728003	1.4433	0.187676	0	0.611613	0.905957	0.556556
g16414	4.67837	4.75325	5.20406	4.67625	5.13336	5.00269	5.14143	3.38188
g16431	35.8113	22.6319	48.2735	39.8453	40.4818	39.6623	42.4796	19.0992
g16442	4.07174	0.389926	0.856555	0.0915678	1.26157	0.075932	2.18231	0.134355
g16443	2.42009	0.629461	0.42759	0.0603707	0.865217	0.066251	1.72688	0.681097
g16455	3.10667	1.81798	0.636987	0	0.387318	0.152548	0.112531	0.0926617
g16586	0.507207	0.49986	0.214669	0.11741	0.266636	0.136812	1.08797	0.0609588
g16594	10.4084	4.71908	13.8285	11.6291	14.2666	10.1578	13.1418	3.06735
g16647	1.33191	0.903115	0.528559	0.34027	1.31118	0.362284	1.52594	0.248557
g16648	8.95401	1.56342	2.51434	0.749372	4.36873	1.22007	5.55639	0.664239
g16654	6.97271	1.61115	1.9114	1.34046	0.51038	0.889438	5.69674	3.01067
g16675	25.4782	5.76843	5.15541	3.51975	8.32759	4.26391	5.73941	2.54811
g16745	0.996031	0.441986	0.990501	0.401295	0.842765	0.29203	0.524403	0.33841
g16748	5.25107	3.87556	10.1139	4.73935	6.35104	4.2836	5.55878	3.45231
g16772	18.2064	3.00041	1.8595	0	1.55047	2.0076	3.7855	0.38075
g16815	8.00145	6.97826	10.8341	8.09239	6.61821	9.96487	8.62082	5.81802
g16832	0.685305	0.362564	0.671419	0.646887	0.363862	0.45267	0.677649	0.200799
g1684	15.2357	1.0321	4.95956	0.173922	7.74276	1.1999	4.2714	0.204943
g16859	6.98141	6.59073	6.02767	5.24636	6.37522	5.65483	5.64959	4.08275
g16897	1.28414	0.557091	2.66514	0.340399	1.15047	0.671899	0.970103	0.129629
g16900	13.5183	3.84803	13.8195	3.36718	7.07795	2.29519	10.9015	1.56933
g16997	2.80753	1.99973	10.6193	2.73681	6.2267	5.19068	8.5561	1.98938
g17019	19.7483	9.3884	22.9898	29.8583	23.6971	25.3027	22.16	13.222
g17093	1.46219	0.0999555	0.568223	0.108819	0.208969	0.120544	0.53339	0.0896664
g1710	5273.74	3165.96	6036.26	3886.98	6413.36	3946.64	4877.52	2833.69
g17215	26.7573	13.4078	30.9383	28.3666	25.0131	29.3905	28.7085	17.1565
g17223	7.21525	3.0045	8.95124	3.97542	11.2521	3.75028	8.23731	1.83755
g17276	17.3378	2.45625	28.6429	3.65578	28.9461	4.33119	27.1048	3.67106
g17278	0.386255	0	0.119724	0.0988423	0.14869	0	0.104315	0
g17305	4.77446	4.54465	11.3785	5.84791	9.5387	6.94483	11.1829	3.13818
g17441	37.8328	24.0504	19.5755	15.7733	27.5528	22.9513	17.3661	10.7138
g17442	14.3573	13.7301	3.96694	3.9346	7.50576	7.11539	5.03526	3.79888
g17443	0.43385	0.332407	0.179442	0.0444042	0.311513	0.0467332	0.197675	0.055248
g17446	6.48278	2.04178	4.24351	4.2026	6.08897	5.41141	3.97732	1.52228
g1746	1.3985	0.435721	0.468802	0.542704	0.716587	0.195349	0.463139	0
g17465	1.56634	0.188308	0.713784	0.125097	1.64996	0.228579	1.44543	1.10023
g1747	25.0776	14.4956	14.305	13.2128	18.2973	13.8157	20.7361	7.59811
g1748	4.07214	3.13879	3.00346	2.57734	4.55097	3.5767	3.68777	1.58202
g17510	0.771156	0	0.139046	0.0553126	0.0811238	0.0579469	0.6826	0.763833
g17533	248.188	164.792	143.33	71.8951	190.514	119.596	191.506	92.7978
g17611	3.92988	3.97956	4.53694	3.70967	3.96849	3.86509	4.06843	2.68822
g17621	0.238774	0.199467	0.399337	0	0.533907	0	0.27698	0.0424343
g17655	6.28484	0.864588	7.52469	0.618225	9.94559	2.517	9.44123	1.84332
g17656	4.06614	0.348853	5.87672	0.437171	6.05061	0.8632	4.16757	0.768687
g17696	6.22373	3.49686	2.75448	1.89887	5.47494	3.93472	4.82014	3.8713
g17849	21.4938	3.7028	3.9853	3.07381	5.84503	3.52601	2.4947	0.667976
g1847	19.1983	13.8727	19.5746	19.9825	20.765	18.2769	18.8767	13.4518
g1851	26.3857	15.2183	50.7877	29.2288	37.1186	30.5122	36.3187	21.0423
g1885	30.1014	29.7887	32.3672	25.8848	34.3192	26.5001	33.3599	19.0277
g1895	5.75973	0.92174	8.44544	1.30948	9.99941	1.42494	9.22815	1.07723
g1934	47.0761	30.8016	33.6121	20.3344	45.7682	25.1787	35.5568	17.583
g1947	28.7729	28.1814	32.2754	21.7458	30.9567	26.0904	29.0537	21.8922
g20	4.88363	1.40686	1.92633	0	5.60581	1.07514	2.44773	0.12941
g2010	1844.49	1275.76	1531.12	1218.78	1557.05	1371.34	1585.73	1012.06
g2028	0.843325	0.511635	0.659512	0.233322	1.04883	0.427987	0.366009	0.0551939
g2086	0.457092	0.374346	0.510178	0.188037	0.475826	0.373148	0.435579	0.344881
g2100	12.592	4.18669	3.63438	2.52393	1.81821	1.08112	2.95002	1.37448
g2102	4.70165	2.95551	3.81865	3.395	2.20248	2.1962	2.27949	0.740983
g2108	3.78374	0.465859	0.835493	0.0959892	1.43835	0.303409	1.17406	0.247124
g2115	56.6729	32.3761	52.959	19.2074	54.6807	15.336	47.2043	46.4159
g2145	30.6617	32.9448	47.2942	30.003	39.5941	25.0985	36.5632	24.1741
g2157	35.6972	4.1884	2.41649	4.57292	10.7518	18.1195	4.56365	1.21607
g2163	10.0322	8.85548	6.02961	5.45523	7.54345	5.79747	9.42337	7.30763
g2165	8.9965	7.12671	5.68249	5.68865	7.17104	6.72567	8.52935	6.53656
g2172	50.3185	43.8693	58.1932	42.9419	50.6574	49.3398	55.5345	28.8965
g218	151.564	127.44	172.771	176.963	198.086	173.665	192.349	126.401
g219	60.0276	44.7396	52.606	41.6955	56.6576	46.5305	50.5316	33.0635
g22	44.5006	10.6033	9.6672	16.5956	15.6185	24.1447	7.33679	4.09523
g2220	5.86081	1.72815	1.84863	1.18419	3.03803	1.65937	5.75618	0.353181
g2221	6.30895	1.64158	2.36538	0.885075	3.55846	1.35425	4.41613	0.934623
g2258	28.0698	21.7416	39.4671	17.8387	34.6778	16.4331	37.6958	18.8177
g2290	0.504744	1.01976	1.08575	0.1722	1.56407	0.0878549	0.577324	0
g23	200.804	54.438	52.6824	70.6888	62.4467	100.888	41.3653	20.7752
g2332	200.113	97.6295	173.463	147.725	168.157	162.235	129.445	116.703
g234	4.67632	3.26908	5.38259	3.78773	4.73114	4.73722	4.06568	3.01337
g2417	6.95794	6.74982	6.34046	5.03725	6.81352	6.06631	8.11805	5.47174
g2441	6.73666	0	8.72004	0	8.89377	0.120544	7.11055	0.218202
g2447	51.5193	2.08288	38.7093	1.64031	62.6566	2.4	53.4408	1.05993
g2450	5.52818	0.776222	6.26612	1.78504	5.97626	1.10234	8.66014	3.19251
g2451	24.0381	1.1183	18.7013	0.563617	24.259	1.69967	22.2692	0.25162
g2452	2.37716	0.56225	1.33563	0.583598	1.4102	0.317834	1.38738	0.385386
g2469	73.2698	44.9996	61.9573	55.6399	68.68	52.7109	76.3962	52.5863
g2495	9.50671	8.62308	2.38107	1.26505	3.04364	2.19165	1.00018	0.304654
g2519	10520.5	10874.4	10603.1	8530.02	10766.3	9071.45	10156.6	7643.99
g254	2.63948	1.13856	0.455319	0.487377	0.733829	0.951954	1.00105	0.200892
g2551	169.922	16.802	272.134	21.473	282.417	18.6411	275.173	38.7596
g2569	18.7364	11.9908	22.9836	14.3974	16.5449	18.1106	9.22045	6.26147
g2570	4.18069	4.11125	5.11689	2.10679	5.30626	3.58703	3.95153	2.70028
g261	18.1836	4.4413	23.6184	6.22697	18.475	7.10933	23.4204	5.00683
g2610	2.91077	2.36039	3.11137	0.720671	4.97411	1.97422	2.28996	1.89411
g2611	6.94141	4.11181	3.41559	3.37838	6.64316	5.34472	4.89984	2.35124
g2624	166.017	141.387	62.1581	81.4204	64.2482	95.4509	84.0409	70.8388
g2664	12.4929	7.32498	13.46	7.59063	15.173	8.52857	11.2535	6.6019
g2666	20.1284	13.1005	17.68	14.8123	19.5043	15.2863	17.1428	11.3496
g2676	5.3412	3.44401	5.24939	3.28227	6.46585	3.35326	4.4976	2.94416
g2716	54.5821	37.663	74.7731	68.5058	63.8114	68.7017	62.7748	35.8823
g2728	66.1049	40.3878	74.3577	67.4117	76.5334	61.3115	77.0868	38.6127
g2759	624.184	504.704	319.099	521.275	495.222	585.702	656.916	549.484
g2784	16.0432	12.8412	19.4224	6.00554	19.7049	7.57213	12.2582	7.85756
g2812	13.9715	14.3642	15.8916	15.9335	12.3243	12.769	15.1374	10.5747
g2842	300.07	246.809	354.865	313.45	367.565	296.289	313.461	219.903
g2850	188.021	8.06368	38.1418	4.91201	35.4117	8.8109	51.4319	7.86279
g2881	6.10257	4.77275	8.29862	7.64268	6.66942	6.27127	9.40018	4.04968
g2896	288.431	262.421	294.671	251.881	243.679	273.165	356.248	178.448
g2900	8.67459	5.80067	7.99933	5.75489	7.57315	4.83265	8.28032	6.37136
g2921	181.704	81.061	138.206	95.3864	130.208	95.1502	114.984	58.1041
g2928	48.0143	43.4848	31.6405	31.6361	37.9865	34.7318	48.8296	27.5332
g2996	120.758	20.3249	105.547	43.118	83.4405	41.1066	109.331	18.693
g2999	83.6574	54.1676	82.7249	56.7081	102.593	62.9245	84.7538	46.5399
g3003	38.807	21.6896	31.0135	20.2299	33.3587	25.2311	25.9289	13.9108
g3030	7.36255	6.13131	5.35974	3.92924	6.57464	4.86393	3.96989	1.8753
g3167	7.0638	6.98394	9.18406	4.44313	9.49397	5.63331	8.06674	4.80973
g3177	8000.11	4970.19	9057.33	5900.61	9571.03	5796.92	8251.54	4690.34
g3182	0.0497062	0	2.04659	0	0.0236989	0	0.93712	0.167089
g3191	1.47749	0.497794	0.378163	0.443419	0.765396	0.271961	0.487342	0.541742
g3192	103.265	68.2077	129.988	123.833	132.65	89.9432	106.381	74.8017
g3343	7314.78	4909.03	6680.06	4590.45	7739.07	4845.41	6183.73	3245.17
g3353	9.16654	8.8328	8.25075	9.56719	9.1693	8.37181	10.3299	8.10805
g3372	71.111	61.0439	55.1449	56.9658	59.6254	45.3291	62.5606	64.6187
g3377	471.306	412.539	494.534	449.69	519.549	406.495	434.868	369.142
g3384	5616.44	3231.05	5468.37	3760	6575.61	3853.58	4963.19	2996.21
g3426	28.1803	10.3698	19.6586	7.30015	18.752	5.27072	21.1877	16.2887
g3514	152.732	39.744	115.661	126.397	117.544	66.8199	102.549	41.9526
g3522	10.5113	9.56714	7.27868	9.17332	7.41112	9.71774	10.7046	6.9081
g3536	12.1321	7.55647	11.3686	4.9409	10.7871	6.08507	7.92353	6.15458
g3554	73.6212	23.8996	47.9154	34.5277	51.5805	31.3024	87.6965	25.6359
g3561	27.7584	4.68031	52.6166	9.50699	42.7089	9.81586	43.4237	8.67588
g3622	150.548	82.0915	135.172	102.6	130.28	125.386	81.8312	41.9879
g3624	246.35	132.086	233.338	178.524	195.672	216.381	146.464	72.265
g3656	25.5357	1.4602	26.151	0.502026	38.6731	0.935343	27.5053	2.72617
g3657	0.0839634	0	0.0557648	0	0.025983	0	0.0761327	0.0165993
g3663	27.8558	1.41222	41.2316	2.24503	49.2247	2.23828	29.8139	2.02449
g3677	0.259623	0	0.274087	0.241183	0.214159	0	0.1766	0.0269915
g3681	1037.61	207.439	1429.14	495.009	1473.7	426.813	1134.78	364.968
g3694	757.762	443.665	783.041	474.415	665.125	522.012	558.645	346.889
g3757	286.461	164.401	165.1	113.712	156.787	98.0196	198.601	67.3308
g3795	9.71054	2.80983	11.52	6.87443	8.89869	2.41262	9.07129	6.69719
g3798	28.0959	30.4458	48.1576	19.7071	31.7952	23.4324	29.6579	13.214
g3799	295.207	161.869	239.511	135.906	257.87	144.672	223.702	105.289
g3808	43.8517	15.0316	43.9685	35.7836	52.0721	24.3692	46.9063	9.19966
g3851	236.753	152.152	163.587	98.4973	238.533	169.079	245.36	76.3674
g3861	129.13	57.6717	91.0597	63.4336	99.1418	65.2232	120.52	46.3485
g3891	286.018	132.612	342.542	149.176	349.047	148.458	308.826	90.1277
g3917	25.5655	15.2636	21.9136	15.6647	23.6527	15.1668	25.4974	16.8904
g3962	197.438	109.642	154.72	62.1717	169.899	74.4255	127.334	112.263
g397	26.8294	10.5846	36.4118	9.7475	35.9024	10.8681	49.7677	14.0811
g3979	167.877	88.0652	175.845	210.35	167.351	205.168	157.098	110.65
g4008	54.342	21.504	42.4577	24.4454	27.7434	24.9894	34.4233	13.3599
g4019	39.4448	32.9656	49.1006	39.2009	43.8192	35.2055	41.7806	29.1022
g4071	21.6607	6.22615	7.95508	16.613	14.3984	17.8718	23.643	11.3078
g4073	4.71879	2.67586	5.71889	1.85869	5.48849	0.657015	1.9505	0.448287
g4086	4843.33	3184.46	4861.25	3513.48	5378.99	3739.76	4510.3	2755.18
g4107	23.5851	16.0334	18.2279	19.5921	19.7456	18.9879	25.2742	15.8009
g4108	52.2281	45.1349	50.0735	48.9473	52.3001	41.8663	54.3551	44.9974
g4112	110.552	68.4974	102.437	72.0356	115.824	71.9503	109.589	56.6727
g4123	6.3251	2.15611	9.65625	1.38182	6.19468	1.37922	8.64051	2.51441
g4156	0.765362	0.360067	3.56804	1.46289	0.0734139	0.166706	1.98363	0.674583
g4225	29.2348	8.49691	5.82915	3.61618	7.62711	3.38112	5.45941	1.39014
g423	60.458	17.9266	80.7548	25.6622	74.0205	26.0192	59.0556	19.2975
g4232	15.9832	15.4758	5.63192	7.08362	6.65691	7.51184	6.94989	7.09405
g4242	63.0524	35.2207	50.9474	29.219	50.1305	26.1681	44.0634	17.277
g4244	59.8541	50.8144	47.0012	27.2529	47.6435	25.1152	41.6385	23.971
g4250	4982.82	3604.15	3180.28	2530.86	3006.29	2698.88	2739.95	2076.08
g4257	233.807	310.768	478.497	155.042	314.88	154.107	274.727	177.257
g4258	93.4496	69.7518	172.357	38.6568	127.513	33.0158	83.3888	43.9245
g4309	10541	6344.95	3810.86	5770.78	4923.08	6584.33	7281.2	2520.24
g4310	21.0793	9.11182	19.5828	18.6587	21.304	16.358	17.9114	9.58055
g4335	1.06616	1.30388	0.501423	0.214529	0.317934	0.152038	0.534307	0.242003
g4365	6816.36	3628.77	6488.91	3952.43	6297.04	3833.1	6680.72	3268.19
g4372	24.1168	12.2229	19.1435	14.141	16.7014	19.9649	24.6163	11.2565
g4373	28.2913	17.2047	15.2066	15.6839	17.5242	23.9908	17.9958	13.9818
g4432	226.905	113.032	87.9255	139.967	116.907	137.691	123.321	92.6834
g444	14.2708	11.0792	8.76464	11.4183	8.80957	8.83953	13.1954	12.213
g4442	15.6866	11.6403	15.1479	10.541	13.6613	11.2923	13.2038	4.78007
g447	3.21899	3.57334	3.56129	1.99496	3.26498	3.01856	2.97352	2.18638
g4514	323.888	107.338	179.593	266.596	212.566	213.271	330.333	132.737
g452	82.3298	40.945	83.3117	33.7418	89.8833	22.6791	85.0435	74.2329
g4535	15.2004	10.3454	13.4676	9.3366	16.096	5.31313	14.9846	10.7713
g4567	2.20268	1.1392	3.15073	1.80731	3.39045	1.87817	2.71312	0.676529
g4568	1.3992	0.717684	0.63224	0.0871578	0.7134	0.239228	0.639468	0.20439
g4578	0.388495	0.555923	0.900289	0.257129	0.446885	0.149599	0.584181	0.123068
g4581	0.526519	0.0583379	0.204402	0.0729928	0.46208	0.248623	0.524241	0.168426
g4582	10.4778	4.30539	13.9136	7.02023	17.3214	4.69834	10.5819	3.3719
g4584	2.74595	1.33814	1.70977	0.446309	2.16028	0.65733	0.573699	0.38215
g4632	51.5011	28.6963	87.3958	35.7556	79.4243	27.4938	102.161	34.3381
g4635	1.44574	1.08311	4.77008	0.924298	3.28905	5.46758	3.70779	1.00041
g4657	2.48707	2.32399	0.984489	0.25928	0.358394	1.0917	1.16832	0.174301
g4666	3.80071	0.942094	3.83707	0.681296	4.42715	0.927332	1.11188	0.654024
g4715	15.2914	3.35907	7.5079	3.49281	8.9654	2.98633	5.16003	0.400918
g4741	10.3923	4.88969	10.0745	2.58707	8.69173	3.42663	5.85017	2.81971
g4792	374.216	166.362	37.1044	77.7018	39.418	90.0552	60.9008	38.4679
g4868	4321.66	2835.88	4479.26	3762.32	4502.75	3827.57	4397.41	3246.21
g4877	19.9016	1.13443	6.18634	7.81993	6.00934	5.11154	6.3679	1.2306
g4973	273.668	39.4691	13.1997	96.937	11.2895	61.1929	13.3877	52.975
g4997	11.958	8.70178	11.5726	9.92817	11.3106	10.7033	9.15279	6.64433
g5028	15.2984	16.129	27.3451	15.0808	21.3996	16.9169	23.241	13.131
g5043	48.2851	35.1337	36.7987	32.3096	39.0203	39.2396	39.0115	32.1636
g5057	34.744	20.4832	35.447	33.3977	36.5501	30.7455	43.1986	33.159
g5120	0.341233	0.0778381	0.0351687	0	0.0936294	0	0.0466595	0
g5231	4146.97	2954.4	4608.46	3025.4	4792.71	3002.1	3951.86	2678.91
g5233	18.8408	18.3176	19.2047	11.7758	16.2868	16.4642	16.6649	16.5391
g5274	11.6366	8.39777	13.143	13.4127	15.5833	11.7144	10.7878	5.70024
g5275	120.807	118.019	90.2712	97.5126	117.439	80.8651	112.7	129.097
g5311	6.73517	0.838592	1.79831	2.84075	2.93505	3.62086	3.18817	1.17497
g5475	9.98898	10.0718	16.6979	9.96832	14.4323	7.83739	14.2985	5.85933
g5498	16.1619	10.7492	14.6546	7.67077	14.2914	12.6466	18.0733	10.6097
g5499	115.242	82.264	131.666	50.9745	133.959	86.0415	125.062	51.0422
g5509	125.334	78.0461	190.722	85.3182	166.491	79.0378	171.417	89.0441
g556	13101.2	6294.52	13080.4	8023.19	13420.8	7750.11	12540.7	6291.35
g5575	45.7653	17.9604	40.0976	27.7726	48.9304	25.4863	44.852	17.2765
g5602	34.4094	30.7337	28.5678	19.3501	27.8256	25.7684	31.5837	21.5169
g5645	3.40168	1.17885	1.46561	0.479888	2.69367	0.305263	1.4113	0.0452943
g565	4797.41	3594.1	5745.29	4113.96	5820	4199.51	4836.06	2992.43
g5650	54.1005	22.8052	40.566	36.0389	40.6694	40.8959	20.3759	8.23656
g5676	45.095	12.4697	60.6546	22.1152	58.3886	16.579	56.7114	11.7558
g5709	50.2825	37.9289	60.3051	61.6558	53.4077	54.0378	48.3343	35.4948
g5711	48.623	31.3838	65.6952	55.6768	72.0696	56.0954	55.918	24.376
g5768	4.20327	0.590986	4.21122	0.87411	3.48025	0.520065	4.20778	0.41712
g5769	47.0944	38.6492	48.9505	43.1709	56.827	42.4539	54.0259	27.0755
g5780	4.632	4.9017	7.37901	2.39305	6.41709	2.52392	1.18331	1.31315
g5838	44.3167	38.2071	34.1798	34.7053	47.3928	38.7677	44.3641	32.2306
g5891	3.45848	3.49236	4.41398	2.53742	5.25541	2.7852	3.80918	2.94888
g5932	5229.93	3410.07	5882.84	3773.22	5691.25	3811.34	5372.2	3101.32
g5945	5865.94	4151.92	6331.28	4801.09	6378.51	4795.55	5751.95	3592.61
g6014	3.52645	0.31384	6.93593	1.35879	4.91803	0.78357	6.50929	1.50934
g6015	0.0649177	0	0.305471	0.0790213	0.0419425	0.0315525	0.0623017	0.0351561
g6024	9.44714	5.29406	5.60104	3.67289	6.26458	3.9578	5.83332	3.37099
g6066	0.336299	0.440828	2.62392	0.17787	0.193377	0.235538	0.350945	0.224583
g6089	286.784	3.40732	218.301	7.36438	427.479	8.88539	348.601	14.7192
g6141	42.0522	28.1932	25.8512	41.509	34.8238	37.9444	42.3166	27.2613
g6191	7.77086	0.640873	3.68031	0.201243	2.34215	0.317321	2.04493	0.314801
g6209	3856.51	2640.87	3721.5	2563.34	3824.9	2688.64	3583.58	1949.39
g6214	18.923	24.4833	29.8383	13.1165	32.2589	17.138	20.1971	11.821
g6215	4454.13	1877.63	3784.27	2035.96	3893.59	2255.22	4116.59	1903.43
g6253	43.6539	28.6672	49.8173	28.9456	55.2461	27.9824	45.031	30.9562
g6257	140.297	211.847	240.876	63.0171	258.629	65.5076	162.522	70.497
g631	39.5933	25.3638	49.1072	40.9713	47.1426	36.5621	44.237	27.766
g6348	18.397	10.7689	10.9517	13.4604	10.8513	10.5483	9.02809	18.6928
g635	193.064	117.023	175.096	177.202	191.492	183.898	165.894	129.605
g6445	53.8974	50.8928	32.419	51.2799	46.7486	48.826	54.7094	42.402
g6463	11.7396	8.96225	14.1031	9.19369	14.8848	7.95273	13.2268	8.10029
g6471	21.0479	20.1275	25.7186	16.1443	27.3529	19.3898	21.8397	17.5876
g6534	343.343	206.71	169.785	184.374	226.228	186.557	267.342	289.192
g6548	1250.76	547.982	1068.14	564.47	998.587	629.075	1192.32	460.685
g6549	86.54	71.7936	78.3122	67.016	78.5705	71.0689	71.9541	82.3302
g6580	5072.31	3427.31	3811.71	3164.05	4642.03	3518.14	4050.91	2294.42
g6602	41.3933	15.1347	43.606	22.7276	37.7925	24.4373	33.6018	11.1448
g6609	862.866	640.541	1128.5	753.88	898.172	795.718	869	657.8
g6611	259.387	13.6717	43.4114	64.4355	35.6796	77.6584	40.257	13.9918
g6613	27.7713	20.4953	31.9933	32.1434	29.2451	28.7023	27.4642	17.2393
g6639	16.794	1.42659	11.0527	2.91874	20.5836	8.32009	12.1271	3.69663
g6651	22.2883	15.0379	32.7982	18.2108	23.036	22.5623	32.8866	17.2074
g6656	14.6924	8.54065	9.67924	10.1205	10.728	10.9829	14.0913	11.027
g6657	760.805	254.303	489.267	546.734	518.377	389.619	563.03	590.965
g6666	40.9466	19.3574	52.7737	29.9989	58.9044	28.5866	43.8009	12.5717
g6699	56.0075	37.3744	53.1679	42.2117	54.7917	46.2099	58.6498	39.9109
g6704	94.6427	60.3779	99.6423	96.3093	105.233	85.3215	100.11	58.9357
g6757	53.2322	1.90784	34.1173	2.15758	37.9534	6.00688	51.7831	7.42709
g6758	3.14986	0.199911	0.781634	0.662371	1.11937	0.499588	2.91261	0.335381
g6759	3.64258	0.222203	3.6929	0.500426	5.03255	0.738263	7.04084	0.844977
g6761	4.9022	0	2.13868	0.107792	3.97836	0	4.63035	0.643204
g6762	59.8318	3.90552	30.3827	6.60228	46.5434	9.88936	48.9816	6.50033
g6765	7.09151	2.16923	10.2113	4.69003	10.6449	4.74975	8.08947	2.6879
g6773	2782.33	1371.56	2820.44	1493.62	2930.12	1508.66	2694.14	1218.75
g6790	10.6718	4.38471	18.4805	4.03076	15.356	4.8369	18.7133	6.14408
g6802	20.3469	0.500946	9.87641	0.660318	9.60056	0.805717	19.0727	1.1735
g6803	11.496	1.40445	15.6709	3.96645	22.7013	4.09175	14.2795	3.85043
g6804	6.37505	1.15949	7.66429	1.30342	8.06586	2.80965	10.3494	2.82568
g6805	13.644	0.618986	6.95389	1.74609	9.50495	0.820165	18.3067	1.62951
g6806	6.04082	0.16131	3.37158	0	3.67387	1.37128	6.06517	0.271315
g6808	4.96042	0.168734	6.66339	0.837636	4.841	1.02462	7.60877	1.11855
g6809	235.711	12.1057	281.387	46.7546	400.483	43.8549	269.312	26.777
g6810	64.8442	1.17514	34.1887	4.42882	47.722	5.68599	81.5629	3.29042
g6821	4.73597	3.79984	7.55287	4.00912	5.55113	5.02941	5.13475	3.89951
g6827	6.20961	4.51829	4.51491	4.44677	4.78975	3.61519	6.11101	2.78969
g6855	22.3665	3.3816	3.02516	0.472353	10.8081	0.812087	4.51076	0.204743
g6857	21.336	2.52214	3.83924	0	10.8975	0.599357	6.14333	0.11057
g6955	53.0914	8.6473	77.3445	14.4867	78.4994	16.0939	76.5093	15.0929
g6988	0.138782	0	0.241464	0.0705386	0.057327	0.0756702	0.198604	0
g7037	0.217057	0.133971	0.0827325	0.0464459	0.0683829	0	0.184145	0.0234933
g7038	9.0805	3.33346	4.50071	3.77562	4.89133	3.09347	4.27061	0.772265
g7112	10.627	1.68404	23.1872	2.25307	14.6012	0.194536	28.3077	2.9474
g7115	1341.26	851.855	1468.48	967.279	1579.83	1016.91	1294.9	726.775
g7125	15.1049	11.818	20.1783	12.2132	16.0178	10.6841	14.7668	9.94701
g7139	9.28235	12.6838	20.1696	8.0138	19.8828	8.74964	15.5692	8.61052
g7144	45.8475	44.3862	46.3149	35.8066	50.9854	45.1191	50.0913	31.8476
g7156	16.7178	12.0892	7.57355	11.6372	10.0298	12.7159	8.8046	8.8231
g7262	15.462	15.846	18.9413	12.5579	20.3821	15.2809	17.5367	13.0562
g7285	11.4868	11.9083	9.40264	6.52818	11.6327	8.65457	14.9397	5.50713
g730	22.8526	1.15765	1.51037	0.54341	1.20716	0	16.7107	2.57184
g7306	5.47531	3.89406	7.94793	5.46255	6.63539	4.08414	5.77771	2.44067
g7324	375.24	274.612	396.352	278.384	425.367	294.077	357.802	218.016
g7326	422.996	228.281	176.97	309.498	201.884	265.684	321.073	91.0973
g7339	19.2557	5.7354	5.11072	9.77428	7.02768	8.17691	13.3684	2.26597
g7364	89.0161	77.9188	76.056	69.2361	78.2811	72.8723	79.2949	77.4895
g7366	7947.96	3958.09	7529.27	3808.34	8559.76	4136.71	7413.67	3330.38
g7395	0.593557	0.469021	1.04018	0.0579399	0.269516	0.0922649	0.427436	0.103413
g7396	34.1338	35.4107	40.7905	31.286	36.2761	22.1902	32.8607	26.2271
g7400	25.0478	1.3384	8.56484	1.16285	13.5463	3.69921	24.0516	2.48734
g7401	3.95476	0	3.22697	0.215584	1.82806	0.474559	3.446	0.0741279
g7402	2.91434	1.40722	2.047	0.790619	3.02067	2.56062	2.65445	3.85623
g7403	27.8451	1.05085	26.2942	2.55609	27.4642	0.932383	42.6522	2.21976
g7404	17.1382	1.14511	5.26427	0.431729	5.24557	0.923371	10.495	1.61409
g7409	15.689	0.916712	2.97	0.449081	5.52263	1.60208	10.0095	1.5983
g7410	8.85341	0.35569	4.98791	0.521102	5.23099	1.53329	6.15087	0.644882
g7415	32.9197	1.45717	6.53349	0.573835	12.2759	2.08815	8.90607	1.56836
g7416	7.54863	0.251235	2.27508	0.387771	3.83008	0.28981	4.3098	0.335231
g7425	38.1506	1.92036	58.1623	4.58948	53.4037	3.34567	84.8814	7.19374
g7426	29.9145	1.80154	15.3385	1.31524	12.2048	3.93881	34.3015	4.46596
g7428	9.61027	0.739184	5.4424	0.942285	6.34429	2.23336	8.73851	1.61099
g7430	16.5055	0.449952	8.18334	1.20133	11.4953	0.379044	12.9786	0.545791
g7431	142.886	5.84516	31.5312	6.94566	54.5943	13.0458	88.8969	11.1723
g7433	34.8367	2.43911	45.452	5.51942	46.8448	3.46234	69.9651	4.13749
g7436	41.5649	1.87223	33.5863	3.23755	45.2691	7.64173	55.4089	6.69003
g7463	106.827	48.9894	149.252	106.45	134.884	119.013	83.3419	43.414
g7466	8.96357	7.32936	6.38937	6.05607	5.93318	3.3705	4.56473	8.33961
g7488	5742.73	3870.51	6045.76	3699.95	6944.01	4248.68	5211.5	3222.52
g7608	93.0318	63.3987	112.28	98.9398	125.032	96.6164	114.734	73.1977
g7617	58.3582	40.2193	58.2505	68.6981	67.8493	63.82	59.7878	45.3481
g7619	7120.79	4293.25	7312.94	4858.05	7007.22	4917.47	7234.27	4564.15
g7631	533.161	600.926	734.006	497.281	588.925	543.077	637.755	449.237
g7645	4.95936	0.803739	0.621431	0.739892	0.64941	0.473428	0.55522	0.308801
g7652	23.1909	15.8181	16.4819	20.7556	18.6369	17.7678	19.7698	19.6961
g7682	63.6201	47.2721	30.6423	40.0472	25.5075	52.2883	32.6115	31.2549
g7689	9.1812	3.55365	9.44683	2.92507	12.0618	4.34176	7.55207	1.72758
g7692	0.802079	0.224088	0.273713	0.155443	0.9351	0.360566	0.342185	0.0934559
g7719	21.7703	11.9222	25.1657	6.13421	35.7342	7.39749	24.0989	8.27849
g7744	15.0127	8.08943	11.1791	9.57735	12.6113	10.7873	10.5369	5.2093
g7772	142.453	95.3467	59.1596	82.3636	73.5992	81.1035	113.286	73.6449
g7775	102837	53957.4	48155.5	42716.3	48409.6	37725.5	36839.9	12040.2
g7815	198.222	202.341	185.389	210.207	199.679	197.727	243.809	186.044
g7816	22.5259	21.606	24.9122	24.4101	23.8364	21.5233	24.3798	19.0379
g7821	104.942	92.878	122.091	95.852	94.4282	98.4168	110.831	83.0023
g787	8.8783	8.05724	11.6018	7.07112	11.2987	7.32279	10.5515	5.02018
g7885	226.222	213.782	199.996	203.264	197.525	248.442	278.802	185.953
g7934	28.9812	7.62635	13.8117	18.9574	22.1597	21.8805	27.3451	38.3817
g7964	10.8344	12.5241	15.0699	9.76337	15.1671	10.1029	12.7692	10.1143
g7976	3239.62	2384.87	3352.88	2365.26	3265.73	2470.63	3283.76	2106.53
g7982	17.371	6.19857	18.8531	11.1018	23.872	10.6213	16.4854	8.18609
g7983	3244.36	1600.4	3488.14	2179.3	3267.87	2176.89	3193.61	1891.6
g7993	15.4664	10.2692	9.59226	11.9829	11.2648	8.75765	15.1131	12.3241
g7995	24.611	9.70265	19.8041	20.9716	20.6243	17.8611	24.4487	20.0498
g8005	0.0604728	0.344613	0	0.282933	0	0.460574	0.850934	0.118179
g8024	30.2572	30.4989	27.5643	28.7491	23.5117	35.1055	36.4656	26.6051
g8078	5.28754	5.06321	5.99556	5.20529	5.26769	6.45415	5.82113	4.90919
g8102	130.852	84.8855	144.966	137.239	139.664	145.232	133.207	79.2904
g8116	79.5879	55.3793	69.5792	73.6868	73.1099	65.1012	56.7513	44.8152
g8134	3.83192	2.17558	7.9275	1.54475	5.13554	1.1155	7.67895	4.35951
g8145	75.1161	33.3292	108.83	67.9555	82.982	66.4149	89.9381	42.064
g817	35.013	37.9131	35.1407	40.7208	33.0895	36.9847	41.9842	27.9122
g8190	0.809399	0.952772	1.21067	0.485009	0.440577	0.253853	0.393956	0.455596
g8192	26.742	10.6678	30.8591	31.2262	35.3188	29.3785	28.5653	14.6875
g823	538.906	182.879	491.17	152.027	625.841	132.356	678.927	173.634
g8232	244.702	234.375	146.789	109.473	161.108	146.309	140.095	53.536
g8236	13.5838	10.3164	10.0534	9.87028	11.8818	10.4206	10.6338	8.76118
g824	0.534683	0.160232	0.161804	0.172102	0.366543	0.193517	0.499572	0.203085
g8245	78.2392	3.12116	122.576	7.81846	112.23	12.5903	189.876	25.1418
g8247	40.5849	0.744077	10.7621	0.142105	16.5839	2.88526	16.6646	0.703745
g8254	9.81231	5.59652	7.39934	9.45702	8.25489	6.59518	10.7675	11.3681
g8269	13.2775	7.08514	14.9906	15.4603	13.2891	11.669	15.6929	10.2078
g8270	34.6358	6.66427	48.7383	25.329	29.1204	26.2998	14.9808	6.37637
g8286	2.08749	1.02056	0.712718	0.549921	0.663825	1.5112	2.21122	0.47126
g8291	12.923	4.10664	7.20035	5.35935	9.32786	3.88079	8.47544	1.67548
g8297	33.3056	1.00146	10.0158	0.431729	10.8017	1.80045	30.7618	4.54885
g8298	16.1767	14.2956	13.9603	13.5821	13.9863	12.3358	15.8959	15.2841
g8306	18.25	9.24314	21.3478	22.9534	25.7103	18.0289	19.1824	10.3545
g8331	22.183	11.3366	18.9631	17.7635	17.2425	18.2055	17.7498	17.9298
g8374	6653.51	3572.42	6492.22	3867	6827.28	3891.42	6201.32	3282.72
g8383	49.3956	19.6284	37.94	26.2975	51.3281	20.9506	46.0621	30.0029
g8391	98.6354	65.7785	114.382	69.2225	88.5231	71.2861	105.694	54.5679
g8392	1388.31	1168.81	1019.37	1064.31	1053.26	1122.55	999.213	919.262
g8421	0.486389	0.175553	0.179553	0.15397	0.589301	0.12046	0.48337	0.0348737
g8458	16.5916	0	5.74598	0.284211	8.28801	0.334333	3.28221	0.0977249
g8459	15.605	0.199911	25.684	0.547173	23.8477	0.23347	30.6705	0.549973
g8461	14.6032	0.100654	9.47391	0.949918	10.6337	1.0945	1.89325	0.841739
g8531	3744.09	2562.22	3284.83	2551.29	3191.25	2892.46	3276.91	2208.82
g8560	1.40371	0.354957	1.83221	0.391287	1.68269	0.369624	1.76398	0.74227
g8569	20.283	20.8734	25.6253	19.0888	20.8003	18.447	14.2404	15.0201
g8573	0.181771	0.0893335	0.17328	0.0939627	0.0882744	0.137063	0.163578	0.124061
g8598	21.0587	10.8663	19.8962	13.9014	24.1492	13.2133	23.3801	12.1892
g8626	163.891	57.5576	139.622	57.438	146.389	49.3762	174.154	48.7812
g8665	17.7038	5.58367	21.4109	7.17862	26.5847	6.06588	16.4878	4.00015
g8717	0.329937	0	0.379602	0	0.140603	0.319205	0.340243	0
g873	11.9171	7.7421	9.29144	8.03424	13.5514	8.20947	10.6652	5.8512
g8738	12.7655	7.95835	15.4093	10.8379	11.8177	9.11848	14.6743	10.086
g8807	1.89967	1.22955	1.90105	1.77909	1.67043	2.09507	2.35038	0.993517
g8902	10.2243	0.923959	7.17176	1.9059	15.9516	1.73086	10.7679	1.69603
g8903	5.4142	0	7.57872	0	3.60524	0.640266	7.65042	0.0741279
g8924	20.7015	25.7145	33.6625	18.8076	21.1306	24.5509	24.9741	21.7442
g8943	286.335	333.55	356.548	257.556	289.828	239.493	225.415	200.249
g8993	18.226	14.4992	17.7368	10.2587	20.5596	14.4334	12.8065	10.8216
g8994	31.2131	28.8018	28.9737	18.3099	35.359	23.086	25.376	16.9004
g8995	13.141	8.37592	13.161	5.21193	12.9268	8.64001	9.75863	5.66891
g8996	18.2031	13.4511	9.0652	6.63506	13.9871	8.55416	7.52458	4.49931
g8998	21.8228	19.0344	20.1428	11.9874	28.7698	16.6804	14.844	13.0763
g9066	6818.72	3434.08	5101.24	2573.38	4842.64	2678.45	5424.05	2568.54
g9067	37.7608	29.9697	17.828	14.3144	19.161	10.8836	16.9343	13.1436
g9072	1945.91	844.952	548.815	726.972	859.622	901.997	577.317	471.087
g9073	1350.14	416.447	1044.13	455.684	1223.31	554.822	973.525	505.314
g9080	0.435907	0	0.498522	0	0.274888	0	0.375263	0.0390707
g9081	14.2135	5.68051	6.01506	2.4709	6.52364	2.68849	6.02583	3.44611
g917	3.6233	1.87125	2.09206	1.44061	2.05877	1.71317	3.45918	1.00915
g9186	12.7131	6.60144	8.26277	5.8512	8.36823	5.06943	10.0759	3.89453
g9187	20.2952	9.46051	10.6012	9.24942	10.4866	11.4239	11.6494	7.17483
g9188	9.93597	1.68134	6.05481	1.60517	7.82245	2.48182	10.4348	1.15404
g922	0.0732425	0.0191313	0.0246783	0.0203741	0.0431474	0	0.0357448	0
g9220	15.801	13.0071	29.2907	17.4126	20.7967	17.4814	22.3351	13.9073
g923	1.25678	2.26626	1.43585	0.717449	1.43171	0.533475	0.428558	0.192444
g924	22.7652	11.208	15.5541	2.58701	24.7199	7.15669	11.0362	2.67936
g925	28.1422	14.157	23.2884	8.20995	28.8213	15.462	23.3073	7.97009
g9256	309.027	184.629	138.047	173.736	181.705	145.809	195.983	203.833
g9257	9.59596	5.0578	5.74653	10.0191	6.59274	4.80163	7.80603	11.0556
g9261	60.1352	7.4331	15.5879	3.84038	24.4932	7.47466	23.7736	4.06495
g9274	4.86687	2.95226	5.51949	5.09293	5.11454	5.05026	3.75177	2.952
g9278	3407.98	2305.14	3364.78	2636.17	3480.16	2606.56	3293.29	2264.06
g9301	589.415	460.515	352.571	315.368	390.536	277.323	638.524	384.333
g9339	0.319689	0.567747	0.911681	0.0441065	0.101119	0	0.208818	0.0430479
g9428	1.68878	0.395166	1.00266	0.604564	1.60642	1.18606	1.32614	0.511651
g943	8.3771	1.00881	1.35782	0.137411	7.41134	0.14153	3.51119	0.0528115
g9484	1899.49	1223.52	1959.6	1277.29	1919.42	1332.24	1836.09	1051.38
g950	0.650521	0.124756	0.36875	0.617719	0.417824	0.281945	0.505627	0.488975
g9509	5.7304	8.12097	10.8788	5.281	9.19246	5.7387	7.38467	5.33261
g9515	159.15	102.006	60.1735	105.986	69.7266	108.413	117.07	91.4337
g9524	7517.51	3276.78	6552.45	4712.53	7975.2	4582.4	6257.77	3469.06
g9534	9.38133	3.20303	3.00851	6.09336	5.04412	4.95373	4.91795	2.0197
g956	0.388175	0.715353	1.2134	0.256874	1.02974	0.211766	0.736227	0.196337
g9571	19.8612	3.85874	24.149	2.73651	26.7153	3.85155	24.6535	6.22653
g9631	8.37819	8.66282	9.7356	6.02538	11.4463	9.1533	12.0486	3.91627
g9650	1382.5	796.161	1468.63	924.051	1494.02	973.666	1382.15	816.207
g9705	2.00011	1.00305	3.18893	1.31406	1.94729	0.372616	1.52685	0.915769
g9715	1631.93	920.737	1437.59	1018.22	1384.57	958.378	1596.76	911.683
g9721	4.47261	5.33135	4.91207	2.76912	2.89176	3.3497	3.12171	2.44969
g9730	134.187	95.6546	27.2963	44.3189	32.0905	73.0537	100.31	32.5092
g9732	240.996	254.612	306.858	203.235	280.455	201.405	271.932	193.364
g9802	3.4048	1.34564	4.31687	0.590234	3.35481	0.469165	3.48759	0.933641
g9821	34.7046	15.5676	21.9064	7.27741	31.4096	7.97876	29.9263	13.77
g9827	26.4051	14.4006	31.2272	26.1832	25.1736	22.2833	25.0863	21.3863
g9855	41.0587	17.7597	35.5565	26.8298	39.3198	28.2906	36.101	15.8455
g9862	2872	2000.25	2631.69	1840.34	3145.34	2071.84	2432.82	1296.04
g9896	71.1084	64.4972	72.2195	44.1303	52.34	45.8955	59.4765	37.3234
g9924	41.1868	18.5197	39.6953	12.6689	38.3982	13.0591	39.5431	13.1445
g9934	127.102	95.0698	149.742	91.6061	127.515	77.9304	135.669	91.4076
g9948	44.8682	34.9308	32.9761	37.2503	38.7582	36.7253	42.8055	43.5296
g9982	2.52175	0.358959	0.710668	0.0515882	0.273377	0.0566131	0.216949	0.236109
g9998	30.664	20.2533	31.2106	22.5946	32.1668	23.0143	28.0228	17.9514

## Sheet: Cluster E
Gene id	WT		Hsf1−/−		Hsf1−/−; HaloTag/BlaR		Hsf1−/−; Hsf1-HaloTag/BlaR
	T0	T48	T0	T48	T0	T48	T0	T48
g1000	6.38807	9.88341	12.1277	7.80848	12.6058	9.3692	8.55352	6.69335
g10015	1.29207	1.20905	6.54195	2.80744	4.55465	4.36072	3.0131	2.3485
g10032	6.3737	6.8557	6.89033	6.20234	8.23135	6.75241	5.82004	6.88359
g10040	48.6935	40.0666	61.7659	28.2055	74.3396	47.3036	54.4364	49.1414
g10044	9.2508	6.6115	10.6443	6.83188	12.9093	7.88664	8.82058	6.49071
g10058	17.3261	71.8802	35.0843	22.7105	34.8919	20.4783	24.9541	24.9792
g10067	7.63176	13.5589	35.7152	16.2538	27.9519	11.0935	18.7268	17.0052
g10070	78.8883	115.618	88.574	63.7866	77.6172	59.9838	134.569	131.845
g10080	5.99698	11.7071	13.8488	7.66258	14.5502	11.4206	7.67856	7.92747
g10082	56.3185	70.9527	66.3077	54.8118	58.8719	46.4162	67.1283	81.0992
g10085	4.85794	6.10601	9.03279	4.63144	9.15669	5.80552	6.14018	4.09251
g10092	9.42531	13.2724	17.2579	12.2215	18.2916	11.2398	14.4995	13.1418
g10110	4.21975	5.07864	9.26352	5.66289	8.17666	6.35035	7.49544	4.22331
g10112	7.51765	5.19069	17.0544	7.43493	16.8574	8.09601	9.66702	5.20406
g10125	57.341	68.6812	91.991	86.0167	73.5952	60.2508	69.4459	83.5268
g10126	43.3163	39.6213	87.9673	52.3012	69.7162	45.3163	58.0199	39.3642
g10127	2.85491	2.96378	12.6889	4.45022	12.4589	3.86653	4.94667	3.79561
g10163	6.65178	7.12393	10.3034	9.39758	10.9985	8.66012	11.6249	5.66997
g10173	339.32	361.048	703.049	365.088	544.046	326.335	514.495	419.183
g10189	13.1717	12.9584	15.052	16.6128	15.4357	17.1966	20.6665	11.2696
g10192	27.7427	20.1294	56.819	30.2211	47.4791	20.1416	51.9633	31.7939
g10193	153.122	217.302	311.835	173.329	283.513	224.977	193.934	138.15
g10198	5.55285	6.71667	8.51765	6.33301	8.37998	6.09188	6.8041	5.64951
g10203	16.0176	19.3814	37.3031	16.835	35.4992	17.6868	23.5105	14.5753
g10206	27.1566	28.1535	42.8661	29.1554	45.9059	30.1567	33.7221	27.2549
g10207	31.4154	44.8272	131.504	55.7991	122.695	46.3788	83.4826	48.1259
g1021	23.8179	33.6043	43.7752	29.2453	39.8501	31.9641	28.1919	22.3853
g10218	30.9092	12.5687	42.1965	31.2762	40.5144	25.518	68.1694	20.2466
g10219	16.3015	9.33844	18.987	10.3662	19.0723	13.8126	18.6842	17.2964
g10221	2456.11	438.774	3648.07	762.075	3719.11	561.265	2999.75	859.521
g10225	33.0122	50.151	49.1747	41.0256	46.22	36.6221	44.0386	38.1472
g10227	16.9099	10.6748	15.5253	13.0657	19.3908	22.7676	28.4669	21.2507
g10229	119.493	82.9147	161.394	99.8244	131.231	107.638	221.468	88.4703
g10235	20.7505	15.7927	42.4181	15.5586	47.1595	14.1978	32.9018	21.1211
g10241	34.1548	36.2929	46.5801	35.9577	41.0564	30.6412	42.3179	42.1748
g10246	12.6157	18.0503	26.7047	15.5401	27.5657	15.5586	20.9342	17.3229
g10258	19.9021	23.0933	35.0223	29.2218	31.9387	23.1377	26.2141	31.5682
g10259	80.2938	62.7534	229.449	80.0702	164.368	70.1224	154.731	82.8198
g10274	137.851	106.549	169.692	135.217	170.105	107.876	139.446	153.814
g10275	65.1165	120.079	172.532	139.986	145.04	109.234	121.246	165.824
g10278	156.474	115.055	544.715	118.173	415.696	123.902	416.997	305.175
g10279	6.77079	8.82519	10.5518	7.13763	10.4441	8.11325	7.52872	4.78331
g10281	28.7947	38.0416	60.126	41.23	43.2909	35.7183	51.3136	49.5077
g10282	51.1405	47.8219	57.0609	60.4183	65.6167	56.3473	49.9297	65.9236
g10305	2.38672	2.26942	4.91839	1.84076	5.67182	2.7696	4.07518	1.26077
g10308	19.2065	30.5595	39.2085	25.1474	36.7055	27.3607	20.765	21.8716
g10322	148.878	145.68	224.345	205.492	188.066	179.019	229.706	161.77
g10329	97.8948	103.881	239.384	152.673	182.973	113.708	144.573	104.891
g10331	40.1543	66.1881	80.4952	51.0208	71.7511	54.8594	47.287	32.8457
g10332	43.3897	30.6594	153.703	33.3306	100.624	23.9314	106.287	38.3412
g10333	187.472	212.841	295.926	251.267	282.639	215.492	256.925	254.763
g10334	354.785	266.048	375.456	516.734	417.253	392.4	524.313	414.293
g10335	28.2577	26.2175	38.8172	32.79	34.4192	36.1796	41.8097	31.5924
g10340	189.245	214.051	245.565	192.567	248.973	206.484	190.558	172.138
g10349	7.49253	7.59899	15.2692	10.9777	14.4343	9.55608	10.0023	11.1833
g10351	19.3474	22.6278	49.0406	30.8421	38.0217	29.4637	30.2852	21.1959
g10359	15.6057	26.8097	27.0776	21.4407	27.3967	21.0848	20.6959	17.4294
g10378	58.191	92.638	170.352	103.86	122.669	96.6645	121.761	127.63
g10380	48.4337	69.5813	84.4421	68.509	99.6288	52.4417	100.313	89.6716
g10382	67.8142	90.3747	123.026	88.5968	128.887	69.4728	138.401	126.18
g10385	4.44835	5.16479	7.42025	4.12338	8.39766	3.88478	6.5264	4.02413
g10397	64.0396	81.1495	184.426	68.6588	126.131	53.6321	122.021	90.8523
g10412	26.1334	23.5055	32.2052	30.9203	30.6897	31.4207	26.435	29.1328
g10429	118.12	112.068	221.869	137.775	224.156	127.694	195.873	136.339
g10444	159.371	149.419	331.135	188.793	406.681	203.004	279.657	120.566
g10457	3.41596	2.78822	7.47915	5.51107	5.09033	2.9954	4.61949	3.51134
g10481	39.6696	70.2387	70.2445	54.4812	63.6079	65.6882	52.0788	56.3935
g10505	98.9274	97.2851	315.63	98.0038	301.347	90.1594	160.138	121.379
g10506	24.99	40.4377	51.1943	43.4273	54.5394	42.0676	30.0025	37.8164
g10518	36.3297	44.7634	78.3588	40.9561	69.3032	38.7395	73.6524	43.9547
g10520	30.0657	40.3407	139.488	40.9247	93.2082	30.3081	98.0181	69.6832
g10522	63.5484	69.4251	90.953	73.2695	91.575	64.5866	90.4773	72.8841
g10523	44.3875	54.832	71.2293	53.5584	75.7492	54.9133	58.8074	42.5252
g10540	709.729	599.562	1198.36	566.334	1069.07	452.164	1270.5	1205.65
g10553	33.4075	33.6928	51.9419	39.0222	50.3406	38.1207	47.6731	32.0833
g10555	12.7392	19.2344	23.1714	12.3747	24.0968	13.825	16.2147	11.055
g10573	14.0015	21.487	31.6988	23.9801	32.4187	21.1818	22.3158	22.2268
g10583	14.9644	23.9786	23.6361	17.4467	25.8746	20.393	22.7205	20.2932
g10586	79.202	46.6681	317.637	67.0684	411.672	64.8113	216.717	60.2424
g10587	15.3767	7.00288	58.9412	11.3569	77.7694	14.181	40.8935	11.2825
g10593	29.6796	38.2681	42.718	39.176	40.55	37.2221	31.8613	37.1978
g10594	7.38525	6.8185	11.6121	6.28721	12.8645	5.65192	9.13428	4.86798
g10598	15.2968	17.9761	26.3973	18.4013	25.2575	14.593	19.0016	19.3929
g10601	9.07611	14.2277	25.0691	12.7071	23.5096	13.0518	20.5391	17.2218
g10613	404.823	210.883	827.392	295.553	768.438	256.422	686.933	376.855
g10620	973.437	1501.07	2065.8	1575.87	1858.05	1502.29	1399.52	1842.5
g10662	115.16	110.443	100.945	111.785	102.545	85.3392	136.444	129.92
g10664	29.505	36.8387	66.0133	49.0649	56.0968	51.7646	43.6057	31.8177
g10668	0.00988858	0.550259	0.368885	0.693564	0.148803	0.388068	2.19414	1.42662
g10670	16.5532	17.9306	29.3463	22.1016	23.5239	21.6939	18.7632	16.857
g10678	34.5778	20.1809	48.6325	32.9345	53.5949	30.8846	34.2069	16.9169
g10685	49.4183	19.0209	101.776	34.7344	71.705	31.2835	70.5857	37.5246
g10689	146.601	164.185	258.048	187.427	199.568	176.818	227.683	235.137
g10691	97.7116	88.7815	127.644	123.611	117.991	104.199	133.131	128.904
g10697	6.27566	0.0466937	4.83078	0.0555909	12.7911	1.46107	0.756809	0
g10698	2.48645	0.0518976	3.13386	0	7.42134	0.403569	0.252976	0
g10699	0.430511	0	0.676309	0	1.52969	0	0.0497468	0
g10721	19.2578	23.7061	40.3009	21.2326	38.4286	17.4748	28.5125	18.6476
g10729	83.9159	60.1629	98.8688	80.0471	94.8342	70.0003	106.582	77.1179
g10737	2.3388	1.99883	8.38112	1.90984	3.61685	0.914922	11.8383	2.89366
g10748	0.977013	1.12148	3.21261	2.25195	3.7271	1.30864	1.98233	1.07355
g10803	260.93	213.076	485.834	192.626	459.193	164.925	421.605	306.435
g10812	12.655	20.2241	41.568	12.2477	38.8403	15.1516	26.286	24.3916
g10813	0.214133	0.234509	0.265656	0.18209	0.531732	0	0.83195	0.0921048
g10814	8.89274	9.30776	26.0994	10.0982	25.297	9.24912	18.0226	15.1443
g10830	44.8987	51.3507	78.0005	53.5276	84.573	46.226	59.5602	34.2842
g10833	111.883	175.674	204.663	138.578	197.144	150.609	172.609	207.99
g10840	199.445	276.243	534.894	174.493	444.708	168.997	401.148	349.111
g10841	803.936	1062.69	1369	1003.91	1307.87	898.533	1110.24	1188.28
g10845	13.425	17.3502	28.5431	21.7954	21.7813	17.6644	21.4882	27.2656
g10849	10.5818	3.71086	10.7109	3.82562	15.0135	4.138	16.6873	8.33922
g10855	18.6513	14.9824	33.9336	16.4869	35.3845	14.9785	24.7319	14.7004
g10861	169.009	160.584	179.242	161.094	129.054	149.723	192.686	192.382
g10870	53.7614	91.0954	243.572	94.278	163.509	98.5719	126.78	123.524
g10873	19.7336	19.5812	49.4374	22.3617	36.8926	23.105	33.6407	37.199
g10886	158.803	152.136	352.804	215.771	284.38	199.932	353.609	307.643
g10887	9.7913	11.1222	29.8854	19.4933	21.9023	18.6804	17.4208	14.0829
g10890	36.5382	33.0775	44.5801	45.7445	46.1863	40.2378	47.1897	41.0245
g10899	3.23291	2.98451	6.6618	4.03558	6.05687	4.65538	3.9242	2.03299
g10903	14.1342	12.3205	17.2993	12.9038	16.5439	12.1736	17.5868	27.3555
g10910	8.49348	5.9916	11.9452	4.54046	13.7347	6.34928	10.5637	6.95894
g10929	0.504336	0.556637	0.468506	0.273112	0.36393	0.299801	0.51958	0.304644
g10939	46.9102	57.4039	90.4492	55.1926	70.7965	51.7991	59.6649	53.1996
g10942	36.6887	53.7391	89.3117	47.7455	85.5904	50.3242	55.3979	49.3688
g10946	21.2831	23.7282	39.2425	25.0521	26.5315	25.402	26.5675	24.1316
g10947	8.37081	11.5877	15.5206	14.4767	15.8193	12.9671	13.6757	15.3975
g10954	181.233	189.633	210.613	214.635	207.929	228.856	242.071	197.292
g10959	30.5095	30.203	52.003	37.6276	47.6414	50.9142	33.6773	39.4262
g10965	0.0718777	0.104242	0.0370697	0.0147463	0.137474	0	0.163827	0.0431772
g10974	3.13674	6.49076	10.197	7.20963	10.3638	6.66561	4.5395	6.0304
g10979	85.3882	73.8535	134.798	96.1946	125.972	103.977	98.4598	88.749
g11013	12.0277	12.7654	18.6793	14.8696	20.5937	14.3627	12.8153	10.024
g11025	296.735	141.443	384.76	158.066	487.781	144.187	496.553	120.998
g11045	10.1256	12.3905	17.4173	13.8788	15.7835	12.1835	11.7081	9.26091
g11046	16.7108	16.2227	20.5466	19.7509	17.4856	20.5172	22.854	19.2884
g1105	15.9148	13.1032	27.8396	14.6511	26.16	17.4509	17.8342	9.49563
g11050	13.6616	12.1204	14.7332	14.179	12.3553	11.6215	15.5371	11.4409
g11056	10.3976	12.4379	30.6077	13.4297	27.0774	8.35742	18.4603	11.4744
g11057	13.2111	16.5489	23.0132	20.1685	27.3933	16.6082	18.6669	20.2429
g11062	21.9318	23.1674	25.109	21.534	28.3164	22.4279	25.6147	20.3961
g11086	0.0348734	0.053252	0.0185737	0	0.0580783	0	0.0462003	0.0142075
g11101	18.737	8.99168	42.9176	15.3622	63.4457	18.2678	35.7716	28.6388
g11107	24.3394	19.8206	47.1501	30.1182	39.9803	28.118	33.3437	15.9126
g11111	21.3372	22.2973	39.5579	37.9463	33.0424	32.7997	41.5244	48.2961
g11112	4.49321	6.36624	13.9926	5.95485	9.17359	5.21038	11.2776	6.55289
g11116	19.2939	14.6908	40.3496	19.1818	38.4291	21.8234	32.1738	17.356
g11124	141.301	89.9684	246.18	128.445	202.697	96.1201	241.627	173.316
g11137	7854.25	7961.32	7882.3	6867.64	9922.78	6595.95	9466.78	9055.45
g11138	39.6667	52.5392	62.3841	48.0223	54.6043	48.7314	43.3076	32.3511
g11149	10.5357	10.6471	15.0881	9.78222	18.5146	11.7997	13.7702	9.51536
g11152	114.811	136.228	191.511	121.7	206.515	139.143	134.876	90.2508
g11154	77.6814	60.1044	84.4794	86.2513	92.1442	78.6035	78.5829	97.209
g11155	23.1166	11.3839	49.3846	14.798	48.7126	12.6167	34.5264	11.7998
g11156	33.738	44.8117	89.2478	29.5304	61.8474	35.8513	42.8699	35.2736
g11158	19.3047	29.1194	37.6184	28.0434	29.3631	22.6123	27.3352	28.5672
g11159	110.867	222.883	261.159	196.767	243.584	215.866	169.944	191.309
g11173	6.27583	2.97457	9.23374	2.99315	9.66429	2.93756	6.708	2.60749
g11179	9.73567	11.3467	42.8392	17.0899	29.0301	13.8274	18.4288	12.343
g11182	33.6271	33.2898	45.4493	42.9064	50.7731	36.1618	43.4282	36.8282
g11186	31.696	41.5733	64.4426	45.0917	58.3672	46.7941	44.8095	63.0044
g11187	9.23963	8.72147	19.7602	9.71205	16.8589	10.6458	14.7467	8.79135
g11196	18.3863	22.8963	31.5284	20.3636	24.7421	18.3813	31.2669	37.7849
g11204	8.77863	8.40112	11.1091	8.59773	12.9832	9.67739	10.8107	6.46763
g11222	38.672	84.1224	117.89	60.8887	95.0072	62.8517	56.0935	57.5913
g11231	9.42238	10.0964	15.7349	17.629	15.2926	13.7549	21.5195	10.1015
g11233	34.2868	6.92148	108.837	10.8588	100.62	12.2885	64.7106	14.1626
g1124	4.54891	6.24435	11.1331	6.40645	12.3171	5.21551	8.24598	4.69613
g11290	20.0999	26.3656	45.4942	23.1904	46.2398	27.9696	25.7767	25.975
g11293	119.288	171.899	374.564	203.716	286.914	174.537	248.061	318.595
g113	0.638021	0.307857	3.11726	1.90412	2.36896	1.89401	0.596802	0.0908085
g11309	85.3184	81.5646	220.402	67.673	203.595	63.5583	115.979	77.3098
g11312	1.17784	0.56883	1.29874	0.515577	1.72064	0.349431	0.801835	0.16277
g11326	116.454	28.788	315.481	91.5647	240.384	61.0959	244.65	85.6583
g11378	2.30344	1.67285	4.77702	2.42899	6.40844	2.8264	1.75742	0.526527
g11379	1.58559	1.07641	1.30349	1.13348	3.13775	0.612294	2.18134	0.893087
g11380	1.89049	1.79227	3.37634	1.28768	3.91889	2.18307	1.79248	0.558861
g11381	33.9702	43.5113	49.5914	28.8382	51.4347	32.463	37.9381	44.8581
g11383	287.598	295.594	401.783	284.806	348.384	297.832	416.577	309.543
g11384	38.9894	14.7224	57.99	14.7962	64.4621	16.1803	51.9599	25.742
g11386	107.087	149.34	178.009	172.94	191.218	168.699	121.743	189.023
g11387	49.0456	59.3134	130.384	103.984	107.621	98.1098	84.6941	69.0577
g11389	92.0196	82.6002	159.99	109.681	153.645	114.643	128.892	98.0058
g11392	3.65114	3.54659	9.63205	2.86503	9.40942	3.38302	7.58237	4.24453
g11396	47.162	29.5134	69.8171	33.6265	69.475	31.0213	64.065	36.93
g11411	41.2793	50.4471	95.4094	51.4203	69.6043	32.3845	105.939	137.902
g11429	14.7822	12.0932	16.764	12.9093	18.4832	14.2637	16.9015	11.5598
g1143	3.99472	5.80112	10.6293	5.15907	9.52111	4.69761	7.22165	6.04617
g11434	337.766	422.265	556.309	354.354	474.963	321.49	517.889	781.421
g11444	27.1984	40.3865	44.2723	28.7727	53.6121	34.6238	29.1936	24.7422
g11458	17.9479	24.593	27.7954	16.4047	33.2444	23.7777	24.095	19.8208
g11466	1.78105	1.8394	2.5181	2.38175	2.42601	2.36611	2.83134	1.60007
g11493	11.6749	18.4212	18.4719	11.9353	17.7272	12.7467	14.6421	12.8116
g11495	151.199	196.957	385.61	267.505	289.163	227.134	235.093	286.669
g11500	721.528	170.018	2331.93	1561.58	2431	1809.65	3137.18	495.498
g11502	14.2272	11.6965	28.2798	13.9701	25.6132	14.4137	19.7077	13.044
g11512	415.88	212.115	692.51	317.956	635.087	221.208	649.498	465.366
g11515	16.3004	16.1538	26.3567	13.8425	27.5133	12.7224	21.9936	13.8864
g1153	25.7522	24.9545	96.8886	35.5267	78.5213	29.8602	62.9668	29.2371
g11543	6.21326	9.70878	18.8257	14.1797	19.3448	9.74144	12.4847	10.373
g11547	43.6252	20.396	81.6289	23.058	56.5487	22.8212	64.9658	44.2116
g11556	28.6245	20.9035	52.1326	26.6249	46.257	23.1615	32.3981	16.5861
g11558	96.7803	110.45	178.849	117.251	158.248	90.5896	177.663	171.723
g11583	21.7842	17.8275	56.9011	17.9707	53.3208	13.2686	33.7631	20.4394
g11589	141.038	138.58	230.06	185.839	194.104	160.205	331.055	231.561
g1159	157.505	181.483	231.774	198.346	225.221	194.45	163.11	249.522
g11609	15.7445	19.3319	32.3296	15.1863	33.1356	14.7722	20.4625	20.8639
g11610	22.3115	26.7742	53.2549	26.6754	53.6457	24.1669	33.9863	19.4063
g11613	19.885	26.8801	29.7872	29.169	29.8622	24.0475	22.1545	27.0932
g1162	14.3679	7.35505	25.4828	7.99054	27.4315	8.79629	18.5274	4.71729
g11620	33.7644	23.804	129.368	23.5493	101.361	25.0789	115.248	83.9503
g11622	28.7014	26.1388	47.4514	27.0716	47.8893	26.0555	36.5255	25.5913
g11646	253.369	297.958	650.665	338.104	537.768	247.464	461.801	527.803
g11655	29.3838	66.7755	93.6227	37.495	88.5121	34.6222	74.8079	66.9748
g1166	21.0155	39.4567	48.8376	31.9163	45.3762	32.2571	27.3877	25.8139
g11661	25.1316	22.6179	61.5912	22.9082	47.3563	19.8708	59.8377	31.7991
g1167	27.1009	36.863	45.0012	36.7384	38.0813	37.7219	30.5828	41.1015
g11673	17.73	25.161	45.4829	25.0624	49.3716	25.8262	28.821	27.7096
g11676	10.5149	13.4736	23.5583	13.7631	24.2639	18.4391	10.4923	13.4294
g1168	15.4475	17.8579	64.5789	16.0386	66.8326	8.86388	39.1303	25.9178
g11685	24.5654	33.6067	51.26	48.3641	38.4044	33.5797	37.0189	38.9527
g11690	10.9574	23.7957	24.3081	16.3601	23.7602	13.616	17.6126	25.4714
g11691	49.7412	51.4158	110.492	49.4784	81.1135	45.369	98.0079	88.5505
g11695	67.7378	88.3842	95.9529	82.3794	94.3703	72.1258	88.5681	107.757
g11696	9.26927	10.6135	25.3128	13.5655	14.4472	9.24837	22.0715	11.478
g11706	8.80154	2.19474	16.0979	0.755369	22.0052	2.00459	4.52206	3.13325
g11707	10.1894	10.824	20.3541	16.2227	22.2927	17.6673	12.083	17.3099
g1171	37.4693	29.6057	72.4588	38.4792	66.0476	34.8042	42.5169	38.1884
g11718	9.55909	4.94163	16.7738	5.02401	19.2737	2.73508	10.4131	4.1475
g11724	33.958	43.0379	78.4037	42.531	53.1076	37.8201	44.7127	33.9739
g1173	71.1075	130.693	130.121	91.9132	122.249	105.201	85.9575	95.3359
g11742	6.61086	8.86144	13.6178	9.06099	12.3404	9.74682	9.56086	8.35139
g11747	74.7229	51.8516	122.17	54.1013	93.3098	48.6786	93.9275	43.1628
g11757	106.334	136.085	263.475	143.329	165.655	147.94	228.957	193.371
g1176	75.8773	107.404	214.537	122.697	180.713	107.63	139.869	129.704
g11763	18.9852	25.0647	26.2264	25.3301	32.1014	19.9693	23.8569	13.9285
g1177	8.04809	14.1295	18.4427	11.0346	19.7822	9.51661	14.3854	13.8974
g11770	25.6125	21.0778	30.7836	23.2486	31.9605	22.6334	35.9234	29.9653
g11780	10.5336	11.0435	17.3695	15.5225	16.7621	14.1951	18.3785	15.593
g11782	111.632	147.883	304.921	161.667	235.118	146.174	165.987	127.452
g11784	13.0308	24.5309	34.9102	16.1576	29.3409	20.4295	19.8343	17.0652
g11785	7.46215	11.6961	49.4254	10.027	38.7971	9.50425	29.1142	25.2218
g11788	4.94458	5.44738	5.54528	4.22507	7.07588	5.1063	5.6901	4.44933
g1179	12.302	14.8151	17.6917	15.2625	19.1306	17.5279	18.3298	13.7561
g11790	128.832	153.369	341.567	236.625	299.499	199.448	203.85	245.878
g11794	154.969	156.744	314.006	248.854	288.921	209.33	203.9	230.112
g118	3.11724	1.83766	3.39915	2.83322	3.91094	3.08508	4.38102	2.04732
g1180	6.54329	10.0622	15.8282	8.06553	13.8774	10.1376	11.0777	8.31486
g11810	14.7908	25.1047	32.991	17.4124	36.7137	14.2738	19.9465	20.1349
g11811	15.5154	25.9925	50.6007	17.8357	41.1071	19.6004	31.8071	27.373
g11813	39.3722	51.9647	96.0895	54.4003	65.6574	55.7263	74.7391	78.8212
g11818	168.563	197.412	281.235	205.702	245.058	163.204	265.086	315.954
g11819	384.736	537.922	836.713	508.979	656.833	421.425	684.557	915.537
g11820	12.01	18.5593	26.2303	17.1052	22.3055	16.1772	23.3187	30.1184
g11822	13.543	19.5061	21.2816	17.3758	19.4793	16.2628	15.0596	17.707
g11823	37.0857	55.6203	74.8302	49.7792	66.6765	48.4451	53.0042	53.4762
g11824	0.276883	0.821439	45.2209	14.406	42.0625	15.1844	21.5674	19.1902
g1183	31.5864	31.703	19.4817	18.5538	24.4429	16.605	27.4077	17.6309
g11835	12.1458	18.2731	23.6927	15.9898	20.6427	16.4412	15.709	11.1822
g11848	41.3126	38.1375	43.9785	47.9648	53.9906	39.8715	48.0866	51.5417
g1185	27.5425	22.5749	65.0569	42.4733	48.037	29.8335	43.1459	42.0362
g11852	51.9603	59.3329	141.622	71.2773	90.3145	72.4317	90.1308	76.6378
g11859	53.4556	22.7351	119.168	43.5125	136.469	39.9497	77.8574	23.8568
g11863	3.96083	5.48516	6.07474	4.5152	6.90427	4.40087	4.92455	4.56025
g11864	53.0941	48.1215	86.2331	67.9802	83.6393	65.7457	63.3978	78.52
g11866	110.991	109.866	238.502	148.061	197.71	105.497	183.498	156.092
g11868	0.184589	1.30901	165.161	41.8866	145.361	46.4186	55.1336	13.3705
g11880	22.1549	62.1062	112.076	53.6567	119.914	84.2123	38.7887	30.1065
g11883	3.85075	4.28979	33.7968	4.07021	20.5774	3.66508	5.40578	3.1978
g11889	12.9904	18.3265	20.9403	18.8718	20.0069	11.6294	16.831	15.8226
g1191	13.6818	16.9978	25.4778	20.0053	21.1924	18.5784	17.5092	10.9435
g1195	3.56175	5.28689	7.70239	5.40256	7.40017	5.11328	4.78563	3.87002
g11955	61.5583	70.9395	113.998	71.8156	99.6936	56.0468	88.8854	68.5115
g11965	20.7397	42.2839	49.3127	32.0608	41.5617	33.1135	33.942	40.6184
g11987	31.4715	55.8597	55.8985	44.896	46.6558	44.2329	47.9698	37.9732
g11988	17.3047	16.6893	40.3162	14.1074	41.2684	10.7241	26.1829	19.991
g11989	23.3311	28.9081	47.5927	36.6578	45.4871	31.6911	21.8363	23.9724
g11996	127.411	149.92	164.27	164.476	155.074	139.428	110.882	167.326
g12	32.3068	36.3182	88.7774	41.6246	55.0265	42.6984	61.8372	48.1536
g12002	23.7016	30.4412	57.6997	35.6947	52.009	36.1242	34.3746	31.8562
g12005	6.19922	4.82964	5.95444	5.89351	8.08346	5.82899	6.02919	5.3368
g12006	10.3439	9.3606	18.0342	16.1852	19.9753	11.9835	13.2127	6.72583
g12014	91.1132	56.9702	332.215	79.8385	345.273	74.7091	208.573	73.0242
g1202	34.3335	21.8064	46.5117	27.5137	54.02	26.4866	41.1867	32.4858
g12033	49.84	23.9859	104.926	33.2839	125.933	26.9298	84.9668	28.5321
g12043	43.5145	25.7646	68.8623	32.1979	76.9305	42.9888	35.4588	22.2681
g12049	138.457	184.952	279.147	116.547	253.149	112.982	200.845	190.456
g1205	10.782	12.7601	15.701	13.9236	14.0086	11.7858	11.552	13.3009
g12054	67.9231	46.1854	100.721	58.4509	93.4926	42.6429	99.8904	60.9798
g12056	25.9765	25.6377	42.6565	32.9318	38.9137	31.3471	37.4748	32.7436
g12059	42.1537	45.0298	82.85	45.9672	67.0473	46.8846	61.2631	56.4299
g12060	8.72335	8.8637	26.4909	8.49838	25.7354	8.43548	18.7276	14.386
g12062	43.9569	72.7759	75.8122	47.203	67.5416	53.6466	61.9481	51.1854
g12063	29.4411	26.1199	48.6735	28.6015	50.3812	25.9411	35.6125	19.0512
g12073	35.7205	37.7021	86.7333	31.2094	74.8664	30.4433	71.8031	48.8995
g12075	16.7334	25.6081	46.438	26.775	42.9535	28.895	26.4516	25.5016
g12077	17.188	12.9944	37.9476	15.8911	37.2358	14.5929	26.5798	13.2759
g12081	18.1605	11.4977	23.0155	20.7886	25.8414	16.2074	27.785	12.8831
g12085	13.3509	27.2838	26.7908	25.194	29.9966	21.5409	22.6922	18.5848
g12086	294.372	276.69	443.648	297.31	385.936	307.004	306.789	224.528
g12103	77.3744	56.8629	88.5914	60.5211	92.8044	64.7362	108.816	44.8562
g12113	73.8149	86.3607	76.5129	75.9573	72.7204	73.5624	82.4256	72.417
g1212	3.09918	3.8771	7.94215	4.69422	6.25353	3.3816	5.14203	3.05644
g12122	241.251	163.844	361.963	231.267	404.88	212.382	340.911	195.892
g12136	71.4009	66.0813	97.079	78.7037	117.373	65.6019	89.3649	70.9763
g12144	0.0597724	0.0644948	0.137611	0	0.04286	0	0.089074	0.115462
g12147	1.65751	3.21514	2.81636	0.723849	4.01372	0.62173	8.31556	2.91924
g12149	3.39658	1.48022	6.86172	1.37997	9.73555	2.65335	13.3192	4.8148
g1215	13.9035	13.0387	18.6034	12.6557	17.7639	13.4115	15.675	11.5398
g12154	44.8834	28.4841	93.4427	43.5356	71.7859	38.3879	70.1478	44.8057
g12155	62.0609	79.3776	131.809	97.5191	112.109	96.8811	98.7235	80.2768
g12162	21.718	22.5684	36.914	29.1706	31.6085	25.0562	26.8041	24.1072
g12163	33.383	54.4342	72.2251	53.6943	73.3348	47.4209	52.8399	49.1644
g12171	292.459	240.263	389.865	219.251	375.267	192.09	348.99	286.295
g12173	16.1781	13.6652	22.5044	12.2674	23.1518	12.7658	19.7418	14.1495
g12176	54.9789	73.0235	93.974	62.02	70.9682	56.1068	84.3192	68.3117
g12181	31.3426	32.9521	53.5319	26.6428	51.3154	24.2819	37.0166	21.5194
g12187	8.56259	16.3519	19.0363	9.40996	14.3053	9.4819	12.7135	12.686
g12196	8.01729	8.22019	18.287	10.6045	15.1007	8.38215	13.8849	12.4836
g12199	22.8413	21.2334	61.9403	24.8109	62.1438	23.5395	49.1256	29.228
g12204	4.93787	5.63844	18.5428	11.0461	14.5407	9.67737	20.739	12.2183
g12205	35.2268	36.3135	46.2474	34.4706	44.7227	36.0895	49.7355	51.9927
g12218	97.8943	87.8286	168.314	102.957	172.608	103.947	189.973	142.527
g12224	89.3801	98.3643	119.876	96.2238	110.235	93.3591	92.9827	79.9546
g12231	36.2764	96.7915	137.348	91.5417	121.539	82.8031	85.0932	89.1452
g12232	20.2876	28.7288	56.5296	34.1144	43.746	29.6634	37.6526	43.2337
g12244	77.1001	66.2652	144.376	59.3174	183.288	57.1751	127.322	63.4237
g12249	24.7028	48.0349	56.1411	41.8098	47.4973	47.7938	36.0735	40.8781
g12252	34.3178	36.7053	78.183	33.4401	68.9838	32.448	62.62	40.9373
g12258	137.575	97.6488	132.726	129.319	166.366	126.669	206.667	81.9213
g1226	195.349	62.9239	415.194	94.87	492.042	102.202	258.444	95.3035
g12266	8.24904	11.8964	8.82028	6.60375	11.2448	7.98375	10.804	6.55235
g12271	20.4153	19.6771	28.3006	18.122	30.097	19.0303	32.8786	22.0932
g12289	27.0237	33.6928	41.4177	28.6148	39.6127	29.054	30.8682	33.1891
g1230	4.98438	5.87532	7.68145	5.06089	7.65357	4.59851	4.75317	4.23947
g12300	0.936782	0.740822	0.618603	0.633344	0.727851	0.793436	1.08863	0.8871
g12311	391.839	206.858	901.952	289.74	813.652	247.2	742.077	574.749
g12329	70.0926	9.53291	117.094	32.0073	164.375	15.2875	99.2693	35.6314
g12333	88.8437	12.3841	144.459	41.6812	213.988	20.9347	135.24	46.1497
g12396	10.1885	15.4226	22.9079	12.5396	21.1874	11.3439	13.8515	11.2737
g12397	72.3498	84.0975	307.141	106.568	223.751	77.3752	211.725	220.544
g12398	28.1086	20.0124	30.9822	22.5629	33.8098	20.6148	35.0786	21.4877
g12412	24.0126	26.4642	61.8567	30.91	51.0547	24.5205	52.4281	41.3818
g12435	8.5398	3.41061	11.1905	6.81914	10.8706	5.53642	8.42222	8.34859
g12436	15.8197	5.72138	22.2338	10.1404	20.4975	11.1121	18.759	10.1167
g12442	317.36	369.971	476.147	344.107	414.186	366.591	343.287	220.504
g12468	72.1571	95.1669	177.456	86.0657	136.783	77.6682	106.771	45.9025
g12517	15.4738	24.5348	20.9599	13.4621	21.9918	13.9444	16.0851	13.4984
g12519	65.3216	69.2804	65.5542	40.5033	55.5946	47.4099	82.9496	74.7908
g12520	15.8132	32.0927	16.8842	15.2688	25.6261	17.0163	17.6288	11.9793
g12531	63.9957	45.3542	174.63	33.3246	186.723	23.7851	102.614	61.4428
g12532	22.7601	16.2379	58.6686	18.258	53.5573	10.464	28.3962	22.6845
g12538	105.348	124.035	238.158	123.943	172.545	83.0479	141.267	151.274
g12539	43.548	73.5451	55.4179	46.9409	50.7909	40.9209	39.3933	41.7907
g12545	23.7488	27.2881	21.4242	15.1882	18.048	16.8709	27.9988	18.4286
g12549	1.37506	2.70717	1.86665	1.40351	1.87421	1.72113	1.91179	2.1409
g12635	109.323	124.167	97.3563	91.6725	104.458	89.0821	98.8214	101.311
g12695	0.553003	10.8736	21.0535	2.48405	9.33134	3.64201	3.93071	2.21725
g12696	148.395	190.448	220.77	143.287	204.295	132.844	151.824	165.377
g12698	10.798	19.393	36.0322	18.9535	22.6896	16.5209	17.2489	11.9453
g12714	48.7619	94.8902	98.544	60.6305	86.6052	68.8481	62.9265	67.4316
g12715	4.09257	11.3319	13.8245	6.2248	11.6058	5.45299	11.1026	6.79114
g12718	223.348	331.681	282.669	214.717	275.102	212.819	235.634	237.955
g12724	26.4687	27.4615	33.3957	28.1062	33.0753	25.8346	29.0688	24.9814
g12725	265.721	254.982	446.156	276.966	397.938	264.395	360.549	303.796
g12728	115.705	117.191	321.565	109.117	248.094	93.7129	270.403	180.849
g12742	126.354	76.1607	166.353	89.6411	140.953	75.9756	142.437	66.9447
g12769	1.81053	0	13.4857	2.55449	16.0936	3.3172	15.8609	1.75205
g12793	40.2143	43.7385	55.3613	39.4022	61.5088	39.7094	69.685	52.3655
g12795	22.46	24.2701	30.9032	22.9433	34.8035	21.0222	36.4149	28.6468
g1282	67.7548	58.1997	75.8439	76.7353	78.8778	67.1178	93.571	58.897
g12820	5.14518	3.0453	7.07083	4.38854	7.23769	3.93938	7.83695	4.48265
g12822	6.13474	3.33751	47.3179	4.92833	34.4364	2.29629	25.1266	11.7922
g12827	86.7952	102.212	131.218	96.6359	115.386	94.2819	107.521	61.5914
g12828	25.6884	26.2731	36.9748	28.8222	41.9435	33.7886	27.1601	19.8757
g12836	18.7538	18.9053	28.1149	23.3669	28.1302	20.2005	25.5273	14.5975
g12846	4.70318	3.65213	9.42587	4.19416	6.36451	4.21217	6.405	4.88891
g12848	17.4886	17.473	40.1594	24.0074	46.5175	26.8944	16.069	9.1019
g12886	129.62	143.964	202.372	123.177	222.354	114.131	172.681	111.521
g12913	82.1977	79.2356	117.923	92.4036	112.735	88.5933	115.035	124.976
g12918	18.4692	13.7239	20.1637	15.7046	22.6724	15.1286	21.8835	14.0779
g12919	79.1003	71.0601	148.323	79.2425	117.651	69.8476	114.549	103.386
g12930	5.96416	4.74095	19.7697	5.67415	15.8807	3.34737	13.4209	6.67849
g12933	75.5894	81.5288	106.281	82.0934	96.7151	99.1171	90.7758	74.6406
g12935	17.8235	9.0261	42.9087	9.68983	44.7173	11.5277	29.979	16.9753
g12936	12.9608	4.60232	50.3274	7.33146	52.693	5.80908	39.0816	4.82182
g12937	30.3456	35.8594	132.981	43.6899	107.937	39.5624	83.7716	84.098
g12943	119.261	92.6154	169.292	155.01	184.873	126.647	153.388	94.8945
g12953	42.2966	36.5948	67.8852	46.683	62.0876	55.874	46.3171	33.5214
g12956	60.997	59.0292	104.26	100.385	82.669	80.2155	85.6485	66.7038
g12975	7.26661	5.93381	9.17351	7.75506	9.58881	6.86779	6.26074	5.40009
g12988	47.5304	40.3131	76.4768	39.6428	58.3022	36.7583	61.1914	33.7857
g12994	19.9551	20.0685	29.8597	17.6718	35.6817	14.2973	22.5148	9.25113
g13	22.5859	17.9963	44.7126	28.6439	36.3167	28.298	29.3532	26.484
g13004	41.221	56.5014	98.7349	79.332	69.8681	67.5033	59.1558	64.3952
g13013	5.09493	6.50494	12.4625	5.89722	12.7332	6.79618	7.82936	5.93208
g13024	91.2137	107.019	138.099	106.756	128.192	96.7964	143.921	130.998
g13025	3.42557	2.96524	20.3928	4.39479	14.4387	9.03501	7.95984	3.15265
g13028	21.3279	18.9175	40.5997	22.7388	49.4491	20.9268	49.4525	21.0546
g13093	280.853	424.079	373.83	320.502	379.333	317.298	305.56	338.243
g13105	86.7527	20.4008	186.191	44.3269	192.706	45.9818	137.085	29.8785
g13112	15.6397	6.71126	27.638	13.3802	28.559	12.2233	22.6529	12.8706
g13122	28.6788	23.113	42.6263	47.4792	48.0166	26.6019	49.9856	60.2466
g13141	40.9887	33.7613	49.5556	47.7422	54.0693	36.0621	50.1054	41.6546
g13151	18.2354	21.7278	23.5797	18.9876	24.3475	21.5676	21.5042	15.1559
g13152	39.8907	27.7875	58.9475	30.467	84.3864	28.6098	44.7006	27.3959
g13155	15.1905	10.8801	26.3006	18.1266	24.0691	17.7895	20.1504	10.5779
g13158	76.5736	65.4169	82.7532	82.5419	93.0924	84.8069	73.339	84.1376
g13159	22.9138	11.9243	42.225	12.2111	49.559	10.2958	38.9381	11.6173
g13160	25.2978	31.0561	48.0655	25.4139	50.73	22.5373	42.2846	27.9296
g13170	348.179	203.022	318.344	308.369	308.752	286.99	509.556	340.48
g13171	64.1923	26.9106	66.5075	46.2894	82.2688	40.9244	75.1525	50.9271
g13173	25.9915	23.9525	39.7544	35.284	35.7252	32.7481	32.6556	35.1002
g13193	17.6206	9.91546	34.9979	18.2849	30.3748	17.0309	26.7427	19.6517
g13194	24.5244	36.7221	32.0091	21.8632	29.074	26.821	33.767	24.5304
g13195	17.8304	21.7253	38.6928	13.8757	40.8831	19.3078	26.9837	22.6975
g13209	15.4045	15.1422	27.0267	22.1794	22.4442	20.3344	19.8246	15.9805
g13240	224.831	213.964	655.547	281.906	522.486	236.834	404.114	397.242
g13256	40.8484	50.9682	59.1311	45.4352	58.8501	50.1173	54.4106	46.3687
g13262	17.6509	59.5209	67.2335	18.6923	52.2199	15.5281	63.4164	86.2807
g13282	4.27141	5.46452	31.7253	8.61263	31.7255	5.44509	12.2652	5.21466
g13286	35.8412	36.5056	83.1911	49.8756	67.384	46.6836	46.7364	39.4971
g1334	17.2706	4.5945	29.4998	5.80066	28.436	5.44675	23.4736	8.20588
g13342	4.90787	7.10635	8.47679	6.34833	8.59973	5.59535	6.23633	3.87821
g13345	134.839	172.242	285.654	156.409	263.692	156.969	206.613	229.575
g13361	170.819	181.194	403.97	227.494	359.715	191.031	283.063	286.075
g13377	1.16372	2.56019	8.76652	3.53707	1.68948	0.765268	17.5369	8.14844
g1338	145.231	54.0871	239.324	52.5658	327.287	63.7048	201.423	65.692
g13380	178.908	264.47	607.559	240.541	387.848	215.643	319.124	201.143
g13383	52.1761	42.0245	54.6058	59.7835	61.1801	43.569	50.1482	47.3281
g13385	16.7135	24.8833	33.811	27.7898	28.4983	24.5343	28.0083	29.4767
g13386	1.867	2.39062	10.1871	5.09351	13.9398	6.09178	2.61315	2.54934
g13391	9.86256	5.35956	14.521	5.84753	7.65766	3.31213	13.8399	7.70002
g1342	22.3208	26.4683	46.1304	22.5345	40.9999	25.8686	27.1418	23.6859
g13425	8.05638	8.53209	17.2487	6.37139	13.3962	7.76046	12.234	7.06396
g13441	19.0624	21.7714	24.7457	17.8315	27.7734	17.8789	21.7067	15.1311
g13443	5.9503	8.31345	7.97213	7.80093	9.5276	7.09391	7.53506	5.87182
g13446	40.2763	44.7383	77.4804	64.2916	69.8739	64.0414	74.218	64.5098
g13449	294.969	247.802	298.484	235.248	315.639	294.26	380.487	191.494
g13455	85.6201	73.3096	180.424	84.7365	188.311	83.7934	135.499	57.0992
g13463	31.7893	23.1502	64.9286	44.4948	51.8108	33.9643	47.9647	38.4295
g13492	30.585	18.9096	66.1514	22.0944	60.344	21.3087	42.7158	20.1678
g13533	62.8375	51.5367	117.493	81.6917	142.31	73.2562	116.451	72.1868
g13537	23.2255	30.0592	37.3115	35.8882	45.9605	36.523	34.2145	21.2657
g13538	9.94619	14.4611	14.0101	14.8137	14.9073	13.4342	13.3077	13.3583
g13549	18.8285	14.7715	22.4363	16.5982	23.4065	16.3872	19.0265	14.2926
g13550	94.0503	137.643	189.679	133.003	153.106	114.728	122.295	103.567
g13568	2.30808	4.52615	9.64876	3.58551	12.6942	5.90197	2.4511	1.78852
g13575	6.18019	5.20067	10.7975	6.16098	10.1516	4.93854	7.77387	7.27378
g13582	38.8319	29.529	46.0869	28.4751	49.0153	31.7114	35.1228	32.3768
g13583	5.30534	6.04984	14.9785	8.03086	13.7313	8.40464	8.47339	8.12883
g13586	2.98422	4.72826	3.73302	2.65292	4.20146	3.64294	4.00398	2.90889
g13601	66.9675	104.594	97.9559	86.9898	94.9723	70.8359	195.9	152.372
g13604	21.5253	24.7254	36.3409	29.4433	33.362	29.3357	25.7585	20.9612
g13623	23.7378	15.2536	29.3719	21.385	18.8088	19.3856	30.8281	19.1328
g13628	24.6761	39.5307	200.059	109.326	135.034	68.3826	43.0126	32.6219
g13635	2.35956	4.21205	24.1507	12.5402	12.5506	7.81826	4.36429	3.2355
g13641	12.4248	12.2939	31.3809	16.6535	36.4819	14.7283	24.3911	15.8016
g13645	43.0046	47.8837	80.9607	49.1987	62.6827	40.6435	71.587	89.2495
g13649	5.18341	3.52732	9.05564	4.86059	7.47532	2.87606	6.98311	3.65141
g13651	21.8709	35.0677	46.9349	20.6366	41.1759	28.4796	33.2167	22.023
g13652	8.35862	11.8411	14.419	9.78231	12.2891	12.688	10.3402	11.2644
g13656	0.331215	0.77503	1.35948	0.471262	1.43207	0.809342	1.35545	0.468119
g13664	20.3142	27.2306	38.1044	20.1835	34.895	30.6238	23.1448	17.8407
g13711	4.81527	2.01221	9.4949	1.75731	9.98623	2.32478	4.63895	1.51174
g13715	52.3701	88.7405	124.719	69.0245	92.3019	82.3023	72.3131	70.7924
g13720	84.1574	110.201	169.455	111.648	170.915	155.003	94.9052	62.9242
g13730	0.0963413	0.0387888	0.0328595	0	0.230055	0	2.82995	0.0539351
g13742	7.2926	5.50961	9.86522	8.62993	8.73899	7.03593	7.34237	8.14141
g13746	14.8435	21.5207	58.4642	17.9807	43.6438	13.496	44.6102	44.8121
g13747	10.7111	12.5296	13.5485	10.9115	12.9484	10.8206	10.8819	9.51868
g13752	36.5583	31.4142	38.31	37.8256	44.6607	29.2159	30.7252	37.0813
g13780	3.74909	4.54883	4.70894	2.8283	5.51586	1.47629	7.06183	4.07202
g13785	0.400471	1.8544	2.08339	0.509341	1.82073	0.772619	6.72674	0.152184
g13787	266.641	17.5666	1032.36	128.76	1165.13	65.1423	707.266	261.816
g13790	37.8203	8.64006	111.091	42.5003	95.518	13.3765	121.791	67.5162
g13793	34.8544	35.9356	62.7585	54.5997	49.0742	39.5277	48.796	35.1963
g1381	5.91232	9.58007	11.5736	10.6932	11.1908	8.70796	8.0416	7.7826
g1382	50.6832	55.4556	231.489	46.5643	153.035	44.3488	123.429	99.2712
g13822	15.3961	13.6568	23.778	11.8361	28.1884	12.0722	24.9864	15.5639
g13827	33.3857	51.5829	91.0885	43.1332	60.8891	52.3451	43.1825	38.38
g13833	2.01548	0.849449	2.67961	1.01743	3.0571	0.769049	3.43979	0.550993
g13838	15.7022	30.574	47.1497	33.7991	37.3766	27.6418	35.771	45.4264
g1384	3.25122	4.61666	14.625	3.32584	20.8551	4.8064	6.47629	3.17517
g13846	45.1251	73.7185	94.6404	58.0294	79.5508	60.2655	62.5389	61.5493
g13847	18.6656	23.2983	36.3778	25.9683	31.9763	27.0388	26.4178	24.0985
g1385	54.6998	68.686	99.965	60.1285	88.115	70.2679	103.663	104.546
g13857	216.669	148.06	464.759	190.457	387.426	152.542	370.469	291.049
g1386	16.6241	26.6297	21.2938	20.6162	23.3016	19.9311	20.4575	21.8178
g13860	31.3423	31.6062	35.6592	31.6715	31.7715	38.0836	42.7124	29.3705
g13861	1.81518	2.02502	7.90983	3.17387	8.16079	3.38172	2.63811	1.3422
g13880	13.5823	19.6751	20.6119	15.4557	21.0933	13.1331	13.0845	13.5097
g13885	10.1433	19.6378	15.9498	12.65	15.2499	13.7852	13.1738	14.3962
g13886	7.15689	13.2486	19.4589	15.0141	17.1093	11.5493	11.7686	10.6536
g13888	2.74937	3.76543	9.66475	3.7125	8.92281	1.60597	4.82804	1.79869
g13889	22.6264	21.662	30.1984	21.4725	36.2842	23.5404	28.203	24.0034
g13897	5.32799	6.74829	12.1738	7.42004	12.2247	5.91966	9.28589	6.36828
g13898	8.29177	10.6008	19.648	12.4738	16.3989	10.4988	13.179	11.6894
g13912	1739.2	578.139	2714.67	1153.31	3343.9	1127.54	1803.92	563.558
g1392	17.1856	9.35374	27.1882	13.8642	29.2612	10.7268	24.4388	19.9383
g13920	9.9126	8.1299	26.5816	14.1191	21.8779	8.59246	21.84	10.5989
g13939	3.75849	1.53743	6.98605	2.11934	7.30472	2.19399	2.39915	0.62653
g13940	5.63931	5.72753	12.7749	7.19775	13.1035	6.60935	3.3309	0.837709
g13945	39.4982	39.9508	148.171	80.0023	129.763	63.5643	99.9574	65.0956
g13993	111.386	151.32	145.033	146.094	157.565	128.338	138.341	135.065
g14005	1496.69	1226.76	2547.57	1346.49	2620.22	1295.7	2303.01	1817.51
g14043	3.34812	2.87086	8.35285	5.21491	6.20092	5.60334	7.80365	17.5658
g14055	13.2948	15.7587	17.0318	13.208	19.5346	16.4452	12.7807	12.5806
g14057	14.4851	23.8375	24.8654	18.1168	26.5398	21.1571	24.3157	27.4216
g14060	158.937	163.509	327.965	204.912	268.749	169.065	255.558	193.734
g14070	21.0355	14.0448	34.9313	17.586	36.0566	15.9723	24.6283	10.5901
g14071	4692.56	3438.04	5911.39	4094.88	5637.63	4163.98	5226.66	3401.3
g14091	1.70941	0.999119	3.91684	1.1253	3.07134	1.70179	3.33343	1.42748
g14092	11.2759	9.58265	28.767	9.6734	24.672	12.9487	17.2363	8.1481
g14095	16.173	18.6002	21.9475	19.6875	22.3493	15.8796	24.9868	23.9723
g14097	23.3492	29.8921	37.6029	31.0069	35.9086	27.6917	43.0514	38.5425
g14103	0.739722	0.968524	1.31415	0.740365	1.90573	0.909879	0.644998	0.564205
g14105	507.907	639.36	984.581	504.207	986.924	724.163	460.244	309.599
g14107	4.69542	0.612584	33.7489	0.722826	38.2745	0.715919	17.0138	1.6283
g14114	28.0718	30.4481	58.4989	44.0692	53.7823	45.8907	45.329	35.1192
g14117	24.2948	12.2189	44.2773	21.744	53.7557	19.5849	45.5459	29.4066
g14119	9.50206	5.16648	18.9008	3.11885	25.3756	4.53134	12.3244	3.07165
g14124	40.9517	40.7272	98.8342	63.195	77.1999	67.7002	73.8295	77.8022
g14157	13.1911	5.78966	18.9345	7.71285	25.0505	7.43718	9.89127	1.45303
g14172	0.269995	0.311489	0.758347	0.183923	0.659767	0.204737	0.699419	0.212713
g14176	23.8653	18.2084	44.9764	24.7173	37.6191	27.8355	39.8213	31.8573
g14216	14.5875	1.2596	25.6376	1.66024	26.3558	1.04366	22.175	2.9461
g14219	4.91039	4.20124	8.68516	5.52719	9.52255	4.97825	11.5545	8.88095
g14220	9.26616	9.47498	15.8339	11.3419	19.453	11.1973	23.7895	20.1637
g14240	39.4161	33.835	43.1717	43.8027	50.8737	42.7994	51.9172	45.0016
g14253	20.0736	16.2953	19.8443	21.8938	28.0423	19.2665	32.4425	18.4249
g14272	29.1346	33.3964	39.5922	35.9521	36.7671	29.7324	31.6324	29.2853
g14284	38.7109	26.5365	92.5444	22.4214	86.18	22.7216	64.9033	28.9983
g14307	55.1476	63.8086	139.638	64.414	99.7105	71.2305	94.5409	75.1663
g14358	212.679	222.152	328.088	209.277	316.134	284.083	398.277	176.611
g14390	29.772	23.355	54.3837	45.1503	50.5339	36.9627	43.0339	25.8146
g14391	17.4943	20.7923	34.005	32.0363	33.935	24.8665	33.8005	52.0378
g14393	1.30503	0.882989	3.57306	1.24394	3.24867	1.17104	2.94547	0.984846
g14397	149.749	174.679	289.835	243.66	230.182	201.035	259.975	309.1
g14410	65.7601	69.0138	101.468	66.3965	79.3117	71.0509	81.7949	93.9754
g14412	3.33615	1.81895	4.33975	2.94551	5.2475	2.84604	4.11298	3.20748
g14417	29.9103	31.0985	54.8321	33.4272	54.3001	28.4892	40.3991	48.391
g14422	9.36186	1.47103	9.97419	3.05469	15.6803	5.8855	3.17151	0.407863
g14436	128.441	80.8938	186.625	144.597	189.876	112.181	233.098	169.856
g14485	4.63079	6.15889	6.57311	5.31726	6.50888	4.30475	5.49361	4.53317
g1450	15.1596	18.7956	29.4345	28.1965	29.6685	25.5646	20.6929	24.7708
g14567	38.8067	33.4088	98.7602	38.5618	94.0654	37.641	84.4496	45.6239
g1457	141.764	191.04	251.087	146.483	213.434	167.037	169.19	145.185
g1464	0.993265	0.319773	2.4261	0.22996	0.133257	0.129466	1.84137	1.18559
g1465	2.84056	5.93907	12.3152	5.83017	13.8057	4.74572	8.21386	7.6123
g14662	6.93782	3.28113	10.6906	10.3812	9.41249	9.47112	9.04519	7.59536
g14683	1.11991	0.821238	0.0843568	0.0706982	0.12615	0	0.943562	1.35077
g14684	5.01745	4.52598	4.1432	3.89825	9.07473	2.87994	6.55081	3.34271
g14695	0.580338	0.275255	2.38538	1.07387	0.340662	0.286962	7.59185	4.33989
g14724	10.1427	6.65482	22.9948	12.6658	15.5442	12.6564	14.7296	11.8198
g14728	9.76913	12.5978	24.2324	14.9119	20.44	16.4973	18.765	12.5371
g14734	33.0983	28.604	56.514	46.8049	62.9841	46.2022	52.226	31.9384
g14753	2.99569	4.53631	4.74763	0.589998	3.43128	2.82322	8.24886	4.00605
g14761	0.943056	0.289072	1.28127	0.510748	0.315582	0.020042	1.61656	0.72441
g14794	0.194414	0	0.450777	0	0.29032	0	0.898866	0.132747
g14799	13.5571	14.3724	17.7958	16.7222	19.9725	15.5609	18.9986	14.5332
g14890	22.1776	17.9023	58.7849	22.9747	42.8541	16.3588	40.6273	16.7231
g14892	0.387107	0.872754	1.58798	0.311215	0.0781199	0.192077	2.80244	0.315383
g14965	2.94367	2.03137	28.0866	21.2186	3.31341	2.08348	81.0366	33.1432
g14966	2.43396	0.96699	16.3698	12.7581	2.2729	0.869198	50.868	19.7708
g14988	37.3442	29.0308	68.4947	52.3103	56.6559	41.5008	74.5349	49.336
g14989	2.37236	0.854614	7.06936	0.520209	4.57075	0.746946	0.331561	0.297595
g15004	9.70905	7.09129	9.9372	7.47111	12.7003	8.79213	9.74998	10.2866
g15010	30.3258	14.6983	71.5335	16.0831	88.9694	14.7077	49.9416	14.5776
g15020	6.30993	5.33117	9.82842	5.29454	10.6933	5.64627	6.99338	5.91759
g1503	24.2349	36.0042	57.9214	39.2974	52.6706	41.1635	29.3616	28.4774
g1505	27.3861	30.2295	76.4858	38.1732	67.9749	33.5403	48.7117	28.4335
g15092	18.6113	19.3999	32.2575	26.8023	27.1458	33.4322	33.6725	25.7347
g15147	0.0137014	0.0217198	0.772598	0.00881218	0.398583	0.00876387	0.14833	0.0677363
g15166	43.0248	44.365	95.9221	70.3247	85.6083	49.9157	96.4164	97.2452
g15305	16.2327	15.3858	37.2837	11.0063	35.0035	8.58557	27.781	16.3775
g15357	11.5378	16.0971	19.748	19.7976	28.0007	20.2056	23.3612	10.3735
g15371	6.03537	4.29645	12.413	7.27616	14.7137	6.72354	11.9951	4.93611
g15400	2.60853	4.00836	7.33688	4.89168	4.10848	2.44644	4.76821	3.89043
g1547	210.55	178.967	395.881	203.553	395.353	170.198	303.929	232.114
g15471	2.73441	1.67268	5.7095	2.11131	5.30736	1.59577	3.78894	1.45901
g15479	0.784859	0.525274	3.45872	1.23613	1.19271	0.147249	2.99014	1.78936
g15541	37.4136	32.0963	71.7594	34.877	61.4015	38.4358	81.0316	61.9207
g15558	0.286448	0.247822	0.814011	0.190526	0.889384	0.096482	0.77684	0.384562
g15564	8.94513	5.51605	11.1569	8.94309	11.9426	8.52867	11.9926	8.19094
g15612	4.17042	4.51401	17.6659	5.96677	10.6204	3.82856	8.52283	7.40699
g15685	13.6325	13.2294	39.3028	15.2185	27.6112	14.1449	32.4744	19.3746
g15723	9.12314	12.4754	14.2668	13.3286	14.9113	13.7378	13.8599	14.2824
g15730	0.568626	1.4305	2.93063	1.55338	2.68509	1.58305	1.93425	1.51903
g15748	9.25545	13.1407	19.9386	13.7893	17.4425	17.2577	13.431	12.2508
g1575	3.07983	0.585075	8.78978	0.213061	7.54173	0.394755	4.97617	1.39505
g15750	20.5115	15.8828	34.8267	24.3398	35.3804	21.0862	21.6142	14.1761
g15755	4.3781	3.09894	14.5284	1.9775	12.3563	2.47946	7.24666	1.64602
g15756	30.6959	25.7586	37.2189	30.0205	38.6568	34.4094	36.4811	36.5398
g15759	25.6299	18.1777	44.4468	22.3662	44.8161	16.7199	39.6296	27.5165
g15786	7.14408	9.81624	10.5797	9.5251	12.2543	9.45347	9.497	9.24776
g15787	6.00404	8.28717	10.6255	6.65439	8.82864	4.68714	9.4242	6.29424
g15796	7.22117	5.74029	9.6715	7.72949	11.0954	5.50331	10.9591	7.8816
g15810	0.0105271	0.0111252	0.130237	0	0.0800354	0.0143756	0.0228115	0
g15812	4.83736	3.73317	6.1157	2.73829	7.02528	3.00167	7.46331	4.03234
g15831	3.96584	3.42226	7.65281	5.82847	6.41856	4.46736	7.9714	7.17732
g1586	37.278	82.4398	63.8057	52.4374	56.4537	55.2575	58.5681	55.2415
g1587	16.8663	10.7359	28.726	14.986	28.2714	14.4759	25.2944	11.0894
g15885	33.8433	44.1508	83.391	63.9357	75.1927	63.255	46.8504	41.6063
g1589	24.562	27.0431	42.6749	26.3774	45.0425	33.806	35.0528	23.6943
g15894	16.6072	22.0071	41.3378	38.3827	41.0779	28.785	40.1128	37.2493
g159	9.25747	17.3693	27.0872	14.6127	16.3957	17.9239	13.3494	13.5478
g15905	0	0.110019	0.0257204	0.0170752	0	0.0280158	0.35999	0.249362
g15909	10.3634	15.3007	40.7757	39.6469	21.1671	15.744	41.8466	56.8744
g15910	0.0614469	0	0.843726	0.0750335	0.841162	0.330338	1.72538	0.1032
g15911	6.35473	5.12995	9.47636	5.31169	10.4585	7.16699	9.32819	6.70302
g15922	60.5326	48.5628	90.7065	114.072	105.562	90.1984	97.1713	91.4814
g15924	9.51161	19.7206	22.8137	16.177	20.0695	17.3202	16.624	16.3062
g15933	135.98	134.368	244.026	220.764	207.424	171.467	300.077	318.317
g15934	122.651	129.954	194.212	137.876	209.584	119.605	180.389	125.595
g15958	0.104065	0	0.298089	0	0.505069	0.0758025	0.134786	0
g15962	10.5402	10.0675	11.9121	11.8367	12.2005	12.0132	15.9685	16.1638
g1597	1.45712	0.590017	1.55942	0.914815	2.59419	0.136218	1.92689	0.540522
g15970	7.61387	4.10599	23.5134	5.53865	20.6841	3.92486	16.3057	7.7863
g15996	2.04091	1.9841	0.130091	0.052736	0.494943	0	4.06527	5.38958
g15999	5.25176	4.64607	4.68695	3.31605	7.2213	2.78078	6.17136	4.32626
g16007	1.4114	1.15588	4.65608	3.31413	6.73051	3.14242	2.90927	1.20933
g16008	18.0299	13.1359	27.0696	17.8931	26.6353	20.7546	20.0524	7.95864
g1602	148.447	162.917	546.474	158.853	453.307	125.884	487.977	320.894
g16024	60.0768	85.9169	47.2598	48.2714	42.5631	43.4245	62.995	56.3636
g1607	39.2681	27.2715	42.4036	24.1654	44.1526	26.338	35.2304	33.3546
g16077	1.77022	1.1423	1.70249	0.623651	0.118183	0.0175843	4.71837	1.30938
g16080	20.8411	26.8674	32.6299	24.8303	33.785	28.4336	42.8027	70.2556
g16081	47.801	31.4347	73.3821	50.8616	91.0193	65.6401	44.0475	78.633
g16088	3.66828	2.65797	8.74944	4.69623	6.45824	3.67775	7.42774	4.19727
g16094	3.23549	3.89768	8.06109	4.23628	8.62404	4.69	5.70326	4.36267
g16117	2.88926	3.82888	8.81004	3.51248	5.59077	2.27379	5.55188	5.20664
g16118	4.78193	5.60421	16.0529	5.68139	13.5413	3.11078	10.0724	7.18038
g16123	1.93471	2.53315	2.81539	2.64066	2.2855	2.20482	3.28108	2.7937
g16157	4.21701	6.53862	8.20476	6.96184	7.41359	5.50727	6.02383	4.84527
g16250	6.05519	5.2079	10.6478	7.13305	11.2778	6.25393	7.84634	6.9593
g16252	1.90517	1.97352	4.70889	2.33396	4.54064	0.970197	2.1445	1.61675
g16264	4.40252	4.57003	7.79072	6.41066	6.76225	4.66531	6.98793	7.60612
g16299	54.1947	37.793	79.5959	58.0726	70.81	44.0672	81.5537	49.8271
g16302	2.68423	2.91315	2.81737	2.9399	3.82908	3.5889	5.98881	1.97839
g16349	12.909	23.1511	23.9366	23.732	25.5836	17.1506	20.2948	22.189
g16366	7.03329	10.4072	3.17512	3.17253	4.60988	3.7542	6.94972	3.64344
g1638	0.0381425	1.74607	1.97695	2.03226	1.34345	0.98943	0.637881	1.4169
g16389	30.0599	25.7566	64.0051	37.9894	68.5897	36.9647	56.8866	48.4832
g16390	2.44255	6.27939	9.61322	3.48585	9.73409	3.54329	4.93602	6.58188
g1640	50.7685	86.3056	123.096	78.3967	91.8403	75.8453	127.519	123.955
g16404	130.109	80.2515	238.54	125.487	229.989	110.346	200.704	135.279
g1641	33.6787	46.3791	140.807	34.4249	91.7672	36.0057	89.5641	80.3806
g16413	12.572	16.8138	16.1149	16.167	17.0104	15.0236	20.8371	18.2158
g16415	3.2554	3.68761	2.70599	1.52409	2.8082	2.5662	3.10707	2.32382
g16417	51.0442	73.3973	186.865	166.143	151.846	106.735	173.398	149.776
g16429	6.80185	8.85621	33.202	3.68721	33.6882	5.88066	32.6339	8.77339
g16444	78.3688	51.7337	66.7641	19.1722	127.288	28.5659	135.649	57.3119
g1645	175.433	133.324	236.559	148.036	262.082	169.519	206.076	166.167
g1647	220.536	138.065	541.42	138.378	524.258	126.985	392.045	195.498
g1648	48.7173	36.442	129.095	45.7963	109.675	39.0515	82.5314	39.0186
g1649	5.72917	5.15362	6.75699	5.9832	6.31088	6.07053	6.11974	5.31426
g1650	75.5103	93.4954	95.9053	96.061	102.872	83.1346	95.9056	92.9567
g1651	16.1024	13.0674	15.5948	11.0302	16.8095	10.377	25.1463	17.2128
g16538	13.4944	16.8162	18.7704	16.3627	21.4365	19.4706	19.6861	13.1593
g16539	9.34409	7.31858	16.8381	16.7288	11.9638	12.5421	14.8767	7.77909
g1659	194.028	365.71	332.294	245.954	277.074	240.942	236.605	351.356
g166	0.702322	0.276604	3.48223	1.47329	0.183173	0.0660038	5.92642	5.79915
g1661	0.245263	3.57387	9.08743	5.76458	3.8473	4.37743	0.988126	4.72542
g1663	54.4779	32.9148	76.1183	44.6484	79.7814	39.5459	66.4435	45.3379
g1664	9.96398	6.92048	24.815	13.8313	17.6407	6.18504	14.5874	9.86356
g1666	12.7475	11.205	16.9266	14.7582	15.7815	11.7777	16.6919	12.7055
g16663	8.50273	8.08468	11.558	6.51341	13.3535	6.95002	11.2401	7.42802
g1669	575.092	344.397	1161.59	416.171	1290.61	354.726	905.411	521.372
g16697	31.7875	51.8073	69.7167	52.5671	67.1063	44.0838	53.0331	47.1692
g16699	6.13127	4.95985	7.87804	6.7656	7.45888	7.53192	8.75193	5.52448
g167	10.887	2.4234	45.4354	12.4547	4.55097	0	60.0355	50.1289
g1673	11.7257	13.8779	19.5111	15.4701	22.2698	14.3273	14.8464	12.5905
g16735	0.0362922	0	0.055149	0	0.0316958	0	0.953658	0.0375165
g16740	3.91118	0.747407	6.17911	2.67691	3.22969	0.943874	7.99675	2.33895
g16742	1.13543	1.14185	4.00491	3.96161	2.73046	1.97257	4.04946	2.17163
g16746	2.2826	1.73403	5.33487	5.70361	4.71646	3.32894	4.76053	2.43839
g16750	10.8314	6.33272	22.2897	10.9124	27.11	6.94329	22.6581	9.57883
g16754	116.197	88.2836	366.449	99.0032	280.292	73.4275	423.56	279.325
g16760	13.2943	12.1775	23.4062	16.6557	25.2373	13.8075	16.5995	7.42707
g16778	0.00872248	0.00526912	0.0410446	0	0.0275401	0	0.0387736	0.0250889
g16806	6.96188	7.06786	8.01485	8.8418	7.68215	8.01408	11.637	7.38362
g16825	95.3798	93.9955	174.966	164.83	152.501	160.757	206.786	180.56
g16826	48.0496	40.4115	106.367	44.6331	89.8775	38.7157	90.3916	50.6014
g16841	12.709	8.98281	70.0658	20.5234	38.143	16.4537	40.7426	23.6599
g16898	0.508499	0.470598	4.14665	0.74958	2.5369	0.589821	2.10802	0.722657
g1691	8.66992	2.9077	13.8263	5.88596	14.1313	3.32204	11.0231	5.55141
g16910	89.7505	98.8694	150.583	113.642	144.665	101.645	245.335	183.368
g16911	3.88252	3.34074	4.65159	4.95814	6.45282	3.65349	5.99068	3.83086
g16919	49.8804	37.9142	59.6424	52.5935	59.1173	39.1734	84.3516	43.1399
g16924	3.74047	3.93861	4.84687	5.44052	5.88663	4.49073	4.86307	4.18635
g16959	83.5816	44.75	143.331	50.7737	117.714	62.4855	94.6389	42.4127
g16960	17.2222	7.40825	37.1908	12.1481	34.8431	11.7616	32.9314	7.9385
g170	2.34466	1.434	27.7703	4.24505	2.73179	0.158242	22.2783	18.9393
g17005	8.09201	9.8301	15.1686	11.9728	11.0825	13.9684	17.9377	8.58832
g1703	15.2017	38.7702	38.8746	23.7076	35.3298	23.1597	23.4102	23.0268
g17030	56.335	29.4582	80.0088	46.7663	97.0652	38.1524	103.58	53.5937
g17037	0.0410105	0	0.129634	0.0207418	0.338916	0.0483391	0.0669362	0
g17045	6.50248	4.85487	30.0822	21.5632	23.8289	20.8596	8.59876	11.2585
g17047	35.4433	25.8336	46.5813	49.9174	48.1127	39.2316	53.8738	64.1213
g17053	11.5213	7.65212	13.0146	4.94298	14.8422	3.84982	30.2632	13.7492
g17054	8.23934	2.24938	8.65349	4.45756	11.6034	3.76592	21.3008	1.6567
g17067	0.565448	0.153393	0.255762	0.0352712	0.235859	0	0.915452	0.227102
g17111	12.2867	12.2048	43.4468	39.9607	34.5647	22.7498	34.1535	36.3689
g17112	7.87794	8.82791	15.427	12.4782	17.9456	11.654	13.5914	13.9724
g17113	3.69574	2.80028	5.34816	2.4287	6.70681	2.7583	4.85345	4.29303
g17119	21.0836	5.12555	28.0708	8.60413	25.5771	12.1643	52.5062	9.03714
g17126	15.8545	30.6641	31.8193	23.2727	25.9439	19.3763	32.8772	31.7542
g17197	64.9469	66.1655	89.7133	62.0644	98.7767	55.6296	85.8452	57.4882
g17209	10.0104	15.7801	11.9496	9.85309	11.0223	9.30286	17.3962	12.4917
g17217	200.011	351.32	255.502	254.15	210.223	240.361	569.383	443.552
g17234	12.7776	2.05643	24.9309	9.72785	18.0681	2.27481	26.3518	19.5194
g17235	111.14	70.0191	205.28	91.8888	162.698	70.5195	180.895	58.1758
g1724	67.9971	52.9354	143.17	71.5637	116.251	66.0331	135.487	102.873
g17263	2.11668	0.366266	2.02272	1.53058	3.16673	1.30545	1.49842	0.966764
g17264	0.40506	0.216514	0.532118	0.31548	0.653619	0.170874	0.562944	0.11056
g17277	15.2921	2.00664	24.4056	2.70765	26.5394	3.31046	20.0358	3.07987
g17304	56.4152	51.8079	89.2243	60.5839	86.7379	63.8757	83.5062	70.4195
g17329	0.451437	1.08034	0.200909	0.0950425	0.590695	0	1.01323	0.185523
g17338	21.0212	30.9895	36.6677	28.0102	33.2128	31.0832	35.7748	31.7929
g17423	5.9603	4.08043	6.53322	5.41133	6.67699	4.14462	7.66247	5.29116
g17435	40.2114	51.548	50.9791	46.8368	41.2816	35.3672	86.535	78.106
g17452	70.0512	51.9604	220.671	78.2338	177.804	58.064	181.386	121.247
g17453	50.3753	50.8172	130.047	77.2634	116.737	48.1633	94.6263	89.2126
g17471	39.8873	21.8162	58.0746	39.7068	54.6054	26.4759	54.7754	26.7491
g17532	8.9059	8.88454	7.10163	3.31676	3.822	1.9648	13.0741	10.3395
g1754	10.6609	6.25828	10.8925	8.924	12.4027	9.29133	12.4027	6.14527
g17553	9.6457	4.36374	25.1707	5.39989	21.7588	6.31948	20.9411	4.38439
g17554	55.4174	27.4427	130.031	32.7063	111.623	35.8469	95.6581	32.9639
g17569	15.5041	12.0901	13.1859	12.2453	16.2561	12.5958	22.4668	16.602
g176	39.5117	63.3997	64.1982	41.2156	62.9647	42.6039	62.1158	75.0361
g1765	27.8406	22.3901	41.6383	25.1398	36.0764	25.387	33.8296	26.6261
g17654	42.1078	6.94919	64.2059	18.4388	110.628	18.1178	61.6161	14.544
g17657	4.51353	0	8.33813	0.883951	8.23477	1.2837	5.27841	1.92209
g17705	3.72639	0.697158	17.7782	7.20816	4.89639	1.41641	27.093	14.2613
g1772	3.94429	4.03961	6.80483	5.91313	7.81374	4.69879	3.78	4.60409
g17735	1.75514	1.6859	3.5467	3.93329	4.44492	1.20435	3.39338	2.52084
g17756	4.32754	0.20291	3.81117	0.833989	4.17445	1.11386	11.2931	1.60324
g17774	13.433	9.32386	20.6511	9.71692	28.3425	13.4244	18.5941	9.27509
g17811	42.7911	66.2955	237.918	81.054	162.993	74.0837	144.102	107.611
g17813	10.4577	6.9751	15.12	6.55866	15.0886	3.70636	15.9386	9.84468
g17845	4.50902	4.87768	5.87075	5.38449	6.88663	4.8486	7.30103	4.46286
g1794	9.45851	7.63777	15.8352	8.26132	21.3095	8.5127	14.7044	9.43102
g1809	14.3326	17.8368	16.8379	18.8659	19.3305	15.3606	17.841	18.6746
g1812	7.22205	9.60414	12.4954	10.0308	10.6816	9.57629	8.58601	6.47214
g1823	197.25	218.135	336.206	250.203	311.77	208.703	395.923	279.736
g1824	14.8297	11.5413	23.091	21.8323	21.1918	16.6893	19.323	21.2426
g1838	6.16345	8.0538	9.17624	8.10271	11.8226	9.05518	8.21359	7.68381
g1840	16.8712	21.0096	24.7955	18.6257	30.5186	21.0189	19.2131	20.4656
g1844	10.4788	18.1943	23.6634	12.4637	23.5674	17.3873	11.0896	10.9894
g1845	44.3126	71.8238	117.047	57.3006	109.131	52.7971	64.6841	54.2135
g1846	48.6722	22.5496	70.0999	71.8691	67.9457	57.4872	65.7815	67.2456
g1866	0.0526443	0.0109074	0.268028	0.0270398	0.214702	0.0149767	0.240087	0.0130709
g1870	35.5482	37.1327	70.6497	43.2718	66.7981	34.6811	51.7259	36.0565
g1872	16.7965	29.7501	35.7564	21.8449	29.4222	20.4128	30.4574	29.1602
g1882	114.298	87.0812	104.996	174.36	122.529	109.279	174.628	144.638
g1912	103.787	123.282	172.093	114.106	144.349	111.456	119.045	105.609
g1913	82.2735	193.502	179.527	106.588	153.573	106.742	134.257	144.809
g1915	30.1837	35.6922	40.7521	43.1821	37.6642	45.3437	45.5662	39.1742
g1916	18.3154	22.1643	40.5534	30.9941	35.4693	26.9628	31.7524	41.0918
g1917	17.0936	18.3111	25.3908	16.9859	23.0441	19.8277	18.516	15.7154
g1929	21.0506	18.0538	28.4077	24.3103	28.6771	24.5851	30.266	16.8233
g1930	33.0624	30.8598	75.2124	34.9326	59.798	36.8398	53.8039	49.4462
g1931	10.3752	12.527	14.2856	11.568	14.9928	10.3691	12.513	14.1711
g1963	137.079	143.958	206.303	160.25	204.023	167.331	241.68	200.584
g1982	23.8919	25.7735	30.5618	29.5721	26.7308	26.3657	28.773	34.3007
g1986	76.977	96.1233	157.552	109.899	124.97	124.932	112.619	80.4391
g1987	127.002	158.553	179.259	154.647	154.04	157.833	238.621	230.179
g2004	20.6726	20.3653	34.963	24.0111	34.5665	17.4015	25.3688	27.8534
g2005	34.2139	39.9255	61.8915	51.5601	72.6726	51.0431	47.3589	35.8956
g2009	13.1827	3.6699	31.5867	6.29097	30.3902	4.63779	19.4227	5.6702
g2011	15.4257	17.6958	27.4087	17.7169	30.5335	17.0518	27.1598	27.3318
g2024	34.4613	33.4298	82.5258	23.8957	73.7162	24.2225	49.2864	33.8415
g2025	26.9339	23.6501	61.9061	17.2451	54.9666	17.0341	32.4093	24.6174
g2026	4.05827	0.903088	6.07916	1.80395	6.21792	1.65193	5.0949	3.39891
g2045	257.281	336.39	667.811	355.047	572.26	401.037	359.071	275.64
g2049	20.567	20.4111	24.0902	18.5163	24.8181	17.6749	27.7264	18.487
g2060	79.8651	92.2155	252.056	103.259	195.171	88.3915	195.276	215.326
g2096	0.855343	0.637706	1.00926	0.558915	0.920748	0.37442	0.6986	0.929974
g2118	34.4319	20.9686	82.3474	25.0539	71.0945	27.221	53.0473	20.9088
g2131	5.0827	12.6812	23.4095	13.0996	22.0874	9.1006	11.7149	8.86752
g2142	14.7279	15.9656	17.5462	15.7024	16.5383	13.8405	18.7755	23.5205
g2143	2.8419	2.93828	9.66603	3.96184	11.7298	2.39602	4.82194	2.58085
g2146	41.0559	41.1896	50.2933	46.9969	56.9314	39.2994	49.8761	43.0977
g2153	10.6657	7.43308	41.3647	2.31646	43.4853	3.85315	28.586	9.4943
g2154	2.3608	4.09543	8.17043	2.09776	6.71063	2.12191	3.73704	4.99639
g2160	1.22562	1.36607	1.43141	0.8272	1.40262	0.723341	2.06575	0.943324
g2164	40.4927	33.459	57.6205	56.8406	70.6397	54.1957	45.4381	28.6582
g2169	92.8612	64.1781	178.309	67.2056	172.247	65.2149	133.65	86.8678
g2198	4.959	5.71997	12.5079	7.93628	12.1544	8.85668	11.4624	5.06385
g220	7.19236	6.26378	20.0629	6.25855	20.6736	6.40793	12.7817	8.92839
g2218	11.2473	10.8325	23.2458	11.6507	21.9927	13.7433	18.3708	9.02166
g2233	51.4615	39.8662	96.3066	55.6982	79.1233	46.0748	75.5546	90.6725
g2251	16.8832	30.4923	33.1241	26.2069	28.5114	30.4633	23.1963	24.429
g2254	392.224	572.332	393.266	247.555	307.514	231.017	586.085	516.742
g2257	40.5617	35.5453	71.5425	32.678	53.6224	30.9277	42.012	24.3059
g226	13.906	22.5301	24.8252	21.1333	23.6592	19.18	18.7267	19.5514
g2263	15.4183	22.8982	34.5451	19.8082	21.9903	19.6307	33.3892	35.0199
g228	8.96493	12.1879	12.5806	11.6961	13.2899	11.5605	9.67991	12.305
g2283	0.882741	0.907731	1.55626	1.54	1.48345	1.42295	1.67095	0.717124
g2284	1.06317	2.02822	3.93595	1.37148	3.11736	1.88245	1.87655	2.32425
g2289	6.19063	6.74568	11.2988	9.48212	11.4022	10.5852	8.15936	7.78174
g2330	41.9936	45.2955	56.0211	36.9352	57.6663	39.6764	52.7087	47.7023
g2331	54.7065	67.6535	133.468	52.1417	134.801	47.3859	106.101	86.7357
g2333	195.364	122.307	373.901	178.369	289.481	162.182	300.076	269.508
g2334	12.4968	35.1448	19.3974	14.0221	22.2347	12.4534	19.5021	23.751
g2335	56.1691	47.0802	71.183	54.461	71.5658	49.9626	76.4813	63.7704
g2337	59.4667	55.2129	77.5064	64.0447	77.4638	53.9045	65.9592	50.1962
g2338	40.1979	53.0084	73.8399	39.7349	57.4724	50.8524	69.6968	65.5023
g2341	15.3212	9.27374	29.2003	18.5067	24.5068	16.7459	28.2017	21.5107
g235	77.1231	53.825	152.337	98.2003	118.493	77.8209	137.37	103.492
g2351	23.3034	27.1618	42.0243	35.4004	39.4996	29.0697	48.0319	48.9132
g2352	62.9504	64.5457	94.4175	57.5455	90.5376	64.8914	90.9688	92.5447
g2353	71.3981	76.2223	110.099	66.4117	99.0535	61.4599	98.3364	107.339
g2354	33.8416	37.4524	44.0811	34.6761	48.6322	30.798	49.2195	49.8516
g2357	6.48771	9.93503	10.8381	7.24739	10.1409	7.33231	7.10593	7.85071
g2360	9.28721	8.80228	11.9022	7.21068	16.0077	8.86612	10.7161	7.13011
g2383	496.775	418.651	1062.57	367.661	1036.86	298.495	1027.77	694.362
g2390	252.174	191.438	538.753	180.394	414.466	167.744	410.311	283.209
g2391	159.958	118.589	346.488	126.26	242.472	114.438	258.61	161.348
g2392	32.059	27.6806	66.851	35.1995	66.2534	36.4933	61.901	29.9166
g2394	116.563	102.865	218.569	119.886	212.469	104.114	212.833	165.803
g2406	103.353	89.6194	181.123	95.1725	162.507	81.2909	138.905	91.4022
g2410	11.0828	13.3273	18.4668	14.2222	22.6481	15.1312	13.9746	13.502
g2416	9.72854	9.33498	19.6858	11.1411	20.2171	9.49842	17.3094	11.3547
g2419	32.3028	24.8452	41.7196	37.4056	46.0642	38.8439	34.8759	30.7688
g243	10.6987	20.8491	18.1808	18.053	16.6901	13.0602	24.8791	15.1354
g2434	42.9177	48.0592	48.7303	45.5394	63.5189	38.8531	55.5895	32.7533
g2436	0.00472113	0.00249468	0.00899844	0.00293742	0.0214783	0	0.0162349	0.00781732
g2438	15.0311	27.8656	30.6938	20.4755	28.6521	18.3904	20.059	16.7632
g2442	7.37645	1.89732	5.46098	2.16175	14.2766	5.18894	10.8168	4.78169
g2444	14.9867	0.890144	15.2897	2.93489	12.8091	3.45199	28.1533	6.41955
g2445	28.1484	3.74402	45.4872	16.8748	66.9396	23.7999	45.2628	11.6459
g2446	20.3517	35.7675	46.2918	26.6427	50.724	30.5761	24.4257	22.6889
g2448	15.8213	18.231	22.1264	17.8429	23.8725	18.3878	20.4086	13.3867
g2449	12.1967	1.61581	18.395	5.63491	23.8526	6.46466	21.0914	4.9296
g2473	262.074	209.716	479.133	281.43	459.498	266.477	472.976	382.206
g2474	46.7284	47.0966	207.353	79.9494	157.932	54.4343	138.059	117.804
g2484	134.117	45.9293	155.351	56.8475	283.127	62.7166	227.659	51.5075
g2485	0.0603115	0.132414	0.252606	0.0400325	0.0600424	0	0.821651	0
g2500	4.39657	6.47627	9.69496	8.54724	8.4677	5.24662	6.67644	4.41447
g2501	1.97747	2.97164	3.44316	1.64538	6.3515	2.45396	2.30083	2.21926
g2503	3.17915	4.86972	5.0368	2.93544	5.22489	3.19327	4.59068	3.51787
g2504	4.44479	5.0661	6.09606	5.40024	5.47825	3.46004	6.60454	5.13516
g2505	101.42	90.5702	166.008	77.8011	176.303	78.272	137.011	82.0202
g2507	40.4482	37.9406	59.8996	62.2246	55.5857	58.3336	70.1339	90.2706
g2509	27.3564	43.1238	36.8069	28.9321	40.3445	30.6983	44.4126	39.3461
g2511	29.3383	41.7015	58.6552	36.414	55.0391	38.2336	36.0795	34.571
g2517	17.0916	8.69779	37.9668	15.8217	27.157	13.7145	35.3882	21.2088
g2553	45.6095	13.1168	77.0663	14.4495	61.9857	21.3369	13.3226	3.19014
g2559	1.02339	0.610104	3.21861	0.282587	3.28105	0.152649	1.19664	0.250441
g2579	17.6482	14.9685	29.4475	17.6764	29.1301	20.3798	29.4914	19.2916
g2580	421.84	290.306	685.613	248.912	545.773	257.214	468.196	283.214
g2587	10.9118	20.0982	22.694	21.1692	24.9766	19.7502	19.1248	21.5427
g2591	151.766	244.07	218.647	160.875	208.953	162.831	176.879	215.35
g2604	54.7221	91.0731	108.939	88.6414	94.7558	66.2136	75.4492	78.3614
g2607	3623.27	3181.46	4380.56	3951.11	4017.51	4022.82	4239.67	3530.11
g2609	20.6185	23.3735	30.1205	19.1679	31.8415	19.6458	26.1287	23.5143
g2622	48.6571	48.7912	83.6725	63.4777	66.3291	51.3609	63.136	51.6018
g2639	3.23231	1.17823	5.01268	0.471177	5.3023	2.78048	6.36235	0.620669
g2640	28.323	24.5466	35.4867	24.4156	38.6125	25.4614	25.5855	24.2967
g2647	537.968	187.224	2509	277.164	2108.99	235.821	1557.7	361.495
g2653	62.5679	62.9559	235.311	80.3362	178.503	56.5568	190.48	122.851
g2667	88.5679	85.9907	146.838	70.5814	161.297	59.4367	132.803	112.962
g2683	35.3959	36.2163	51.1667	42.9036	45.2719	40.0114	47.3922	32.2549
g2685	2510.23	1195.19	1878.89	1079.65	1943.97	798.612	4306.96	1530.75
g2687	3912.31	2514.94	7511.24	3951.68	8381.06	3150.71	7310.19	4688.83
g2697	18.4301	22.0764	50.7007	25.5718	46.8866	23.4591	35.8974	25.7867
g2698	9.0417	11.037	21.2918	11.4417	16.5828	10.6826	14.5832	15.0154
g2699	12.5349	17.6146	22.813	14.8109	24.2131	15.2179	18.9771	15.6625
g2700	23.0497	33.3529	60.3316	28.7556	42.8044	21.6538	39.6927	42.8615
g2701	20.2854	24.3756	47.4771	22.9204	44.8563	17.8658	39.1345	31.6123
g2702	94.4592	97.5539	243.584	99.5596	195.701	91.76	160.099	110.477
g2707	63.893	70.7895	126.901	52.7532	97.3234	46.4699	144.004	101.275
g2708	48.8365	49.5804	91.2486	43.2774	91.0285	49.4038	59.2811	42.282
g2713	16.5912	20.4146	29.0871	15.8517	33.4339	19.0266	23.5151	16.0555
g2726	57.1486	53.2776	119.986	60.2619	114.934	58.6009	66.5095	44.8992
g2741	26.9628	33.8974	51.9927	40.3148	48.7868	43.968	34.8052	33.8281
g2749	117.641	128.405	191.682	176.401	187.458	148.66	140.093	204.033
g2752	53.8528	70.3248	102.422	53.5311	91.2538	74.6919	71.4381	46.5932
g2753	11.1682	8.56322	17.2789	11.1409	19.362	10.9364	12.2195	6.82462
g276	44.5839	37.5849	56.1328	55.2163	45.9569	48.8367	49.8572	39.0549
g2764	10.469	5.81164	22.6873	8.34961	19.5795	5.98932	19.4803	8.92224
g2766	26.6322	38.1413	51.8087	29.6517	56.4096	35.4558	38.6258	33.7481
g2769	23.8165	22.1107	59.251	21.4088	45.6713	17.0964	50.9741	44.7259
g2771	0.572493	1.07844	5.78277	3.65006	2.81438	1.52052	6.03472	3.24969
g2776	5.63206	7.10128	9.39158	5.00866	7.66574	8.42756	12.2592	10.4812
g2777	158.378	367.474	484.164	190.434	344.262	118.22	523.747	778.187
g2779	58.1627	77.6822	66.5209	50.1383	59.0385	54.8161	70.6608	88.1201
g2791	15.7034	32.6871	35.2774	25.9984	31.5831	24.7967	19.8275	30.2962
g2792	29.1393	50.7223	60.5413	28.8542	52.2589	34.0566	55.3322	50.7031
g2793	78.5619	93.185	278.973	80.0556	228.98	84.257	166.97	163.281
g2814	7.89695	12.2777	18.4475	12.7524	16.3738	14.3409	12.3367	12.1892
g2817	17.136	18.9633	23.3067	14.2231	29.0028	14.2702	17.843	11.719
g2820	9.93194	13.9505	14.967	15.3707	16.3167	14.3654	14.0046	13.4853
g2822	19.0631	27.1891	45.962	15.6854	40.4011	16.0841	23.9034	19.8514
g2832	15.4581	22.9226	26.4295	21.3708	27.0843	23.1586	25.6754	29.8192
g2835	31.9639	9.48024	48.9224	22.8511	38.0539	9.1617	63.5321	39.3048
g284	451.909	385.287	631.967	502.167	552.275	402.097	607.511	674.064
g285	23.8296	49.3685	74.3333	31.6137	70.0926	32.8305	33.131	33.2295
g2858	1.88742	0.793891	4.29113	1.28389	5.31341	2.00078	1.895	2.77816
g2862	4.6627	2.85672	7.75505	3.83567	8.17	4.21216	6.13893	2.71724
g2875	28.5143	38.8459	54.641	31.2851	51.3758	32.6284	35.2332	29.8637
g2876	295.425	259.322	516.627	291.475	462.328	259.297	531.028	567.986
g2887	7.28574	5.51275	10.0956	6.58166	10.2525	3.50312	10.3124	6.25924
g2903	620.436	276.911	1003	339.656	956.913	333.512	886.411	463.321
g2922	123.965	162.376	264.526	152.742	255.539	138.668	178.162	120.512
g2929	370.541	461.771	565.082	377.279	582.253	435.218	486.676	366.283
g2930	1400.59	1231.39	3344.34	1146.1	3128.63	987.566	2549.34	2023.44
g2931	160.889	286.198	694.703	299.474	894.023	327.821	492.459	305.446
g2966	39.3781	31.1888	57.5303	43.3257	64.0545	38.4372	52.7599	49.5945
g2969	15.7147	8.65152	23.5462	13.3867	19.9054	14.2458	23.7228	23.4512
g2971	24.3327	20.3145	24.2191	20.8642	31.718	23.6421	24.3726	17.4637
g2985	49.1719	55.4063	86.1669	51.3436	87.7228	48.6015	72.2939	94.5459
g2987	41.0214	49.3481	53.4914	41.2666	59.4645	45.4817	47.3103	43.8675
g2995	19.8863	26.0088	17.8578	18.4769	23.1158	21.0049	23.4208	21.0048
g3015	1.66522	1.36029	1.06714	0.606723	0.858245	0.393166	2.40184	1.25644
g3018	0.0502969	0.172501	2.3583	0.374368	0.647471	0.403667	3.72444	1.10086
g303	23.9459	30.929	36.2945	29.9159	46.376	29.0302	28.0732	27.0508
g3032	60.4377	95.6973	78.997	48.8218	69.9619	51.5202	86.6731	93.1563
g304	17.8234	32.1775	36.9344	24.9396	32.9093	25.0338	19.2358	19.456
g3048	14.8004	11.6141	20.9174	14.3036	20.4848	15.7789	21.4493	14.6707
g3050	7.00565	3.34127	15.7964	6.06778	12.1527	5.48861	14.243	10.4937
g3079	29.2738	24.0875	59.927	44.4546	65.6666	35.5175	39.1623	35.3288
g3083	93.6636	39.691	193.089	63.0464	144.243	71.0311	92.3129	30.6733
g3091	2.35305	3.8138	7.50796	4.08163	6.76463	4.33858	3.76003	1.74775
g3109	17.9563	20.3948	24.0601	23.943	27.5035	24.5242	25.7067	31.5268
g3115	10.0516	4.63588	20.0212	7.93812	20.9513	9.78829	14.0987	4.24081
g3122	38.7846	25.5059	66.0061	17.6643	70.6183	21.7424	47.0202	13.1224
g3127	5.03362	6.6314	11.1221	10.0836	9.97623	7.84921	7.16013	7.31535
g3131	13.6662	17.0068	24.6599	23.3894	23.1667	18.2082	19.9933	22.5006
g3141	4.37841	3.89878	11.3275	6.24207	10.5009	6.88043	7.50201	3.66626
g3147	20.9438	20.4138	43.6316	19.3338	52.3812	21.344	36.5026	28.5789
g3169	8.14273	7.52438	13.3083	10.4932	12.1785	12.3341	10.1176	7.26811
g3172	20.3924	30.9702	37.4541	36.3937	35.3729	33.1382	28.3479	33.3244
g3176	22.8864	19.9722	42.4658	22.4409	48.1757	16.8232	24.278	28.8972
g3183	0.48022	0.0895695	3.26918	0.698078	1.9441	0.3308	3.52277	0.904218
g3197	34.5946	53.5789	68.5655	43.7915	65.902	44.6229	40.2105	38.0522
g3199	17.6027	27.1213	31.5598	23.0527	33.6717	26.4551	21.0687	21.3315
g3200	159.353	251.095	191.047	136.074	188.931	135.72	180.505	161.559
g322	4.00838	4.59073	6.71295	5.10228	6.09768	3.48383	5.12869	3.71426
g3227	19.1509	22.4948	29.7585	25.9632	33.1536	27.0472	23.3018	19.0487
g3234	36.0588	51.7565	82.5979	50.7774	72.4529	55.4608	58.8823	56.0863
g3238	4.43557	4.20739	7.24417	3.54726	8.95173	2.99394	5.42159	5.13299
g3255	918.38	1218.35	273.158	265.661	395.435	285.087	1003.76	729.43
g3270	110.785	94.0717	148.362	101.971	144.597	119.417	96.1877	96.0298
g3279	26.4428	27.145	51.2691	34.9567	43.0163	31.8795	55.7678	30.3692
g3316	2.50207	4.56078	5.2628	3.20783	4.26537	2.88253	4.06275	4.32949
g332	235.208	150.482	366.477	154.236	354.283	153.292	275.507	85.5148
g3321	0.186365	0.222771	1.702	0.304467	2.0883	0.21324	0.131687	0.0713084
g3322	84.5661	63.1759	94.2506	77.6971	88.2049	77.9469	89.4193	76.4257
g3323	16.3649	24.8672	36.6376	32.3945	38.5209	20.4785	29.3658	39.8125
g3325	11.4198	5.14301	21.9434	5.2066	21.2191	5.02039	14.6569	5.63361
g3327	19.6535	13.1531	91.3535	14.3789	68.0514	12.9037	36.965	16.9736
g334	84.6322	69.1292	121.517	70.5342	140.133	60.5585	123.065	75.3979
g3350	12.1222	6.70167	24.4403	7.26037	23.7648	8.10508	18.8359	4.71407
g3355	74.4436	48.8219	106.78	57.4408	125.576	54.162	91.1353	52.4777
g3356	8.56182	14.5236	14.7783	12.1474	14.0717	15.2723	11.7134	13.2595
g3358	49.2855	45.274	131.555	58.0843	106.23	47.6005	86.4757	62.7685
g3360	44.5398	68.2357	106.137	74.0157	97.2202	72.2418	85.712	105.581
g3362	14.669	8.91376	24.0391	10.6925	27.8963	10.3679	22.3646	12.9638
g3364	10.8621	11.3073	27.1391	5.48308	24.2255	9.12132	26.2458	17.1459
g3365	105.589	91.802	220.378	89.777	232.258	72.1079	221.544	98.4868
g3367	18.2824	28.6049	43.0228	30.8124	34.6896	27.3401	26.7111	30.9596
g3380	105.388	84.4028	202.503	124.113	227.969	89.8233	195.334	183.636
g3385	15.9535	11.3297	40.5249	16.5715	40.8253	14.5288	22.7564	11.4016
g3387	25.9199	20.3218	39.0149	17.8224	44.7548	21.479	57.9704	17.8177
g3394	6.66998	4.11734	12.8223	2.36076	13.4999	1.96522	7.45485	2.01108
g3400	18.6938	21.2831	28.6994	22.5717	27.0413	26.2758	28.6739	18.6253
g3406	25.4078	35.7438	45.8335	30.2628	48.6006	34.0262	33.3273	33.0492
g3410	45.8287	44.4048	84.7878	50.4591	82.0802	48.7317	52.7353	45.5768
g3411	76.8985	79.1552	212.642	89.5386	171.55	82.5863	194.708	167.613
g3414	31.5739	38.2643	55.0326	37.5142	60.1741	47.7312	30.7227	24.1074
g3418	0.548738	0.505438	28.5619	10.3335	17.9545	5.65468	2.3398	1.33775
g3485	34.2661	46.3725	72.7933	58.1062	61.0756	51.2117	48.7039	43.399
g3488	2.37652	0.666813	30.0127	1.0538	0.087046	0.562415	31.3612	3.34032
g3512	20.1024	17.1144	31.0771	20.6264	36.9711	19.694	23.8616	15.3406
g3527	10.654	9.83	30.2088	14.3096	31.6997	13.0983	18.918	11.6635
g3529	268.876	180.64	489.06	223.573	470.471	174.477	464.022	314.552
g3551	42.0942	43.309	74.9115	48.7163	63.3275	47.9046	66.5961	65.4849
g3552	17.7105	27.5096	33.3007	20.5725	28.6271	23.0478	26.9592	22.161
g3553	7.63702	10.3965	13.2968	6.78999	13.673	8.81194	8.57227	9.11465
g3563	16.0531	17.3279	26.8327	19.0251	28.5365	19.8095	20.0172	14.9284
g3571	12.2235	18.4534	22.0073	17.5208	26.1979	16.2149	20.4425	12.2561
g3572	9.36357	7.01534	14.4811	8.97434	16.6881	10.4383	14.4086	5.98579
g3575	0.537919	0.34577	4.09055	3.15701	4.13774	2.12286	0.174107	0
g3580	145.147	78.0009	256.7	136.541	211.055	86.0325	249.531	176.837
g3585	51.598	64.0288	121.131	67.1199	113.066	63.0575	86.8107	96.9885
g3596	12.8024	15.4628	25.8256	21.2636	23.8431	16.192	17.4049	26.7599
g3597	116.586	49.8639	174.976	86.4557	187.067	67.063	156.012	75.8408
g3602	42.9214	48.7468	114.113	49.0531	100.431	40.538	85.8414	52.0688
g3606	398.773	203.262	442.071	293.96	419.346	221.275	1024.48	360.554
g3607	61.0988	64.0198	85.7833	71.2989	82.8489	66.3785	80.956	57.434
g3608	17.1644	17.252	40.7123	17.1994	33.9158	18.7472	29.698	16.9818
g3609	5.70645	4.12374	5.79692	7.94508	7.5433	5.25434	11.5891	6.81515
g3618	3.81425	4.41464	12.7616	4.18728	9.90023	3.11298	9.51772	6.32376
g363	3.28034	5.76025	8.65248	3.95491	8.2441	5.93944	4.82328	6.92244
g3633	0.412415	0.32142	1.45861	0.238998	1.06874	0.45759	1.02816	0.741125
g3637	6.97058	5.04066	14.4886	12.2851	13.3702	9.35838	15.298	12.602
g3641	47.9046	98.9124	97.3765	75.6651	94.1752	86.2961	82.5391	100.647
g3653	10.033	10.5228	14.2542	10.366	14.3674	9.02815	12.9747	10.2098
g3668	44.3682	31.4053	55.0492	39.1835	56.4343	41.9583	53.3033	32.3701
g3680	7.18874	6.02882	11.7739	6.25685	12.9245	7.2774	8.22625	4.21618
g3683	47.1111	51.0565	89.5038	54.8081	81.3013	54.8919	66.6439	66.6211
g3686	0.126431	0.0461387	0.244958	0.0871375	0.221063	0.0949057	0.144352	0.0736693
g3689	12.5672	8.09005	39.8362	7.33178	36.6206	8.29255	27.9226	7.91482
g370	390.568	227.372	762.698	332.258	656.802	232.567	557.55	370.427
g3702	37.6603	38.3402	50.8754	47.1079	58.1811	44.9749	44.2532	50.0162
g3703	142.571	164.541	308.878	150.342	268.147	153.268	218.811	166.307
g3717	8.65293	12.8626	14.1426	11.1875	13.0017	10.1125	11.0345	13.9979
g3721	21.0239	27.5166	42.9199	27.3185	37.4541	25.042	26.0144	22.2874
g3724	7.26084	12.1711	9.06071	8.04568	11.2385	9.18764	7.67977	10.1601
g3727	29.7952	27.5085	70.0131	29.6871	62.9466	33.7858	39.9836	30.7521
g3731	114.36	101.956	194.933	134.615	177.573	110.114	196.182	145.49
g3751	24.7484	30.9293	38.3042	30.9054	42.3874	30.6573	29.2179	24.5221
g3753	23.1735	25.0333	49.737	30.1062	44.9513	23.537	32.4793	29.2096
g3755	3.70846	1.77703	4.00901	2.69642	4.32061	1.70916	2.74715	2.39464
g3765	13.8809	16.0198	20.7067	15.6562	21.2751	15.2159	16.2939	13.778
g3766	14.3413	16.2952	23.816	15.4622	25.0012	16.2319	16.3185	15.1072
g3767	170.682	103.257	348.191	140.565	290.713	119.76	274.85	183.809
g3768	25.7274	25.1324	52.6718	26.3467	59.8407	28.0714	35.3262	21.8028
g3771	52.4428	56.8332	232.564	78.8255	173.124	48.9484	147.797	167.562
g3778	17.8501	28.6159	36.6666	22.8111	24.7649	24.1901	28.448	26.6519
g3785	77.7361	68.2412	228.567	72.9019	145.566	62.3673	147.972	110.188
g3786	84.5711	82.3652	190.813	54.5489	157.621	52.0655	117.711	73.0888
g3788	50.8168	58.5862	88.6434	77.1739	74.3583	79.5485	79.7028	74.7486
g3794	14.2798	20.4822	26.5448	15.9343	25.1289	18.2172	19.3176	15.5493
g3800	126.927	155.832	219.383	190.178	212.152	172.583	157.604	124.007
g3813	8.80892	15.6373	23.5964	12.3944	25.2058	11.7853	17.095	15.4113
g3816	14.6052	19.0328	29.5638	18.3589	37.7008	17.4612	26.0799	19.5289
g3819	16.248	17.1985	33.4321	23.5803	33.1364	19.2884	27.8344	21.8184
g3820	47.3728	48.4953	67.8734	65.6298	67.3775	54.6928	60.5628	66.6033
g3821	30.049	16.3568	59.9874	17.0736	61.0252	14.6244	36.8809	16.3579
g3827	122.321	145.361	258.233	157.216	257.072	142.129	216.926	270.003
g3828	9.26335	10.1261	11.7801	9.65715	12.0179	8.74003	11.1922	9.07614
g383	15.0105	51.5016	28.604	30.2497	29.4851	32.3047	39.5754	38.8594
g3830	285.75	152.899	468.443	252.11	369.904	191.915	437.935	312.808
g3839	26.6498	24.1166	39.0101	21.1628	37.9562	20.1499	30.8481	21.0074
g3842	82.565	96.3315	140.196	99.3679	107.463	88.8293	129.014	119.418
g3853	207.744	311.162	447.15	251.235	430.623	262.81	289.628	282.249
g3856	344.666	161.666	617.829	208.143	548.774	186.282	655.893	368.488
g3859	6.90161	9.36591	9.10852	9.27582	9.84107	8.43017	10.007	9.52522
g3860	16.901	12.063	16.8093	17.7658	19.4491	17.1927	22.4948	20.1392
g3864	59.934	74.8168	97.3998	59.8648	109.78	70.3292	78.4032	52.2626
g3884	14.8698	10.0555	16.3743	13.2648	15.7632	12.3524	12.7206	10.8661
g3889	1.30453	1.6795	1.91563	1.70844	2.34545	1.45508	2.4828	1.20659
g3890	10.6816	12.1857	23.1363	15.3359	17.3125	14.0408	16.3305	23.1763
g3896	16.6118	19.8781	27.3732	21.8931	20.8687	15.4474	23.1978	33.7549
g390	45.5078	56.4633	65.4189	55.3193	73.5276	55.1103	49.5294	46.1221
g3909	4.50478	9.03522	13.2286	6.82004	11.0609	7.28437	10.5882	9.49606
g392	621.479	476.346	1190.36	690.795	1112	623.376	1168.44	865.268
g3951	11.0124	14.2183	18.3283	15.4898	19.5203	12.8856	18.4907	24.7195
g3953	3.65482	2.27514	5.16	2.85242	5.71754	3.48638	4.33656	2.27904
g3960	7.87858	10.5998	10.7446	6.67554	12.2499	6.92698	10.8546	9.52948
g3961	3.0679	2.52263	4.70896	5.15632	4.89329	4.4934	3.88274	4.23506
g3969	12.6551	20.5826	32.1862	24.355	27.9464	21.4552	17.4873	14.6547
g398	37.0769	56.5501	71.2149	42.7148	79.647	44.6393	51.8477	42.6398
g3980	33.2656	31.5456	69.6965	38.6322	48.7305	34.6962	55.743	48.1998
g3984	1204.57	1183.39	1665.49	1414.9	1438.64	1153.4	1417.54	1378.58
g3994	206.943	175.942	348.004	187.218	287.625	158.683	374.099	341.855
g3995	20.7356	21.6926	72.6739	30.7393	53.7007	28.554	50.5715	45.202
g4000	9.1697	5.79061	13.0614	8.60068	8.52019	4.48437	13.9714	19.4469
g4001	23.0193	18.5493	21.4181	25.072	28.1335	13.4643	23.9434	24.317
g4002	10.8361	9.95822	7.38871	6.35748	9.47898	7.04613	13.7088	13.4841
g4018	17.2958	25.5162	29.8182	18.9551	32.3045	22.5101	24.698	20.9037
g4061	4.74363	6.37132	7.15256	5.31499	8.20452	6.72163	5.65667	6.35168
g4062	32.8713	51.2782	65.1686	42.0974	47.3821	59.1332	38.7694	46.647
g4074	2.93443	3.24354	5.47359	2.89635	5.09001	2.81865	5.0843	2.92513
g4076	85.0897	105.355	267.478	122.153	217.84	119.901	169.145	205.2
g4077	11.5098	21.1794	30.1997	16.9752	24.0165	20.1556	19.6418	21.909
g4080	24.8157	26.5797	52.5252	42.8276	49.4099	40.2831	33.0349	33.2769
g4110	11.9671	12.1283	18.6382	12.1444	19.4455	15.4106	16.4478	10.434
g4117	41.3353	31.0784	82.0649	34.1872	84.9061	30.6334	55.437	29.4968
g4118	254.802	230.104	441.95	299.609	346.684	312.266	442.585	318.139
g4119	248.842	166.866	364.636	206.991	290.476	170.096	318.518	231.243
g4122	100.044	131.59	129.256	103.254	124.004	108.447	166.925	154.186
g413	5.97011	2.75995	6.63046	4.55072	6.94192	4.43865	3.3228	2.11521
g4130	7.57969	1.41558	5.46492	0.513561	2.15362	0.413192	11.3525	1.11546
g4134	2.90106	2.98303	1.30955	0.992283	2.25006	1.26386	1.74573	1.02663
g4147	114.523	85.3766	161.799	101.561	182.074	98.4904	182.177	139.868
g4149	0.19925	0.134578	0.483253	0.177917	0.384908	0.224911	0.316876	0.108492
g424	18.1493	14.6404	27.0999	15.7237	25.668	20.2844	26.8023	27.5793
g4247	6.133	4.40656	30.6482	3.45958	26.763	4.08396	12.1981	8.24889
g427	18.5402	25.4498	38.3453	22.9825	37.0787	27.9538	24.5394	20.7911
g4273	3.1959	6.38943	8.55103	4.87552	9.51085	4.48128	5.51179	4.75944
g4277	32.7546	38.0739	75.1403	37.4772	72.2506	39.14	45.0047	39.8495
g429	25.322	34.115	79.0625	30.7627	87.8045	46.5673	61.742	30.1767
g430	27.7937	30.4559	104.361	46.2744	108.787	54.1405	59.9107	34.7278
g4301	58.9578	85.5158	170.54	74.3174	130.166	69.8172	129.972	123.512
[truncated: 729 more rows]

## Sheet: Cluster F
Gene id	WT		Hsf1−/−		Hsf1−/−; HaloTag/BlaR		Hsf1−/−; Hsf1-HaloTag/BlaR
[truncated: 646 more rows]
