# Supplementary material for: Genome-Wide Role of HSF1 in Transcriptional Regulation of Desiccation Tolerance in the Anhydrobiotic Cell Line, Pv11
Source: Int J Mol Sci. 2021 May 28;22(11):5798. doi: 10.3390/ijms22115798 (PMC8197945; doi:10.3390/ijms22115798)
Supplement: Supplementary file 1 [file ijms-22-05798-s001.zip › Data S5. GO enrichment analysis in Figure 3b.xls]

## Sheet:  Cluster 1
Gene id	GO_annotation	GO.id	GO.description	GeneRatio	BgRatio	p.value	adjudted.p.value	q.value	Gene id	Count	Blastp.Acc.	Blastp.Description	Pfam	Interpro	Pathway
g10030	NA	NA	NA	NA	NA	NA	NA	NA	NA	NA	*	*	PANTHER: PTHR39945, 1.1E-15 (7:99)	*	*
g10070	NA	NA	NA	NA	NA	NA	NA	NA	NA	NA	*	*	CDD: cd06466, p23_CS_SGT1_like, 1.09313E-21 (6:84);Gene3D: G3DSA:2.60.40.790, 3.0E-23 (1:125);PANTHER: PTHR22904, 1.8E-23 (3:179); PTHR22904:SF349, 1.8E-23 (3:179);Pfam: PF04969, CS domain, 1.1E-14 (3:74); PF05002, SGS domain, 2.6E-33 (102:179);ProSiteProfiles: PS51048, SGS domain profile., 29.559 (92:180); PS51203, CS domain profile., 16.477 (1:84);SUPERFAMILY: SSF49764, 2.24E-28 (3:159)	IPR007052: CS domain (1:84, 3:74);IPR007699: SGS domain (102:179, 92:180);IPR008978: HSP20-like chaperone (1:125, 3:159)	*
g1009	GO:0000786, GO:0016491, GO:0003677, GO:0055114, GO:0006334, GO:0005634	GO:0016491	oxidoreductase activity	36/807	231/10666	2.41324464454737e-05	0.000363595526445137	0.000298056882414272	g1009/g10240/g11866/g12635/g12728/g12948/g13028/g13445/g13601/g14075/g14436/g15558/g15759/g15953/g16735/g2484/g2702/g3316/g3365/g4122/g4244/g4451/g4516/g6000/g6248/g6558/g7339/g7622/g7717/g823/g8572/g9071/g9117/g9301/g9926/g9968	36	CRL05862.1	CLUMA_CG019156, isoform A [Clunio marinus] emb|CRL05862.1|2e-161; AAEL002857-PA [Aedes aegypti] gb|EAT45887.1|4e-148; PREDICTED: saccharopine dehydrogenase-like o... ref|XP_019546511.1|2e-145; saccharopine dehydrogenase domain-containing prot... gb|ABF18383.1|4e-145; PREDICTED: saccharopine dehydrogenase-like o... ref|XP_019546512.1|5e-145; saccharopine dehydrogenase-like oxidoreducta... ref|XP_0…	CDD: cd00073, H15, 1.3625E-11 (15:98);Gene3D: G3DSA:1.10.10.10, 1.6E-13 (10:102); G3DSA:3.40.50.720, 1.0E-18 (215:361);MobiDBLite: consensus disorder prediction (84:134, 157:204);PANTHER: PTHR12286, 8.0E-134 (99:158, 159:211, 225:646);Pfam: PF00538, linker histone H1 and H5 family, 1.6E-14 (15:87); PF03435, Saccharopine dehydrogenase NADP binding domain, 1.3E-16 (229:360);PRINTS: PR00624, Histone…	IPR005097: Saccharopine dehydrogenase, NADP binding domain (229:360);IPR005818: Linker histone H1/H5, domain H15 (12:78, 14:88, 15:87);IPR005819: Histone H5 (1:22, 49:67, 70:94, 172:191);IPR036291: NAD(P)-binding domain superfamily (227:385);IPR036388: Winged helix-like DNA-binding domain superfamily (10:102);IPR036390: Winged helix DNA-binding domain superfamily (14:88)	*
g1009	GO:0000786, GO:0016491, GO:0003677, GO:0055114, GO:0006334, GO:0005634	GO:0003677	DNA binding	48/807	507/10666	0.061258518495951	0.266238945770864	0.218248972779097	g1009/g1183/g12199/g12398/g12536/g14213/g14215/g1647/g17452/g17756/g2096/g2331/g2444/g2450/g2451/g3729/g3767/g3795/g5485/g5899/g6055/g6750/g6755/g6756/g6761/g6802/g6805/g6810/g7210/g7400/g7403/g7404/g7409/g7413/g7425/g7426/g7427/g7431/g7432/g7433/g7434/g8245/g8247/g8248/g8296/g8297/g8460/g8903	48	CRL05862.1	CLUMA_CG019156, isoform A [Clunio marinus] emb|CRL05862.1|2e-161; AAEL002857-PA [Aedes aegypti] gb|EAT45887.1|4e-148; PREDICTED: saccharopine dehydrogenase-like o... ref|XP_019546511.1|2e-145; saccharopine dehydrogenase domain-containing prot... gb|ABF18383.1|4e-145; PREDICTED: saccharopine dehydrogenase-like o... ref|XP_019546512.1|5e-145; saccharopine dehydrogenase-like oxidoreducta... ref|XP_0…	CDD: cd00073, H15, 1.3625E-11 (15:98);Gene3D: G3DSA:1.10.10.10, 1.6E-13 (10:102); G3DSA:3.40.50.720, 1.0E-18 (215:361);MobiDBLite: consensus disorder prediction (84:134, 157:204);PANTHER: PTHR12286, 8.0E-134 (99:158, 159:211, 225:646);Pfam: PF00538, linker histone H1 and H5 family, 1.6E-14 (15:87); PF03435, Saccharopine dehydrogenase NADP binding domain, 1.3E-16 (229:360);PRINTS: PR00624, Histone…	IPR005097: Saccharopine dehydrogenase, NADP binding domain (229:360);IPR005818: Linker histone H1/H5, domain H15 (12:78, 14:88, 15:87);IPR005819: Histone H5 (1:22, 49:67, 70:94, 172:191);IPR036291: NAD(P)-binding domain superfamily (227:385);IPR036388: Winged helix-like DNA-binding domain superfamily (10:102);IPR036390: Winged helix DNA-binding domain superfamily (14:88)	*
g1009	GO:0000786, GO:0016491, GO:0003677, GO:0055114, GO:0006334, GO:0005634	GO:0000786	nucleosome	31/807	105/10666	1.79186119219645e-11	1.01240157359099e-09	8.29914657438355e-10	g1009/g1647/g17756/g2444/g2450/g2451/g6755/g6756/g6761/g6802/g6805/g6810/g7400/g7403/g7404/g7409/g7413/g7425/g7426/g7427/g7431/g7432/g7433/g7434/g8245/g8247/g8248/g8296/g8297/g8460/g8903	31	CRL05862.1	CLUMA_CG019156, isoform A [Clunio marinus] emb|CRL05862.1|2e-161; AAEL002857-PA [Aedes aegypti] gb|EAT45887.1|4e-148; PREDICTED: saccharopine dehydrogenase-like o... ref|XP_019546511.1|2e-145; saccharopine dehydrogenase domain-containing prot... gb|ABF18383.1|4e-145; PREDICTED: saccharopine dehydrogenase-like o... ref|XP_019546512.1|5e-145; saccharopine dehydrogenase-like oxidoreducta... ref|XP_0…	CDD: cd00073, H15, 1.3625E-11 (15:98);Gene3D: G3DSA:1.10.10.10, 1.6E-13 (10:102); G3DSA:3.40.50.720, 1.0E-18 (215:361);MobiDBLite: consensus disorder prediction (84:134, 157:204);PANTHER: PTHR12286, 8.0E-134 (99:158, 159:211, 225:646);Pfam: PF00538, linker histone H1 and H5 family, 1.6E-14 (15:87); PF03435, Saccharopine dehydrogenase NADP binding domain, 1.3E-16 (229:360);PRINTS: PR00624, Histone…	IPR005097: Saccharopine dehydrogenase, NADP binding domain (229:360);IPR005818: Linker histone H1/H5, domain H15 (12:78, 14:88, 15:87);IPR005819: Histone H5 (1:22, 49:67, 70:94, 172:191);IPR036291: NAD(P)-binding domain superfamily (227:385);IPR036388: Winged helix-like DNA-binding domain superfamily (10:102);IPR036390: Winged helix DNA-binding domain superfamily (14:88)	*
g1009	GO:0000786, GO:0016491, GO:0003677, GO:0055114, GO:0006334, GO:0005634	GO:0005634	nucleus	48/807	539/10666	0.131654130096366	0.441641517053388	0.36203496507404	g1009/g10601/g12060/g12536/g12822/g13141/g13254/g13345/g13726/g15285/g15286/g1640/g1641/g1647/g17030/g2060/g2331/g2764/g2900/g3362/g3602/g3729/g3767/g4231/g5485/g6251/g6750/g6756/g6790/g6805/g7272/g730/g7400/g7404/g7409/g7413/g7426/g7427/g7431/g7432/g7434/g7766/g7768/g7973/g8247/g8297/g970/g9775	48	CRL05862.1	CLUMA_CG019156, isoform A [Clunio marinus] emb|CRL05862.1|2e-161; AAEL002857-PA [Aedes aegypti] gb|EAT45887.1|4e-148; PREDICTED: saccharopine dehydrogenase-like o... ref|XP_019546511.1|2e-145; saccharopine dehydrogenase domain-containing prot... gb|ABF18383.1|4e-145; PREDICTED: saccharopine dehydrogenase-like o... ref|XP_019546512.1|5e-145; saccharopine dehydrogenase-like oxidoreducta... ref|XP_0…	CDD: cd00073, H15, 1.3625E-11 (15:98);Gene3D: G3DSA:1.10.10.10, 1.6E-13 (10:102); G3DSA:3.40.50.720, 1.0E-18 (215:361);MobiDBLite: consensus disorder prediction (84:134, 157:204);PANTHER: PTHR12286, 8.0E-134 (99:158, 159:211, 225:646);Pfam: PF00538, linker histone H1 and H5 family, 1.6E-14 (15:87); PF03435, Saccharopine dehydrogenase NADP binding domain, 1.3E-16 (229:360);PRINTS: PR00624, Histone…	IPR005097: Saccharopine dehydrogenase, NADP binding domain (229:360);IPR005818: Linker histone H1/H5, domain H15 (12:78, 14:88, 15:87);IPR005819: Histone H5 (1:22, 49:67, 70:94, 172:191);IPR036291: NAD(P)-binding domain superfamily (227:385);IPR036388: Winged helix-like DNA-binding domain superfamily (10:102);IPR036390: Winged helix DNA-binding domain superfamily (14:88)	*
g1009	GO:0000786, GO:0016491, GO:0003677, GO:0055114, GO:0006334, GO:0005634	GO:0055114	oxidation-reduction process	54/807	531/10666	0.0150652570712308	0.0920202188675177	0.0754334351219521	g1009/g10240/g10378/g11926/g12171/g12635/g12728/g12948/g13028/g13445/g13601/g14075/g15097/g15288/g15290/g15558/g15759/g15953/g16336/g16389/g2171/g2484/g2702/g2739/g3316/g3365/g337/g4122/g4244/g4451/g4516/g4589/g50/g5005/g54/g56/g6000/g6248/g6558/g7339/g7636/g7639/g7717/g823/g8464/g8572/g9019/g9071/g9117/g9301/g9542/g9732/g9926/g9968	54	CRL05862.1	CLUMA_CG019156, isoform A [Clunio marinus] emb|CRL05862.1|2e-161; AAEL002857-PA [Aedes aegypti] gb|EAT45887.1|4e-148; PREDICTED: saccharopine dehydrogenase-like o... ref|XP_019546511.1|2e-145; saccharopine dehydrogenase domain-containing prot... gb|ABF18383.1|4e-145; PREDICTED: saccharopine dehydrogenase-like o... ref|XP_019546512.1|5e-145; saccharopine dehydrogenase-like oxidoreducta... ref|XP_0…	CDD: cd00073, H15, 1.3625E-11 (15:98);Gene3D: G3DSA:1.10.10.10, 1.6E-13 (10:102); G3DSA:3.40.50.720, 1.0E-18 (215:361);MobiDBLite: consensus disorder prediction (84:134, 157:204);PANTHER: PTHR12286, 8.0E-134 (99:158, 159:211, 225:646);Pfam: PF00538, linker histone H1 and H5 family, 1.6E-14 (15:87); PF03435, Saccharopine dehydrogenase NADP binding domain, 1.3E-16 (229:360);PRINTS: PR00624, Histone…	IPR005097: Saccharopine dehydrogenase, NADP binding domain (229:360);IPR005818: Linker histone H1/H5, domain H15 (12:78, 14:88, 15:87);IPR005819: Histone H5 (1:22, 49:67, 70:94, 172:191);IPR036291: NAD(P)-binding domain superfamily (227:385);IPR036388: Winged helix-like DNA-binding domain superfamily (10:102);IPR036390: Winged helix DNA-binding domain superfamily (14:88)	*
g1009	GO:0000786, GO:0016491, GO:0003677, GO:0055114, GO:0006334, GO:0005634	GO:0006334	nucleosome assembly	9/807	38/10666	0.00171626508195463	0.0155150363408699	0.0127184275546954	g1009/g2450/g6805/g7400/g7409/g7431/g7434/g8247/g8297	9	CRL05862.1	CLUMA_CG019156, isoform A [Clunio marinus] emb|CRL05862.1|2e-161; AAEL002857-PA [Aedes aegypti] gb|EAT45887.1|4e-148; PREDICTED: saccharopine dehydrogenase-like o... ref|XP_019546511.1|2e-145; saccharopine dehydrogenase domain-containing prot... gb|ABF18383.1|4e-145; PREDICTED: saccharopine dehydrogenase-like o... ref|XP_019546512.1|5e-145; saccharopine dehydrogenase-like oxidoreducta... ref|XP_0…	CDD: cd00073, H15, 1.3625E-11 (15:98);Gene3D: G3DSA:1.10.10.10, 1.6E-13 (10:102); G3DSA:3.40.50.720, 1.0E-18 (215:361);MobiDBLite: consensus disorder prediction (84:134, 157:204);PANTHER: PTHR12286, 8.0E-134 (99:158, 159:211, 225:646);Pfam: PF00538, linker histone H1 and H5 family, 1.6E-14 (15:87); PF03435, Saccharopine dehydrogenase NADP binding domain, 1.3E-16 (229:360);PRINTS: PR00624, Histone…	IPR005097: Saccharopine dehydrogenase, NADP binding domain (229:360);IPR005818: Linker histone H1/H5, domain H15 (12:78, 14:88, 15:87);IPR005819: Histone H5 (1:22, 49:67, 70:94, 172:191);IPR036291: NAD(P)-binding domain superfamily (227:385);IPR036388: Winged helix-like DNA-binding domain superfamily (10:102);IPR036390: Winged helix DNA-binding domain superfamily (14:88)	*
g10102	GO:0003824, GO:0046872	GO:0003824	catalytic activity	43/807	472/10666	0.115140955028964	0.428329406249223	0.351122382393402	g10102/g10274/g11691/g12073/g12218/g13262/g13350/g13377/g14017/g14219/g14220/g14829/g14967/g15479/g15685/g15934/g16740/g17235/g2341/g2394/g2985/g3032/g3597/g3891/g4108/g4516/g4907/g5265/g5490/g5963/g6461/g6959/g7339/g7637/g8005/g8960/g9019/g9117/g9301/g9565/g9730/g9731/g9821	43	CRK88533.1	CLUMA_CG002224, isoform A [Clunio marinus] emb|CRK88533.1|0; CLUMA_CG002282, isoform A [Clunio marinus] emb|CRK88532.1|0; CLUMA_CG002308, isoform A [Clunio marinus] emb|CRK88531.1|0; CLUMA_CG000770, isoform A [Clunio marinus] emb|CRK86954.1|0; PREDICTED: nardilysin [Bactrocera dorsalis] ref|XP_011209398.1|7e-154; PREDICTED: nardilysin [Bactrocera latifrons] ref|XP_018799881.1|8e-154; PREDICTED: n…	Coils (855:875);Gene3D: G3DSA:3.30.830.10, 1.8E-66 (3:251), G3DSA:3.30.830.10, 5.0E-40 (263:497), G3DSA:3.30.830.10, 1.9E-18 (498:723), G3DSA:3.30.830.10, 5.2E-45 (724:979);PANTHER: PTHR43690, 9.4E-218 (4:39, 46:977); PTHR43690:SF14, 9.4E-218 (4:39, 46:977);Pfam: PF00675, Insulinase (Peptidase family M16), 2.7E-31 (43:157); PF05193, Peptidase M16 inactive domain, 2.7E-7 (208:379); PF16187, Middle…	IPR007863: Peptidase M16, C-terminal (208:379);IPR011249: Metalloenzyme, LuxS/M16 peptidase-like (260:498, 499:719, 735:934, 9:242);IPR011765: Peptidase M16, N-terminal (43:157);IPR032632: Peptidase M16, middle/third domain (395:664)	*
g10102	GO:0003824, GO:0046872	GO:0046872	metal ion binding	12/807	129/10666	0.269838786272347	0.725994829732743	0.595133162705928	g10102/g12073/g17465/g1809/g2330/g3131/g444/g4866/g5275/g6959/g7639/g9071	12	CRK88533.1	CLUMA_CG002224, isoform A [Clunio marinus] emb|CRK88533.1|0; CLUMA_CG002282, isoform A [Clunio marinus] emb|CRK88532.1|0; CLUMA_CG002308, isoform A [Clunio marinus] emb|CRK88531.1|0; CLUMA_CG000770, isoform A [Clunio marinus] emb|CRK86954.1|0; PREDICTED: nardilysin [Bactrocera dorsalis] ref|XP_011209398.1|7e-154; PREDICTED: nardilysin [Bactrocera latifrons] ref|XP_018799881.1|8e-154; PREDICTED: n…	Coils (855:875);Gene3D: G3DSA:3.30.830.10, 1.8E-66 (3:251), G3DSA:3.30.830.10, 5.0E-40 (263:497), G3DSA:3.30.830.10, 1.9E-18 (498:723), G3DSA:3.30.830.10, 5.2E-45 (724:979);PANTHER: PTHR43690, 9.4E-218 (4:39, 46:977); PTHR43690:SF14, 9.4E-218 (4:39, 46:977);Pfam: PF00675, Insulinase (Peptidase family M16), 2.7E-31 (43:157); PF05193, Peptidase M16 inactive domain, 2.7E-7 (208:379); PF16187, Middle…	IPR007863: Peptidase M16, C-terminal (208:379);IPR011249: Metalloenzyme, LuxS/M16 peptidase-like (260:498, 499:719, 735:934, 9:242);IPR011765: Peptidase M16, N-terminal (43:157);IPR032632: Peptidase M16, middle/third domain (395:664)	*
g10114	NA	NA	NA	NA	NA	NA	NA	NA	NA	NA	*	*	*	*	*
g10150	GO:0019904	NA	NA	NA	NA	NA	NA	NA	NA	NA	CRK98474.1	CLUMA_CG011831, isoform A [Clunio marinus] emb|CRK98474.1|3e-177; PREDICTED: arfaptin-2 [Rhagoletis zephyria] ... ref|XP_017469101.1|2e-131; arfaptin-2 [Drosophila serrata] ref|XP_020815870.1|5e-131; arfaptin-2 isoform X1 [Ceratitis capitata] ref|XP_012156174.1|5e-131; PREDICTED: arfaptin-2 isoform X2 [Drosophila... ref|XP_017083636.1|1e-130; arfaptin-2 isoform X2 [Ceratitis capitata] ref|XP_0045…	CDD: cd07660, BAR_Arfaptin, 1.08415E-103 (122:312);Coils (247:267);Gene3D: G3DSA:1.20.1270.60, 2.5E-30 (8:319);MobiDBLite: consensus disorder prediction (1:24);PANTHER: PTHR12141, 3.2E-114 (7:326); PTHR12141:SF5, 3.2E-114 (7:326);Pfam: PF06456, Arfaptin-like domain, 9.9E-66 (90:305);ProSiteProfiles: PS50870, Arfaptin homology (AH) domain profile., 30.785 (119:310);SMART: SM01015, 1.6E-100 (87:305…	IPR010504: Arfaptin homology (AH) domain (119:310, 87:305, 90:305);IPR027267: AH/BAR domain superfamily (118:306, 8:319);IPR030798: Arfaptin family (7:326)	*
g10166	NA	NA	NA	NA	NA	NA	NA	NA	NA	NA	*	*	MobiDBLite: consensus disorder prediction (59:94, 103:122)	*	*
g10173	GO:0003743, GO:0003723, GO:0006413	GO:0003723	RNA binding	14/807	157/10666	0.300022398602455	0.761854630159043	0.624529179822969	g10173/g10225/g10508/g11431/g11507/g1641/g17126/g2701/g3358/g441/g7768/g8193/g8376/g9775	14	*	*	CDD: cd05793, S1_IF1A, 1.58785E-45 (33:108);Gene3D: G3DSA:2.40.50.140, 1.7E-62 (2:145);Hamap: MF_00216, Translation initiation factor 1A [eif1a]., 19.381 (16:110);MobiDBLite: consensus disorder prediction (1:26);PANTHER: PTHR21668, 1.3E-75 (1:143); PTHR21668:SF3, 1.3E-75 (1:143);Pfam: PF01176, Translation initiation factor 1A / IF-1, 1.7E-23 (33:94);ProDom: PD005579, INITIATION FACTOR TRANSLATION…	IPR001253: Translation initiation factor 1A (eIF-1A) (1:143, 14:110, 16:110, 28:110, 33:108, 53:104);IPR006196: RNA-binding domain, S1, IF1 type (22:96, 33:94);IPR012340: Nucleic acid-binding, OB-fold (2:143);IPR018104: Translation initiation factor 1A (eIF-1A), conserved site (41:63)	*
g10173	GO:0003743, GO:0003723, GO:0006413	GO:0006413	translational initiation	3/807	15/10666	0.0992637039498984	0.386786156770294	0.317067366518732	g10173/g17126/g751	3	*	*	CDD: cd05793, S1_IF1A, 1.58785E-45 (33:108);Gene3D: G3DSA:2.40.50.140, 1.7E-62 (2:145);Hamap: MF_00216, Translation initiation factor 1A [eif1a]., 19.381 (16:110);MobiDBLite: consensus disorder prediction (1:26);PANTHER: PTHR21668, 1.3E-75 (1:143); PTHR21668:SF3, 1.3E-75 (1:143);Pfam: PF01176, Translation initiation factor 1A / IF-1, 1.7E-23 (33:94);ProDom: PD005579, INITIATION FACTOR TRANSLATION…	IPR001253: Translation initiation factor 1A (eIF-1A) (1:143, 14:110, 16:110, 28:110, 33:108, 53:104);IPR006196: RNA-binding domain, S1, IF1 type (22:96, 33:94);IPR012340: Nucleic acid-binding, OB-fold (2:143);IPR018104: Translation initiation factor 1A (eIF-1A), conserved site (41:63)	*
g10173	GO:0003743, GO:0003723, GO:0006413	GO:0003743	translation initiation factor activity	3/807	25/10666	0.292609164110994	0.760111161943503	0.623099974392438	g10173/g17126/g751	3	*	*	CDD: cd05793, S1_IF1A, 1.58785E-45 (33:108);Gene3D: G3DSA:2.40.50.140, 1.7E-62 (2:145);Hamap: MF_00216, Translation initiation factor 1A [eif1a]., 19.381 (16:110);MobiDBLite: consensus disorder prediction (1:26);PANTHER: PTHR21668, 1.3E-75 (1:143); PTHR21668:SF3, 1.3E-75 (1:143);Pfam: PF01176, Translation initiation factor 1A / IF-1, 1.7E-23 (33:94);ProDom: PD005579, INITIATION FACTOR TRANSLATION…	IPR001253: Translation initiation factor 1A (eIF-1A) (1:143, 14:110, 16:110, 28:110, 33:108, 53:104);IPR006196: RNA-binding domain, S1, IF1 type (22:96, 33:94);IPR012340: Nucleic acid-binding, OB-fold (2:143);IPR018104: Translation initiation factor 1A (eIF-1A), conserved site (41:63)	*
g10192	NA	NA	NA	NA	NA	NA	NA	NA	NA	NA	*	*	PANTHER: PTHR31816, 9.5E-15 (3:117);Pfam: PF15884, Protein QIL1, 1.7E-17 (4:103)	IPR026769: MICOS complex subunit Mic13 (3:117, 4:103)	Reactome: R-HSA-8949613
g10218	GO:0004540, GO:0004672, GO:0006397, GO:0005524, GO:0006468	GO:0006397	mRNA processing	3/807	26/10666	0.31390678521939	0.771118841951981	0.632123503416621	g10218/g2330/g7768	3	*	*	Gene3D: G3DSA:1.10.510.10, 1.6E-26 (196:420); G3DSA:3.30.200.20, 3.3E-9 (6:195);MobiDBLite: consensus disorder prediction (1:41);PANTHER: PTHR13954, 1.6E-33 (124:472);Pfam: PF00069, Protein kinase domain, 1.6E-29 (134:341); PF06479, Ribonuclease 2-5A, 7.8E-11 (353:476);ProSiteProfiles: PS50011, Protein kinase domain profile., 22.266 (102:341); PS51392, KEN domain profile., 14.083 (344:478);SUPERF…	IPR000719: Protein kinase domain (102:341, 134:341);IPR010513: KEN domain (344:478, 353:476);IPR011009: Protein kinase-like domain superfamily (101:355)	KEGG: 04150+2.7.11.1, 04151+2.7.11.1, 04926+2.7.11.1, 05165+2.7.11.1
g10218	GO:0004540, GO:0004672, GO:0006397, GO:0005524, GO:0006468	GO:0006468	protein phosphorylation	15/807	253/10666	0.870281867383285	0.999985906727115	0.819736933320784	g10218/g10666/g10848/g11515/g12056/g12149/g13160/g15831/g2417/g3124/g3426/g5398/g7960/g8179/g8817	15	*	*	Gene3D: G3DSA:1.10.510.10, 1.6E-26 (196:420); G3DSA:3.30.200.20, 3.3E-9 (6:195);MobiDBLite: consensus disorder prediction (1:41);PANTHER: PTHR13954, 1.6E-33 (124:472);Pfam: PF00069, Protein kinase domain, 1.6E-29 (134:341); PF06479, Ribonuclease 2-5A, 7.8E-11 (353:476);ProSiteProfiles: PS50011, Protein kinase domain profile., 22.266 (102:341); PS51392, KEN domain profile., 14.083 (344:478);SUPERF…	IPR000719: Protein kinase domain (102:341, 134:341);IPR010513: KEN domain (344:478, 353:476);IPR011009: Protein kinase-like domain superfamily (101:355)	KEGG: 04150+2.7.11.1, 04151+2.7.11.1, 04926+2.7.11.1, 05165+2.7.11.1
g10218	GO:0004540, GO:0004672, GO:0006397, GO:0005524, GO:0006468	GO:0005524	ATP binding	52/807	707/10666	0.608932803780757	0.999985906727115	0.819736933320784	g10218/g10666/g10848/g10883/g11158/g11515/g12056/g12073/g12149/g12176/g12412/g13159/g13160/g13835/g1385/g14417/g15831/g15968/g1602/g16663/g17053/g17338/g1987/g2254/g2417/g2580/g2793/g3124/g3426/g3606/g3827/g5226/g5398/g553/g6010/g6095/g6491/g7327/g7540/g789/g7951/g7960/g7977/g8179/g8214/g8216/g8754/g8817/g9067/g9569/g9829/g9940	52	*	*	Gene3D: G3DSA:1.10.510.10, 1.6E-26 (196:420); G3DSA:3.30.200.20, 3.3E-9 (6:195);MobiDBLite: consensus disorder prediction (1:41);PANTHER: PTHR13954, 1.6E-33 (124:472);Pfam: PF00069, Protein kinase domain, 1.6E-29 (134:341); PF06479, Ribonuclease 2-5A, 7.8E-11 (353:476);ProSiteProfiles: PS50011, Protein kinase domain profile., 22.266 (102:341); PS51392, KEN domain profile., 14.083 (344:478);SUPERF…	IPR000719: Protein kinase domain (102:341, 134:341);IPR010513: KEN domain (344:478, 353:476);IPR011009: Protein kinase-like domain superfamily (101:355)	KEGG: 04150+2.7.11.1, 04151+2.7.11.1, 04926+2.7.11.1, 05165+2.7.11.1
g10218	GO:0004540, GO:0004672, GO:0006397, GO:0005524, GO:0006468	GO:0004672	protein kinase activity	15/807	250/10666	0.858901375668844	0.999985906727115	0.819736933320784	g10218/g10666/g10848/g11515/g12056/g12149/g13160/g15831/g2417/g3124/g3426/g5398/g7960/g8179/g8817	15	*	*	Gene3D: G3DSA:1.10.510.10, 1.6E-26 (196:420); G3DSA:3.30.200.20, 3.3E-9 (6:195);MobiDBLite: consensus disorder prediction (1:41);PANTHER: PTHR13954, 1.6E-33 (124:472);Pfam: PF00069, Protein kinase domain, 1.6E-29 (134:341); PF06479, Ribonuclease 2-5A, 7.8E-11 (353:476);ProSiteProfiles: PS50011, Protein kinase domain profile., 22.266 (102:341); PS51392, KEN domain profile., 14.083 (344:478);SUPERF…	IPR000719: Protein kinase domain (102:341, 134:341);IPR010513: KEN domain (344:478, 353:476);IPR011009: Protein kinase-like domain superfamily (101:355)	KEGG: 04150+2.7.11.1, 04151+2.7.11.1, 04926+2.7.11.1, 05165+2.7.11.1
g10221	GO:0005215, GO:0008289, GO:0006810	GO:0005215	transporter activity	10/807	187/10666	0.90830336559474	0.999985906727115	0.819736933320784	g10221/g11326/g1469/g1915/g3488/g5744/g6534/g6957/g7549/g9188	10	*	*	Gene3D: G3DSA:2.40.128.20, 1.1E-44 (1:129);PANTHER: PTHR11955, 1.1E-40 (6:128); PTHR11955:SF92, 1.1E-40 (6:128);Pfam: PF00061, Lipocalin / cytosolic fatty-acid binding protein family, 7.3E-16 (7:123);PRINTS: PR00178, Fatty acid-binding protein signature, 4.2E-18 (4:26, 63:79, 109:129);ProSitePatterns: PS00214, Cytosolic fatty-acid binding proteins signature., (6:23);SUPERFAMILY: SSF50814, 3.31E-4…	IPR000463: Cytosolic fatty-acid binding (4:26, 63:79, 109:129, 6:23);IPR000566: Lipocalin/cytosolic fatty-acid binding domain (7:123);IPR012674: Calycin (1:129, 2:128);IPR031259: Intracellular lipid binding protein (6:128)	*
g10221	GO:0005215, GO:0008289, GO:0006810	GO:0006810	transport	15/807	236/10666	0.795479240549055	0.999985906727115	0.819736933320784	g10221/g10691/g10729/g11326/g12919/g1469/g2316/g3488/g4969/g5612/g5744/g6957/g7815/g9188/g9775	15	*	*	Gene3D: G3DSA:2.40.128.20, 1.1E-44 (1:129);PANTHER: PTHR11955, 1.1E-40 (6:128); PTHR11955:SF92, 1.1E-40 (6:128);Pfam: PF00061, Lipocalin / cytosolic fatty-acid binding protein family, 7.3E-16 (7:123);PRINTS: PR00178, Fatty acid-binding protein signature, 4.2E-18 (4:26, 63:79, 109:129);ProSitePatterns: PS00214, Cytosolic fatty-acid binding proteins signature., (6:23);SUPERFAMILY: SSF50814, 3.31E-4…	IPR000463: Cytosolic fatty-acid binding (4:26, 63:79, 109:129, 6:23);IPR000566: Lipocalin/cytosolic fatty-acid binding domain (7:123);IPR012674: Calycin (1:129, 2:128);IPR031259: Intracellular lipid binding protein (6:128)	*
g10221	GO:0005215, GO:0008289, GO:0006810	GO:0008289	lipid binding	4/807	18/10666	0.0423968335082851	0.199618424434842	0.163636901260048	g10221/g11326/g3488/g7080	4	*	*	Gene3D: G3DSA:2.40.128.20, 1.1E-44 (1:129);PANTHER: PTHR11955, 1.1E-40 (6:128); PTHR11955:SF92, 1.1E-40 (6:128);Pfam: PF00061, Lipocalin / cytosolic fatty-acid binding protein family, 7.3E-16 (7:123);PRINTS: PR00178, Fatty acid-binding protein signature, 4.2E-18 (4:26, 63:79, 109:129);ProSitePatterns: PS00214, Cytosolic fatty-acid binding proteins signature., (6:23);SUPERFAMILY: SSF50814, 3.31E-4…	IPR000463: Cytosolic fatty-acid binding (4:26, 63:79, 109:129, 6:23);IPR000566: Lipocalin/cytosolic fatty-acid binding domain (7:123);IPR012674: Calycin (1:129, 2:128);IPR031259: Intracellular lipid binding protein (6:128)	*
g10224	GO:0003735, GO:0005622, GO:0005840, GO:0006412	GO:0006412	translation	20/807	119/10666	0.0005675216061426	0.00610761347562989	0.00500670690130815	g10224/g10508/g10569/g10871/g11017/g11431/g11474/g12499/g13545/g14071/g14286/g14568/g3358/g6187/g7191/g7619/g9066/g9715/g9779/g9796	20	*	*	Gene3D: G3DSA:2.30.30.70, 6.7E-51 (1:99);PANTHER: PTHR20981, 6.9E-75 (1:159);Pfam: PF01157, Ribosomal protein L21e, 2.9E-46 (4:99);ProSitePatterns: PS01171, Ribosomal protein L21e signature., (37:62);SUPERFAMILY: SSF50104, 4.11E-35 (3:100)	IPR001147: Ribosomal protein L21e (1:159, 4:99);IPR008991: Translation protein SH3-like domain superfamily (3:100);IPR018259: Ribosomal protein L21e, conserved site (37:62);IPR036948: Ribosomal protein L21 superfamily (1:99)	Reactome: R-HSA-156827, R-HSA-156902, R-HSA-1799339, R-HSA-192823, R-HSA-2408557, R-HSA-6791226, R-HSA-72689, R-HSA-72706, R-HSA-72764, R-HSA-975956, R-HSA-975957
g10224	GO:0003735, GO:0005622, GO:0005840, GO:0006412	GO:0003735	structural constituent of ribosome	20/807	123/10666	0.000874518788222206	0.00859309765818342	0.00704417879757933	g10224/g10508/g10569/g10871/g11017/g11431/g11474/g12499/g13545/g14071/g14286/g14568/g3358/g6187/g7191/g7619/g9066/g9715/g9779/g9796	20	*	*	Gene3D: G3DSA:2.30.30.70, 6.7E-51 (1:99);PANTHER: PTHR20981, 6.9E-75 (1:159);Pfam: PF01157, Ribosomal protein L21e, 2.9E-46 (4:99);ProSitePatterns: PS01171, Ribosomal protein L21e signature., (37:62);SUPERFAMILY: SSF50104, 4.11E-35 (3:100)	IPR001147: Ribosomal protein L21e (1:159, 4:99);IPR008991: Translation protein SH3-like domain superfamily (3:100);IPR018259: Ribosomal protein L21e, conserved site (37:62);IPR036948: Ribosomal protein L21 superfamily (1:99)	Reactome: R-HSA-156827, R-HSA-156902, R-HSA-1799339, R-HSA-192823, R-HSA-2408557, R-HSA-6791226, R-HSA-72689, R-HSA-72706, R-HSA-72764, R-HSA-975956, R-HSA-975957
g10224	GO:0003735, GO:0005622, GO:0005840, GO:0006412	GO:0005840	ribosome	20/807	108/10666	0.000149676846047422	0.00198982160039514	0.00163115324485116	g10224/g10508/g10569/g10871/g11017/g11431/g11474/g12499/g13545/g14071/g14286/g14568/g3358/g6187/g7191/g7619/g9066/g9715/g9779/g9796	20	*	*	Gene3D: G3DSA:2.30.30.70, 6.7E-51 (1:99);PANTHER: PTHR20981, 6.9E-75 (1:159);Pfam: PF01157, Ribosomal protein L21e, 2.9E-46 (4:99);ProSitePatterns: PS01171, Ribosomal protein L21e signature., (37:62);SUPERFAMILY: SSF50104, 4.11E-35 (3:100)	IPR001147: Ribosomal protein L21e (1:159, 4:99);IPR008991: Translation protein SH3-like domain superfamily (3:100);IPR018259: Ribosomal protein L21e, conserved site (37:62);IPR036948: Ribosomal protein L21 superfamily (1:99)	Reactome: R-HSA-156827, R-HSA-156902, R-HSA-1799339, R-HSA-192823, R-HSA-2408557, R-HSA-6791226, R-HSA-72689, R-HSA-72706, R-HSA-72764, R-HSA-975956, R-HSA-975957
g10224	GO:0003735, GO:0005622, GO:0005840, GO:0006412	GO:0005622	intracellular	27/807	222/10666	0.00949706313469915	0.0670730083888127	0.0549829970956266	g10224/g10508/g10569/g11017/g11474/g11848/g12199/g12499/g12919/g13545/g14071/g14286/g14568/g14597/g2351/g392/g6187/g634/g6895/g7191/g7619/g8352/g9024/g9066/g9775/g9779/g9796	27	*	*	Gene3D: G3DSA:2.30.30.70, 6.7E-51 (1:99);PANTHER: PTHR20981, 6.9E-75 (1:159);Pfam: PF01157, Ribosomal protein L21e, 2.9E-46 (4:99);ProSitePatterns: PS01171, Ribosomal protein L21e signature., (37:62);SUPERFAMILY: SSF50104, 4.11E-35 (3:100)	IPR001147: Ribosomal protein L21e (1:159, 4:99);IPR008991: Translation protein SH3-like domain superfamily (3:100);IPR018259: Ribosomal protein L21e, conserved site (37:62);IPR036948: Ribosomal protein L21 superfamily (1:99)	Reactome: R-HSA-156827, R-HSA-156902, R-HSA-1799339, R-HSA-192823, R-HSA-2408557, R-HSA-6791226, R-HSA-72689, R-HSA-72706, R-HSA-72764, R-HSA-975956, R-HSA-975957
g10225	GO:0016787, GO:0003723, GO:0030145	GO:0016787	hydrolase activity	18/807	130/10666	0.00893790085959439	0.0651601804602688	0.0534149592967271	g10225/g11284/g12196/g12610/g13262/g15166/g1602/g17465/g2793/g2835/g3200/g4866/g6491/g7315/g7951/g8566/g9569/g9940	18	CRK92973.1	CLUMA_CG006562, isoform A [Clunio marinus] emb|CRK92973.1|0	CDD: cd03672, Dcp2p, 4.31974E-66 (105:256);Gene3D: G3DSA:3.90.79.10, 1.6E-33 (106:280);MobiDBLite: consensus disorder prediction (260:329);PANTHER: PTHR23114, 1.5E-104 (11:427); PTHR23114:SF17, 1.5E-104 (11:427);Pfam: PF00293, NUDIX domain, 1.2E-17 (108:215); PF05026, Dcp2, box A domain, 2.0E-23 (19:101);ProSitePatterns: PS00893, Nudix box signature., (137:158);ProSiteProfiles: PS51462, Nudix hyd…	IPR000086: NUDIX hydrolase domain (103:239, 108:215);IPR007722: mRNA decapping protein 2, Box A domain (17:102, 19:101);IPR015797: NUDIX hydrolase-like domain superfamily (94:230);IPR020084: NUDIX hydrolase, conserved site (137:158);IPR036189: mRNA decapping protein 2, Box A domain superfamily (16:103)	Reactome: R-HSA-380994, R-HSA-430039, R-HSA-450385, R-HSA-450513, R-HSA-450604
g10225	GO:0016787, GO:0003723, GO:0030145	GO:0003723	RNA binding	14/807	157/10666	0.300022398602455	0.761854630159043	0.624529179822969	g10173/g10225/g10508/g11431/g11507/g1641/g17126/g2701/g3358/g441/g7768/g8193/g8376/g9775	14	CRK92973.1	CLUMA_CG006562, isoform A [Clunio marinus] emb|CRK92973.1|0	CDD: cd03672, Dcp2p, 4.31974E-66 (105:256);Gene3D: G3DSA:3.90.79.10, 1.6E-33 (106:280);MobiDBLite: consensus disorder prediction (260:329);PANTHER: PTHR23114, 1.5E-104 (11:427); PTHR23114:SF17, 1.5E-104 (11:427);Pfam: PF00293, NUDIX domain, 1.2E-17 (108:215); PF05026, Dcp2, box A domain, 2.0E-23 (19:101);ProSitePatterns: PS00893, Nudix box signature., (137:158);ProSiteProfiles: PS51462, Nudix hyd…	IPR000086: NUDIX hydrolase domain (103:239, 108:215);IPR007722: mRNA decapping protein 2, Box A domain (17:102, 19:101);IPR015797: NUDIX hydrolase-like domain superfamily (94:230);IPR020084: NUDIX hydrolase, conserved site (137:158);IPR036189: mRNA decapping protein 2, Box A domain superfamily (16:103)	Reactome: R-HSA-380994, R-HSA-430039, R-HSA-450385, R-HSA-450513, R-HSA-450604
g10229	GO:0016020	GO:0016020	membrane	43/807	836/10666	0.998472807031004	0.999985906727115	0.819736933320784	g10229/g10258/g10429/g10751/g10833/g12091/g12113/g12149/g12519/g12545/g12795/g13835/g1469/g15933/g1597/g16004/g16077/g16825/g1823/g1824/g1987/g2314/g2315/g2335/g2415/g2744/g3018/g3372/g3701/g5744/g6000/g6065/g6534/g703/g7197/g7549/g7697/g8685/g8730/g9188/g9828/g9926/g9948	43	*	*	Gene3D: G3DSA:2.80.10.50, 4.2E-22 (1:109);PANTHER: PTHR10050, 4.0E-16 (2:99); PTHR10050:SF46, 4.0E-16 (2:99);ProSiteProfiles: PS50919, MIR domain profile., 9.141 (1:46), PS50919, MIR domain profile., 7.526 (41:101);SMART: SM00472, 4.3 (2:46), SM00472, 0.0014 (48:101);SUPERFAMILY: SSF82109, 3.14E-25 (2:101)	IPR016093: MIR motif (1:46, 2:46, 41:101, 48:101);IPR027005: Glycosyltransferase 39-like (2:99);IPR036300: Mir domain superfamily (2:101)	*
g10240	GO:0010309, GO:0016491, GO:0055114, GO:0019509	GO:0016491	oxidoreductase activity	36/807	231/10666	2.41324464454737e-05	0.000363595526445137	0.000298056882414272	g1009/g10240/g11866/g12635/g12728/g12948/g13028/g13445/g13601/g14075/g14436/g15558/g15759/g15953/g16735/g2484/g2702/g3316/g3365/g4122/g4244/g4451/g4516/g6000/g6248/g6558/g7339/g7622/g7717/g823/g8572/g9071/g9117/g9301/g9926/g9968	36	*	*	Gene3D: G3DSA:2.60.120.10, 6.9E-51 (1:182);Hamap: MF_03154, 1,2-dihydroxy-3-keto-5-methylthiopentene dioxygenase [ADI1]., 37.136 (2:169);PANTHER: PTHR23418, 4.0E-70 (1:180);Pfam: PF03079, ARD/ARD' family, 6.6E-53 (3:158);SUPERFAMILY: SSF51182, 3.51E-44 (1:181)	IPR004313: Acireductone dioxygenase ARD family (1:180, 3:158);IPR011051: RmlC-like cupin domain superfamily (1:181);IPR014710: RmlC-like jelly roll fold (1:182);IPR027496: 1,2-dihydroxy-3-keto-5-methylthiopentene dioxygenase, eukaryotes (2:169)	KEGG: 00270+1.13.11.54;MetaCyc: PWY-4361;Reactome: R-HSA-1237112
g10240	GO:0010309, GO:0016491, GO:0055114, GO:0019509	GO:0055114	oxidation-reduction process	54/807	531/10666	0.0150652570712308	0.0920202188675177	0.0754334351219521	g1009/g10240/g10378/g11926/g12171/g12635/g12728/g12948/g13028/g13445/g13601/g14075/g15097/g15288/g15290/g15558/g15759/g15953/g16336/g16389/g2171/g2484/g2702/g2739/g3316/g3365/g337/g4122/g4244/g4451/g4516/g4589/g50/g5005/g54/g56/g6000/g6248/g6558/g7339/g7636/g7639/g7717/g823/g8464/g8572/g9019/g9071/g9117/g9301/g9542/g9732/g9926/g9968	54	*	*	Gene3D: G3DSA:2.60.120.10, 6.9E-51 (1:182);Hamap: MF_03154, 1,2-dihydroxy-3-keto-5-methylthiopentene dioxygenase [ADI1]., 37.136 (2:169);PANTHER: PTHR23418, 4.0E-70 (1:180);Pfam: PF03079, ARD/ARD' family, 6.6E-53 (3:158);SUPERFAMILY: SSF51182, 3.51E-44 (1:181)	IPR004313: Acireductone dioxygenase ARD family (1:180, 3:158);IPR011051: RmlC-like cupin domain superfamily (1:181);IPR014710: RmlC-like jelly roll fold (1:182);IPR027496: 1,2-dihydroxy-3-keto-5-methylthiopentene dioxygenase, eukaryotes (2:169)	KEGG: 00270+1.13.11.54;MetaCyc: PWY-4361;Reactome: R-HSA-1237112
g10241	NA	NA	NA	NA	NA	NA	NA	NA	NA	NA	*	*	MobiDBLite: consensus disorder prediction (70:117)	*	*
g10258	GO:0006486, GO:0008378, GO:0016020	GO:0006486	protein glycosylation	2/807	21/10666	0.479149493513735	0.999985906727115	0.819736933320784	g10258/g4147	2	CRK98619.1	CLUMA_CG012165, isoform A [Clunio marinus] emb|CRK98619.1|0; PREDICTED: beta-1,3-galactosyltransferase br... ref|XP_019540034.1|2e-149; AGAP002097-PA-like protein [Anopheles sinensis] gb|KFB34765.1|7e-149; beta-1,3-galactosyltransferase brn [Aedes ae... ref|XP_021705783.1|9e-149; AGAP002097-PA [Anopheles gambiae str. PEST] &gt;gb... ref|XP_320943.5|2e-147; beta-1,3-galactosyltransferase brn [Anop…	Coils (189:209, 364:364);PANTHER: PTHR11214, 5.3E-79 (22:326); PTHR11214:SF207, 5.3E-79 (22:326);Pfam: PF01762, Galactosyltransferase, 4.6E-23 (74:184), PF01762, Galactosyltransferase, 1.6E-15 (227:319)	IPR002659: Glycosyl transferase, family 31 (22:326, 227:319, 74:184)	*
g10258	GO:0006486, GO:0008378, GO:0016020	GO:0016020	membrane	43/807	836/10666	0.998472807031004	0.999985906727115	0.819736933320784	g10229/g10258/g10429/g10751/g10833/g12091/g12113/g12149/g12519/g12545/g12795/g13835/g1469/g15933/g1597/g16004/g16077/g16825/g1823/g1824/g1987/g2314/g2315/g2335/g2415/g2744/g3018/g3372/g3701/g5744/g6000/g6065/g6534/g703/g7197/g7549/g7697/g8685/g8730/g9188/g9828/g9926/g9948	43	CRK98619.1	CLUMA_CG012165, isoform A [Clunio marinus] emb|CRK98619.1|0; PREDICTED: beta-1,3-galactosyltransferase br... ref|XP_019540034.1|2e-149; AGAP002097-PA-like protein [Anopheles sinensis] gb|KFB34765.1|7e-149; beta-1,3-galactosyltransferase brn [Aedes ae... ref|XP_021705783.1|9e-149; AGAP002097-PA [Anopheles gambiae str. PEST] &gt;gb... ref|XP_320943.5|2e-147; beta-1,3-galactosyltransferase brn [Anop…	Coils (189:209, 364:364);PANTHER: PTHR11214, 5.3E-79 (22:326); PTHR11214:SF207, 5.3E-79 (22:326);Pfam: PF01762, Galactosyltransferase, 4.6E-23 (74:184), PF01762, Galactosyltransferase, 1.6E-15 (227:319)	IPR002659: Glycosyl transferase, family 31 (22:326, 227:319, 74:184)	*
g10259	GO:0005741, GO:0006886	GO:0006886	intracellular protein transport	11/807	68/10666	0.0125031460429278	0.080734600162905	0.0661820662723395	g10259/g10691/g10729/g13024/g13822/g1987/g3372/g4969/g5612/g6445/g8629	11	*	*	MobiDBLite: consensus disorder prediction (100:129);PANTHER: PTHR12504, 3.4E-41 (10:129); PTHR12504:SF0, 3.4E-41 (10:129);Pfam: PF04281, Mitochondrial import receptor subunit Tom22, 2.3E-11 (19:107);ProDom: PD033325, MEMBRANE RECEPTOR MITOCHONDRIAL SUBUNIT OUTER TOM22 IMPORT TRANSLOCASE DEBARYOMYCES STRAIN, 0.004 (5:93)	IPR005683: Mitochondrial import receptor subunit Tom22 (10:129, 19:107)	Reactome: R-HSA-1268020, R-HSA-5205685
g10274	GO:0048037, GO:0003824, GO:0008152	GO:0003824	catalytic activity	43/807	472/10666	0.115140955028964	0.428329406249223	0.351122382393402	g10102/g10274/g11691/g12073/g12218/g13262/g13350/g13377/g14017/g14219/g14220/g14829/g14967/g15479/g15685/g15934/g16740/g17235/g2341/g2394/g2985/g3032/g3597/g3891/g4108/g4516/g4907/g5265/g5490/g5963/g6461/g6959/g7339/g7637/g8005/g8960/g9019/g9117/g9301/g9565/g9730/g9731/g9821	43	CRK97203.1	CLUMA_CG010600, isoform A [Clunio marinus] emb|CRK97203.1|0; AGAP001312-PA [Anopheles gambiae str. PEST] &gt;gb... ref|XP_321835.2|0; Succinyl coenzyme A synthetase alpha subunit [Ano... gb|ETN59000.1|0; succinate--CoA ligase [ADP/GDP-forming] subu... ref|XP_001652258.1|0; PREDICTED: succinate--CoA ligase [ADP/GDP-fo... ref|XP_019543490.1|0; hypothetical protein ZHAS_00010552 [Anopheles sin... gb…	Gene3D: G3DSA:3.40.50.261, 1.0E-54 (151:328); G3DSA:3.40.50.720, 4.6E-44 (29:150);Hamap: MF_01988, Succinate--CoA ligase [ADP-forming] subunit alpha [sucD]., 41.198 (31:323);PANTHER: PTHR11117, 2.2E-171 (19:327); PTHR11117:SF2, 2.2E-171 (19:327);Pfam: PF00549, CoA-ligase, 8.0E-23 (182:306); PF02629, CoA binding domain, 9.9E-30 (36:129);PIRSF: PIRSF001553, 1.1E-128 (28:326);PRINTS: PR01798, Succin…	IPR003781: CoA-binding (35:130, 36:129);IPR005810: Succinyl-CoA ligase, alpha subunit (28:326, 31:323, 35:320);IPR005811: ATP-citrate lyase/succinyl-CoA ligase (182:306);IPR016102: Succinyl-CoA synthetase-like (151:328, 154:321);IPR017440: ATP-citrate lyase/succinyl-CoA ligase, active site (271:284);IPR033847: ATP-citrate lyase/succinyl-CoA ligase, conserved site (183:212);IPR036291: NAD(P)-bindi…	KEGG: 00020+6.2.1.5, 00020+6.2.1.5, 00640+6.2.1.5, 00640+6.2.1.5, 00660+6.2.1.5, 00660+6.2.1.5, 00720+6.2.1.5, 00720+6.2.1.5;MetaCyc: PWY-5392, PWY-5392, PWY-5537, PWY-5537, PWY-5538, PWY-5538, PWY-5690, PWY-5690, PWY-5913, PWY-5913, PWY-6728, PWY-6728, PWY-6969, PWY-6969, PWY-7384, PWY-7384;Reactome: R-HSA-71403
g10274	GO:0048037, GO:0003824, GO:0008152	GO:0008152	metabolic process	34/807	369/10666	0.132814712884747	0.441641517053388	0.36203496507404	g10274/g11284/g12073/g12091/g12610/g13028/g14017/g14967/g15166/g15479/g15685/g15953/g16336/g16735/g16740/g17235/g2341/g2985/g3032/g3891/g4122/g5005/g5288/g5490/g5631/g6461/g7315/g7636/g8184/g823/g9117/g9821/g9924/g9968	34	CRK97203.1	CLUMA_CG010600, isoform A [Clunio marinus] emb|CRK97203.1|0; AGAP001312-PA [Anopheles gambiae str. PEST] &gt;gb... ref|XP_321835.2|0; Succinyl coenzyme A synthetase alpha subunit [Ano... gb|ETN59000.1|0; succinate--CoA ligase [ADP/GDP-forming] subu... ref|XP_001652258.1|0; PREDICTED: succinate--CoA ligase [ADP/GDP-fo... ref|XP_019543490.1|0; hypothetical protein ZHAS_00010552 [Anopheles sin... gb…	Gene3D: G3DSA:3.40.50.261, 1.0E-54 (151:328); G3DSA:3.40.50.720, 4.6E-44 (29:150);Hamap: MF_01988, Succinate--CoA ligase [ADP-forming] subunit alpha [sucD]., 41.198 (31:323);PANTHER: PTHR11117, 2.2E-171 (19:327); PTHR11117:SF2, 2.2E-171 (19:327);Pfam: PF00549, CoA-ligase, 8.0E-23 (182:306); PF02629, CoA binding domain, 9.9E-30 (36:129);PIRSF: PIRSF001553, 1.1E-128 (28:326);PRINTS: PR01798, Succin…	IPR003781: CoA-binding (35:130, 36:129);IPR005810: Succinyl-CoA ligase, alpha subunit (28:326, 31:323, 35:320);IPR005811: ATP-citrate lyase/succinyl-CoA ligase (182:306);IPR016102: Succinyl-CoA synthetase-like (151:328, 154:321);IPR017440: ATP-citrate lyase/succinyl-CoA ligase, active site (271:284);IPR033847: ATP-citrate lyase/succinyl-CoA ligase, conserved site (183:212);IPR036291: NAD(P)-bindi…	KEGG: 00020+6.2.1.5, 00020+6.2.1.5, 00640+6.2.1.5, 00640+6.2.1.5, 00660+6.2.1.5, 00660+6.2.1.5, 00720+6.2.1.5, 00720+6.2.1.5;MetaCyc: PWY-5392, PWY-5392, PWY-5537, PWY-5537, PWY-5538, PWY-5538, PWY-5690, PWY-5690, PWY-5913, PWY-5913, PWY-6728, PWY-6728, PWY-6969, PWY-6969, PWY-7384, PWY-7384;Reactome: R-HSA-71403
g10276	NA	NA	NA	NA	NA	NA	NA	NA	NA	NA	CRK97205.1	CLUMA_CG010602, isoform A [Clunio marinus] emb|CRK97205.1|6e-105	CDD: cd15856, SNARE_SNAP29C, 1.43448E-20 (183:239); cd15887, SNARE_SNAP29N, 3.74273E-23 (49:113);Coils (37:57, 80:103, 218:238);Gene3D: G3DSA:1.20.5.110, 1.2E-15 (41:115), G3DSA:1.20.5.110, 2.5E-16 (187:246);MobiDBLite: consensus disorder prediction (129:179);PANTHER: PTHR19305, 3.8E-46 (29:245); PTHR19305:SF9, 3.8E-46 (29:245);Pfam: PF12352, Snare region anchored in the vesicle membrane C-termin…	IPR000727: Target SNARE coiled-coil homology domain (175:242, 180:242, 43:114)	*
g10278	GO:0000387, GO:0005681	GO:0005681	spliceosomal complex	4/807	17/10666	0.0350071829581413	0.171991811924781	0.140990027474436	g10278/g11852/g5616/g8713	4	*	*	CDD: cd01719, Sm_G, 2.47509E-42 (5:74);Gene3D: G3DSA:2.30.30.100, 3.3E-24 (1:76);PANTHER: PTHR10553, 5.3E-41 (1:76); PTHR10553:SF10, 5.3E-41 (1:76);Pfam: PF01423, LSM domain, 1.9E-22 (8:71);PIRSF: PIRSF037188, 1.5E-20 (3:75);SMART: SM00651, 8.7E-24 (7:72);SUPERFAMILY: SSF50182, 2.66E-20 (7:74)	IPR001163: LSM domain, eukaryotic/archaea-type (7:72, 8:71);IPR010920: LSM domain superfamily (7:74);IPR034098: Small nuclear ribonucleoprotein G (5:74)	*
g10281	GO:0005856, GO:0005885, GO:0030833, GO:0034314	GO:0005856	cytoskeleton	3/807	36/10666	0.519403320553133	0.999985906727115	0.819736933320784	g10281/g16413/g9802	3	CRL02461.1	CLUMA_CG015253, isoform A [Clunio marinus] emb|CRL02461.1|7e-119; PREDICTED: actin-related protein 2/3 complex... ref|XP_019538564.1|2e-106; actin-related protein 2/3 complex subunit 3 ... ref|XP_001649215.1|3e-106; ARP2/3 complex 21 kDa subunit [Culex quinque... ref|XP_001864016.1|4e-106; arp2/3 complex 21 kd subunit [Anopheles darlingi] gb|ETN62782.1|1e-105; AGAP001712-PA [Anopheles gambiae str…	Gene3D: G3DSA:1.10.1760.10, 3.1E-79 (1:174);PANTHER: PTHR12391, 5.0E-79 (1:173);Pfam: PF04062, ARP2/3 complex ARPC3 (21 kDa) subunit, 6.6E-78 (1:173);PIRSF: PIRSF016315, 5.2E-83 (1:173);SUPERFAMILY: SSF69060, 8.5E-74 (2:173)	IPR007204: Actin-related protein 2/3 complex subunit 3 (1:173);IPR036753: Actin-related protein 2/3 complex subunit 3 superfamily (1:174, 2:173)	Reactome: R-HSA-2029482, R-HSA-3928662, R-HSA-5663213, R-HSA-8856828
g10322	GO:0005515, GO:0005885, GO:0015629, GO:0030833, GO:0034314	NA	NA	NA	NA	NA	NA	NA	NA	NA	CRK98750.1	CLUMA_CG012101, isoform A [Clunio marinus] emb|CRK98750.1|0; PREDICTED: actin-related protein 2/3 complex... ref|XP_019535809.1|0; hypothetical protein RP20_CCG012622 [Aedes albopi... gb|KXJ74977.1|0; PREDICTED: actin-related protein 2/3 complex... ref|XP_019543691.1|0; AAEL007546-PA [Aedes aegypti] gb|EAT40752.1|0; actin-related protein 2/3 complex subunit 1A... ref|XP_001658440.2|0; AGAP008908-…	Gene3D: G3DSA:2.130.10.10, 4.1E-52 (6:373);PANTHER: PTHR10709, 1.8E-153 (11:373);Pfam: PF00400, WD domain, G-beta repeat, 0.0052 (46:82), PF00400, WD domain, G-beta repeat, 6.0E-4 (144:173);PIRSF: PIRSF038093, 7.5E-158 (1:366);ProSitePatterns: PS00678, Trp-Asp (WD) repeats signature., (347:361);ProSiteProfiles: PS50082, Trp-Asp (WD) repeats profile., 10.843 (51:82); PS50294, Trp-Asp (WD) repeats …	IPR001680: WD40 repeat (138:174, 144:173, 195:237, 318:360, 44:83, 46:82, 51:82, 89:128);IPR015943: WD40/YVTN repeat-like-containing domain superfamily (6:373);IPR017383: Actin-related protein 2/3 complex subunit 1 (1:366, 11:373);IPR017986: WD40-repeat-containing domain (7:183);IPR019775: WD40 repeat, conserved site (347:361);IPR036322: WD40-repeat-containing domain superfamily (5:365)	Reactome: R-HSA-2029482, R-HSA-3928662, R-HSA-5663213
g10332	GO:0000398	GO:0000398	mRNA splicing, via spliceosome	8/807	27/10666	0.000629421152581258	0.00646587184015292	0.00530038865331586	g10332/g4343/g441/g445/g4554/g5616/g7572/g8713	8	*	*	PANTHER: PTHR20978, 1.1E-46 (1:84);Pfam: PF07189, Splicing factor 3B subunit 10 (SF3b10), 6.0E-39 (3:79);PIRSF: PIRSF037010, 4.0E-40 (1:86)	IPR009846: Splicing factor 3B subunit 5/RDS3 complex subunit 10 (1:84, 3:79);IPR017089: Splicing factor 3B, subunit 5 (1:86)	Reactome: R-HSA-72163, R-HSA-72165
g10333	NA	NA	NA	NA	NA	NA	NA	NA	NA	NA	CRK99497.1	CLUMA_CG012816, isoform A [Clunio marinus] emb|CRK99497.1|1e-104; CLUMA_CG012137, isoform A [Clunio marinus] emb|CRK99034.1|2e-104; PREDICTED: ubiquitin-conjugating enzyme E2 N... ref|XP_008216362.1|3e-103; PREDICTED: ubiquitin-conjugating enzyme E2 N... ref|XP_008544110.1|4e-103; PREDICTED: ubiquitin-conjugating enzyme E2 N... ref|XP_019562464.1|1e-102; PREDICTED: ubiquitin-conjugating enzyme E2…	CDD: cd00195, UBCc, 6.01107E-66 (5:144);Gene3D: G3DSA:3.10.110.10, 8.1E-68 (1:152);PANTHER: PTHR43902, 3.7E-89 (1:150); PTHR43902:SF5, 3.7E-89 (1:150);Pfam: PF00179, Ubiquitin-conjugating enzyme, 2.0E-47 (7:143);ProSitePatterns: PS00183, Ubiquitin-conjugating enzymes active site., (76:91);ProSiteProfiles: PS50127, Ubiquitin-conjugating enzymes family profile., 41.715 (6:138);SMART: SM00212, 2.2E-…	IPR000608: Ubiquitin-conjugating enzyme E2 (5:144, 6:138, 7:143);IPR016135: Ubiquitin-conjugating enzyme/RWD-like (1:152, 5:149);IPR023313: Ubiquitin-conjugating enzyme, active site (76:91)	MetaCyc: PWY-7511;Reactome: R-HSA-983168, R-HSA-983168
g10334	GO:0045454, GO:0005783, GO:0016853	GO:0045454	cell redox homeostasis	13/807	66/10666	0.00115407069381639	0.0108674990334376	0.00890861588209141	g10334/g11866/g13445/g14240/g15788/g1913/g2702/g3771/g4631/g5788/g7713/g7730/g8572	13	CRK99496.1	CLUMA_CG012815, isoform A [Clunio marinus] emb|CRK99496.1|0; protein disulfide isomerase [Anopheles darlingi] gb|ETN61268.1|0; hypothetical protein ZHAS_00019711 [Anopheles sin... gb|KFB51635.1|0; hypothetical protein RP20_CCG020472 [Aedes albopi... gb|KXJ81333.1|0; AGAP007393-PB [Anopheles gambiae str. PEST] &gt;re... ref|XP_564835.2|0; PREDICTED: protein disulfide-isomerase A3-li... ref|XP_0195…	CDD: cd02961, PDI_a_family, 5.34661E-40 (24:125); cd02995, PDI_a_PDI_a'_C, 4.33726E-50 (363:464); cd03073, PDI_b'_ERp72_ERp57, 1.81227E-38 (237:342);Gene3D: G3DSA:3.40.30.10, 2.7E-32 (11:128), G3DSA:3.40.30.10, 5.1E-11 (133:235), G3DSA:3.40.30.10, 2.5E-31 (246:345), G3DSA:3.40.30.10, 4.6E-34 (351:488);PANTHER: PTHR18929, 2.4E-152 (16:472); PTHR18929:SF60, 2.4E-152 (16:472);Pfam: PF00085, Thioredo…	IPR005788: Disulphide isomerase (26:128, 367:467);IPR005792: Protein disulphide isomerase (21:487);IPR013766: Thioredoxin domain (15:130, 23:127, 342:469, 364:467);IPR017937: Thioredoxin, conserved site (42:60, 383:401);IPR036249: Thioredoxin-like superfamily (134:233, 17:130, 234:361, 328:468)	*
g10334	GO:0045454, GO:0005783, GO:0016853	GO:0005783	endoplasmic reticulum	5/807	23/10666	0.0262434424330864	0.144658975362867	0.118583976077618	g10334/g10954/g16754/g5788/g6216	5	CRK99496.1	CLUMA_CG012815, isoform A [Clunio marinus] emb|CRK99496.1|0; protein disulfide isomerase [Anopheles darlingi] gb|ETN61268.1|0; hypothetical protein ZHAS_00019711 [Anopheles sin... gb|KFB51635.1|0; hypothetical protein RP20_CCG020472 [Aedes albopi... gb|KXJ81333.1|0; AGAP007393-PB [Anopheles gambiae str. PEST] &gt;re... ref|XP_564835.2|0; PREDICTED: protein disulfide-isomerase A3-li... ref|XP_0195…	CDD: cd02961, PDI_a_family, 5.34661E-40 (24:125); cd02995, PDI_a_PDI_a'_C, 4.33726E-50 (363:464); cd03073, PDI_b'_ERp72_ERp57, 1.81227E-38 (237:342);Gene3D: G3DSA:3.40.30.10, 2.7E-32 (11:128), G3DSA:3.40.30.10, 5.1E-11 (133:235), G3DSA:3.40.30.10, 2.5E-31 (246:345), G3DSA:3.40.30.10, 4.6E-34 (351:488);PANTHER: PTHR18929, 2.4E-152 (16:472); PTHR18929:SF60, 2.4E-152 (16:472);Pfam: PF00085, Thioredo…	IPR005788: Disulphide isomerase (26:128, 367:467);IPR005792: Protein disulphide isomerase (21:487);IPR013766: Thioredoxin domain (15:130, 23:127, 342:469, 364:467);IPR017937: Thioredoxin, conserved site (42:60, 383:401);IPR036249: Thioredoxin-like superfamily (134:233, 17:130, 234:361, 328:468)	*
g10334	GO:0045454, GO:0005783, GO:0016853	GO:0016853	isomerase activity	5/807	10/10666	0.000447437822132652	0.00505604739009897	0.00414468719449194	g10334/g2653/g4631/g5788/g7396	5	CRK99496.1	CLUMA_CG012815, isoform A [Clunio marinus] emb|CRK99496.1|0; protein disulfide isomerase [Anopheles darlingi] gb|ETN61268.1|0; hypothetical protein ZHAS_00019711 [Anopheles sin... gb|KFB51635.1|0; hypothetical protein RP20_CCG020472 [Aedes albopi... gb|KXJ81333.1|0; AGAP007393-PB [Anopheles gambiae str. PEST] &gt;re... ref|XP_564835.2|0; PREDICTED: protein disulfide-isomerase A3-li... ref|XP_0195…	CDD: cd02961, PDI_a_family, 5.34661E-40 (24:125); cd02995, PDI_a_PDI_a'_C, 4.33726E-50 (363:464); cd03073, PDI_b'_ERp72_ERp57, 1.81227E-38 (237:342);Gene3D: G3DSA:3.40.30.10, 2.7E-32 (11:128), G3DSA:3.40.30.10, 5.1E-11 (133:235), G3DSA:3.40.30.10, 2.5E-31 (246:345), G3DSA:3.40.30.10, 4.6E-34 (351:488);PANTHER: PTHR18929, 2.4E-152 (16:472); PTHR18929:SF60, 2.4E-152 (16:472);Pfam: PF00085, Thioredo…	IPR005788: Disulphide isomerase (26:128, 367:467);IPR005792: Protein disulphide isomerase (21:487);IPR013766: Thioredoxin domain (15:130, 23:127, 342:469, 364:467);IPR017937: Thioredoxin, conserved site (42:60, 383:401);IPR036249: Thioredoxin-like superfamily (134:233, 17:130, 234:361, 328:468)	*
g10378	GO:0048037, GO:0004733, GO:0016638, GO:0008615, GO:0055114, GO:0010181	GO:0055114	oxidation-reduction process	54/807	531/10666	0.0150652570712308	0.0920202188675177	0.0754334351219521	g1009/g10240/g10378/g11926/g12171/g12635/g12728/g12948/g13028/g13445/g13601/g14075/g15097/g15288/g15290/g15558/g15759/g15953/g16336/g16389/g2171/g2484/g2702/g2739/g3316/g3365/g337/g4122/g4244/g4451/g4516/g4589/g50/g5005/g54/g56/g6000/g6248/g6558/g7339/g7636/g7639/g7717/g823/g8464/g8572/g9019/g9071/g9117/g9301/g9542/g9732/g9926/g9968	54	CRK98304.1	CLUMA_CG011666, isoform A [Clunio marinus] emb|CRK98304.1|4e-113; PREDICTED: pyridoxine-5'-phosphate oxidase-l... ref|XP_019546045.1|2e-111; pyridoxamine-phosphate oxidase [Culex quinqu... ref|XP_001863268.1|5e-111; PREDICTED: pyridoxine-5'-phosphate oxidase-l... ref|XP_019932203.1|6e-111; pyridoxine-5'-phosphate oxidase [Aedes aegyp... ref|XP_001662205.1|3e-110; hypothetical protein RP20_CCG0265…	Gene3D: G3DSA:2.30.110.10, 1.4E-69 (16:231);Hamap: MF_01629, Pyridoxine/pyridoxamine 5'-phosphate oxidase [pdxH]., 34.958 (13:231);PANTHER: PTHR10851, 3.9E-84 (4:231); PTHR10851:SF0, 3.9E-84 (4:231);Pfam: PF01243, Pyridoxamine 5'-phosphate oxidase, 1.5E-24 (43:126); PF10590, Pyridoxine 5'-phosphate oxidase C-terminal dimerisation region, 5.9E-20 (178:231);PIRSF: PIRSF000190, 8.6E-79 (1:231);ProSi…	IPR000659: Pyridoxamine 5'-phosphate oxidase (1:231, 13:231, 4:210, 4:231);IPR011576: Pyridoxamine 5'-phosphate oxidase, putative (43:126);IPR012349: FMN-binding split barrel (16:231, 27:231);IPR019576: Pyridoxine 5'-phosphate oxidase, dimerisation, C-terminal (178:231);IPR019740: Pyridoxamine 5'-phosphate oxidase, conserved site (188:201)	KEGG: 00750+1.4.3.5;MetaCyc: PWY-7204, PWY-7282;Reactome: R-HSA-964975
g10380	GO:0005488, GO:0030234	GO:0005488	binding	20/807	214/10666	0.191096106311478	0.560879480862259	0.459780105411074	g10380/g10382/g11507/g13822/g15894/g16806/g17735/g1852/g2737/g3372/g3380/g3653/g3788/g3960/g4689/g5147/g5275/g8042/g8376/g8750	20	XP_001662672.2	26S proteasome non-ATPase regulatory subunit... ref|XP_001662672.2|0; PREDICTED: 26S proteasome non-ATPase regulat... ref|XP_019531883.1|0; hypothetical protein RP20_CCG009680 [Aedes albopi... gb|KXJ76426.1|0; hypothetical protein RP20_CCG007768 [Aedes albopi... gb|KXJ67908.1|0; AAEL002906-PA [Aedes aegypti] gb|EAT45860.1|0; PREDICTED: 26S proteasome non-ATPase regulat... ref|XP_019553379.1|0; CL…	Gene3D: G3DSA:1.25.10.10, 1.5E-20 (229:634);MobiDBLite: consensus disorder prediction (287:307);PANTHER: PTHR10943, 8.1E-263 (7:635); PTHR10943:SF2, 8.1E-263 (7:635);Pfam: PF01851, Proteasome/cyclosome repeat, 2.5E-4 (412:443), PF01851, Proteasome/cyclosome repeat, 3.1E-7 (448:479), PF01851, Proteasome/cyclosome repeat, 3.9E-5 (483:515), PF01851, Proteasome/cyclosome repeat, 1.3E-4 (518:550);SUPE…	IPR002015: Proteasome/cyclosome repeat (412:443, 448:479, 483:515, 518:550);IPR011989: Armadillo-like helical (229:634);IPR016024: Armadillo-type fold (12:76, 391:633);IPR035266: 26S Proteasome non-ATPase regulatory subunit 1 (7:635)	Reactome: R-HSA-1169091, R-HSA-1234176, R-HSA-1236974, R-HSA-1236978, R-HSA-174084, R-HSA-174113, R-HSA-174154, R-HSA-174178, R-HSA-174184, R-HSA-180534, R-HSA-180585, R-HSA-187577, R-HSA-195253, R-HSA-202424, R-HSA-211733, R-HSA-2467813, R-HSA-2871837, R-HSA-349425, R-HSA-350562, R-HSA-382556, R-HSA-446652, R-HSA-450408, R-HSA-4608870, R-HSA-4641257, R-HSA-4641258, R-HSA-5358346, R-HSA-5362768, …
g10382	GO:0030234, GO:0005488	GO:0005488	binding	20/807	214/10666	0.191096106311478	0.560879480862259	0.459780105411074	g10380/g10382/g11507/g13822/g15894/g16806/g17735/g1852/g2737/g3372/g3380/g3653/g3788/g3960/g4689/g5147/g5275/g8042/g8376/g8750	20	XP_019553379.1	26S proteasome non-ATPase regulatory subunit... ref|XP_001848259.1|0; PREDICTED: 26S proteasome non-ATPase regulat... ref|XP_019553379.1|0; PREDICTED: 26S proteasome non-ATPase regulat... ref|XP_019531883.1|0; hypothetical protein RP20_CCG007768 [Aedes albopi... gb|KXJ67908.1|0; hypothetical protein RP20_CCG009680 [Aedes albopi... gb|KXJ76426.1|0; AAEL002906-PA [Aedes aegypti] gb|EAT45860.1|0; 26…	Gene3D: G3DSA:1.25.10.10, 2.6E-15 (1:106);MobiDBLite: consensus disorder prediction (214:287, 342:365);PANTHER: PTHR10943, 2.1E-129 (5:336); PTHR10943:SF2, 2.1E-129 (5:336);Pfam: PF01851, Proteasome/cyclosome repeat, 9.2E-9 (27:62);SUPERFAMILY: SSF48371, 7.68E-12 (6:114)	IPR002015: Proteasome/cyclosome repeat (27:62);IPR011989: Armadillo-like helical (1:106);IPR016024: Armadillo-type fold (6:114);IPR035266: 26S Proteasome non-ATPase regulatory subunit 1 (5:336)	Reactome: R-HSA-1169091, R-HSA-1234176, R-HSA-1236974, R-HSA-1236978, R-HSA-174084, R-HSA-174113, R-HSA-174154, R-HSA-174178, R-HSA-174184, R-HSA-180534, R-HSA-180585, R-HSA-187577, R-HSA-195253, R-HSA-202424, R-HSA-211733, R-HSA-2467813, R-HSA-2871837, R-HSA-349425, R-HSA-350562, R-HSA-382556, R-HSA-446652, R-HSA-450408, R-HSA-4608870, R-HSA-4641257, R-HSA-4641258, R-HSA-5358346, R-HSA-5362768, …
g10394	GO:0003676	GO:0003676	nucleic acid binding	54/807	989/10666	0.997428936992623	0.999985906727115	0.819736933320784	g10394/g10396/g10508/g10811/g11050/g11381/g11655/g1183/g12059/g12271/g12715/g12717/g13254/g13447/g14057/g14065/g14102/g15046/g15285/g15286/g15400/g1641/g1651/g16994/g17465/g1872/g2004/g2035/g2169/g2258/g2330/g2769/g2771/g293/g3066/g382/g383/g384/g441/g4493/g4789/g4866/g558/g5773/g6009/g6095/g6343/g6631/g789/g7900/g8193/g8254/g8754/g9495	54	*	*	Gene3D: G3DSA:2.20.28.10, 0.1 (158:207), G3DSA:2.20.28.10, 3.0E-10 (325:342); G3DSA:3.30.160.60, 1.1E-8 (208:220), G3DSA:3.30.160.60, 3.3E-12 (221:244), G3DSA:3.30.160.60, 5.8E-6 (245:267), G3DSA:3.30.160.60, 1.1E-4 (286:302), G3DSA:3.30.160.60, 3.7E-10 (303:324), G3DSA:3.30.160.60, 0.27 (385:404); G3DSA:3.30.40.10, 7.5E-7 (268:285), G3DSA:3.30.40.10, 4.8E-12 (343:384);PANTHER: PTHR24390, 1.7E-53…	IPR013083: Zinc finger, RING/FYVE/PHD-type (268:285, 343:384);IPR013087: Zinc finger C2H2-type (202:224, 202:229, 204:224, 232:252, 259:280, 288:308, 316:336, 344:365, 379:401, 230:252, 257:280, 257:285, 286:308, 286:313, 314:336, 314:341, 342:365, 342:370, 377:400, 377:406);IPR036236: Zinc finger C2H2 superfamily (200:252, 238:295, 295:351)	*
g10396	GO:0003676	GO:0003676	nucleic acid binding	54/807	989/10666	0.997428936992623	0.999985906727115	0.819736933320784	g10394/g10396/g10508/g10811/g11050/g11381/g11655/g1183/g12059/g12271/g12715/g12717/g13254/g13447/g14057/g14065/g14102/g15046/g15285/g15286/g15400/g1641/g1651/g16994/g17465/g1872/g2004/g2035/g2169/g2258/g2330/g2769/g2771/g293/g3066/g382/g383/g384/g441/g4493/g4789/g4866/g558/g5773/g6009/g6095/g6343/g6631/g789/g7900/g8193/g8254/g8754/g9495	54	CRK98348.1	CLUMA_CG011708, isoform A [Clunio marinus] emb|CRK98348.1|8e-125	Coils (52:72);Gene3D: G3DSA:2.20.28.30, 2.2E-11 (306:329); G3DSA:3.30.160.60, 1.4E-4 (140:188), G3DSA:3.30.160.60, 3.4E-11 (189:212), G3DSA:3.30.160.60, 4.9E-5 (213:223), G3DSA:3.30.160.60, 1.7E-7 (224:244), G3DSA:3.30.160.60, 6.1E-13 (245:277), G3DSA:3.30.160.60, 2.6E-10 (278:305), G3DSA:3.30.160.60, 0.001 (330:361);PANTHER: PTHR24390, 4.7E-57 (41:254, 174:350); PTHR24390:SF41, 4.7E-57 (41:254, …	IPR013087: Zinc finger C2H2-type (177:199, 177:204, 179:199, 207:227, 236:257, 265:285, 293:313, 321:342, 205:227, 205:232, 234:257, 234:262, 263:285, 263:290, 291:313, 291:318, 319:342, 319:347);IPR036236: Zinc finger C2H2 superfamily (175:227, 233:285, 271:328)	*
g10397	NA	NA	NA	NA	NA	NA	NA	NA	NA	NA	CRK98351.1	CLUMA_CG011711, isoform A [Clunio marinus] emb|CRK98351.1|0; PREDICTED: regulator of chromosome condensat... ref|XP_005190835.1|3e-167; PREDICTED: regulator of chromosome condensat... ref|XP_013116420.1|3e-164; PREDICTED: regulator of chromosome condensat... ref|XP_019529151.1|4e-163; hypothetical protein RP20_CCG000359 [Aedes albopi... gb|KXJ69056.1|6e-163; PREDICTED: regulator of chromosome con…	Gene3D: G3DSA:2.130.10.30, 9.0E-34 (47:178), G3DSA:2.130.10.30, 1.4E-53 (179:434);MobiDBLite: consensus disorder prediction (436:515);PANTHER: PTHR22870, 3.3E-72 (28:462); PTHR22870:SF179, 3.3E-72 (28:462);Pfam: PF00415, Regulator of chromosome condensation (RCC1) repeat, 3.8E-5 (55:100), PF00415, Regulator of chromosome condensation (RCC1) repeat, 1.1E-13 (103:152), PF00415, Regulator of chromos…	IPR000408: Regulator of chromosome condensation, RCC1 (103:152, 104:155, 110:121, 142:152, 310:320, 156:207, 273:323, 323:373, 324:376, 376:427, 377:430, 52:103, 53:69, 87:100, 106:122, 156:172, 194:210, 210:224, 313:331, 372:393, 55:100);IPR009091: Regulator of chromosome condensation 1/beta-lactamase-inhibitor protein II (179:434, 47:178, 47:429)	*
g10429	GO:0005525, GO:0003924, GO:0007165, GO:0016020	GO:0005525	GTP binding	21/807	179/10666	0.0292494459807778	0.153729646317576	0.126019644862102	g10429/g11148/g12716/g13385/g14597/g16407/g16408/g16411/g1930/g2351/g2687/g284/g2850/g3182/g3183/g5214/g634/g6833/g8227/g8352/g960	21	CRK99368.1	CLUMA_CG012567, isoform A [Clunio marinus] emb|CRK99368.1|5e-126; PREDICTED: ras-like protein 3 [Aedes albopic... ref|XP_019557365.1|6e-122; AGAP001874-PA [Anopheles gambiae str. PEST] &gt;re... ref|XP_550942.3|6e-121; Roughened [Anopheles darlingi] gb|ETN58407.1|7e-121; PREDICTED: ras-like protein 3 [Copidosoma fl... ref|XP_014211604.1|6e-116; PREDICTED: ras-like protein 3 [Cephus cinctus] ref|X…	CDD: cd04175, Rap1, 6.0333E-117 (3:165);Gene3D: G3DSA:3.30.70.1390, 9.3E-24 (2:66); G3DSA:3.40.50.300, 3.9E-32 (67:165);PANTHER: PTHR24070, 1.5E-106 (1:184); PTHR24070:SF284, 1.5E-106 (1:184);Pfam: PF00071, Ras family, 7.2E-58 (5:165);PRINTS: PR00449, Transforming protein P21 ras signature, 2.5E-40 (4:25, 27:43, 44:66, 107:120, 142:164);ProSiteProfiles: PS51421, small GTPase Ras family profile., …	IPR001806: Small GTPase superfamily (5:165);IPR005225: Small GTP-binding protein domain (1:158);IPR020849: Small GTPase superfamily, Ras type (1:184);IPR027417: P-loop containing nucleoside triphosphate hydrolase (2:176)	*
g10429	GO:0005525, GO:0003924, GO:0007165, GO:0016020	GO:0003924	GTPase activity	15/807	144/10666	0.128216930471124	0.441641517053388	0.36203496507404	g10429/g11148/g13385/g14597/g16407/g16408/g16411/g2687/g284/g3182/g3183/g5214/g8227/g8352/g960	15	CRK99368.1	CLUMA_CG012567, isoform A [Clunio marinus] emb|CRK99368.1|5e-126; PREDICTED: ras-like protein 3 [Aedes albopic... ref|XP_019557365.1|6e-122; AGAP001874-PA [Anopheles gambiae str. PEST] &gt;re... ref|XP_550942.3|6e-121; Roughened [Anopheles darlingi] gb|ETN58407.1|7e-121; PREDICTED: ras-like protein 3 [Copidosoma fl... ref|XP_014211604.1|6e-116; PREDICTED: ras-like protein 3 [Cephus cinctus] ref|X…	CDD: cd04175, Rap1, 6.0333E-117 (3:165);Gene3D: G3DSA:3.30.70.1390, 9.3E-24 (2:66); G3DSA:3.40.50.300, 3.9E-32 (67:165);PANTHER: PTHR24070, 1.5E-106 (1:184); PTHR24070:SF284, 1.5E-106 (1:184);Pfam: PF00071, Ras family, 7.2E-58 (5:165);PRINTS: PR00449, Transforming protein P21 ras signature, 2.5E-40 (4:25, 27:43, 44:66, 107:120, 142:164);ProSiteProfiles: PS51421, small GTPase Ras family profile., …	IPR001806: Small GTPase superfamily (5:165);IPR005225: Small GTP-binding protein domain (1:158);IPR020849: Small GTPase superfamily, Ras type (1:184);IPR027417: P-loop containing nucleoside triphosphate hydrolase (2:176)	*
g10429	GO:0005525, GO:0003924, GO:0007165, GO:0016020	GO:0016020	membrane	43/807	836/10666	0.998472807031004	0.999985906727115	0.819736933320784	g10229/g10258/g10429/g10751/g10833/g12091/g12113/g12149/g12519/g12545/g12795/g13835/g1469/g15933/g1597/g16004/g16077/g16825/g1823/g1824/g1987/g2314/g2315/g2335/g2415/g2744/g3018/g3372/g3701/g5744/g6000/g6065/g6534/g703/g7197/g7549/g7697/g8685/g8730/g9188/g9828/g9926/g9948	43	CRK99368.1	CLUMA_CG012567, isoform A [Clunio marinus] emb|CRK99368.1|5e-126; PREDICTED: ras-like protein 3 [Aedes albopic... ref|XP_019557365.1|6e-122; AGAP001874-PA [Anopheles gambiae str. PEST] &gt;re... ref|XP_550942.3|6e-121; Roughened [Anopheles darlingi] gb|ETN58407.1|7e-121; PREDICTED: ras-like protein 3 [Copidosoma fl... ref|XP_014211604.1|6e-116; PREDICTED: ras-like protein 3 [Cephus cinctus] ref|X…	CDD: cd04175, Rap1, 6.0333E-117 (3:165);Gene3D: G3DSA:3.30.70.1390, 9.3E-24 (2:66); G3DSA:3.40.50.300, 3.9E-32 (67:165);PANTHER: PTHR24070, 1.5E-106 (1:184); PTHR24070:SF284, 1.5E-106 (1:184);Pfam: PF00071, Ras family, 7.2E-58 (5:165);PRINTS: PR00449, Transforming protein P21 ras signature, 2.5E-40 (4:25, 27:43, 44:66, 107:120, 142:164);ProSiteProfiles: PS51421, small GTPase Ras family profile., …	IPR001806: Small GTPase superfamily (5:165);IPR005225: Small GTP-binding protein domain (1:158);IPR020849: Small GTPase superfamily, Ras type (1:184);IPR027417: P-loop containing nucleoside triphosphate hydrolase (2:176)	*
g10429	GO:0005525, GO:0003924, GO:0007165, GO:0016020	GO:0007165	signal transduction	8/807	136/10666	0.817068551818725	0.999985906727115	0.819736933320784	g10429/g10646/g11795/g15831/g4380/g4751/g8642/g8750	8	CRK99368.1	CLUMA_CG012567, isoform A [Clunio marinus] emb|CRK99368.1|5e-126; PREDICTED: ras-like protein 3 [Aedes albopic... ref|XP_019557365.1|6e-122; AGAP001874-PA [Anopheles gambiae str. PEST] &gt;re... ref|XP_550942.3|6e-121; Roughened [Anopheles darlingi] gb|ETN58407.1|7e-121; PREDICTED: ras-like protein 3 [Copidosoma fl... ref|XP_014211604.1|6e-116; PREDICTED: ras-like protein 3 [Cephus cinctus] ref|X…	CDD: cd04175, Rap1, 6.0333E-117 (3:165);Gene3D: G3DSA:3.30.70.1390, 9.3E-24 (2:66); G3DSA:3.40.50.300, 3.9E-32 (67:165);PANTHER: PTHR24070, 1.5E-106 (1:184); PTHR24070:SF284, 1.5E-106 (1:184);Pfam: PF00071, Ras family, 7.2E-58 (5:165);PRINTS: PR00449, Transforming protein P21 ras signature, 2.5E-40 (4:25, 27:43, 44:66, 107:120, 142:164);ProSiteProfiles: PS51421, small GTPase Ras family profile., …	IPR001806: Small GTPase superfamily (5:165);IPR005225: Small GTP-binding protein domain (1:158);IPR020849: Small GTPase superfamily, Ras type (1:184);IPR027417: P-loop containing nucleoside triphosphate hydrolase (2:176)	*
g10452	GO:0043531, GO:0005515	NA	NA	NA	NA	NA	NA	NA	NA	NA	CRL01974.1	CLUMA_CG015428, isoform A [Clunio marinus] emb|CRL01974.1|0; hypothetical protein RP20_CCG028119 [Aedes albopi... gb|KXJ69249.1|3e-126; PREDICTED: uncharacterized protein LOC109432... ref|XP_019564118.1|3e-123; PREDICTED: uncharacterized protein LOC109396... ref|XP_019524845.1|1e-122; uncharacterized protein LOC5567237 isoform X... ref|XP_021710103.1|2e-118; AAEL000874-PA [Aedes aegypti] gb|EAT48…	Coils (527:547, 1283:1303);Gene3D: G3DSA:1.10.20.10, 2.4E-5 (206:351); G3DSA:2.130.10.10, 4.5E-6 (708:1001), G3DSA:2.130.10.10, 1.7E-23 (1002:1349);PANTHER: PTHR22845, 2.0E-36 (120:564, 965:1308);Pfam: PF00931, NB-ARC domain, 5.2E-18 (132:405); PF12894, Anaphase-promoting complex subunit 4 WD40 domain, 1.1E-4 (1142:1225);ProSiteProfiles: PS50294, Trp-Asp (WD) repeats circular profile., 9.705 (117…	IPR001680: WD40 repeat (1163:1203, 1206:1248, 997:1034);IPR002182: NB-ARC (132:405);IPR015943: WD40/YVTN repeat-like-containing domain superfamily (1002:1349, 708:1001);IPR017986: WD40-repeat-containing domain (1171:1257);IPR024977: Anaphase-promoting complex subunit 4, WD40 domain (1142:1225);IPR027417: P-loop containing nucleoside triphosphate hydrolase (122:356);IPR036322: WD40-repeat-containi…	Reactome: R-HSA-111458, R-HSA-111459, R-HSA-6798695, R-HSA-6803207
g10470	NA	NA	NA	NA	NA	NA	NA	NA	NA	NA	*	*	MobiDBLite: consensus disorder prediction (20:110)	*	*
g10497	GO:0005515	NA	NA	NA	NA	NA	NA	NA	NA	NA	CRK98132.1	CLUMA_CG011500, isoform A [Clunio marinus] emb|CRK98132.1|0	Coils (354:374);Gene3D: G3DSA:3.80.10.10, 1.1E-25 (18:375);PANTHER: PTHR43983, 4.8E-24 (69:243, 312:375);Pfam: PF13855, Leucine rich repeat, 4.5E-11 (114:169);ProSiteProfiles: PS51450, Leucine-rich repeat profile., 7.412 (134:155), PS51450, Leucine-rich repeat profile., 4.585 (158:179), PS51450, Leucine-rich repeat profile., 5.956 (182:203), PS51450, Leucine-rich repeat profile., 6.857 (206:227);…	IPR001611: Leucine-rich repeat (114:169, 134:155, 158:179, 182:203, 206:227);IPR003591: Leucine-rich repeat, typical subtype (132:155, 156:179, 181:203, 205:226);IPR032675: Leucine-rich repeat domain superfamily (18:375, 63:257)	*
g10508	GO:0003723, GO:0003676, GO:0003735, GO:0005622, GO:0005840, GO:0006412	GO:0003735	structural constituent of ribosome	20/807	123/10666	0.000874518788222206	0.00859309765818342	0.00704417879757933	g10224/g10508/g10569/g10871/g11017/g11431/g11474/g12499/g13545/g14071/g14286/g14568/g3358/g6187/g7191/g7619/g9066/g9715/g9779/g9796	20	*	*	Gene3D: G3DSA:1.10.8.50, 3.5E-35 (58:137); G3DSA:4.10.910.10, 9.2E-21 (164:209);Hamap: MF_01315, 30S ribosomal protein S13 [rpsM]., 22.501 (69:208);PANTHER: PTHR10871, 2.5E-75 (58:209); PTHR10871:SF18, 2.5E-75 (58:209);Pfam: PF00416, Ribosomal protein S13/S18, 3.7E-54 (71:199);ProSitePatterns: PS00646, Ribosomal protein S13 signature., (178:191);ProSiteProfiles: PS50159, Ribosomal protein S13 fam…	IPR001892: Ribosomal protein S13 (69:208, 71:199, 72:202);IPR010979: Ribosomal protein S13-like, H2TH (70:209);IPR018269: Ribosomal protein S13, conserved site (178:191);IPR027437: 30s ribosomal protein S13, C-terminal (164:209)	Reactome: R-HSA-156827, R-HSA-156902, R-HSA-1799339, R-HSA-192823, R-HSA-2408557, R-HSA-6791226, R-HSA-72649, R-HSA-72689, R-HSA-72695, R-HSA-72702, R-HSA-72706, R-HSA-72764, R-HSA-975956, R-HSA-975957
g10508	GO:0003723, GO:0003676, GO:0003735, GO:0005622, GO:0005840, GO:0006412	GO:0005622	intracellular	27/807	222/10666	0.00949706313469915	0.0670730083888127	0.0549829970956266	g10224/g10508/g10569/g11017/g11474/g11848/g12199/g12499/g12919/g13545/g14071/g14286/g14568/g14597/g2351/g392/g6187/g634/g6895/g7191/g7619/g8352/g9024/g9066/g9775/g9779/g9796	27	*	*	Gene3D: G3DSA:1.10.8.50, 3.5E-35 (58:137); G3DSA:4.10.910.10, 9.2E-21 (164:209);Hamap: MF_01315, 30S ribosomal protein S13 [rpsM]., 22.501 (69:208);PANTHER: PTHR10871, 2.5E-75 (58:209); PTHR10871:SF18, 2.5E-75 (58:209);Pfam: PF00416, Ribosomal protein S13/S18, 3.7E-54 (71:199);ProSitePatterns: PS00646, Ribosomal protein S13 signature., (178:191);ProSiteProfiles: PS50159, Ribosomal protein S13 fam…	IPR001892: Ribosomal protein S13 (69:208, 71:199, 72:202);IPR010979: Ribosomal protein S13-like, H2TH (70:209);IPR018269: Ribosomal protein S13, conserved site (178:191);IPR027437: 30s ribosomal protein S13, C-terminal (164:209)	Reactome: R-HSA-156827, R-HSA-156902, R-HSA-1799339, R-HSA-192823, R-HSA-2408557, R-HSA-6791226, R-HSA-72649, R-HSA-72689, R-HSA-72695, R-HSA-72702, R-HSA-72706, R-HSA-72764, R-HSA-975956, R-HSA-975957
g10508	GO:0003723, GO:0003676, GO:0003735, GO:0005622, GO:0005840, GO:0006412	GO:0003676	nucleic acid binding	54/807	989/10666	0.997428936992623	0.999985906727115	0.819736933320784	g10394/g10396/g10508/g10811/g11050/g11381/g11655/g1183/g12059/g12271/g12715/g12717/g13254/g13447/g14057/g14065/g14102/g15046/g15285/g15286/g15400/g1641/g1651/g16994/g17465/g1872/g2004/g2035/g2169/g2258/g2330/g2769/g2771/g293/g3066/g382/g383/g384/g441/g4493/g4789/g4866/g558/g5773/g6009/g6095/g6343/g6631/g789/g7900/g8193/g8254/g8754/g9495	54	*	*	Gene3D: G3DSA:1.10.8.50, 3.5E-35 (58:137); G3DSA:4.10.910.10, 9.2E-21 (164:209);Hamap: MF_01315, 30S ribosomal protein S13 [rpsM]., 22.501 (69:208);PANTHER: PTHR10871, 2.5E-75 (58:209); PTHR10871:SF18, 2.5E-75 (58:209);Pfam: PF00416, Ribosomal protein S13/S18, 3.7E-54 (71:199);ProSitePatterns: PS00646, Ribosomal protein S13 signature., (178:191);ProSiteProfiles: PS50159, Ribosomal protein S13 fam…	IPR001892: Ribosomal protein S13 (69:208, 71:199, 72:202);IPR010979: Ribosomal protein S13-like, H2TH (70:209);IPR018269: Ribosomal protein S13, conserved site (178:191);IPR027437: 30s ribosomal protein S13, C-terminal (164:209)	Reactome: R-HSA-156827, R-HSA-156902, R-HSA-1799339, R-HSA-192823, R-HSA-2408557, R-HSA-6791226, R-HSA-72649, R-HSA-72689, R-HSA-72695, R-HSA-72702, R-HSA-72706, R-HSA-72764, R-HSA-975956, R-HSA-975957
g10508	GO:0003723, GO:0003676, GO:0003735, GO:0005622, GO:0005840, GO:0006412	GO:0006412	translation	20/807	119/10666	0.0005675216061426	0.00610761347562989	0.00500670690130815	g10224/g10508/g10569/g10871/g11017/g11431/g11474/g12499/g13545/g14071/g14286/g14568/g3358/g6187/g7191/g7619/g9066/g9715/g9779/g9796	20	*	*	Gene3D: G3DSA:1.10.8.50, 3.5E-35 (58:137); G3DSA:4.10.910.10, 9.2E-21 (164:209);Hamap: MF_01315, 30S ribosomal protein S13 [rpsM]., 22.501 (69:208);PANTHER: PTHR10871, 2.5E-75 (58:209); PTHR10871:SF18, 2.5E-75 (58:209);Pfam: PF00416, Ribosomal protein S13/S18, 3.7E-54 (71:199);ProSitePatterns: PS00646, Ribosomal protein S13 signature., (178:191);ProSiteProfiles: PS50159, Ribosomal protein S13 fam…	IPR001892: Ribosomal protein S13 (69:208, 71:199, 72:202);IPR010979: Ribosomal protein S13-like, H2TH (70:209);IPR018269: Ribosomal protein S13, conserved site (178:191);IPR027437: 30s ribosomal protein S13, C-terminal (164:209)	Reactome: R-HSA-156827, R-HSA-156902, R-HSA-1799339, R-HSA-192823, R-HSA-2408557, R-HSA-6791226, R-HSA-72649, R-HSA-72689, R-HSA-72695, R-HSA-72702, R-HSA-72706, R-HSA-72764, R-HSA-975956, R-HSA-975957
g10508	GO:0003723, GO:0003676, GO:0003735, GO:0005622, GO:0005840, GO:0006412	GO:0005840	ribosome	20/807	108/10666	0.000149676846047422	0.00198982160039514	0.00163115324485116	g10224/g10508/g10569/g10871/g11017/g11431/g11474/g12499/g13545/g14071/g14286/g14568/g3358/g6187/g7191/g7619/g9066/g9715/g9779/g9796	20	*	*	Gene3D: G3DSA:1.10.8.50, 3.5E-35 (58:137); G3DSA:4.10.910.10, 9.2E-21 (164:209);Hamap: MF_01315, 30S ribosomal protein S13 [rpsM]., 22.501 (69:208);PANTHER: PTHR10871, 2.5E-75 (58:209); PTHR10871:SF18, 2.5E-75 (58:209);Pfam: PF00416, Ribosomal protein S13/S18, 3.7E-54 (71:199);ProSitePatterns: PS00646, Ribosomal protein S13 signature., (178:191);ProSiteProfiles: PS50159, Ribosomal protein S13 fam…	IPR001892: Ribosomal protein S13 (69:208, 71:199, 72:202);IPR010979: Ribosomal protein S13-like, H2TH (70:209);IPR018269: Ribosomal protein S13, conserved site (178:191);IPR027437: 30s ribosomal protein S13, C-terminal (164:209)	Reactome: R-HSA-156827, R-HSA-156902, R-HSA-1799339, R-HSA-192823, R-HSA-2408557, R-HSA-6791226, R-HSA-72649, R-HSA-72689, R-HSA-72695, R-HSA-72702, R-HSA-72706, R-HSA-72764, R-HSA-975956, R-HSA-975957
g10508	GO:0003723, GO:0003676, GO:0003735, GO:0005622, GO:0005840, GO:0006412	GO:0003723	RNA binding	14/807	157/10666	0.300022398602455	0.761854630159043	0.624529179822969	g10173/g10225/g10508/g11431/g11507/g1641/g17126/g2701/g3358/g441/g7768/g8193/g8376/g9775	14	*	*	Gene3D: G3DSA:1.10.8.50, 3.5E-35 (58:137); G3DSA:4.10.910.10, 9.2E-21 (164:209);Hamap: MF_01315, 30S ribosomal protein S13 [rpsM]., 22.501 (69:208);PANTHER: PTHR10871, 2.5E-75 (58:209); PTHR10871:SF18, 2.5E-75 (58:209);Pfam: PF00416, Ribosomal protein S13/S18, 3.7E-54 (71:199);ProSitePatterns: PS00646, Ribosomal protein S13 signature., (178:191);ProSiteProfiles: PS50159, Ribosomal protein S13 fam…	IPR001892: Ribosomal protein S13 (69:208, 71:199, 72:202);IPR010979: Ribosomal protein S13-like, H2TH (70:209);IPR018269: Ribosomal protein S13, conserved site (178:191);IPR027437: 30s ribosomal protein S13, C-terminal (164:209)	Reactome: R-HSA-156827, R-HSA-156902, R-HSA-1799339, R-HSA-192823, R-HSA-2408557, R-HSA-6791226, R-HSA-72649, R-HSA-72689, R-HSA-72695, R-HSA-72702, R-HSA-72706, R-HSA-72764, R-HSA-975956, R-HSA-975957
g10518	NA	NA	NA	NA	NA	NA	NA	NA	NA	NA	CRK99280.1	PREDICTED: bifunctional arginine demethylase... ref|XP_019544055.1|0; bifunctional arginine demethylase and lysyl-... ref|XP_021693147.1|0; PREDICTED: bifunctional arginine demethylase... ref|XP_019530075.1|0; PREDICTED: bifunctional arginine demethylase... ref|XP_014097679.1|0; Bifunctional arginine demethylase and lysyl-hydro... gb|KNC25256.1|0; PREDICTED: bifunctional arginine demethylase... r…	Gene3D: G3DSA:2.60.120.650, 1.6E-42 (41:303);MobiDBLite: consensus disorder prediction (1:23, 345:405);PANTHER: PTHR12480, 3.6E-137 (32:370); PTHR12480:SF5, 3.6E-137 (32:370);Pfam: PF02373, JmjC domain, hydroxylase, 7.5E-25 (184:298);ProSiteProfiles: PS51184, JmjC domain profile., 33.902 (151:315);SMART: SM00558, 2.2E-37 (151:315);SUPERFAMILY: SSF51197, 1.79E-62 (42:336)	IPR003347: JmjC domain (151:315, 184:298)	*
g10520	NA	NA	NA	NA	NA	NA	NA	NA	NA	NA	*	*	MobiDBLite: consensus disorder prediction (1:104);Pfam: PF09495, Protein of unknown function (DUF2462), 1.5E-7 (1:78)	IPR019034: Uncharacterised protein family UPF0390 (1:78)	*
g10522	GO:0005515	NA	NA	NA	NA	NA	NA	NA	NA	NA	CRK98848.1	CLUMA_CG011949, isoform A [Clunio marinus] emb|CRK98848.1|7e-132	Coils (194:228);MobiDBLite: consensus disorder prediction (249:268);PANTHER: PTHR15350, 3.1E-62 (7:259); PTHR15350:SF5, 3.1E-62 (7:259);Pfam: PF01399, PCI domain, 1.9E-7 (13:155);SMART: SM00088, 2.1E-10 (89:179); SM00753, motif in proteasome subunits, Int-6, Nip-1 and TRIP-15, 2.1E-10 (89:179)	IPR000717: Proteasome component (PCI) domain (13:155, 89:179)	*
g10540	GO:0004129	GO:0004129	cytochrome-c oxidase activity	7/807	10/10666	1.35644193003202e-06	2.78687160170215e-05	2.28453377689603e-05	g10540/g10841/g12311/g13857/g370/g3830/g8637	7	*	*	Gene3D: G3DSA:4.10.93.10, 3.5E-27 (3:70);Pfam: PF02937, Cytochrome c oxidase subunit VIc, 5.9E-28 (3:70);ProDom: PD015032, MEMBRANE C CYTOCHROME OXIDASE VIC POLYPEPTIDE TRANSMEMBRANE OXIDOREDUCTASE INNER MITOCHONDRION, 5.0E-8 (8:72);SUPERFAMILY: SSF81415, 2.22E-20 (3:71)	IPR004204: Cytochrome c oxidase subunit 6C (8:72);IPR034884: Mitochondrial cytochrome c oxidase subunit VIc/VIIs (3:70);IPR037169: Mitochondrial cytochrome c oxidase subunit VIc/VIIs superfamily (3:70, 3:71)	Reactome: R-HSA-5628897, R-HSA-611105
g10552	GO:0003755, GO:0000413, GO:0006457	GO:0003755	peptidyl-prolyl cis-trans isomerase activity	2/807	19/10666	0.427023460922088	0.959942948117458	0.786911778615149	g10552/g5343	2	XP_017008036.1	PREDICTED: peptidyl-prolyl cis-trans isomera... ref|XP_017008036.1|1e-106; PREDICTED: peptidyl-prolyl cis-trans isomera... ref|XP_017054107.1|1e-106; PREDICTED: peptidyl-prolyl cis-trans isomera... ref|XP_017114773.1|2e-106; PREDICTED: peptidyl-prolyl cis-trans isomera... ref|XP_016927728.1|5e-106; PREDICTED: peptidyl-prolyl cis-trans isomera... ref|XP_016953619.1|7e-106; PREDICTED: peptidyl-prol…	Gene3D: G3DSA:2.40.100.10, 2.0E-75 (11:192);PANTHER: PTHR11071, 4.6E-93 (15:195); PTHR11071:SF387, 4.6E-93 (15:195);Pfam: PF00160, Cyclophilin type peptidyl-prolyl cis-trans isomerase/CLD, 4.4E-51 (27:184);PIRSF: PIRSF001467, 1.9E-80 (12:190);PRINTS: PR00153, Cyclophilin peptidyl-prolyl cis-trans isomerase signature, 5.1E-37 (44:59, 73:85, 116:131, 131:143, 144:159);ProSitePatterns: PS00170, Cycl…	IPR002130: Cyclophilin-type peptidyl-prolyl cis-trans isomerase domain (27:184, 44:59, 73:85, 116:131, 131:143, 144:159);IPR020892: Cyclophilin-type peptidyl-prolyl cis-trans isomerase, conserved site (68:85);IPR024936: Cyclophilin-type peptidyl-prolyl cis-trans isomerase (12:190, 15:195);IPR029000: Cyclophilin-like domain superfamily (11:192, 21:189)	*
g10552	GO:0003755, GO:0000413, GO:0006457	GO:0000413	protein peptidyl-prolyl isomerization	2/807	18/10666	0.399947596366518	0.913011684634677	0.748439946416876	g10552/g5343	2	XP_017008036.1	PREDICTED: peptidyl-prolyl cis-trans isomera... ref|XP_017008036.1|1e-106; PREDICTED: peptidyl-prolyl cis-trans isomera... ref|XP_017054107.1|1e-106; PREDICTED: peptidyl-prolyl cis-trans isomera... ref|XP_017114773.1|2e-106; PREDICTED: peptidyl-prolyl cis-trans isomera... ref|XP_016927728.1|5e-106; PREDICTED: peptidyl-prolyl cis-trans isomera... ref|XP_016953619.1|7e-106; PREDICTED: peptidyl-prol…	Gene3D: G3DSA:2.40.100.10, 2.0E-75 (11:192);PANTHER: PTHR11071, 4.6E-93 (15:195); PTHR11071:SF387, 4.6E-93 (15:195);Pfam: PF00160, Cyclophilin type peptidyl-prolyl cis-trans isomerase/CLD, 4.4E-51 (27:184);PIRSF: PIRSF001467, 1.9E-80 (12:190);PRINTS: PR00153, Cyclophilin peptidyl-prolyl cis-trans isomerase signature, 5.1E-37 (44:59, 73:85, 116:131, 131:143, 144:159);ProSitePatterns: PS00170, Cycl…	IPR002130: Cyclophilin-type peptidyl-prolyl cis-trans isomerase domain (27:184, 44:59, 73:85, 116:131, 131:143, 144:159);IPR020892: Cyclophilin-type peptidyl-prolyl cis-trans isomerase, conserved site (68:85);IPR024936: Cyclophilin-type peptidyl-prolyl cis-trans isomerase (12:190, 15:195);IPR029000: Cyclophilin-like domain superfamily (11:192, 21:189)	*
g10552	GO:0003755, GO:0000413, GO:0006457	GO:0006457	protein folding	19/807	45/10666	1.50614738934925e-10	4.25486637491164e-09	3.48792027007195e-09	g10552/g10883/g10954/g14417/g16754/g16910/g2254/g2580/g3606/g3785/g5037/g5226/g553/g6010/g6935/g7568/g7977/g9513/g9829	19	XP_017008036.1	PREDICTED: peptidyl-prolyl cis-trans isomera... ref|XP_017008036.1|1e-106; PREDICTED: peptidyl-prolyl cis-trans isomera... ref|XP_017054107.1|1e-106; PREDICTED: peptidyl-prolyl cis-trans isomera... ref|XP_017114773.1|2e-106; PREDICTED: peptidyl-prolyl cis-trans isomera... ref|XP_016927728.1|5e-106; PREDICTED: peptidyl-prolyl cis-trans isomera... ref|XP_016953619.1|7e-106; PREDICTED: peptidyl-prol…	Gene3D: G3DSA:2.40.100.10, 2.0E-75 (11:192);PANTHER: PTHR11071, 4.6E-93 (15:195); PTHR11071:SF387, 4.6E-93 (15:195);Pfam: PF00160, Cyclophilin type peptidyl-prolyl cis-trans isomerase/CLD, 4.4E-51 (27:184);PIRSF: PIRSF001467, 1.9E-80 (12:190);PRINTS: PR00153, Cyclophilin peptidyl-prolyl cis-trans isomerase signature, 5.1E-37 (44:59, 73:85, 116:131, 131:143, 144:159);ProSitePatterns: PS00170, Cycl…	IPR002130: Cyclophilin-type peptidyl-prolyl cis-trans isomerase domain (27:184, 44:59, 73:85, 116:131, 131:143, 144:159);IPR020892: Cyclophilin-type peptidyl-prolyl cis-trans isomerase, conserved site (68:85);IPR024936: Cyclophilin-type peptidyl-prolyl cis-trans isomerase (12:190, 15:195);IPR029000: Cyclophilin-like domain superfamily (11:192, 21:189)	*
g10569	GO:0003735, GO:0006412, GO:0005622, GO:0015934, GO:0005840	GO:0006412	translation	20/807	119/10666	0.0005675216061426	0.00610761347562989	0.00500670690130815	g10224/g10508/g10569/g10871/g11017/g11431/g11474/g12499/g13545/g14071/g14286/g14568/g3358/g6187/g7191/g7619/g9066/g9715/g9779/g9796	20	*	*	Gene3D: G3DSA:3.100.10.10, 1.8E-27 (60:149); G3DSA:4.10.990.10, 2.8E-26 (8:51);Hamap: MF_01341, 50S ribosomal protein L15 [rplO]., 12.103 (1:148);MobiDBLite: consensus disorder prediction (1:36);PANTHER: PTHR11721, 6.5E-67 (6:148); PTHR11721:SF10, 6.5E-67 (6:148);Pfam: PF00828, Ribosomal proteins 50S-L15, 50S-L18e, 60S-L27A, 5.2E-25 (30:146);ProSitePatterns: PS00475, Ribosomal protein L15 signatu…	IPR001196: Ribosomal protein L15, conserved site (111:142);IPR021131: Ribosomal protein L18e/L15P (30:146);IPR030878: Ribosomal protein L15 (1:148);IPR036227: Ribosomal L18e/L15P superfamily (7:147)	Reactome: R-HSA-156827, R-HSA-156902, R-HSA-1799339, R-HSA-192823, R-HSA-2408557, R-HSA-6791226, R-HSA-72689, R-HSA-72706, R-HSA-72764, R-HSA-975956, R-HSA-975957
g10569	GO:0003735, GO:0006412, GO:0005622, GO:0015934, GO:0005840	GO:0003735	structural constituent of ribosome	20/807	123/10666	0.000874518788222206	0.00859309765818342	0.00704417879757933	g10224/g10508/g10569/g10871/g11017/g11431/g11474/g12499/g13545/g14071/g14286/g14568/g3358/g6187/g7191/g7619/g9066/g9715/g9779/g9796	20	*	*	Gene3D: G3DSA:3.100.10.10, 1.8E-27 (60:149); G3DSA:4.10.990.10, 2.8E-26 (8:51);Hamap: MF_01341, 50S ribosomal protein L15 [rplO]., 12.103 (1:148);MobiDBLite: consensus disorder prediction (1:36);PANTHER: PTHR11721, 6.5E-67 (6:148); PTHR11721:SF10, 6.5E-67 (6:148);Pfam: PF00828, Ribosomal proteins 50S-L15, 50S-L18e, 60S-L27A, 5.2E-25 (30:146);ProSitePatterns: PS00475, Ribosomal protein L15 signatu…	IPR001196: Ribosomal protein L15, conserved site (111:142);IPR021131: Ribosomal protein L18e/L15P (30:146);IPR030878: Ribosomal protein L15 (1:148);IPR036227: Ribosomal L18e/L15P superfamily (7:147)	Reactome: R-HSA-156827, R-HSA-156902, R-HSA-1799339, R-HSA-192823, R-HSA-2408557, R-HSA-6791226, R-HSA-72689, R-HSA-72706, R-HSA-72764, R-HSA-975956, R-HSA-975957
g10569	GO:0003735, GO:0006412, GO:0005622, GO:0015934, GO:0005840	GO:0005622	intracellular	27/807	222/10666	0.00949706313469915	0.0670730083888127	0.0549829970956266	g10224/g10508/g10569/g11017/g11474/g11848/g12199/g12499/g12919/g13545/g14071/g14286/g14568/g14597/g2351/g392/g6187/g634/g6895/g7191/g7619/g8352/g9024/g9066/g9775/g9779/g9796	27	*	*	Gene3D: G3DSA:3.100.10.10, 1.8E-27 (60:149); G3DSA:4.10.990.10, 2.8E-26 (8:51);Hamap: MF_01341, 50S ribosomal protein L15 [rplO]., 12.103 (1:148);MobiDBLite: consensus disorder prediction (1:36);PANTHER: PTHR11721, 6.5E-67 (6:148); PTHR11721:SF10, 6.5E-67 (6:148);Pfam: PF00828, Ribosomal proteins 50S-L15, 50S-L18e, 60S-L27A, 5.2E-25 (30:146);ProSitePatterns: PS00475, Ribosomal protein L15 signatu…	IPR001196: Ribosomal protein L15, conserved site (111:142);IPR021131: Ribosomal protein L18e/L15P (30:146);IPR030878: Ribosomal protein L15 (1:148);IPR036227: Ribosomal L18e/L15P superfamily (7:147)	Reactome: R-HSA-156827, R-HSA-156902, R-HSA-1799339, R-HSA-192823, R-HSA-2408557, R-HSA-6791226, R-HSA-72689, R-HSA-72706, R-HSA-72764, R-HSA-975956, R-HSA-975957
g10569	GO:0003735, GO:0006412, GO:0005622, GO:0015934, GO:0005840	GO:0005840	ribosome	20/807	108/10666	0.000149676846047422	0.00198982160039514	0.00163115324485116	g10224/g10508/g10569/g10871/g11017/g11431/g11474/g12499/g13545/g14071/g14286/g14568/g3358/g6187/g7191/g7619/g9066/g9715/g9779/g9796	20	*	*	Gene3D: G3DSA:3.100.10.10, 1.8E-27 (60:149); G3DSA:4.10.990.10, 2.8E-26 (8:51);Hamap: MF_01341, 50S ribosomal protein L15 [rplO]., 12.103 (1:148);MobiDBLite: consensus disorder prediction (1:36);PANTHER: PTHR11721, 6.5E-67 (6:148); PTHR11721:SF10, 6.5E-67 (6:148);Pfam: PF00828, Ribosomal proteins 50S-L15, 50S-L18e, 60S-L27A, 5.2E-25 (30:146);ProSitePatterns: PS00475, Ribosomal protein L15 signatu…	IPR001196: Ribosomal protein L15, conserved site (111:142);IPR021131: Ribosomal protein L18e/L15P (30:146);IPR030878: Ribosomal protein L15 (1:148);IPR036227: Ribosomal L18e/L15P superfamily (7:147)	Reactome: R-HSA-156827, R-HSA-156902, R-HSA-1799339, R-HSA-192823, R-HSA-2408557, R-HSA-6791226, R-HSA-72689, R-HSA-72706, R-HSA-72764, R-HSA-975956, R-HSA-975957
g10581	NA	NA	NA	NA	NA	NA	NA	NA	NA	NA	CRK99469.1	CLUMA_CG012665, isoform A [Clunio marinus] emb|CRK99469.1|3e-101	CDD: cd07722, LACTB2-like_MBL-fold, 3.01709E-85 (13:200);Gene3D: G3DSA:1.10.10.10, 8.5E-5 (213:286); G3DSA:3.60.15.10, 1.6E-36 (2:212);PANTHER: PTHR23131, 1.1E-87 (3:271);Pfam: PF00753, Metallo-beta-lactamase superfamily, 1.0E-18 (27:196);SMART: SM00849, 1.7E-27 (29:196);SUPERFAMILY: SSF56281, 2.49E-45 (7:269)	IPR001279: Metallo-beta-lactamase (27:196, 29:196);IPR036388: Winged helix-like DNA-binding domain superfamily (213:286);IPR036866: Metallo-hydrolase/oxidoreductase superfamily (2:212, 7:269)	*
g10582	NA	NA	NA	NA	NA	NA	NA	NA	NA	NA	*	*	Coils (2:29, 46:73);MobiDBLite: consensus disorder prediction (138:157)	*	*
g10601	GO:0005634, GO:0006260	GO:0006260	DNA replication	3/807	42/10666	0.62567617934837	0.999985906727115	0.819736933320784	g10601/g3618/g4231	3	*	*	CDD: cd11712, GINS_A_psf2, 2.13825E-35 (55:179);Coils (174:194);PANTHER: PTHR12772, 9.4E-51 (2:192);Pfam: PF05916, GINS complex protein, 8.2E-18 (43:160);PIRSF: PIRSF028998, 2.3E-52 (1:201);SUPERFAMILY: SSF158573, 2.67E-25 (62:178); SSF160059, 2.68E-20 (1:61)	IPR007257: DNA replication complex GINS protein Psf2 (1:201, 2:192);IPR021151: GINS subunit, domain A (43:160);IPR036224: GINS, helical bundle-like domain superfamily (62:178)	Reactome: R-HSA-176974
g10601	GO:0005634, GO:0006260	GO:0005634	nucleus	48/807	539/10666	0.131654130096366	0.441641517053388	0.36203496507404	g1009/g10601/g12060/g12536/g12822/g13141/g13254/g13345/g13726/g15285/g15286/g1640/g1641/g1647/g17030/g2060/g2331/g2764/g2900/g3362/g3602/g3729/g3767/g4231/g5485/g6251/g6750/g6756/g6790/g6805/g7272/g730/g7400/g7404/g7409/g7413/g7426/g7427/g7431/g7432/g7434/g7766/g7768/g7973/g8247/g8297/g970/g9775	48	*	*	CDD: cd11712, GINS_A_psf2, 2.13825E-35 (55:179);Coils (174:194);PANTHER: PTHR12772, 9.4E-51 (2:192);Pfam: PF05916, GINS complex protein, 8.2E-18 (43:160);PIRSF: PIRSF028998, 2.3E-52 (1:201);SUPERFAMILY: SSF158573, 2.67E-25 (62:178); SSF160059, 2.68E-20 (1:61)	IPR007257: DNA replication complex GINS protein Psf2 (1:201, 2:192);IPR021151: GINS subunit, domain A (43:160);IPR036224: GINS, helical bundle-like domain superfamily (62:178)	Reactome: R-HSA-176974
g10613	GO:0015986, GO:0045261, GO:0046933	GO:0046933	proton-transporting ATP synthase activity, rotational mechanism	3/807	10/10666	0.0346357339447089	0.171991811924781	0.140990027474436	g10613/g10803/g7327	3	*	*	CDD: cd12152, F1-ATPase_delta, 1.4614E-32 (28:140);Coils (124:144);Gene3D: G3DSA:1.20.5.440, 5.4E-13 (116:157); G3DSA:2.60.15.10, 5.8E-27 (26:115);Hamap: MF_00530, ATP synthase epsilon chain [atpC]., 16.622 (26:156);PANTHER: PTHR13822, 1.8E-45 (24:157); PTHR13822:SF7, 1.8E-45 (24:157);Pfam: PF02823, ATP synthase, Delta/Epsilon chain, beta-sandwich domain, 2.3E-18 (29:109);ProDom: PD000944, ATP SY…	IPR001469: ATP synthase, F1 complex, delta/epsilon subunit (24:157, 26:156, 28:140, 35:158);IPR020546: ATP synthase, F1 complex, delta/epsilon subunit, N-terminal (29:109, 33:115);IPR036771: F0F1 ATP synthase delta/epsilon subunit, N-terminal (26:115, 28:110);IPR036794: ATP synthase delta/epsilon subunit, C-terminal domain superfamily (114:156)	Reactome: R-HSA-163210, R-HSA-8949613
g10613	GO:0015986, GO:0045261, GO:0046933	GO:0015986	ATP synthesis coupled proton transport	9/807	11/10666	3.7295172818589e-09	9.36523228555679e-08	7.6771349895575e-08	g10613/g10803/g2383/g2903/g5227/g5732/g7304/g7327/g9266	9	*	*	CDD: cd12152, F1-ATPase_delta, 1.4614E-32 (28:140);Coils (124:144);Gene3D: G3DSA:1.20.5.440, 5.4E-13 (116:157); G3DSA:2.60.15.10, 5.8E-27 (26:115);Hamap: MF_00530, ATP synthase epsilon chain [atpC]., 16.622 (26:156);PANTHER: PTHR13822, 1.8E-45 (24:157); PTHR13822:SF7, 1.8E-45 (24:157);Pfam: PF02823, ATP synthase, Delta/Epsilon chain, beta-sandwich domain, 2.3E-18 (29:109);ProDom: PD000944, ATP SY…	IPR001469: ATP synthase, F1 complex, delta/epsilon subunit (24:157, 26:156, 28:140, 35:158);IPR020546: ATP synthase, F1 complex, delta/epsilon subunit, N-terminal (29:109, 33:115);IPR036771: F0F1 ATP synthase delta/epsilon subunit, N-terminal (26:115, 28:110);IPR036794: ATP synthase delta/epsilon subunit, C-terminal domain superfamily (114:156)	Reactome: R-HSA-163210, R-HSA-8949613
g10626	GO:0005515	NA	NA	NA	NA	NA	NA	NA	NA	NA	CRK91205.1	CLUMA_CG004888, isoform A [Clunio marinus] emb|CRK91205.1|0; PREDICTED: uncharacterized protein LOC109397... ref|XP_019525419.1|0; PREDICTED: uncharacterized threonine-rich GP... ref|XP_019553323.1|0; AAEL002883-PA [Aedes aegypti] gb|EAT45845.1|0; PREDICTED: uncharacterized protein LOC106649... ref|XP_014222634.1|0; PREDICTED: uncharacterized protein LOC106649... ref|XP_014222636.1|0; uncharacter…	CDD: cd00992, PDZ_signaling, 2.20396E-14 (1720:1805), cd00992, PDZ_signaling, 6.85502E-16 (1810:1883); cd01208, PTB_X11, 1.14689E-100 (1508:1687);Coils (642:662, 1175:1195);Gene3D: G3DSA:2.30.29.30, 1.9E-46 (1482:1681); G3DSA:2.30.42.10, 4.6E-16 (1715:1809), G3DSA:2.30.42.10, 6.0E-11 (1810:1885);MobiDBLite: consensus disorder prediction (1:41, 336:361, 497:532, 737:904, 956:993, 1206:1225, 1268:1…	IPR001478: PDZ domain (1721:1806, 1722:1804, 1730:1808, 1812:1888, 1813:1883, 1822:1888);IPR006020: PTB/PI domain (1511:1685, 1513:1686, 1516:1681);IPR011993: PH-like domain superfamily (1482:1681, 1508:1681);IPR036034: PDZ superfamily (1715:1810, 1814:1894)	*
g10646	GO:0005515, GO:0007165	GO:0007165	signal transduction	8/807	136/10666	0.817068551818725	0.999985906727115	0.819736933320784	g10429/g10646/g11795/g15831/g4380/g4751/g8642/g8750	8	XP_019550314.1	PREDICTED: toll-like receptor Tollo [Aedes a... ref|XP_019550314.1|0; hypothetical protein RP20_CCG009196 [Aedes albopi... gb|KXJ76681.1|0; toll-like receptor Tollo [Aedes aegypti] &gt;gb... ref|XP_001648238.1|0; AGAP011187-PA-like protein [Anopheles sinensis] gb|KFB47900.1|0; AGAP011187-PA [Anopheles gambiae str. PEST] &gt;gb... ref|XP_309458.4|0; toll [Anopheles darlingi] gb|ETN65330.1|0; AGAP0…	Gene3D: G3DSA:3.40.50.10140, 1.2E-15 (1061:1222); G3DSA:3.80.10.10, 2.6E-9 (21:200), G3DSA:3.80.10.10, 9.6E-12 (208:290), G3DSA:3.80.10.10, 5.4E-26 (291:431), G3DSA:3.80.10.10, 4.6E-34 (432:700), G3DSA:3.80.10.10, 6.6E-13 (729:816), G3DSA:3.80.10.10, 3.7E-18 (817:944);MobiDBLite: consensus disorder prediction (1297:1377);PANTHER: PTHR44740, 0.0 (35:195, 207:289, 291:1304, 1314:1351); PTHR44740:SF…	IPR000157: Toll/interleukin-1 receptor homology (TIR) domain (1068:1218);IPR001611: Leucine-rich repeat (128:149, 182:203, 222:279, 244:265, 268:289, 301:322, 324:385, 325:346, 349:370, 374:395, 397:418, 422:480, 445:466, 469:490, 585:605, 492:512, 514:535, 539:560, 561:582, 763:784, 787:808, 811:832, 811:870, 835:856, 859:880);IPR003591: Leucine-rich repeat, typical subtype (127:149, 242:265, 26…	*
g10662	NA	NA	NA	NA	NA	NA	NA	NA	NA	NA	ETN59263.1	slowmo [Anopheles darlingi] gb|ETN59263.1|2e-114; hypothetical protein ZHAS_00006852 [Anopheles sin... gb|KFB39511.1|3e-114; CLUMA_CG004483, isoform A [Clunio marinus] emb|CRK90793.1|2e-113; PREDICTED: protein slowmo [Aedes albopictus] ref|XP_019564409.1|9e-113; protein slowmo [Aedes aegypti] ref|XP_021703324.1|3e-112; AAEL013880-PA [Aedes aegypti] gb|EAT33853.1|3e-112; PREDICTED: protein slowmo-…	PANTHER: PTHR11158, 2.1E-71 (1:187); PTHR11158:SF17, 2.1E-71 (1:187);Pfam: PF04707, PRELI-like family, 1.8E-50 (15:167);ProSiteProfiles: PS50904, PRELI/MSF1 domain profile., 47.628 (1:170)	IPR006797: PRELI/MSF1 domain (1:170, 15:167)	*
g10666	GO:0035556, GO:0004672, GO:0005524, GO:0006468	GO:0004672	protein kinase activity	15/807	250/10666	0.858901375668844	0.999985906727115	0.819736933320784	g10218/g10666/g10848/g11515/g12056/g12149/g13160/g15831/g2417/g3124/g3426/g5398/g7960/g8179/g8817	15	CRK90797.1	CLUMA_CG004487, isoform A [Clunio marinus] emb|CRK90797.1|0; serine/threonine-protein kinase GL21140 isof... ref|XP_021702669.1|0; serine/threonine-protein kinase GL21140 isof... ref|XP_021702663.1|0; PREDICTED: serine/threonine-protein kinase G... ref|XP_019558870.1|0; PREDICTED: serine/threonine-protein kinase G... ref|XP_019558838.1|0; AAEL013173-PA [Aedes aegypti] gb|EAT34598.1|0; calcium/cal…	CDD: cd01617, DCX, 2.61064E-24 (75:155);Gene3D: G3DSA:1.10.510.10, 2.2E-54 (450:623); G3DSA:3.10.20.230, 4.1E-21 (62:166), G3DSA:3.10.20.230, 2.7E-17 (195:294); G3DSA:3.30.200.20, 3.4E-22 (295:449);MobiDBLite: consensus disorder prediction (1:72, 171:193);PANTHER: PTHR44113, 4.6E-221 (47:621); PTHR44113:SF1, 4.6E-221 (47:621);Pfam: PF00069, Protein kinase domain, 5.7E-65 (356:614); PF03607, Doubl…	IPR000719: Protein kinase domain (355:614, 356:614);IPR003533: Doublecortin domain (202:289, 207:291, 225:284, 70:159, 75:155, 75:159, 93:151);IPR008271: Serine/threonine-protein kinase, active site (473:485);IPR011009: Protein kinase-like domain superfamily (345:618);IPR017441: Protein kinase, ATP binding site (361:385);IPR036572: Doublecortin domain superfamily (195:294, 202:298, 62:166, 70:175)	*
g10666	GO:0035556, GO:0004672, GO:0005524, GO:0006468	GO:0035556	intracellular signal transduction	6/807	97/10666	0.752305935760685	0.999985906727115	0.819736933320784	g10666/g12125/g13160/g2417/g2928/g8086	6	CRK90797.1	CLUMA_CG004487, isoform A [Clunio marinus] emb|CRK90797.1|0; serine/threonine-protein kinase GL21140 isof... ref|XP_021702669.1|0; serine/threonine-protein kinase GL21140 isof... ref|XP_021702663.1|0; PREDICTED: serine/threonine-protein kinase G... ref|XP_019558870.1|0; PREDICTED: serine/threonine-protein kinase G... ref|XP_019558838.1|0; AAEL013173-PA [Aedes aegypti] gb|EAT34598.1|0; calcium/cal…	CDD: cd01617, DCX, 2.61064E-24 (75:155);Gene3D: G3DSA:1.10.510.10, 2.2E-54 (450:623); G3DSA:3.10.20.230, 4.1E-21 (62:166), G3DSA:3.10.20.230, 2.7E-17 (195:294); G3DSA:3.30.200.20, 3.4E-22 (295:449);MobiDBLite: consensus disorder prediction (1:72, 171:193);PANTHER: PTHR44113, 4.6E-221 (47:621); PTHR44113:SF1, 4.6E-221 (47:621);Pfam: PF00069, Protein kinase domain, 5.7E-65 (356:614); PF03607, Doubl…	IPR000719: Protein kinase domain (355:614, 356:614);IPR003533: Doublecortin domain (202:289, 207:291, 225:284, 70:159, 75:155, 75:159, 93:151);IPR008271: Serine/threonine-protein kinase, active site (473:485);IPR011009: Protein kinase-like domain superfamily (345:618);IPR017441: Protein kinase, ATP binding site (361:385);IPR036572: Doublecortin domain superfamily (195:294, 202:298, 62:166, 70:175)	*
g10666	GO:0035556, GO:0004672, GO:0005524, GO:0006468	GO:0005524	ATP binding	52/807	707/10666	0.608932803780757	0.999985906727115	0.819736933320784	g10218/g10666/g10848/g10883/g11158/g11515/g12056/g12073/g12149/g12176/g12412/g13159/g13160/g13835/g1385/g14417/g15831/g15968/g1602/g16663/g17053/g17338/g1987/g2254/g2417/g2580/g2793/g3124/g3426/g3606/g3827/g5226/g5398/g553/g6010/g6095/g6491/g7327/g7540/g789/g7951/g7960/g7977/g8179/g8214/g8216/g8754/g8817/g9067/g9569/g9829/g9940	52	CRK90797.1	CLUMA_CG004487, isoform A [Clunio marinus] emb|CRK90797.1|0; serine/threonine-protein kinase GL21140 isof... ref|XP_021702669.1|0; serine/threonine-protein kinase GL21140 isof... ref|XP_021702663.1|0; PREDICTED: serine/threonine-protein kinase G... ref|XP_019558870.1|0; PREDICTED: serine/threonine-protein kinase G... ref|XP_019558838.1|0; AAEL013173-PA [Aedes aegypti] gb|EAT34598.1|0; calcium/cal…	CDD: cd01617, DCX, 2.61064E-24 (75:155);Gene3D: G3DSA:1.10.510.10, 2.2E-54 (450:623); G3DSA:3.10.20.230, 4.1E-21 (62:166), G3DSA:3.10.20.230, 2.7E-17 (195:294); G3DSA:3.30.200.20, 3.4E-22 (295:449);MobiDBLite: consensus disorder prediction (1:72, 171:193);PANTHER: PTHR44113, 4.6E-221 (47:621); PTHR44113:SF1, 4.6E-221 (47:621);Pfam: PF00069, Protein kinase domain, 5.7E-65 (356:614); PF03607, Doubl…	IPR000719: Protein kinase domain (355:614, 356:614);IPR003533: Doublecortin domain (202:289, 207:291, 225:284, 70:159, 75:155, 75:159, 93:151);IPR008271: Serine/threonine-protein kinase, active site (473:485);IPR011009: Protein kinase-like domain superfamily (345:618);IPR017441: Protein kinase, ATP binding site (361:385);IPR036572: Doublecortin domain superfamily (195:294, 202:298, 62:166, 70:175)	*
g10666	GO:0035556, GO:0004672, GO:0005524, GO:0006468	GO:0006468	protein phosphorylation	15/807	253/10666	0.870281867383285	0.999985906727115	0.819736933320784	g10218/g10666/g10848/g11515/g12056/g12149/g13160/g15831/g2417/g3124/g3426/g5398/g7960/g8179/g8817	15	CRK90797.1	CLUMA_CG004487, isoform A [Clunio marinus] emb|CRK90797.1|0; serine/threonine-protein kinase GL21140 isof... ref|XP_021702669.1|0; serine/threonine-protein kinase GL21140 isof... ref|XP_021702663.1|0; PREDICTED: serine/threonine-protein kinase G... ref|XP_019558870.1|0; PREDICTED: serine/threonine-protein kinase G... ref|XP_019558838.1|0; AAEL013173-PA [Aedes aegypti] gb|EAT34598.1|0; calcium/cal…	CDD: cd01617, DCX, 2.61064E-24 (75:155);Gene3D: G3DSA:1.10.510.10, 2.2E-54 (450:623); G3DSA:3.10.20.230, 4.1E-21 (62:166), G3DSA:3.10.20.230, 2.7E-17 (195:294); G3DSA:3.30.200.20, 3.4E-22 (295:449);MobiDBLite: consensus disorder prediction (1:72, 171:193);PANTHER: PTHR44113, 4.6E-221 (47:621); PTHR44113:SF1, 4.6E-221 (47:621);Pfam: PF00069, Protein kinase domain, 5.7E-65 (356:614); PF03607, Doubl…	IPR000719: Protein kinase domain (355:614, 356:614);IPR003533: Doublecortin domain (202:289, 207:291, 225:284, 70:159, 75:155, 75:159, 93:151);IPR008271: Serine/threonine-protein kinase, active site (473:485);IPR011009: Protein kinase-like domain superfamily (345:618);IPR017441: Protein kinase, ATP binding site (361:385);IPR036572: Doublecortin domain superfamily (195:294, 202:298, 62:166, 70:175)	*
g10668	GO:0006629	GO:0006629	lipid metabolic process	6/807	91/10666	0.695242358526212	0.999985906727115	0.819736933320784	g10668/g11284/g12453/g16389/g1882/g5552	6	XP_019525089.1	PREDICTED: sn1-specific diacylglycerol lipas... ref|XP_019525089.1|0; sn1-specific diacylglycerol lipase alpha iso... ref|XP_021695207.1|0; PREDICTED: uncharacterized protein LOC109404... ref|XP_019931573.1|0; uncharacterized protein Dsimw501_GD17147, is... ref|XP_016022704.1|0; uncharacterized protein Dere_GG17815, isofor... ref|XP_015010675.1|0; PREDICTED: sn1-specific diacylglycerol lipas... r…	CDD: cd00519, Lipase_3, 1.26613E-34 (301:543);Gene3D: G3DSA:3.40.50.1820, 3.3E-44 (291:656);MobiDBLite: consensus disorder prediction (745:790);PANTHER: PTHR21493, 2.0E-182 (6:680); PTHR21493:SF164, 2.0E-182 (6:680);Pfam: PF01764, Lipase (class 3), 3.2E-12 (401:536);SUPERFAMILY: SSF53474, 1.46E-29 (354:572)	IPR002921: Fungal lipase-like domain (401:536);IPR029058: Alpha/Beta hydrolase fold (291:656, 354:572)	Reactome: R-HSA-426048
g10685	GO:0007049, GO:0016538	GO:0007049	cell cycle	3/807	16/10666	0.1156110344301	0.428329406249223	0.351122382393402	g10685/g1650/g2764	3	*	*	Gene3D: G3DSA:3.30.170.10, 3.5E-41 (3:76);PANTHER: PTHR23415, 1.4E-45 (3:75); PTHR23415:SF22, 1.4E-45 (3:75);Pfam: PF01111, Cyclin-dependent kinase regulatory subunit, 1.6E-37 (7:73);PRINTS: PR00296, Cyclin-dependent kinase regulatory subunit signature, 2.6E-29 (6:20, 21:35, 43:57, 58:72);ProSitePatterns: PS00944, Cyclin-dependent kinases regulatory subunits signature 1., (9:27); PS00945, Cyclin-…	IPR000789: Cyclin-dependent kinase, regulatory subunit (6:20, 21:35, 43:57, 58:72, 6:75, 61:71, 7:73, 9:27);IPR036858: Cyclin-dependent kinase, regulatory subunit superfamily (3:76, 4:74)	*
g10689	GO:0005747, GO:0006120	NA	NA	NA	NA	NA	NA	NA	NA	NA	*	*	PANTHER: PTHR12868, 2.4E-40 (3:129);Pfam: PF05347, Complex 1 protein (LYR family), 2.3E-8 (13:64)	IPR008011: Complex 1 LYR protein (13:64);IPR033034: NADH dehydrogenase [ubiquinone] 1 beta subcomplex subunit 9 (3:129)	Reactome: R-HSA-611105, R-HSA-6799198
g10691	GO:0006886, GO:0006810, GO:0016192, GO:0030131	GO:0006810	transport	15/807	236/10666	0.795479240549055	0.999985906727115	0.819736933320784	g10221/g10691/g10729/g11326/g12919/g1469/g2316/g3488/g4969/g5612/g5744/g6957/g7815/g9188/g9775	15	XP_308629.2	AGAP007131-PA [Anopheles gambiae str. PEST] &gt;re... ref|XP_308629.2|0; hypothetical protein RP20_CCG004102 [Aedes albopi... gb|KXJ78618.1|0; AP-2 complex subunit mu [Onthophagus taurus] ref|XP_022918165.1|0; AAEL003106-PA, partial [Aedes aegypti] gb|EAT45645.1|0; AP-2 complex subunit mu [Drosophila obscura] ref|XP_022212972.1|0; PREDICTED: AP-2 complex subunit mu [Papilio ... ref|XP_013144115.1…	CDD: cd09251, AP-2_Mu2_Cterm, 5.65118E-173 (166:437);Gene3D: G3DSA:2.60.40.1170, 2.5E-51 (157:312), G3DSA:2.60.40.1170, 1.5E-12 (313:433); G3DSA:3.30.450.60, 5.9E-41 (1:140);PANTHER: PTHR10529, 5.7E-272 (1:438); PTHR10529:SF336, 5.7E-272 (1:438);Pfam: PF00928, Adaptor complexes medium subunit family, 3.0E-78 (158:438); PF01217, Clathrin adaptor complex small chain, 2.8E-6 (2:126);PIRSF: PIRSF0059…	IPR001392: Clathrin adaptor, mu subunit (1:438, 12:32, 98:125, 159:187, 246:273, 315:330, 355:366);IPR011012: Longin-like domain superfamily (1:139);IPR018240: Clathrin adaptor, mu subunit, conserved site (157:177, 266:280);IPR022775: AP complex, mu/sigma subunit (2:126);IPR028565: Mu homology domain (158:438, 168:437);IPR036168: AP-2 complex subunit mu, C-terminal superfamily (157:437)	*
g10691	GO:0006886, GO:0006810, GO:0016192, GO:0030131	GO:0016192	vesicle-mediated transport	8/807	57/10666	0.0636691583611316	0.271494901690863	0.222557534688365	g10691/g10729/g13024/g13822/g3372/g4969/g5612/g8227	8	XP_308629.2	AGAP007131-PA [Anopheles gambiae str. PEST] &gt;re... ref|XP_308629.2|0; hypothetical protein RP20_CCG004102 [Aedes albopi... gb|KXJ78618.1|0; AP-2 complex subunit mu [Onthophagus taurus] ref|XP_022918165.1|0; AAEL003106-PA, partial [Aedes aegypti] gb|EAT45645.1|0; AP-2 complex subunit mu [Drosophila obscura] ref|XP_022212972.1|0; PREDICTED: AP-2 complex subunit mu [Papilio ... ref|XP_013144115.1…	CDD: cd09251, AP-2_Mu2_Cterm, 5.65118E-173 (166:437);Gene3D: G3DSA:2.60.40.1170, 2.5E-51 (157:312), G3DSA:2.60.40.1170, 1.5E-12 (313:433); G3DSA:3.30.450.60, 5.9E-41 (1:140);PANTHER: PTHR10529, 5.7E-272 (1:438); PTHR10529:SF336, 5.7E-272 (1:438);Pfam: PF00928, Adaptor complexes medium subunit family, 3.0E-78 (158:438); PF01217, Clathrin adaptor complex small chain, 2.8E-6 (2:126);PIRSF: PIRSF0059…	IPR001392: Clathrin adaptor, mu subunit (1:438, 12:32, 98:125, 159:187, 246:273, 315:330, 355:366);IPR011012: Longin-like domain superfamily (1:139);IPR018240: Clathrin adaptor, mu subunit, conserved site (157:177, 266:280);IPR022775: AP complex, mu/sigma subunit (2:126);IPR028565: Mu homology domain (158:438, 168:437);IPR036168: AP-2 complex subunit mu, C-terminal superfamily (157:437)	*
g10691	GO:0006886, GO:0006810, GO:0016192, GO:0030131	GO:0006886	intracellular protein transport	11/807	68/10666	0.0125031460429278	0.080734600162905	0.0661820662723395	g10259/g10691/g10729/g13024/g13822/g1987/g3372/g4969/g5612/g6445/g8629	11	XP_308629.2	AGAP007131-PA [Anopheles gambiae str. PEST] &gt;re... ref|XP_308629.2|0; hypothetical protein RP20_CCG004102 [Aedes albopi... gb|KXJ78618.1|0; AP-2 complex subunit mu [Onthophagus taurus] ref|XP_022918165.1|0; AAEL003106-PA, partial [Aedes aegypti] gb|EAT45645.1|0; AP-2 complex subunit mu [Drosophila obscura] ref|XP_022212972.1|0; PREDICTED: AP-2 complex subunit mu [Papilio ... ref|XP_013144115.1…	CDD: cd09251, AP-2_Mu2_Cterm, 5.65118E-173 (166:437);Gene3D: G3DSA:2.60.40.1170, 2.5E-51 (157:312), G3DSA:2.60.40.1170, 1.5E-12 (313:433); G3DSA:3.30.450.60, 5.9E-41 (1:140);PANTHER: PTHR10529, 5.7E-272 (1:438); PTHR10529:SF336, 5.7E-272 (1:438);Pfam: PF00928, Adaptor complexes medium subunit family, 3.0E-78 (158:438); PF01217, Clathrin adaptor complex small chain, 2.8E-6 (2:126);PIRSF: PIRSF0059…	IPR001392: Clathrin adaptor, mu subunit (1:438, 12:32, 98:125, 159:187, 246:273, 315:330, 355:366);IPR011012: Longin-like domain superfamily (1:139);IPR018240: Clathrin adaptor, mu subunit, conserved site (157:177, 266:280);IPR022775: AP complex, mu/sigma subunit (2:126);IPR028565: Mu homology domain (158:438, 168:437);IPR036168: AP-2 complex subunit mu, C-terminal superfamily (157:437)	*
g10691	GO:0006886, GO:0006810, GO:0016192, GO:0030131	GO:0030131	clathrin adaptor complex	3/807	10/10666	0.0346357339447089	0.171991811924781	0.140990027474436	g10691/g3372/g5612	3	XP_308629.2	AGAP007131-PA [Anopheles gambiae str. PEST] &gt;re... ref|XP_308629.2|0; hypothetical protein RP20_CCG004102 [Aedes albopi... gb|KXJ78618.1|0; AP-2 complex subunit mu [Onthophagus taurus] ref|XP_022918165.1|0; AAEL003106-PA, partial [Aedes aegypti] gb|EAT45645.1|0; AP-2 complex subunit mu [Drosophila obscura] ref|XP_022212972.1|0; PREDICTED: AP-2 complex subunit mu [Papilio ... ref|XP_013144115.1…	CDD: cd09251, AP-2_Mu2_Cterm, 5.65118E-173 (166:437);Gene3D: G3DSA:2.60.40.1170, 2.5E-51 (157:312), G3DSA:2.60.40.1170, 1.5E-12 (313:433); G3DSA:3.30.450.60, 5.9E-41 (1:140);PANTHER: PTHR10529, 5.7E-272 (1:438); PTHR10529:SF336, 5.7E-272 (1:438);Pfam: PF00928, Adaptor complexes medium subunit family, 3.0E-78 (158:438); PF01217, Clathrin adaptor complex small chain, 2.8E-6 (2:126);PIRSF: PIRSF0059…	IPR001392: Clathrin adaptor, mu subunit (1:438, 12:32, 98:125, 159:187, 246:273, 315:330, 355:366);IPR011012: Longin-like domain superfamily (1:139);IPR018240: Clathrin adaptor, mu subunit, conserved site (157:177, 266:280);IPR022775: AP complex, mu/sigma subunit (2:126);IPR028565: Mu homology domain (158:438, 168:437);IPR036168: AP-2 complex subunit mu, C-terminal superfamily (157:437)	*
g10714	GO:0005576	GO:0005576	extracellular region	4/807	207/10666	0.999927305326832	0.999985906727115	0.819736933320784	g10714/g15266/g6089/g7993	4	*	*	PANTHER: PTHR38333, 8.2E-14 (41:198); PTHR38333:SF10, 8.2E-14 (41:198);Pfam: PF03769, Attacin, C-terminal region, 1.1E-21 (81:202)	IPR005521: Attacin, C-terminal (81:202)	*
g10724	GO:0005515	NA	NA	NA	NA	NA	NA	NA	NA	NA	CRK99342.1	CLUMA_CG012652, isoform A [Clunio marinus] emb|CRK99342.1|0; wd-repeat protein [Anopheles darlingi] gb|ETN60327.1|0; actin-interacting protein 1 [Aedes aegypti] ... ref|XP_001661907.1|0; PREDICTED: actin-interacting protein 1 [Aede... ref|XP_019543507.1|0; wd-repeat protein [Culex quinquefasciatus] &gt;... ref|XP_001863331.1|0; AGAP002509-PA [Anopheles gambiae str. PEST] &gt;gb... ref|XP_312429.5…	CDD: cd00200, WD40, 2.98681E-55 (53:347);Gene3D: G3DSA:1.10.10.670, 3.3E-7 (299:358); G3DSA:2.130.10.10, 5.6E-67 (11:298), G3DSA:2.130.10.10, 2.2E-41 (359:601);PANTHER: PTHR19856, 2.2E-250 (1:600);Pfam: PF00400, WD domain, G-beta repeat, 0.0024 (53:86), PF00400, WD domain, G-beta repeat, 0.16 (138:173), PF00400, WD domain, G-beta repeat, 0.0052 (187:217), PF00400, WD domain, G-beta repeat, 7.3E-6…	IPR001680: WD40 repeat (135:175, 138:173, 178:217, 185:226, 187:217, 220:261, 229:270, 231:261, 308:347, 310:347, 315:347, 350:388, 430:468, 47:86, 473:511, 516:555, 526:558, 53:86, 54:95, 558:598, 581:602);IPR013979: Translation initiation factor, beta propellor-like domain (462:574);IPR015943: WD40/YVTN repeat-like-containing domain superfamily (11:298, 359:601);IPR017986: WD40-repeat-containin…	*
g10729	GO:0008565, GO:0006886, GO:0006810, GO:0015031, GO:0030122, GO:0016192, GO:0030117	GO:0016192	vesicle-mediated transport	8/807	57/10666	0.0636691583611316	0.271494901690863	0.222557534688365	g10691/g10729/g13024/g13822/g3372/g4969/g5612/g8227	8	*	*	Gene3D: G3DSA:3.30.450.60, 3.5E-49 (1:142);PANTHER: PTHR11753, 2.4E-79 (1:141); PTHR11753:SF6, 2.4E-79 (1:141);Pfam: PF01217, Clathrin adaptor complex small chain, 3.5E-62 (1:141);PIRSF: PIRSF015588, 5.3E-63 (1:142);ProSitePatterns: PS00989, Clathrin adaptor complexes small chain signature., (57:67);SUPERFAMILY: SSF64356, 2.61E-43 (1:136)	IPR000804: Clathrin adaptor complex, small chain (57:67);IPR011012: Longin-like domain superfamily (1:136);IPR016635: Adaptor protein complex, sigma subunit (1:141, 1:142);IPR022775: AP complex, mu/sigma subunit (1:141);IPR027156: AP-2 complex subunit sigma (1:141)	Reactome: R-HSA-167590, R-HSA-177504, R-HSA-182218, R-HSA-2132295, R-HSA-3928665, R-HSA-416993, R-HSA-437239, R-HSA-5099900, R-HSA-5140745, R-HSA-8856825, R-HSA-8856828, R-HSA-8866427, R-HSA-8964038
g10729	GO:0008565, GO:0006886, GO:0006810, GO:0015031, GO:0030122, GO:0016192, GO:0030117	GO:0015031	protein transport	6/807	23/10666	0.00608446134208163	0.0474168366658775	0.0388698800800859	g10729/g13822/g1987/g3372/g4969/g6469	6	*	*	Gene3D: G3DSA:3.30.450.60, 3.5E-49 (1:142);PANTHER: PTHR11753, 2.4E-79 (1:141); PTHR11753:SF6, 2.4E-79 (1:141);Pfam: PF01217, Clathrin adaptor complex small chain, 3.5E-62 (1:141);PIRSF: PIRSF015588, 5.3E-63 (1:142);ProSitePatterns: PS00989, Clathrin adaptor complexes small chain signature., (57:67);SUPERFAMILY: SSF64356, 2.61E-43 (1:136)	IPR000804: Clathrin adaptor complex, small chain (57:67);IPR011012: Longin-like domain superfamily (1:136);IPR016635: Adaptor protein complex, sigma subunit (1:141, 1:142);IPR022775: AP complex, mu/sigma subunit (1:141);IPR027156: AP-2 complex subunit sigma (1:141)	Reactome: R-HSA-167590, R-HSA-177504, R-HSA-182218, R-HSA-2132295, R-HSA-3928665, R-HSA-416993, R-HSA-437239, R-HSA-5099900, R-HSA-5140745, R-HSA-8856825, R-HSA-8856828, R-HSA-8866427, R-HSA-8964038
g10729	GO:0008565, GO:0006886, GO:0006810, GO:0015031, GO:0030122, GO:0016192, GO:0030117	GO:0006886	intracellular protein transport	11/807	68/10666	0.0125031460429278	0.080734600162905	0.0661820662723395	g10259/g10691/g10729/g13024/g13822/g1987/g3372/g4969/g5612/g6445/g8629	11	*	*	Gene3D: G3DSA:3.30.450.60, 3.5E-49 (1:142);PANTHER: PTHR11753, 2.4E-79 (1:141); PTHR11753:SF6, 2.4E-79 (1:141);Pfam: PF01217, Clathrin adaptor complex small chain, 3.5E-62 (1:141);PIRSF: PIRSF015588, 5.3E-63 (1:142);ProSitePatterns: PS00989, Clathrin adaptor complexes small chain signature., (57:67);SUPERFAMILY: SSF64356, 2.61E-43 (1:136)	IPR000804: Clathrin adaptor complex, small chain (57:67);IPR011012: Longin-like domain superfamily (1:136);IPR016635: Adaptor protein complex, sigma subunit (1:141, 1:142);IPR022775: AP complex, mu/sigma subunit (1:141);IPR027156: AP-2 complex subunit sigma (1:141)	Reactome: R-HSA-167590, R-HSA-177504, R-HSA-182218, R-HSA-2132295, R-HSA-3928665, R-HSA-416993, R-HSA-437239, R-HSA-5099900, R-HSA-5140745, R-HSA-8856825, R-HSA-8856828, R-HSA-8866427, R-HSA-8964038
g10729	GO:0008565, GO:0006886, GO:0006810, GO:0015031, GO:0030122, GO:0016192, GO:0030117	GO:0030117	membrane coat	4/807	12/10666	0.00984639648696218	0.0674328971531349	0.0552780153654017	g10729/g13822/g3372/g4969	4	*	*	Gene3D: G3DSA:3.30.450.60, 3.5E-49 (1:142);PANTHER: PTHR11753, 2.4E-79 (1:141); PTHR11753:SF6, 2.4E-79 (1:141);Pfam: PF01217, Clathrin adaptor complex small chain, 3.5E-62 (1:141);PIRSF: PIRSF015588, 5.3E-63 (1:142);ProSitePatterns: PS00989, Clathrin adaptor complexes small chain signature., (57:67);SUPERFAMILY: SSF64356, 2.61E-43 (1:136)	IPR000804: Clathrin adaptor complex, small chain (57:67);IPR011012: Longin-like domain superfamily (1:136);IPR016635: Adaptor protein complex, sigma subunit (1:141, 1:142);IPR022775: AP complex, mu/sigma subunit (1:141);IPR027156: AP-2 complex subunit sigma (1:141)	Reactome: R-HSA-167590, R-HSA-177504, R-HSA-182218, R-HSA-2132295, R-HSA-3928665, R-HSA-416993, R-HSA-437239, R-HSA-5099900, R-HSA-5140745, R-HSA-8856825, R-HSA-8856828, R-HSA-8866427, R-HSA-8964038
g10729	GO:0008565, GO:0006886, GO:0006810, GO:0015031, GO:0030122, GO:0016192, GO:0030117	GO:0006810	transport	15/807	236/10666	0.795479240549055	0.999985906727115	0.819736933320784	g10221/g10691/g10729/g11326/g12919/g1469/g2316/g3488/g4969/g5612/g5744/g6957/g7815/g9188/g9775	15	*	*	Gene3D: G3DSA:3.30.450.60, 3.5E-49 (1:142);PANTHER: PTHR11753, 2.4E-79 (1:141); PTHR11753:SF6, 2.4E-79 (1:141);Pfam: PF01217, Clathrin adaptor complex small chain, 3.5E-62 (1:141);PIRSF: PIRSF015588, 5.3E-63 (1:142);ProSitePatterns: PS00989, Clathrin adaptor complexes small chain signature., (57:67);SUPERFAMILY: SSF64356, 2.61E-43 (1:136)	IPR000804: Clathrin adaptor complex, small chain (57:67);IPR011012: Longin-like domain superfamily (1:136);IPR016635: Adaptor protein complex, sigma subunit (1:141, 1:142);IPR022775: AP complex, mu/sigma subunit (1:141);IPR027156: AP-2 complex subunit sigma (1:141)	Reactome: R-HSA-167590, R-HSA-177504, R-HSA-182218, R-HSA-2132295, R-HSA-3928665, R-HSA-416993, R-HSA-437239, R-HSA-5099900, R-HSA-5140745, R-HSA-8856825, R-HSA-8856828, R-HSA-8866427, R-HSA-8964038
g10729	GO:0008565, GO:0006886, GO:0006810, GO:0015031, GO:0030122, GO:0016192, GO:0030117	GO:0008565	NA	4/807	16/10666	0.0284252718690234	0.15295503434284	0.125384657868374	g10729/g2390/g3372/g4969	4	*	*	Gene3D: G3DSA:3.30.450.60, 3.5E-49 (1:142);PANTHER: PTHR11753, 2.4E-79 (1:141); PTHR11753:SF6, 2.4E-79 (1:141);Pfam: PF01217, Clathrin adaptor complex small chain, 3.5E-62 (1:141);PIRSF: PIRSF015588, 5.3E-63 (1:142);ProSitePatterns: PS00989, Clathrin adaptor complexes small chain signature., (57:67);SUPERFAMILY: SSF64356, 2.61E-43 (1:136)	IPR000804: Clathrin adaptor complex, small chain (57:67);IPR011012: Longin-like domain superfamily (1:136);IPR016635: Adaptor protein complex, sigma subunit (1:141, 1:142);IPR022775: AP complex, mu/sigma subunit (1:141);IPR027156: AP-2 complex subunit sigma (1:141)	Reactome: R-HSA-167590, R-HSA-177504, R-HSA-182218, R-HSA-2132295, R-HSA-3928665, R-HSA-416993, R-HSA-437239, R-HSA-5099900, R-HSA-5140745, R-HSA-8856825, R-HSA-8856828, R-HSA-8866427, R-HSA-8964038
g10737	GO:0004252, GO:0006508	GO:0006508	proteolysis	25/807	615/10666	0.999908166856445	0.999985906727115	0.819736933320784	g10737/g11848/g12725/g13170/g13780/g13828/g1392/g1464/g14891/g15166/g15894/g16363/g16397/g1846/g3859/g4257/g5057/g6180/g7109/g7315/g7470/g78/g8286/g9024/g9515	25	XP_001851428.1	tryptase gamma [Culex quinquefasciatus] &gt;gb|... ref|XP_001851428.1|9e-152; PREDICTED: proclotting enzyme-like isoform X... ref|XP_019529156.1|4e-151; PREDICTED: proclotting enzyme-like isoform X... ref|XP_019553076.1|1e-150; PREDICTED: proclotting enzyme-like isoform X... ref|XP_019529157.1|1e-150; hypothetical protein RP20_CCG020054 [Aedes albopi... gb|KXJ71653.1|4e-150; PREDICTED: proclottin…	CDD: cd00190, Tryp_SPc, 3.0776E-90 (155:385);Gene3D: G3DSA:2.40.10.10, 1.4E-15 (155:187), G3DSA:2.40.10.10, 1.1E-23 (188:265), G3DSA:2.40.10.10, 9.6E-45 (266:387);PANTHER: PTHR24256, 4.4E-77 (132:387); PTHR24256:SF445, 4.4E-77 (132:387);Pfam: PF00089, Trypsin, 4.0E-58 (155:382);PRINTS: PR00722, Chymotrypsin serine protease family (S1) signature, 5.0E-14 (184:199, 243:257, 331:343);ProSitePatterns…	IPR001254: Serine proteases, trypsin domain (154:382, 155:382, 155:385, 155:387);IPR001314: Peptidase S1A, chymotrypsin family (184:199, 243:257, 331:343);IPR009003: Peptidase S1, PA clan (145:385);IPR018114: Serine proteases, trypsin family, histidine active site (194:199);IPR022700: Proteinase, regulatory CLIP domain (53:98);IPR033116: Serine proteases, trypsin family, serine active site (332:3…	*
g10737	GO:0004252, GO:0006508	GO:0004252	serine-type endopeptidase activity	8/807	319/10666	0.999978678615207	0.999985906727115	0.819736933320784	g10737/g13828/g1464/g16397/g1846/g7109/g78/g8286	8	XP_001851428.1	tryptase gamma [Culex quinquefasciatus] &gt;gb|... ref|XP_001851428.1|9e-152; PREDICTED: proclotting enzyme-like isoform X... ref|XP_019529156.1|4e-151; PREDICTED: proclotting enzyme-like isoform X... ref|XP_019553076.1|1e-150; PREDICTED: proclotting enzyme-like isoform X... ref|XP_019529157.1|1e-150; hypothetical protein RP20_CCG020054 [Aedes albopi... gb|KXJ71653.1|4e-150; PREDICTED: proclottin…	CDD: cd00190, Tryp_SPc, 3.0776E-90 (155:385);Gene3D: G3DSA:2.40.10.10, 1.4E-15 (155:187), G3DSA:2.40.10.10, 1.1E-23 (188:265), G3DSA:2.40.10.10, 9.6E-45 (266:387);PANTHER: PTHR24256, 4.4E-77 (132:387); PTHR24256:SF445, 4.4E-77 (132:387);Pfam: PF00089, Trypsin, 4.0E-58 (155:382);PRINTS: PR00722, Chymotrypsin serine protease family (S1) signature, 5.0E-14 (184:199, 243:257, 331:343);ProSitePatterns…	IPR001254: Serine proteases, trypsin domain (154:382, 155:382, 155:385, 155:387);IPR001314: Peptidase S1A, chymotrypsin family (184:199, 243:257, 331:343);IPR009003: Peptidase S1, PA clan (145:385);IPR018114: Serine proteases, trypsin family, histidine active site (194:199);IPR022700: Proteinase, regulatory CLIP domain (53:98);IPR033116: Serine proteases, trypsin family, serine active site (332:3…	*
g10751	GO:0016020	GO:0016020	membrane	43/807	836/10666	0.998472807031004	0.999985906727115	0.819736933320784	g10229/g10258/g10429/g10751/g10833/g12091/g12113/g12149/g12519/g12545/g12795/g13835/g1469/g15933/g1597/g16004/g16077/g16825/g1823/g1824/g1987/g2314/g2315/g2335/g2415/g2744/g3018/g3372/g3701/g5744/g6000/g6065/g6534/g703/g7197/g7549/g7697/g8685/g8730/g9188/g9828/g9926/g9948	43	CRL01879.1	CLUMA_CG015086, isoform A [Clunio marinus] emb|CRL01879.1|0; hypothetical protein RP20_CCG017851 [Aedes albopi... gb|KXJ81808.1|1e-143; PREDICTED: protein peste [Aedes albopictus] ... ref|XP_019549025.1|1e-143; PREDICTED: protein peste-like [Aedes albopic... ref|XP_019558417.1|1e-143; AAEL008370-PA, partial [Aedes aegypti] gb|EAT39872.2|5e-143; protein peste [Aedes aegypti] &gt;ref|XP_021709... r…	PANTHER: PTHR11923, 2.5E-120 (8:482); PTHR11923:SF10, 2.5E-120 (8:482);Pfam: PF01130, CD36 family, 7.1E-132 (15:467);PRINTS: PR01609, Adhesion molecule CD36 family signature, 1.5E-30 (56:77, 110:129, 255:279, 330:354, 377:398);ProSiteProfiles: PS51257, Prokaryotic membrane lipoprotein lipid attachment site profile., 7.0 (1:25)	IPR002159: CD36 family (15:467, 56:77, 110:129, 255:279, 330:354, 377:398, 8:482)	*
g10803	GO:0015986, GO:0046933	GO:0015986	ATP synthesis coupled proton transport	9/807	11/10666	3.7295172818589e-09	9.36523228555679e-08	7.6771349895575e-08	g10613/g10803/g2383/g2903/g5227/g5732/g7304/g7327/g9266	9	XP_001655005.1	ATP synthase subunit O, mitochondrial [Aedes... ref|XP_001655005.1|6e-107; hypothetical protein RP20_CCG025989 [Aedes albopi... gb|KXJ69740.1|5e-105; CLUMA_CG015153, isoform A [Clunio marinus] emb|CRL01832.1|4e-104; PREDICTED: ATP synthase subunit O, mitochond... ref|XP_019539550.1|1e-103; AGAP003599-PA [Anopheles gambiae str. PEST] &gt;gb... ref|XP_313357.3|2e-103; prolyl-tRNA synthetase [Culex …	Gene3D: G3DSA:1.10.520.20, 3.5E-26 (29:135);Hamap: MF_01416, ATP synthase subunit delta [atpD]., 17.634 (29:208);PANTHER: PTHR11910, 1.7E-72 (8:207); PTHR11910:SF1, 1.7E-72 (8:207);Pfam: PF00213, ATP synthase delta (OSCP) subunit, 9.8E-50 (33:203);PRINTS: PR00125, ATP synthase delta subunit signature, 2.8E-25 (33:52, 103:114, 114:128, 166:181, 181:199);SUPERFAMILY: SSF47928, 1.22E-23 (29:134);TIG…	IPR000711: ATPase, OSCP/delta subunit (29:208, 33:203, 33:52, 103:114, 114:128, 166:181, 181:199, 35:204, 8:207);IPR026015: F1F0 ATP synthase OSCP/delta subunit, N-terminal domain superfamily (29:134, 29:135)	Reactome: R-HSA-163210, R-HSA-8949613
g10803	GO:0015986, GO:0046933	GO:0046933	proton-transporting ATP synthase activity, rotational mechanism	3/807	10/10666	0.0346357339447089	0.171991811924781	0.140990027474436	g10613/g10803/g7327	3	XP_001655005.1	ATP synthase subunit O, mitochondrial [Aedes... ref|XP_001655005.1|6e-107; hypothetical protein RP20_CCG025989 [Aedes albopi... gb|KXJ69740.1|5e-105; CLUMA_CG015153, isoform A [Clunio marinus] emb|CRL01832.1|4e-104; PREDICTED: ATP synthase subunit O, mitochond... ref|XP_019539550.1|1e-103; AGAP003599-PA [Anopheles gambiae str. PEST] &gt;gb... ref|XP_313357.3|2e-103; prolyl-tRNA synthetase [Culex …	Gene3D: G3DSA:1.10.520.20, 3.5E-26 (29:135);Hamap: MF_01416, ATP synthase subunit delta [atpD]., 17.634 (29:208);PANTHER: PTHR11910, 1.7E-72 (8:207); PTHR11910:SF1, 1.7E-72 (8:207);Pfam: PF00213, ATP synthase delta (OSCP) subunit, 9.8E-50 (33:203);PRINTS: PR00125, ATP synthase delta subunit signature, 2.8E-25 (33:52, 103:114, 114:128, 166:181, 181:199);SUPERFAMILY: SSF47928, 1.22E-23 (29:134);TIG…	IPR000711: ATPase, OSCP/delta subunit (29:208, 33:203, 33:52, 103:114, 114:128, 166:181, 181:199, 35:204, 8:207);IPR026015: F1F0 ATP synthase OSCP/delta subunit, N-terminal domain superfamily (29:134, 29:135)	Reactome: R-HSA-163210, R-HSA-8949613
g10806	NA	NA	NA	NA	NA	NA	NA	NA	NA	NA	*	*	PANTHER: PTHR12242, 9.1E-35 (2:159); PTHR12242:SF1, 9.1E-35 (2:159);ProSiteProfiles: PS51257, Prokaryotic membrane lipoprotein lipid attachment site profile., 5.0 (1:24)	*	*
g10811	GO:0003676, GO:0005515	GO:0003676	nucleic acid binding	54/807	989/10666	0.997428936992623	0.999985906727115	0.819736933320784	g10394/g10396/g10508/g10811/g11050/g11381/g11655/g1183/g12059/g12271/g12715/g12717/g13254/g13447/g14057/g14065/g14102/g15046/g15285/g15286/g15400/g1641/g1651/g16994/g17465/g1872/g2004/g2035/g2169/g2258/g2330/g2769/g2771/g293/g3066/g382/g383/g384/g441/g4493/g4789/g4866/g558/g5773/g6009/g6095/g6343/g6631/g789/g7900/g8193/g8254/g8754/g9495	54	CRK99547.1	CLUMA_CG012864, isoform A [Clunio marinus] emb|CRK99547.1|0; PREDICTED: protein tramtrack, beta isoform i... ref|XP_017007713.1|3e-167; protein tramtrack, beta isoform isoform X2 [... ref|XP_022212651.1|2e-166; PREDICTED: protein tramtrack, beta isoform i... ref|XP_017101022.1|3e-165; PREDICTED: protein tramtrack, beta isoform i... ref|XP_017073343.1|6e-165; uncharacterized protein Dana_GF22979, …	Gene3D: G3DSA:3.30.160.60, 0.13 (135:528), G3DSA:3.30.160.60, 9.5E-8 (529:554), G3DSA:3.30.160.60, 7.5E-4 (555:582), G3DSA:3.30.160.60, 0.017 (778:803); G3DSA:3.30.40.10, 2.1E-7 (696:777); G3DSA:3.30.710.10, 2.0E-26 (1:117);MobiDBLite: consensus disorder prediction (114:278, 296:332, 574:696, 812:834);PANTHER: PTHR23110, 1.5E-186 (1:272, 222:585, 632:799); PTHR23110:SF85, 1.5E-186 (1:272, 222:585…	IPR000210: BTB/POZ domain (21:117, 31:126, 31:96);IPR011333: SKP1/BTB/POZ domain superfamily (4:116);IPR013083: Zinc finger, RING/FYVE/PHD-type (696:777);IPR013087: Zinc finger C2H2-type (516:539, 516:544, 518:539, 548:569, 772:793, 546:569, 546:574, 734:762, 770:793, 770:798);IPR036236: Zinc finger C2H2 superfamily (511:544, 545:569, 770:793)	*
g10833	GO:0016020, GO:0030001, GO:0046873, GO:0055085	GO:0055085	transmembrane transport	23/807	367/10666	0.856035224297492	0.999985906727115	0.819736933320784	g10833/g11046/g11231/g12747/g13531/g13740/g1469/g16004/g16077/g16662/g1915/g2314/g2393/g2744/g5985/g6534/g6957/g7549/g7772/g8730/g9081/g9104/g9948	23	XP_017097849.1	PREDICTED: protein catecholamines up [Drosop... ref|XP_017097849.1|8e-129; uncharacterized protein Dana_GF14692 [Drosop... ref|XP_001961928.1|3e-126; zinc transporter [Culex quinquefasciatus] &gt;g... ref|XP_001849361.1|4e-126; AAEL001968-PB [Aedes aegypti] gb|EAT46886.1|1e-123; protein catecholamines up isoform X2 [Aedes ... ref|XP_001660808.2|2e-123; zinc transporter [Anopheles darlingi] gb|ETN…	Coils (224:257);MobiDBLite: consensus disorder prediction (27:83, 155:180, 213:258);PANTHER: PTHR16950, 7.9E-142 (13:406); PTHR16950:SF16, 7.9E-142 (13:406);Pfam: PF02535, ZIP Zinc transporter, 1.9E-75 (93:402)	IPR003689: Zinc/iron permease (93:402)	*
g10833	GO:0016020, GO:0030001, GO:0046873, GO:0055085	GO:0016020	membrane	43/807	836/10666	0.998472807031004	0.999985906727115	0.819736933320784	g10229/g10258/g10429/g10751/g10833/g12091/g12113/g12149/g12519/g12545/g12795/g13835/g1469/g15933/g1597/g16004/g16077/g16825/g1823/g1824/g1987/g2314/g2315/g2335/g2415/g2744/g3018/g3372/g3701/g5744/g6000/g6065/g6534/g703/g7197/g7549/g7697/g8685/g8730/g9188/g9828/g9926/g9948	43	XP_017097849.1	PREDICTED: protein catecholamines up [Drosop... ref|XP_017097849.1|8e-129; uncharacterized protein Dana_GF14692 [Drosop... ref|XP_001961928.1|3e-126; zinc transporter [Culex quinquefasciatus] &gt;g... ref|XP_001849361.1|4e-126; AAEL001968-PB [Aedes aegypti] gb|EAT46886.1|1e-123; protein catecholamines up isoform X2 [Aedes ... ref|XP_001660808.2|2e-123; zinc transporter [Anopheles darlingi] gb|ETN…	Coils (224:257);MobiDBLite: consensus disorder prediction (27:83, 155:180, 213:258);PANTHER: PTHR16950, 7.9E-142 (13:406); PTHR16950:SF16, 7.9E-142 (13:406);Pfam: PF02535, ZIP Zinc transporter, 1.9E-75 (93:402)	IPR003689: Zinc/iron permease (93:402)	*
g10833	GO:0016020, GO:0030001, GO:0046873, GO:0055085	GO:0030001	metal ion transport	2/807	10/10666	0.171934723080652	0.520712028309777	0.426852896984261	g10833/g9948	2	XP_017097849.1	PREDICTED: protein catecholamines up [Drosop... ref|XP_017097849.1|8e-129; uncharacterized protein Dana_GF14692 [Drosop... ref|XP_001961928.1|3e-126; zinc transporter [Culex quinquefasciatus] &gt;g... ref|XP_001849361.1|4e-126; AAEL001968-PB [Aedes aegypti] gb|EAT46886.1|1e-123; protein catecholamines up isoform X2 [Aedes ... ref|XP_001660808.2|2e-123; zinc transporter [Anopheles darlingi] gb|ETN…	Coils (224:257);MobiDBLite: consensus disorder prediction (27:83, 155:180, 213:258);PANTHER: PTHR16950, 7.9E-142 (13:406); PTHR16950:SF16, 7.9E-142 (13:406);Pfam: PF02535, ZIP Zinc transporter, 1.9E-75 (93:402)	IPR003689: Zinc/iron permease (93:402)	*
g10840	NA	NA	NA	NA	NA	NA	NA	NA	NA	NA	*	*	CDD: cd06465, p23_hB-ind1_like, 9.4487E-48 (8:113);Gene3D: G3DSA:2.60.40.790, 1.5E-23 (5:129);MobiDBLite: consensus disorder prediction (138:179);PANTHER: PTHR22932, 4.9E-50 (6:178); PTHR22932:SF1, 4.9E-50 (6:178);Pfam: PF04969, CS domain, 6.7E-8 (9:82);ProSiteProfiles: PS51203, CS domain profile., 17.857 (5:94);SUPERFAMILY: SSF49764, 1.92E-29 (6:113)	IPR007052: CS domain (5:94, 9:82);IPR008978: HSP20-like chaperone (5:129, 6:113)	*
g10841	GO:0004129, GO:0005743	GO:0005743	mitochondrial inner membrane	7/807	19/10666	0.0003105428038158	0.00369382492959846	0.00302800739454741	g10841/g2517/g3820/g4119/g6957/g8637/g9995	7	*	*	CDD: cd00923, Cyt_c_Oxidase_Va, 2.88865E-66 (34:137);Gene3D: G3DSA:1.25.40.40, 7.8E-47 (33:139);PANTHER: PTHR14200, 1.3E-51 (20:140);Pfam: PF02284, Cytochrome c oxidase subunit Va, 4.6E-44 (35:137);SUPERFAMILY: SSF48479, 2.22E-44 (36:140)	IPR003204: Cytochrome c oxidase, subunit Va/VI (20:140, 34:137, 35:137);IPR036545: Cytochrome c oxidase, subunit Va/VI superfamily (33:139, 36:140)	Reactome: R-HSA-5628897, R-HSA-611105
g10841	GO:0004129, GO:0005743	GO:0004129	cytochrome-c oxidase activity	7/807	10/10666	1.35644193003202e-06	2.78687160170215e-05	2.28453377689603e-05	g10540/g10841/g12311/g13857/g370/g3830/g8637	7	*	*	CDD: cd00923, Cyt_c_Oxidase_Va, 2.88865E-66 (34:137);Gene3D: G3DSA:1.25.40.40, 7.8E-47 (33:139);PANTHER: PTHR14200, 1.3E-51 (20:140);Pfam: PF02284, Cytochrome c oxidase subunit Va, 4.6E-44 (35:137);SUPERFAMILY: SSF48479, 2.22E-44 (36:140)	IPR003204: Cytochrome c oxidase, subunit Va/VI (20:140, 34:137, 35:137);IPR036545: Cytochrome c oxidase, subunit Va/VI superfamily (33:139, 36:140)	Reactome: R-HSA-5628897, R-HSA-611105
g10848	GO:0004672, GO:0005524, GO:0006468	GO:0004672	protein kinase activity	15/807	250/10666	0.858901375668844	0.999985906727115	0.819736933320784	g10218/g10666/g10848/g11515/g12056/g12149/g13160/g15831/g2417/g3124/g3426/g5398/g7960/g8179/g8817	15	*	*	Gene3D: G3DSA:1.10.510.10, 2.6E-50 (119:346); G3DSA:3.30.200.20, 4.6E-24 (9:118);MobiDBLite: consensus disorder prediction (309:328);PANTHER: PTHR24343, 2.8E-74 (23:312); PTHR24343:SF198, 2.8E-74 (23:312);Pfam: PF00069, Protein kinase domain, 5.2E-63 (25:290);PIRSF: PIRSF000654, 5.4E-21 (20:284);ProSitePatterns: PS00108, Serine/Threonine protein kinases active-site signature., (142:154);ProSitePr…	IPR000719: Protein kinase domain (22:290, 25:290);IPR008271: Serine/threonine-protein kinase, active site (142:154);IPR011009: Protein kinase-like domain superfamily (16:291)	*
g10848	GO:0004672, GO:0005524, GO:0006468	GO:0006468	protein phosphorylation	15/807	253/10666	0.870281867383285	0.999985906727115	0.819736933320784	g10218/g10666/g10848/g11515/g12056/g12149/g13160/g15831/g2417/g3124/g3426/g5398/g7960/g8179/g8817	15	*	*	Gene3D: G3DSA:1.10.510.10, 2.6E-50 (119:346); G3DSA:3.30.200.20, 4.6E-24 (9:118);MobiDBLite: consensus disorder prediction (309:328);PANTHER: PTHR24343, 2.8E-74 (23:312); PTHR24343:SF198, 2.8E-74 (23:312);Pfam: PF00069, Protein kinase domain, 5.2E-63 (25:290);PIRSF: PIRSF000654, 5.4E-21 (20:284);ProSitePatterns: PS00108, Serine/Threonine protein kinases active-site signature., (142:154);ProSitePr…	IPR000719: Protein kinase domain (22:290, 25:290);IPR008271: Serine/threonine-protein kinase, active site (142:154);IPR011009: Protein kinase-like domain superfamily (16:291)	*
g10848	GO:0004672, GO:0005524, GO:0006468	GO:0005524	ATP binding	52/807	707/10666	0.608932803780757	0.999985906727115	0.819736933320784	g10218/g10666/g10848/g10883/g11158/g11515/g12056/g12073/g12149/g12176/g12412/g13159/g13160/g13835/g1385/g14417/g15831/g15968/g1602/g16663/g17053/g17338/g1987/g2254/g2417/g2580/g2793/g3124/g3426/g3606/g3827/g5226/g5398/g553/g6010/g6095/g6491/g7327/g7540/g789/g7951/g7960/g7977/g8179/g8214/g8216/g8754/g8817/g9067/g9569/g9829/g9940	52	*	*	Gene3D: G3DSA:1.10.510.10, 2.6E-50 (119:346); G3DSA:3.30.200.20, 4.6E-24 (9:118);MobiDBLite: consensus disorder prediction (309:328);PANTHER: PTHR24343, 2.8E-74 (23:312); PTHR24343:SF198, 2.8E-74 (23:312);Pfam: PF00069, Protein kinase domain, 5.2E-63 (25:290);PIRSF: PIRSF000654, 5.4E-21 (20:284);ProSitePatterns: PS00108, Serine/Threonine protein kinases active-site signature., (142:154);ProSitePr…	IPR000719: Protein kinase domain (22:290, 25:290);IPR008271: Serine/threonine-protein kinase, active site (142:154);IPR011009: Protein kinase-like domain superfamily (16:291)	*
g10849	GO:0006351, GO:0046983	GO:0006351	transcription, DNA-templated	3/807	42/10666	0.62567617934837	0.999985906727115	0.819736933320784	g10849/g11691/g6750	3	*	*	CDD: cd07029, RNAP_I_III_AC19, 7.8417E-33 (19:93);Gene3D: G3DSA:3.30.1360.10, 7.1E-27 (1:99);PANTHER: PTHR13946, 2.8E-27 (5:95); PTHR13946:SF28, 2.8E-27 (5:95);Pfam: PF13656, RNA polymerase Rpb3/Rpb11 dimerisation domain, 4.2E-22 (19:92);SUPERFAMILY: SSF55257, 5.89E-22 (14:98)	IPR009025: DNA-directed RNA polymerase, RBP11-like dimerisation domain (19:92);IPR033898: DNA-directed RNA polymerases I and III subunit AC19 (19:93);IPR036603: RNA polymerase, RBP11-like subunit (1:99, 14:98)	KEGG: 00230+2.7.7.6, 00240+2.7.7.6;Reactome: R-HSA-1834949, R-HSA-427413, R-HSA-5250924, R-HSA-73762, R-HSA-73772, R-HSA-73777, R-HSA-73780, R-HSA-73863, R-HSA-73980, R-HSA-749476, R-HSA-76061, R-HSA-76066, R-HSA-76071
g10849	GO:0006351, GO:0046983	GO:0046983	protein dimerization activity	3/807	107/10666	0.98972450383706	0.999985906727115	0.819736933320784	g10849/g5963/g6790	3	*	*	CDD: cd07029, RNAP_I_III_AC19, 7.8417E-33 (19:93);Gene3D: G3DSA:3.30.1360.10, 7.1E-27 (1:99);PANTHER: PTHR13946, 2.8E-27 (5:95); PTHR13946:SF28, 2.8E-27 (5:95);Pfam: PF13656, RNA polymerase Rpb3/Rpb11 dimerisation domain, 4.2E-22 (19:92);SUPERFAMILY: SSF55257, 5.89E-22 (14:98)	IPR009025: DNA-directed RNA polymerase, RBP11-like dimerisation domain (19:92);IPR033898: DNA-directed RNA polymerases I and III subunit AC19 (19:93);IPR036603: RNA polymerase, RBP11-like subunit (1:99, 14:98)	KEGG: 00230+2.7.7.6, 00240+2.7.7.6;Reactome: R-HSA-1834949, R-HSA-427413, R-HSA-5250924, R-HSA-73762, R-HSA-73772, R-HSA-73777, R-HSA-73780, R-HSA-73863, R-HSA-73980, R-HSA-749476, R-HSA-76061, R-HSA-76066, R-HSA-76071
g10861	GO:0005744, GO:0030150	NA	NA	NA	NA	NA	NA	NA	NA	NA	*	*	Coils (21:41);Gene3D: G3DSA:1.10.287.110, 2.8E-4 (54:114);MobiDBLite: consensus disorder prediction (32:52);PANTHER: PTHR12388, 7.3E-39 (2:125); PTHR12388:SF0, 7.3E-39 (2:125);Pfam: PF03656, Pam16, 1.6E-46 (1:120)	IPR005341: Mitochondrial import inner membrane translocase subunit Tim16 (2:125);IPR036869: DnaJ domain superfamily (54:114)	Reactome: R-HSA-1268020
g10871	GO:0003735, GO:0005840, GO:0006412	GO:0003735	structural constituent of ribosome	20/807	123/10666	0.000874518788222206	0.00859309765818342	0.00704417879757933	g10224/g10508/g10569/g10871/g11017/g11431/g11474/g12499/g13545/g14071/g14286/g14568/g3358/g6187/g7191/g7619/g9066/g9715/g9779/g9796	20	XP_019543791.1	PREDICTED: 60S ribosomal protein L12 [Aedes ... ref|XP_019543791.1|7e-107; 60S ribosomal protein L12 [Culex quinquefasc... ref|XP_001865531.1|2e-106; 60S ribosomal protein L12 [Anopheles sinensis] gb|KFB44942.1|1e-105; CLUMA_CG012107, isoform A [Clunio marinus] emb|CRK98977.1|1e-105; 60S ribosomal protein L12 [Aedes aegypti] &gt;g... ref|XP_001647834.1|6e-104; 60S ribosomal protein L12 [Anopheles…	CDD: cd00349, Ribosomal_L11, 1.45561E-52 (13:143);Gene3D: G3DSA:1.10.10.250, 1.2E-32 (81:144); G3DSA:3.30.1550.10, 3.4E-42 (1:80);Hamap: MF_00736, 50S ribosomal protein L11 [rplK]., 14.727 (9:145);PANTHER: PTHR11661, 1.4E-89 (1:164); PTHR11661:SF2, 1.4E-89 (1:164);Pfam: PF00298, Ribosomal protein L11, RNA binding domain, 8.3E-18 (74:143); PF03946, Ribosomal protein L11, N-terminal domain, 3.8E-24…	IPR000911: Ribosomal protein L11/L12 (1:164, 13:143, 13:144, 9:145);IPR020783: Ribosomal protein L11, C-terminal (74:143);IPR020784: Ribosomal protein L11, N-terminal (13:69);IPR020785: Ribosomal protein L11, conserved site (130:145);IPR036769: Ribosomal protein L11, C-terminal domain superfamily (75:147, 81:144);IPR036796: Ribosomal protein L11/L12, N-terminal domain superfamily (1:80, 1:86)	Reactome: R-HSA-156827, R-HSA-156902, R-HSA-1799339, R-HSA-192823, R-HSA-2408557, R-HSA-6791226, R-HSA-72689, R-HSA-72706, R-HSA-72764, R-HSA-975956, R-HSA-975957
g10871	GO:0003735, GO:0005840, GO:0006412	GO:0006412	translation	20/807	119/10666	0.0005675216061426	0.00610761347562989	0.00500670690130815	g10224/g10508/g10569/g10871/g11017/g11431/g11474/g12499/g13545/g14071/g14286/g14568/g3358/g6187/g7191/g7619/g9066/g9715/g9779/g9796	20	XP_019543791.1	PREDICTED: 60S ribosomal protein L12 [Aedes ... ref|XP_019543791.1|7e-107; 60S ribosomal protein L12 [Culex quinquefasc... ref|XP_001865531.1|2e-106; 60S ribosomal protein L12 [Anopheles sinensis] gb|KFB44942.1|1e-105; CLUMA_CG012107, isoform A [Clunio marinus] emb|CRK98977.1|1e-105; 60S ribosomal protein L12 [Aedes aegypti] &gt;g... ref|XP_001647834.1|6e-104; 60S ribosomal protein L12 [Anopheles…	CDD: cd00349, Ribosomal_L11, 1.45561E-52 (13:143);Gene3D: G3DSA:1.10.10.250, 1.2E-32 (81:144); G3DSA:3.30.1550.10, 3.4E-42 (1:80);Hamap: MF_00736, 50S ribosomal protein L11 [rplK]., 14.727 (9:145);PANTHER: PTHR11661, 1.4E-89 (1:164); PTHR11661:SF2, 1.4E-89 (1:164);Pfam: PF00298, Ribosomal protein L11, RNA binding domain, 8.3E-18 (74:143); PF03946, Ribosomal protein L11, N-terminal domain, 3.8E-24…	IPR000911: Ribosomal protein L11/L12 (1:164, 13:143, 13:144, 9:145);IPR020783: Ribosomal protein L11, C-terminal (74:143);IPR020784: Ribosomal protein L11, N-terminal (13:69);IPR020785: Ribosomal protein L11, conserved site (130:145);IPR036769: Ribosomal protein L11, C-terminal domain superfamily (75:147, 81:144);IPR036796: Ribosomal protein L11/L12, N-terminal domain superfamily (1:80, 1:86)	Reactome: R-HSA-156827, R-HSA-156902, R-HSA-1799339, R-HSA-192823, R-HSA-2408557, R-HSA-6791226, R-HSA-72689, R-HSA-72706, R-HSA-72764, R-HSA-975956, R-HSA-975957
g10871	GO:0003735, GO:0005840, GO:0006412	GO:0005840	ribosome	20/807	108/10666	0.000149676846047422	0.00198982160039514	0.00163115324485116	g10224/g10508/g10569/g10871/g11017/g11431/g11474/g12499/g13545/g14071/g14286/g14568/g3358/g6187/g7191/g7619/g9066/g9715/g9779/g9796	20	XP_019543791.1	PREDICTED: 60S ribosomal protein L12 [Aedes ... ref|XP_019543791.1|7e-107; 60S ribosomal protein L12 [Culex quinquefasc... ref|XP_001865531.1|2e-106; 60S ribosomal protein L12 [Anopheles sinensis] gb|KFB44942.1|1e-105; CLUMA_CG012107, isoform A [Clunio marinus] emb|CRK98977.1|1e-105; 60S ribosomal protein L12 [Aedes aegypti] &gt;g... ref|XP_001647834.1|6e-104; 60S ribosomal protein L12 [Anopheles…	CDD: cd00349, Ribosomal_L11, 1.45561E-52 (13:143);Gene3D: G3DSA:1.10.10.250, 1.2E-32 (81:144); G3DSA:3.30.1550.10, 3.4E-42 (1:80);Hamap: MF_00736, 50S ribosomal protein L11 [rplK]., 14.727 (9:145);PANTHER: PTHR11661, 1.4E-89 (1:164); PTHR11661:SF2, 1.4E-89 (1:164);Pfam: PF00298, Ribosomal protein L11, RNA binding domain, 8.3E-18 (74:143); PF03946, Ribosomal protein L11, N-terminal domain, 3.8E-24…	IPR000911: Ribosomal protein L11/L12 (1:164, 13:143, 13:144, 9:145);IPR020783: Ribosomal protein L11, C-terminal (74:143);IPR020784: Ribosomal protein L11, N-terminal (13:69);IPR020785: Ribosomal protein L11, conserved site (130:145);IPR036769: Ribosomal protein L11, C-terminal domain superfamily (75:147, 81:144);IPR036796: Ribosomal protein L11/L12, N-terminal domain superfamily (1:80, 1:86)	Reactome: R-HSA-156827, R-HSA-156902, R-HSA-1799339, R-HSA-192823, R-HSA-2408557, R-HSA-6791226, R-HSA-72689, R-HSA-72706, R-HSA-72764, R-HSA-975956, R-HSA-975957
g10873	NA	NA	NA	NA	NA	NA	NA	NA	NA	NA	*	*	PANTHER: PTHR31051, 9.5E-13 (13:124);Pfam: PF10178, Proteasome assembly chaperone 3, 5.1E-11 (34:123)	IPR018788: Proteasome assembly chaperone 3 (34:123)	*
g10883	GO:0005524, GO:0006457, GO:0051082	GO:0051082	unfolded protein binding	16/807	31/10666	1.01927220247037e-10	3.83925862930505e-09	3.14722644973307e-09	g10883/g10954/g14417/g16754/g16910/g2254/g3606/g3785/g5037/g5226/g553/g6010/g6935/g7977/g9513/g9829	16	CRK98946.1	CLUMA_CG012105, isoform A [Clunio marinus] emb|CRK98946.1|0; hypothetical protein ZHAS_00008473 [Anopheles sin... gb|KFB40938.1|0; heat shock 70 kDa protein cognate 5 [Aedes a... ref|XP_021709456.1|0; PREDICTED: heat shock 70 kDa protein cognate... ref|XP_019933346.1|0; PREDICTED: heat shock 70 kDa protein cognate... ref|XP_019529248.1|0; AGAP010876-PA, partial [Anopheles gambiae str. ... ref|XP_…	CDD: cd11733, HSPA9-like_NBD, 0.0 (48:425);Coils (302:322, 579:599, 605:625);Gene3D: G3DSA:1.20.1270.10, 1.1E-15 (575:664); G3DSA:2.60.34.10, 4.8E-70 (433:574); G3DSA:3.30.420.40, 4.6E-79 (48:243), G3DSA:3.30.420.40, 1.8E-46 (244:409);Hamap: MF_00332, Chaperone protein DnaK [dnaK]., 34.906 (48:674);MobiDBLite: consensus disorder prediction (654:676);PANTHER: PTHR19375, 3.5E-282 (38:622); PTHR1937…	IPR012725: Chaperone DnaK (48:674, 51:649);IPR013126: Heat shock protein 70 family (50:63, 78:90, 101:109, 186:206, 245:255, 377:393, 408:428, 431:450, 512:528, 51:649);IPR018181: Heat shock protein 70, conserved site (239:252, 380:394, 54:61);IPR029047: Heat shock protein 70kD, peptide-binding domain superfamily (427:583, 433:574);IPR029048: Heat shock protein 70kD, C-terminal domain superfamily…	Reactome: R-HSA-3371453, R-HSA-1268020, R-HSA-3371453, R-HSA-8949613, R-HSA-8950505
g10883	GO:0005524, GO:0006457, GO:0051082	GO:0006457	protein folding	19/807	45/10666	1.50614738934925e-10	4.25486637491164e-09	3.48792027007195e-09	g10552/g10883/g10954/g14417/g16754/g16910/g2254/g2580/g3606/g3785/g5037/g5226/g553/g6010/g6935/g7568/g7977/g9513/g9829	19	CRK98946.1	CLUMA_CG012105, isoform A [Clunio marinus] emb|CRK98946.1|0; hypothetical protein ZHAS_00008473 [Anopheles sin... gb|KFB40938.1|0; heat shock 70 kDa protein cognate 5 [Aedes a... ref|XP_021709456.1|0; PREDICTED: heat shock 70 kDa protein cognate... ref|XP_019933346.1|0; PREDICTED: heat shock 70 kDa protein cognate... ref|XP_019529248.1|0; AGAP010876-PA, partial [Anopheles gambiae str. ... ref|XP_…	CDD: cd11733, HSPA9-like_NBD, 0.0 (48:425);Coils (302:322, 579:599, 605:625);Gene3D: G3DSA:1.20.1270.10, 1.1E-15 (575:664); G3DSA:2.60.34.10, 4.8E-70 (433:574); G3DSA:3.30.420.40, 4.6E-79 (48:243), G3DSA:3.30.420.40, 1.8E-46 (244:409);Hamap: MF_00332, Chaperone protein DnaK [dnaK]., 34.906 (48:674);MobiDBLite: consensus disorder prediction (654:676);PANTHER: PTHR19375, 3.5E-282 (38:622); PTHR1937…	IPR012725: Chaperone DnaK (48:674, 51:649);IPR013126: Heat shock protein 70 family (50:63, 78:90, 101:109, 186:206, 245:255, 377:393, 408:428, 431:450, 512:528, 51:649);IPR018181: Heat shock protein 70, conserved site (239:252, 380:394, 54:61);IPR029047: Heat shock protein 70kD, peptide-binding domain superfamily (427:583, 433:574);IPR029048: Heat shock protein 70kD, C-terminal domain superfamily…	Reactome: R-HSA-3371453, R-HSA-1268020, R-HSA-3371453, R-HSA-8949613, R-HSA-8950505
g10883	GO:0005524, GO:0006457, GO:0051082	GO:0005524	ATP binding	52/807	707/10666	0.608932803780757	0.999985906727115	0.819736933320784	g10218/g10666/g10848/g10883/g11158/g11515/g12056/g12073/g12149/g12176/g12412/g13159/g13160/g13835/g1385/g14417/g15831/g15968/g1602/g16663/g17053/g17338/g1987/g2254/g2417/g2580/g2793/g3124/g3426/g3606/g3827/g5226/g5398/g553/g6010/g6095/g6491/g7327/g7540/g789/g7951/g7960/g7977/g8179/g8214/g8216/g8754/g8817/g9067/g9569/g9829/g9940	52	CRK98946.1	CLUMA_CG012105, isoform A [Clunio marinus] emb|CRK98946.1|0; hypothetical protein ZHAS_00008473 [Anopheles sin... gb|KFB40938.1|0; heat shock 70 kDa protein cognate 5 [Aedes a... ref|XP_021709456.1|0; PREDICTED: heat shock 70 kDa protein cognate... ref|XP_019933346.1|0; PREDICTED: heat shock 70 kDa protein cognate... ref|XP_019529248.1|0; AGAP010876-PA, partial [Anopheles gambiae str. ... ref|XP_…	CDD: cd11733, HSPA9-like_NBD, 0.0 (48:425);Coils (302:322, 579:599, 605:625);Gene3D: G3DSA:1.20.1270.10, 1.1E-15 (575:664); G3DSA:2.60.34.10, 4.8E-70 (433:574); G3DSA:3.30.420.40, 4.6E-79 (48:243), G3DSA:3.30.420.40, 1.8E-46 (244:409);Hamap: MF_00332, Chaperone protein DnaK [dnaK]., 34.906 (48:674);MobiDBLite: consensus disorder prediction (654:676);PANTHER: PTHR19375, 3.5E-282 (38:622); PTHR1937…	IPR012725: Chaperone DnaK (48:674, 51:649);IPR013126: Heat shock protein 70 family (50:63, 78:90, 101:109, 186:206, 245:255, 377:393, 408:428, 431:450, 512:528, 51:649);IPR018181: Heat shock protein 70, conserved site (239:252, 380:394, 54:61);IPR029047: Heat shock protein 70kD, peptide-binding domain superfamily (427:583, 433:574);IPR029048: Heat shock protein 70kD, C-terminal domain superfamily…	Reactome: R-HSA-3371453, R-HSA-1268020, R-HSA-3371453, R-HSA-8949613, R-HSA-8950505
g10886	GO:0004579, GO:0008250, GO:0016021	GO:0016021	integral component of membrane	44/807	890/10666	0.999557325889081	0.999985906727115	0.819736933320784	g10886/g10894/g11046/g11335/g11785/g12107/g12300/g12545/g12747/g13531/g13623/g13740/g14216/g15541/g16077/g16299/g1823/g1915/g2314/g2316/g2353/g2393/g3819/g4107/g4118/g4363/g4566/g4624/g5486/g5744/g5985/g6534/g7000/g7008/g7019/g715/g7197/g7239/g7364/g7549/g7772/g7815/g8131/g9081	44	*	*	PANTHER: PTHR10705, 2.5E-50 (4:112);Pfam: PF02109, DAD family, 5.6E-47 (6:112);PIRSF: PIRSF005588, 1.6E-47 (2:112)	IPR003038: DAD/Ost2 (2:112, 4:112, 6:112)	Reactome: R-HSA-446203
g10890	NA	NA	NA	NA	NA	NA	NA	NA	NA	NA	CRK98938.1	CLUMA_CG011943, isoform A [Clunio marinus] emb|CRK98938.1|2e-138; ptpla domain protein [Culex quinquefasciatus... ref|XP_001861472.1|3e-118; very-long-chain (3R)-3-hydroxyacyl-CoA dehyd... ref|XP_021706247.1|1e-114; PREDICTED: very-long-chain (3R)-3-hydroxyacy... ref|XP_019554196.1|2e-114; very-long-chain (3R)-3-hydroxyacyl-CoA dehyd... ref|XP_021706249.1|2e-114; ptpla domain protein [Anopheles d…	PANTHER: PTHR11035, 1.6E-75 (8:231);Pfam: PF04387, Protein tyrosine phosphatase-like protein, PTPLA, 3.0E-59 (69:229)	IPR007482: Protein-tyrosine phosphatase-like, PTPLA (69:229, 8:231)	KEGG: 00062+4.2.1.134;MetaCyc: PWY-5080, PWY-5353, PWY-6433, PWY-6598, PWY-6958, PWY-7036, PWY-7049, PWY-7053, PWY-7592, PWY-7601, PWY-7602, PWY-7606, PWY-7619, PWY-7724, PWY-7725, PWY-7726, PWY-7727, PWY-7728;Reactome: R-HSA-75876
g10894	GO:0016021	GO:0016021	integral component of membrane	44/807	890/10666	0.999557325889081	0.999985906727115	0.819736933320784	g10886/g10894/g11046/g11335/g11785/g12107/g12300/g12545/g12747/g13531/g13623/g13740/g14216/g15541/g16077/g16299/g1823/g1915/g2314/g2316/g2353/g2393/g3819/g4107/g4118/g4363/g4566/g4624/g5486/g5744/g5985/g6534/g7000/g7008/g7019/g715/g7197/g7239/g7364/g7549/g7772/g7815/g8131/g9081	44	CRK98931.1	CLUMA_CG012190, isoform A [Clunio marinus] emb|CRK98931.1|3e-156; AGAP003808-PA [Anopheles gambiae str. PEST] &gt;gb... ref|XP_310368.7|6e-125; AGAP003808-PA-like protein [Anopheles sinensis] gb|KFB35497.1|4e-124; PREDICTED: uncharacterized protein LOC109423... ref|XP_019554242.1|3e-123; pickel [Anopheles darlingi] gb|ETN66489.1|7e-123; pickel [Culex quinquefasciatus] &gt;gb|EDS35652... ref|XP_00…	PANTHER: PTHR21284, 2.9E-86 (4:234); PTHR21284:SF7, 2.9E-86 (4:234);Pfam: PF13903, PMP-22/EMP/MP20/Claudin tight junction, 7.6E-19 (26:199)	IPR004031: PMP-22/EMP/MP20/Claudin superfamily (26:199)	*
g10947	NA	NA	NA	NA	NA	NA	NA	NA	NA	NA	*	*	Coils (10:30, 337:357);MobiDBLite: consensus disorder prediction (190:536)	*	*
g10954	GO:0005509, GO:0005783, GO:0005515, GO:0006457, GO:0051082	GO:0005783	endoplasmic reticulum	5/807	23/10666	0.0262434424330864	0.144658975362867	0.118583976077618	g10334/g10954/g16754/g5788/g6216	5	CRL02494.1	CLUMA_CG015334, isoform A [Clunio marinus] emb|CRL02494.1|0; calnexin isoform X4 [Aedes aegypti] ref|XP_001647823.2|0; calnexin isoform X2 [Aedes aegypti] ref|XP_021700146.1|0; AAEL015100-PA [Aedes aegypti] gb|EAT32491.1|0; PREDICTED: calnexin-like isoform X1 [Aedes a... ref|XP_019543855.1|0; PREDICTED: calnexin-like [Aedes albopictus] ref|XP_019932096.1|0; calnexin [Culex quinquefasciatus] &gt;g…	Gene3D: G3DSA:2.10.250.10, 2.4E-20 (295:352); G3DSA:2.60.120.200, 3.9E-99 (49:294), G3DSA:2.60.120.200, 1.4E-20 (353:467);MobiDBLite: consensus disorder prediction (257:306, 515:580);PANTHER: PTHR11073, 5.2E-188 (32:569); PTHR11073:SF7, 5.2E-188 (32:569);Pfam: PF00262, Calreticulin family, 3.7E-156 (62:431);PRINTS: PR00626, Calreticulin signature, 1.1E-48 (147:165, 176:192, 276:289, 322:344, 364:…	IPR001580: Calreticulin/calnexin (147:165, 176:192, 276:289, 322:344, 364:383, 412:432, 32:569, 62:431);IPR009033: Calreticulin/calnexin, P domain superfamily (263:399, 295:352);IPR013320: Concanavalin A-like lectin/glucanase domain superfamily (54:272);IPR018124: Calreticulin/calnexin, conserved site (180:188, 322:334)	*
g10954	GO:0005509, GO:0005783, GO:0005515, GO:0006457, GO:0051082	GO:0006457	protein folding	19/807	45/10666	1.50614738934925e-10	4.25486637491164e-09	3.48792027007195e-09	g10552/g10883/g10954/g14417/g16754/g16910/g2254/g2580/g3606/g3785/g5037/g5226/g553/g6010/g6935/g7568/g7977/g9513/g9829	19	CRL02494.1	CLUMA_CG015334, isoform A [Clunio marinus] emb|CRL02494.1|0; calnexin isoform X4 [Aedes aegypti] ref|XP_001647823.2|0; calnexin isoform X2 [Aedes aegypti] ref|XP_021700146.1|0; AAEL015100-PA [Aedes aegypti] gb|EAT32491.1|0; PREDICTED: calnexin-like isoform X1 [Aedes a... ref|XP_019543855.1|0; PREDICTED: calnexin-like [Aedes albopictus] ref|XP_019932096.1|0; calnexin [Culex quinquefasciatus] &gt;g…	Gene3D: G3DSA:2.10.250.10, 2.4E-20 (295:352); G3DSA:2.60.120.200, 3.9E-99 (49:294), G3DSA:2.60.120.200, 1.4E-20 (353:467);MobiDBLite: consensus disorder prediction (257:306, 515:580);PANTHER: PTHR11073, 5.2E-188 (32:569); PTHR11073:SF7, 5.2E-188 (32:569);Pfam: PF00262, Calreticulin family, 3.7E-156 (62:431);PRINTS: PR00626, Calreticulin signature, 1.1E-48 (147:165, 176:192, 276:289, 322:344, 364:…	IPR001580: Calreticulin/calnexin (147:165, 176:192, 276:289, 322:344, 364:383, 412:432, 32:569, 62:431);IPR009033: Calreticulin/calnexin, P domain superfamily (263:399, 295:352);IPR013320: Concanavalin A-like lectin/glucanase domain superfamily (54:272);IPR018124: Calreticulin/calnexin, conserved site (180:188, 322:334)	*
g10954	GO:0005509, GO:0005783, GO:0005515, GO:0006457, GO:0051082	GO:0051082	unfolded protein binding	16/807	31/10666	1.01927220247037e-10	3.83925862930505e-09	3.14722644973307e-09	g10883/g10954/g14417/g16754/g16910/g2254/g3606/g3785/g5037/g5226/g553/g6010/g6935/g7977/g9513/g9829	16	CRL02494.1	CLUMA_CG015334, isoform A [Clunio marinus] emb|CRL02494.1|0; calnexin isoform X4 [Aedes aegypti] ref|XP_001647823.2|0; calnexin isoform X2 [Aedes aegypti] ref|XP_021700146.1|0; AAEL015100-PA [Aedes aegypti] gb|EAT32491.1|0; PREDICTED: calnexin-like isoform X1 [Aedes a... ref|XP_019543855.1|0; PREDICTED: calnexin-like [Aedes albopictus] ref|XP_019932096.1|0; calnexin [Culex quinquefasciatus] &gt;g…	Gene3D: G3DSA:2.10.250.10, 2.4E-20 (295:352); G3DSA:2.60.120.200, 3.9E-99 (49:294), G3DSA:2.60.120.200, 1.4E-20 (353:467);MobiDBLite: consensus disorder prediction (257:306, 515:580);PANTHER: PTHR11073, 5.2E-188 (32:569); PTHR11073:SF7, 5.2E-188 (32:569);Pfam: PF00262, Calreticulin family, 3.7E-156 (62:431);PRINTS: PR00626, Calreticulin signature, 1.1E-48 (147:165, 176:192, 276:289, 322:344, 364:…	IPR001580: Calreticulin/calnexin (147:165, 176:192, 276:289, 322:344, 364:383, 412:432, 32:569, 62:431);IPR009033: Calreticulin/calnexin, P domain superfamily (263:399, 295:352);IPR013320: Concanavalin A-like lectin/glucanase domain superfamily (54:272);IPR018124: Calreticulin/calnexin, conserved site (180:188, 322:334)	*
g10954	GO:0005509, GO:0005783, GO:0005515, GO:0006457, GO:0051082	GO:0005509	calcium ion binding	15/807	169/10666	0.297287682598916	0.761854630159043	0.624529179822969	g10954/g11383/g11560/g11848/g12795/g16754/g17813/g1963/g2335/g2551/g2759/g5566/g5972/g6533/g8383	15	CRL02494.1	CLUMA_CG015334, isoform A [Clunio marinus] emb|CRL02494.1|0; calnexin isoform X4 [Aedes aegypti] ref|XP_001647823.2|0; calnexin isoform X2 [Aedes aegypti] ref|XP_021700146.1|0; AAEL015100-PA [Aedes aegypti] gb|EAT32491.1|0; PREDICTED: calnexin-like isoform X1 [Aedes a... ref|XP_019543855.1|0; PREDICTED: calnexin-like [Aedes albopictus] ref|XP_019932096.1|0; calnexin [Culex quinquefasciatus] &gt;g…	Gene3D: G3DSA:2.10.250.10, 2.4E-20 (295:352); G3DSA:2.60.120.200, 3.9E-99 (49:294), G3DSA:2.60.120.200, 1.4E-20 (353:467);MobiDBLite: consensus disorder prediction (257:306, 515:580);PANTHER: PTHR11073, 5.2E-188 (32:569); PTHR11073:SF7, 5.2E-188 (32:569);Pfam: PF00262, Calreticulin family, 3.7E-156 (62:431);PRINTS: PR00626, Calreticulin signature, 1.1E-48 (147:165, 176:192, 276:289, 322:344, 364:…	IPR001580: Calreticulin/calnexin (147:165, 176:192, 276:289, 322:344, 364:383, 412:432, 32:569, 62:431);IPR009033: Calreticulin/calnexin, P domain superfamily (263:399, 295:352);IPR013320: Concanavalin A-like lectin/glucanase domain superfamily (54:272);IPR018124: Calreticulin/calnexin, conserved site (180:188, 322:334)	*
g11016	NA	NA	NA	NA	NA	NA	NA	NA	NA	NA	*	*	Gene3D: G3DSA:1.10.225.10, 6.6E-6 (29:175);MobiDBLite: consensus disorder prediction (200:235);PANTHER: PTHR15382, 1.5E-69 (7:228); PTHR15382:SF3, 1.5E-69 (7:228);Pfam: PF11938, TLR4 regulator and MIR-interacting MSAP, 1.4E-46 (33:190)	IPR011001: Saposin-like (29:175);IPR021852: Domain of unknown function DUF3456 (33:190)	*
g11017	GO:0003735, GO:0005622, GO:0005840, GO:0006412	GO:0005840	ribosome	20/807	108/10666	0.000149676846047422	0.00198982160039514	0.00163115324485116	g10224/g10508/g10569/g10871/g11017/g11431/g11474/g12499/g13545/g14071/g14286/g14568/g3358/g6187/g7191/g7619/g9066/g9715/g9779/g9796	20	CRK99018.1	CLUMA_CG012026, isoform A [Clunio marinus] emb|CRK99018.1|3e-116; 60S ribosomal protein L18 isoform X2 [Aedes ... ref|XP_001659268.1|1e-101	Gene3D: G3DSA:3.100.10.10, 1.4E-57 (16:143);PANTHER: PTHR10934, 3.4E-80 (9:188); PTHR10934:SF5, 3.4E-80 (9:188);Pfam: PF17135, Ribosomal protein 60S L18 and 50S L18e, 7.8E-90 (3:189);ProSitePatterns: PS01106, Ribosomal protein L18e signature., (49:66);SUPERFAMILY: SSF52080, 5.23E-26 (22:141)	IPR000039: Ribosomal protein L18e (9:188);IPR021131: Ribosomal protein L18e/L15P (3:189);IPR021132: Ribosomal protein L18e, conserved site (49:66);IPR036227: Ribosomal L18e/L15P superfamily (22:141)	Reactome: R-HSA-156827, R-HSA-156902, R-HSA-1799339, R-HSA-192823, R-HSA-2408557, R-HSA-6791226, R-HSA-72689, R-HSA-72706, R-HSA-72764, R-HSA-975956, R-HSA-975957
g11017	GO:0003735, GO:0005622, GO:0005840, GO:0006412	GO:0005622	intracellular	27/807	222/10666	0.00949706313469915	0.0670730083888127	0.0549829970956266	g10224/g10508/g10569/g11017/g11474/g11848/g12199/g12499/g12919/g13545/g14071/g14286/g14568/g14597/g2351/g392/g6187/g634/g6895/g7191/g7619/g8352/g9024/g9066/g9775/g9779/g9796	27	CRK99018.1	CLUMA_CG012026, isoform A [Clunio marinus] emb|CRK99018.1|3e-116; 60S ribosomal protein L18 isoform X2 [Aedes ... ref|XP_001659268.1|1e-101	Gene3D: G3DSA:3.100.10.10, 1.4E-57 (16:143);PANTHER: PTHR10934, 3.4E-80 (9:188); PTHR10934:SF5, 3.4E-80 (9:188);Pfam: PF17135, Ribosomal protein 60S L18 and 50S L18e, 7.8E-90 (3:189);ProSitePatterns: PS01106, Ribosomal protein L18e signature., (49:66);SUPERFAMILY: SSF52080, 5.23E-26 (22:141)	IPR000039: Ribosomal protein L18e (9:188);IPR021131: Ribosomal protein L18e/L15P (3:189);IPR021132: Ribosomal protein L18e, conserved site (49:66);IPR036227: Ribosomal L18e/L15P superfamily (22:141)	Reactome: R-HSA-156827, R-HSA-156902, R-HSA-1799339, R-HSA-192823, R-HSA-2408557, R-HSA-6791226, R-HSA-72689, R-HSA-72706, R-HSA-72764, R-HSA-975956, R-HSA-975957
g11017	GO:0003735, GO:0005622, GO:0005840, GO:0006412	GO:0003735	structural constituent of ribosome	20/807	123/10666	0.000874518788222206	0.00859309765818342	0.00704417879757933	g10224/g10508/g10569/g10871/g11017/g11431/g11474/g12499/g13545/g14071/g14286/g14568/g3358/g6187/g7191/g7619/g9066/g9715/g9779/g9796	20	CRK99018.1	CLUMA_CG012026, isoform A [Clunio marinus] emb|CRK99018.1|3e-116; 60S ribosomal protein L18 isoform X2 [Aedes ... ref|XP_001659268.1|1e-101	Gene3D: G3DSA:3.100.10.10, 1.4E-57 (16:143);PANTHER: PTHR10934, 3.4E-80 (9:188); PTHR10934:SF5, 3.4E-80 (9:188);Pfam: PF17135, Ribosomal protein 60S L18 and 50S L18e, 7.8E-90 (3:189);ProSitePatterns: PS01106, Ribosomal protein L18e signature., (49:66);SUPERFAMILY: SSF52080, 5.23E-26 (22:141)	IPR000039: Ribosomal protein L18e (9:188);IPR021131: Ribosomal protein L18e/L15P (3:189);IPR021132: Ribosomal protein L18e, conserved site (49:66);IPR036227: Ribosomal L18e/L15P superfamily (22:141)	Reactome: R-HSA-156827, R-HSA-156902, R-HSA-1799339, R-HSA-192823, R-HSA-2408557, R-HSA-6791226, R-HSA-72689, R-HSA-72706, R-HSA-72764, R-HSA-975956, R-HSA-975957
g11017	GO:0003735, GO:0005622, GO:0005840, GO:0006412	GO:0006412	translation	20/807	119/10666	0.0005675216061426	0.00610761347562989	0.00500670690130815	g10224/g10508/g10569/g10871/g11017/g11431/g11474/g12499/g13545/g14071/g14286/g14568/g3358/g6187/g7191/g7619/g9066/g9715/g9779/g9796	20	CRK99018.1	CLUMA_CG012026, isoform A [Clunio marinus] emb|CRK99018.1|3e-116; 60S ribosomal protein L18 isoform X2 [Aedes ... ref|XP_001659268.1|1e-101	Gene3D: G3DSA:3.100.10.10, 1.4E-57 (16:143);PANTHER: PTHR10934, 3.4E-80 (9:188); PTHR10934:SF5, 3.4E-80 (9:188);Pfam: PF17135, Ribosomal protein 60S L18 and 50S L18e, 7.8E-90 (3:189);ProSitePatterns: PS01106, Ribosomal protein L18e signature., (49:66);SUPERFAMILY: SSF52080, 5.23E-26 (22:141)	IPR000039: Ribosomal protein L18e (9:188);IPR021131: Ribosomal protein L18e/L15P (3:189);IPR021132: Ribosomal protein L18e, conserved site (49:66);IPR036227: Ribosomal L18e/L15P superfamily (22:141)	Reactome: R-HSA-156827, R-HSA-156902, R-HSA-1799339, R-HSA-192823, R-HSA-2408557, R-HSA-6791226, R-HSA-72689, R-HSA-72706, R-HSA-72764, R-HSA-975956, R-HSA-975957
g11024	GO:0007034	GO:0007034	vacuolar transport	1/807	10/10666	0.544841351693327	0.999985906727115	0.819736933320784	g11024	1	CRL02222.1	CLUMA_CG015351, isoform A [Clunio marinus] emb|CRL02222.1|5e-141; charged multivesicular body protein 5 [Anopheles ... gb|ETN66744.1|3e-127; AGAP005100-PA [Anopheles gambiae str. PEST] &gt;gb... ref|XP_313976.2|5e-126; PREDICTED: charged multivesicular body prote... ref|XP_019534625.1|3e-125; PREDICTED: charged multivesicular body prote... ref|XP_019537209.1|4e-125; AGAP005100-PA-like protein [An…	Coils (28:55, 58:92, 128:148);Gene3D: G3DSA:1.20.120.330, 0.011 (16:94), G3DSA:1.20.120.330, 0.0069 (95:189);MobiDBLite: consensus disorder prediction (1:23, 189:211);PANTHER: PTHR22761, 8.9E-78 (1:227); PTHR22761:SF12, 8.9E-78 (1:227);Pfam: PF03357, Snf7, 3.1E-49 (12:196)	IPR005024: Snf7 family (12:196)	*
g11046	GO:0016021, GO:0055085	GO:0016021	integral component of membrane	44/807	890/10666	0.999557325889081	0.999985906727115	0.819736933320784	g10886/g10894/g11046/g11335/g11785/g12107/g12300/g12545/g12747/g13531/g13623/g13740/g14216/g15541/g16077/g16299/g1823/g1915/g2314/g2316/g2353/g2393/g3819/g4107/g4118/g4363/g4566/g4624/g5486/g5744/g5985/g6534/g7000/g7008/g7019/g715/g7197/g7239/g7364/g7549/g7772/g7815/g8131/g9081	44	CRK99823.1	CLUMA_CG013131, isoform A [Clunio marinus] emb|CRK99823.1|0; PREDICTED: uncharacterized protein LOC100881... ref|XP_003702122.1|0; PREDICTED: uncharacterized protein LOC107268... ref|XP_015597797.1|0; PREDICTED: uncharacterized protein LOC108554... ref|XP_017765155.1|0; PREDICTED: uncharacterized protein LOC105183... ref|XP_011139714.1|0; PREDICTED: uncharacterized protein LOC107189... ref|XP_015…	CDD: cd06174, MFS, 1.24055E-31 (286:462), cd06174, MFS, 1.27778E-22 (708:892);Gene3D: G3DSA:1.20.1250.20, 2.4E-35 (274:490), G3DSA:1.20.1250.20, 1.3E-28 (707:909);MobiDBLite: consensus disorder prediction (178:269);PANTHER: PTHR11360, 1.0E-175 (247:894); PTHR11360:SF232, 1.0E-175 (247:894);Pfam: PF07690, Major Facilitator Superfamily, 3.6E-28 (293:492), PF07690, Major Facilitator Superfamily, 3.8…	IPR011701: Major facilitator superfamily (293:492, 720:906);IPR020846: Major facilitator superfamily domain (285:896, 286:462, 708:892);IPR036259: MFS transporter superfamily (286:476, 709:903)	*
g11046	GO:0016021, GO:0055085	GO:0055085	transmembrane transport	23/807	367/10666	0.856035224297492	0.999985906727115	0.819736933320784	g10833/g11046/g11231/g12747/g13531/g13740/g1469/g16004/g16077/g16662/g1915/g2314/g2393/g2744/g5985/g6534/g6957/g7549/g7772/g8730/g9081/g9104/g9948	23	CRK99823.1	CLUMA_CG013131, isoform A [Clunio marinus] emb|CRK99823.1|0; PREDICTED: uncharacterized protein LOC100881... ref|XP_003702122.1|0; PREDICTED: uncharacterized protein LOC107268... ref|XP_015597797.1|0; PREDICTED: uncharacterized protein LOC108554... ref|XP_017765155.1|0; PREDICTED: uncharacterized protein LOC105183... ref|XP_011139714.1|0; PREDICTED: uncharacterized protein LOC107189... ref|XP_015…	CDD: cd06174, MFS, 1.24055E-31 (286:462), cd06174, MFS, 1.27778E-22 (708:892);Gene3D: G3DSA:1.20.1250.20, 2.4E-35 (274:490), G3DSA:1.20.1250.20, 1.3E-28 (707:909);MobiDBLite: consensus disorder prediction (178:269);PANTHER: PTHR11360, 1.0E-175 (247:894); PTHR11360:SF232, 1.0E-175 (247:894);Pfam: PF07690, Major Facilitator Superfamily, 3.6E-28 (293:492), PF07690, Major Facilitator Superfamily, 3.8…	IPR011701: Major facilitator superfamily (293:492, 720:906);IPR020846: Major facilitator superfamily domain (285:896, 286:462, 708:892);IPR036259: MFS transporter superfamily (286:476, 709:903)	*
g11050	GO:0003676	GO:0003676	nucleic acid binding	54/807	989/10666	0.997428936992623	0.999985906727115	0.819736933320784	g10394/g10396/g10508/g10811/g11050/g11381/g11655/g1183/g12059/g12271/g12715/g12717/g13254/g13447/g14057/g14065/g14102/g15046/g15285/g15286/g15400/g1641/g1651/g16994/g17465/g1872/g2004/g2035/g2169/g2258/g2330/g2769/g2771/g293/g3066/g382/g383/g384/g441/g4493/g4789/g4866/g558/g5773/g6009/g6095/g6343/g6631/g789/g7900/g8193/g8254/g8754/g9495	54	CRL02294.1	CLUMA_CG015370, isoform A [Clunio marinus] emb|CRL02294.1|0; RNA-binding protein 45 [Aedes aegypti] ref|XP_001661004.2|2e-151; PREDICTED: RNA-binding protein 45 [Aedes alb... ref|XP_019552623.1|4e-150; hypothetical protein RP20_CCG021278 [Aedes albopi... gb|KXJ71183.1|2e-144; AGAP005505-PA [Anopheles gambiae str. PEST] &gt;gb... ref|XP_315504.4|1e-139; PREDICTED: RNA-binding protein 45 [Agrilus p…	CDD: cd12366, RRM1_RBM45, 9.10467E-35 (16:96);Gene3D: G3DSA:3.30.70.330, 1.0E-17 (1:107), G3DSA:3.30.70.330, 5.6E-14 (108:214), G3DSA:3.30.70.330, 0.0019 (220:316), G3DSA:3.30.70.330, 2.5E-12 (345:438);MobiDBLite: consensus disorder prediction (189:208);PANTHER: PTHR44447, 1.8E-151 (4:435);Pfam: PF00076, RNA recognition motif. (a.k.a. RRM, RBD, or RNP domain), 7.7E-14 (30:88), PF00076, RNA recogn…	IPR000504: RNA recognition motif domain (115:196, 116:192, 122:178, 19:98, 20:91, 30:88, 353:425, 354:421, 369:418);IPR034203: RBM45, RNA recognition motif 1 (16:96);IPR035979: RNA-binding domain superfamily (122:214, 242:318, 350:426, 5:102)	*
g11110	GO:0005319, GO:0006869	GO:0005319	lipid transporter activity	4/807	10/10666	0.00471945670707624	0.0410229698384319	0.03362851742694	g11110/g12300/g14825/g5166	4	CRK98565.1	CLUMA_CG011912, isoform A, partial [Clunio marinus] emb|CRK98565.1|0; PREDICTED: uncharacterized protein LOC109621... ref|XP_019931498.1|0; PREDICTED: uncharacterized protein LOC109404... ref|XP_019532580.2|0; uncharacterized protein LOC5565763 [Aedes ae... ref|XP_021700900.1|0; AAEL004969-PA [Aedes aegypti] gb|EAT43600.1|0; conserved hypothetical protein [Culex quinqu... ref|XP_001850736.1|0; AG…	Coils (3598:3618);Gene3D: G3DSA:1.20.5.1230, 1.8E-4 (3230:3505); G3DSA:1.25.10.20, 4.7E-19 (350:676); G3DSA:2.20.50.20, 4.1E-25 (687:836); G3DSA:2.20.80.10, 1.3E-25 (852:1070); G3DSA:2.30.230.10, 1.3E-45 (61:349);MobiDBLite: consensus disorder prediction (3000:3035);PANTHER: PTHR23345, 4.6E-161 (56:993, 3223:3281); PTHR23345:SF15, 4.6E-161 (56:993, 3223:3281);Pfam: PF00094, von Willebrand factor …	IPR001747: Lipid transport protein, N-terminal (61:654, 61:723, 63:654);IPR001846: von Willebrand factor, type D domain (3721:3899, 3730:3958, 3734:3899);IPR009454: Lipid transport, open beta-sheet (1007:1111);IPR011030: Lipovitellin-phosvitin complex, superhelical domain (348:693, 350:676);IPR014853: Uncharacterised domain, cysteine-rich (3941:4012);IPR015255: Vitellinogen, open beta-sheet (687:…	Reactome: R-HSA-202733, R-HSA-8866423, R-HSA-3000471, R-HSA-8963888, R-HSA-3000480, R-HSA-3000484, R-HSA-3000497, R-HSA-381426, R-HSA-432142, R-HSA-5686938, R-HSA-8856825, R-HSA-8856828, R-HSA-8866423, R-HSA-8957275, R-HSA-8963888, R-HSA-8963901, R-HSA-8964026, R-HSA-8964038, R-HSA-8964041, R-HSA-8964046, R-HSA-975634, R-MMU-8964038, R-MMU-8964046
g11124	GO:0005739, GO:0008137	GO:0008137	NADH dehydrogenase (ubiquinone) activity	9/807	12/10666	1.3914011408411e-08	3.14456657830088e-07	2.57775369250561e-07	g11124/g12171/g3820/g6065/g615/g6742/g9732/g9926/g9995	9	*	*	PANTHER: PTHR15469, 2.9E-26 (14:107);Pfam: PF07225, NADH-ubiquinone oxidoreductase B15 subunit (NDUFB4), 6.8E-12 (14:106)	IPR009866: NADH:ubiquinone oxidoreductase, subunit NDUFB4 (14:106, 14:107)	Reactome: R-HSA-611105, R-HSA-6799198
g11124	GO:0005739, GO:0008137	GO:0005739	mitochondrion	11/807	32/10666	1.27908330187165e-05	0.000222363712479226	0.000182282316703976	g11124/g11547/g12054/g1586/g3580/g3984/g4368/g603/g615/g6742/g9117	11	*	*	PANTHER: PTHR15469, 2.9E-26 (14:107);Pfam: PF07225, NADH-ubiquinone oxidoreductase B15 subunit (NDUFB4), 6.8E-12 (14:106)	IPR009866: NADH:ubiquinone oxidoreductase, subunit NDUFB4 (14:106, 14:107)	Reactome: R-HSA-611105, R-HSA-6799198
g11137	NA	NA	NA	NA	NA	NA	NA	NA	NA	NA	ADM13381.1	heat shock cognate 70 [Polypedilum vanderplanki] gb|ADM13381.1|0; heat shock cognate 70 [Chironomus tentans] gb|AAN14525.1(AF448433_1)|0; heat shock cognate 70 [Chironomus yoshi... gb|AAN14526.1(AF448434_1)|0; heat shock cognate 70 kDa isoform I [Diamesa cine... gb|AGQ45968.1|0; CLUMA_CG011185, isoform A [Clunio marinus] emb|CRK97809.1|0; heat shock 70 kDa protein cognate 4 [Aedes a... ref|XP_021…	CDD: cd10233, HSPA1-2_6-8-like_NBD, 0.0 (7:382);Gene3D: G3DSA:1.20.1270.10, 4.9E-37 (520:619); G3DSA:2.60.34.10, 1.3E-69 (388:519); G3DSA:3.30.420.40, 3.2E-88 (4:201), G3DSA:3.30.420.40, 8.3E-54 (202:359);MobiDBLite: consensus disorder prediction (616:651);PANTHER: PTHR19375, 0.0 (4:644); PTHR19375:SF310, 0.0 (4:644);Pfam: PF00012, Hsp70 protein, 3.7E-261 (7:613);PRINTS: PR00301, 70kDa heat shock…	IPR013126: Heat shock protein 70 family (6:19, 34:46, 56:64, 143:163, 204:214, 332:348, 364:384, 391:410, 472:488, 7:613);IPR018181: Heat shock protein 70, conserved site (10:17, 198:211, 335:349);IPR029047: Heat shock protein 70kD, peptide-binding domain superfamily (387:544, 388:519);IPR029048: Heat shock protein 70kD, C-terminal domain superfamily (520:619, 539:620)	Reactome: R-HSA-3371453
g11148	GO:0003924, GO:0005525	GO:0003924	GTPase activity	15/807	144/10666	0.128216930471124	0.441641517053388	0.36203496507404	g10429/g11148/g13385/g14597/g16407/g16408/g16411/g2687/g284/g3182/g3183/g5214/g8227/g8352/g960	15	CRK97814.1	CLUMA_CG011190, isoform A [Clunio marinus] emb|CRK97814.1|0; PREDICTED: GTP-binding protein 2 isoform X2 ... ref|XP_005190254.1|0; PREDICTED: GTP-binding protein 2 isoform X1 ... ref|XP_019894713.1|0; hypothetical protein FF38_07872 [Lucilia cuprina] gb|KNC24878.1|0; PREDICTED: GTP-binding protein 2 isoform X1 ... ref|XP_013111794.1|0; PREDICTED: GTP-binding protein 2 [Drosophila... ref|XP_017142…	CDD: cd03694, GTPBP_II, 2.40806E-29 (387:474); cd03708, GTPBP_III, 7.97263E-29 (486:570);Gene3D: G3DSA:2.40.30.10, 3.9E-15 (384:474), G3DSA:2.40.30.10, 5.9E-9 (483:571); G3DSA:3.40.50.300, 6.1E-21 (139:383);MobiDBLite: consensus disorder prediction (1:38);PANTHER: PTHR43721, 5.5E-199 (13:574); PTHR43721:SF3, 5.5E-199 (13:574);Pfam: PF00009, Elongation factor Tu GTP binding domain, 5.2E-16 (151:37…	IPR000795: Transcription factor, GTP-binding domain (148:376, 151:370);IPR009000: Translation protein, beta-barrel domain superfamily (387:476);IPR009001: Translation elongation factor EF1A/initiation factor IF2gamma, C-terminal (484:571);IPR027417: P-loop containing nucleoside triphosphate hydrolase (151:402)	*
g11148	GO:0003924, GO:0005525	GO:0005525	GTP binding	21/807	179/10666	0.0292494459807778	0.153729646317576	0.126019644862102	g10429/g11148/g12716/g13385/g14597/g16407/g16408/g16411/g1930/g2351/g2687/g284/g2850/g3182/g3183/g5214/g634/g6833/g8227/g8352/g960	21	CRK97814.1	CLUMA_CG011190, isoform A [Clunio marinus] emb|CRK97814.1|0; PREDICTED: GTP-binding protein 2 isoform X2 ... ref|XP_005190254.1|0; PREDICTED: GTP-binding protein 2 isoform X1 ... ref|XP_019894713.1|0; hypothetical protein FF38_07872 [Lucilia cuprina] gb|KNC24878.1|0; PREDICTED: GTP-binding protein 2 isoform X1 ... ref|XP_013111794.1|0; PREDICTED: GTP-binding protein 2 [Drosophila... ref|XP_017142…	CDD: cd03694, GTPBP_II, 2.40806E-29 (387:474); cd03708, GTPBP_III, 7.97263E-29 (486:570);Gene3D: G3DSA:2.40.30.10, 3.9E-15 (384:474), G3DSA:2.40.30.10, 5.9E-9 (483:571); G3DSA:3.40.50.300, 6.1E-21 (139:383);MobiDBLite: consensus disorder prediction (1:38);PANTHER: PTHR43721, 5.5E-199 (13:574); PTHR43721:SF3, 5.5E-199 (13:574);Pfam: PF00009, Elongation factor Tu GTP binding domain, 5.2E-16 (151:37…	IPR000795: Transcription factor, GTP-binding domain (148:376, 151:370);IPR009000: Translation protein, beta-barrel domain superfamily (387:476);IPR009001: Translation elongation factor EF1A/initiation factor IF2gamma, C-terminal (484:571);IPR027417: P-loop containing nucleoside triphosphate hydrolase (151:402)	*
g11158	GO:0005524, GO:0006139, GO:0019206	GO:0006139	nucleobase-containing compound metabolic process	4/807	30/10666	0.188292112217989	0.559921281069283	0.458994622581248	g11158/g12412/g9730/g9731	4	*	*	CDD: cd01673, dNK, 3.13394E-42 (10:192);Coils (70:90);Gene3D: G3DSA:3.40.50.300, 4.1E-36 (5:210);PANTHER: PTHR10513, 7.2E-68 (4:210); PTHR10513:SF24, 7.2E-68 (4:210);Pfam: PF01712, Deoxynucleoside kinase, 6.6E-43 (9:201);PIRSF: PIRSF000705, 7.1E-53 (1:215);SUPERFAMILY: SSF52540, 1.72E-35 (6:209)	IPR002624: Deoxynucleoside kinase (1:215);IPR027417: P-loop containing nucleoside triphosphate hydrolase (6:209);IPR031314: Deoxynucleoside kinase domain (9:201)	*
g11158	GO:0005524, GO:0006139, GO:0019206	GO:0005524	ATP binding	52/807	707/10666	0.608932803780757	0.999985906727115	0.819736933320784	g10218/g10666/g10848/g10883/g11158/g11515/g12056/g12073/g12149/g12176/g12412/g13159/g13160/g13835/g1385/g14417/g15831/g15968/g1602/g16663/g17053/g17338/g1987/g2254/g2417/g2580/g2793/g3124/g3426/g3606/g3827/g5226/g5398/g553/g6010/g6095/g6491/g7327/g7540/g789/g7951/g7960/g7977/g8179/g8214/g8216/g8754/g8817/g9067/g9569/g9829/g9940	52	*	*	CDD: cd01673, dNK, 3.13394E-42 (10:192);Coils (70:90);Gene3D: G3DSA:3.40.50.300, 4.1E-36 (5:210);PANTHER: PTHR10513, 7.2E-68 (4:210); PTHR10513:SF24, 7.2E-68 (4:210);Pfam: PF01712, Deoxynucleoside kinase, 6.6E-43 (9:201);PIRSF: PIRSF000705, 7.1E-53 (1:215);SUPERFAMILY: SSF52540, 1.72E-35 (6:209)	IPR002624: Deoxynucleoside kinase (1:215);IPR027417: P-loop containing nucleoside triphosphate hydrolase (6:209);IPR031314: Deoxynucleoside kinase domain (9:201)	*
g11161	NA	NA	NA	NA	NA	NA	NA	NA	NA	NA	*	*	Coils (131:151);MobiDBLite: consensus disorder prediction (29:50);PANTHER: PTHR13674, 8.3E-44 (9:145); PTHR13674:SF5, 8.3E-44 (9:145);Pfam: PF06388, Protein of unknown function (DUF1075), 1.1E-36 (17:142)	IPR009432: Protein of unknown function DUF1075 (17:142, 9:145)	*
g11226	NA	NA	NA	NA	NA	NA	NA	NA	NA	NA	*	*	MobiDBLite: consensus disorder prediction (1:51)	*	*
g11231	GO:0055085	GO:0055085	transmembrane transport	23/807	367/10666	0.856035224297492	0.999985906727115	0.819736933320784	g10833/g11046/g11231/g12747/g13531/g13740/g1469/g16004/g16077/g16662/g1915/g2314/g2393/g2744/g5985/g6534/g6957/g7549/g7772/g8730/g9081/g9104/g9948	23	CRK97914.1	CLUMA_CG011289, isoform A [Clunio marinus] emb|CRK97914.1|1e-179; AGAP006509-PA-like protein [Anopheles sinensis] gb|KFB51423.1|9e-146; hypothetical protein RP20_CCG008403 [Aedes albopi... gb|KXJ77051.1|1e-144; PREDICTED: adenosine 3'-phospho 5'-phosphosu... ref|XP_019527272.1|1e-144; UDP-galactose transporter [Anopheles darlingi] gb|ETN60977.1|3e-144; PREDICTED: adenosine 3'-phospho 5'-phosphosu…	PANTHER: PTHR10778, 7.6E-103 (7:318); PTHR10778:SF8, 7.6E-103 (7:318);Pfam: PF08449, UAA transporter family, 3.2E-82 (30:314)	IPR013657: UAA transporter (30:314)	*
g11265	GO:0005515	NA	NA	NA	NA	NA	NA	NA	NA	NA	CRK98686.1	CLUMA_CG012010, isoform A [Clunio marinus] emb|CRK98686.1|0; putative epidermal cell surface receptor iso... ref|XP_021711503.1|0; putative epidermal cell surface receptor iso... ref|XP_021711501.1|0; PREDICTED: putative epidermal cell surface r... ref|XP_019565283.1|0; PREDICTED: putative epidermal cell surface r... ref|XP_019565282.1|0; PREDICTED: putative epidermal cell surface r... ref|XP_019…	CDD: cd00063, FN3, 7.53922E-4 (969:1059), cd00063, FN3, 3.09623E-5 (1072:1161);Gene3D: G3DSA:2.10.70.10, 0.0024 (236:269), G3DSA:2.10.70.10, 0.42 (373:406), G3DSA:2.10.70.10, 3.6E-5 (466:499), G3DSA:2.10.70.10, 3.3E-4 (543:580); G3DSA:2.60.40.10, 4.9E-4 (853:933), G3DSA:2.60.40.10, 1.7E-7 (934:1054), G3DSA:2.60.40.10, 1.4E-9 (1070:1172);MobiDBLite: consensus disorder prediction (34:113, 199:224, …	IPR001007: VWFC domain (236:304, 373:435, 464:539, 466:538, 544:616);IPR003961: Fibronectin type III (1066:1152, 1067:1164, 1072:1149, 1072:1161, 835:927, 836:941, 961:1046, 963:1062, 968:1046, 969:1059);IPR013783: Immunoglobulin-like fold (1070:1172, 853:933, 934:1054);IPR036116: Fibronectin type III superfamily (1072:1171, 898:1045)	*
g11284	GO:0006629, GO:0016042, GO:0008152, GO:0016787	GO:0008152	metabolic process	34/807	369/10666	0.132814712884747	0.441641517053388	0.36203496507404	g10274/g11284/g12073/g12091/g12610/g13028/g14017/g14967/g15166/g15479/g15685/g15953/g16336/g16735/g16740/g17235/g2341/g2985/g3032/g3891/g4122/g5005/g5288/g5490/g5631/g6461/g7315/g7636/g8184/g823/g9117/g9821/g9924/g9968	34	CRK98652.1	CLUMA_CG012016, isoform A [Clunio marinus] emb|CRK98652.1|0; hypothetical protein ZHAS_00018078 [Anopheles sin... gb|KFB50034.1|0; patatin-like phospholipase domain-containing... ref|XP_021708561.1|0; patatin-like phospholipase domain-containing... ref|XP_021708560.1|0; PREDICTED: patatin-like phospholipase domain... ref|XP_019548650.1|0; patatin-like phospholipase domain-containing... ref|XP_021…	CDD: cd07218, Pat_iPLA2, 1.34834E-164 (15:258);Coils (644:649);Gene3D: G3DSA:3.40.1090.10, 4.1E-21 (4:181);MobiDBLite: consensus disorder prediction (584:624);PANTHER: PTHR12406, 6.9E-116 (8:497); PTHR12406:SF7, 6.9E-116 (8:497);Pfam: PF01734, Patatin-like phospholipase, 1.1E-7 (16:77);ProSiteProfiles: PS51635, Patatin-like phospholipase (PNPLA) domain profile., 32.977 (16:183);SUPERFAMILY: SSF52…	IPR002641: Patatin-like phospholipase domain (16:183, 16:77);IPR016035: Acyl transferase/acyl hydrolase/lysophospholipase (13:273);IPR033562: Patatin-like phospholipase domain-containing protein (8:497)	*
g11284	GO:0006629, GO:0016042, GO:0008152, GO:0016787	GO:0006629	lipid metabolic process	6/807	91/10666	0.695242358526212	0.999985906727115	0.819736933320784	g10668/g11284/g12453/g16389/g1882/g5552	6	CRK98652.1	CLUMA_CG012016, isoform A [Clunio marinus] emb|CRK98652.1|0; hypothetical protein ZHAS_00018078 [Anopheles sin... gb|KFB50034.1|0; patatin-like phospholipase domain-containing... ref|XP_021708561.1|0; patatin-like phospholipase domain-containing... ref|XP_021708560.1|0; PREDICTED: patatin-like phospholipase domain... ref|XP_019548650.1|0; patatin-like phospholipase domain-containing... ref|XP_021…	CDD: cd07218, Pat_iPLA2, 1.34834E-164 (15:258);Coils (644:649);Gene3D: G3DSA:3.40.1090.10, 4.1E-21 (4:181);MobiDBLite: consensus disorder prediction (584:624);PANTHER: PTHR12406, 6.9E-116 (8:497); PTHR12406:SF7, 6.9E-116 (8:497);Pfam: PF01734, Patatin-like phospholipase, 1.1E-7 (16:77);ProSiteProfiles: PS51635, Patatin-like phospholipase (PNPLA) domain profile., 32.977 (16:183);SUPERFAMILY: SSF52…	IPR002641: Patatin-like phospholipase domain (16:183, 16:77);IPR016035: Acyl transferase/acyl hydrolase/lysophospholipase (13:273);IPR033562: Patatin-like phospholipase domain-containing protein (8:497)	*
g11284	GO:0006629, GO:0016042, GO:0008152, GO:0016787	GO:0016787	hydrolase activity	18/807	130/10666	0.00893790085959439	0.0651601804602688	0.0534149592967271	g10225/g11284/g12196/g12610/g13262/g15166/g1602/g17465/g2793/g2835/g3200/g4866/g6491/g7315/g7951/g8566/g9569/g9940	18	CRK98652.1	CLUMA_CG012016, isoform A [Clunio marinus] emb|CRK98652.1|0; hypothetical protein ZHAS_00018078 [Anopheles sin... gb|KFB50034.1|0; patatin-like phospholipase domain-containing... ref|XP_021708561.1|0; patatin-like phospholipase domain-containing... ref|XP_021708560.1|0; PREDICTED: patatin-like phospholipase domain... ref|XP_019548650.1|0; patatin-like phospholipase domain-containing... ref|XP_021…	CDD: cd07218, Pat_iPLA2, 1.34834E-164 (15:258);Coils (644:649);Gene3D: G3DSA:3.40.1090.10, 4.1E-21 (4:181);MobiDBLite: consensus disorder prediction (584:624);PANTHER: PTHR12406, 6.9E-116 (8:497); PTHR12406:SF7, 6.9E-116 (8:497);Pfam: PF01734, Patatin-like phospholipase, 1.1E-7 (16:77);ProSiteProfiles: PS51635, Patatin-like phospholipase (PNPLA) domain profile., 32.977 (16:183);SUPERFAMILY: SSF52…	IPR002641: Patatin-like phospholipase domain (16:183, 16:77);IPR016035: Acyl transferase/acyl hydrolase/lysophospholipase (13:273);IPR033562: Patatin-like phospholipase domain-containing protein (8:497)	*
g11293	GO:0004175, GO:0004298, GO:0005839, GO:0051603	GO:0051603	proteolysis involved in cellular protein catabolic process	13/807	16/10666	1.0992353010182e-12	8.28090593433714e-11	6.78826010453347e-11	g11293/g11646/g13240/g13361/g4076/g4362/g5793/g7161/g7711/g7764/g8087/g8196/g9583	13	CRK98632.1	CLUMA_CG011989, isoform A [Clunio marinus] emb|CRK98632.1|2e-143; PREDICTED: proteasome subunit beta type-5 [Trib... ref|XP_970194.1|8e-123; PREDICTED: proteasome subunit beta type-5 [C... ref|XP_015602055.1|8e-122; AAEL013236-PA [Aedes aegypti] gb|EAT34534.1|1e-121; PREDICTED: proteasome subunit beta type-5 [M... ref|XP_014296261.1|1e-121; proteasome subunit beta type-5 [Athalia rosae] ref|XP_01…	CDD: cd03761, proteasome_beta_type_5, 2.29163E-119 (67:254);Gene3D: G3DSA:3.60.20.10, 4.6E-57 (59:271);PANTHER: PTHR11599, 4.6E-106 (34:270); PTHR11599:SF63, 4.6E-106 (34:270);Pfam: PF00227, Proteasome subunit, 6.9E-44 (64:245);PRINTS: PR00141, Proteasome component signature, 4.5E-19 (74:89, 195:206, 206:217, 231:242);ProSitePatterns: PS00854, Proteasome beta-type subunits signature., (70:117);Pr…	IPR000243: Peptidase T1A, proteasome beta-subunit (74:89, 195:206, 206:217, 231:242);IPR001353: Proteasome, subunit alpha/beta (64:245);IPR016050: Proteasome beta-type subunit, conserved site (70:117);IPR023333: Proteasome B-type subunit (66:245);IPR029055: Nucleophile aminohydrolases, N-terminal (45:265, 59:271)	Reactome: R-HSA-1169091, R-HSA-1234176, R-HSA-1236974, R-HSA-1236978, R-HSA-174084, R-HSA-174113, R-HSA-174154, R-HSA-174178, R-HSA-174184, R-HSA-180534, R-HSA-180585, R-HSA-187577, R-HSA-195253, R-HSA-202424, R-HSA-211733, R-HSA-2467813, R-HSA-2871837, R-HSA-349425, R-HSA-350562, R-HSA-382556, R-HSA-446652, R-HSA-450408, R-HSA-4608870, R-HSA-4641257, R-HSA-4641258, R-HSA-5358346, R-HSA-5362768, …
g11293	GO:0004175, GO:0004298, GO:0005839, GO:0051603	GO:0004175	endopeptidase activity	11/807	14/10666	1.28475770954479e-10	4.14793203367317e-09	3.40026100571252e-09	g11293/g11646/g13240/g13361/g4076/g4362/g5793/g7161/g7764/g8087/g8196	11	CRK98632.1	CLUMA_CG011989, isoform A [Clunio marinus] emb|CRK98632.1|2e-143; PREDICTED: proteasome subunit beta type-5 [Trib... ref|XP_970194.1|8e-123; PREDICTED: proteasome subunit beta type-5 [C... ref|XP_015602055.1|8e-122; AAEL013236-PA [Aedes aegypti] gb|EAT34534.1|1e-121; PREDICTED: proteasome subunit beta type-5 [M... ref|XP_014296261.1|1e-121; proteasome subunit beta type-5 [Athalia rosae] ref|XP_01…	CDD: cd03761, proteasome_beta_type_5, 2.29163E-119 (67:254);Gene3D: G3DSA:3.60.20.10, 4.6E-57 (59:271);PANTHER: PTHR11599, 4.6E-106 (34:270); PTHR11599:SF63, 4.6E-106 (34:270);Pfam: PF00227, Proteasome subunit, 6.9E-44 (64:245);PRINTS: PR00141, Proteasome component signature, 4.5E-19 (74:89, 195:206, 206:217, 231:242);ProSitePatterns: PS00854, Proteasome beta-type subunits signature., (70:117);Pr…	IPR000243: Peptidase T1A, proteasome beta-subunit (74:89, 195:206, 206:217, 231:242);IPR001353: Proteasome, subunit alpha/beta (64:245);IPR016050: Proteasome beta-type subunit, conserved site (70:117);IPR023333: Proteasome B-type subunit (66:245);IPR029055: Nucleophile aminohydrolases, N-terminal (45:265, 59:271)	Reactome: R-HSA-1169091, R-HSA-1234176, R-HSA-1236974, R-HSA-1236978, R-HSA-174084, R-HSA-174113, R-HSA-174154, R-HSA-174178, R-HSA-174184, R-HSA-180534, R-HSA-180585, R-HSA-187577, R-HSA-195253, R-HSA-202424, R-HSA-211733, R-HSA-2467813, R-HSA-2871837, R-HSA-349425, R-HSA-350562, R-HSA-382556, R-HSA-446652, R-HSA-450408, R-HSA-4608870, R-HSA-4641257, R-HSA-4641258, R-HSA-5358346, R-HSA-5362768, …
g11293	GO:0004175, GO:0004298, GO:0005839, GO:0051603	GO:0004298	threonine-type endopeptidase activity	13/807	16/10666	1.0992353010182e-12	8.28090593433714e-11	6.78826010453347e-11	g11293/g11646/g13240/g13361/g4076/g4362/g5793/g7161/g7711/g7764/g8087/g8196/g9583	13	CRK98632.1	CLUMA_CG011989, isoform A [Clunio marinus] emb|CRK98632.1|2e-143; PREDICTED: proteasome subunit beta type-5 [Trib... ref|XP_970194.1|8e-123; PREDICTED: proteasome subunit beta type-5 [C... ref|XP_015602055.1|8e-122; AAEL013236-PA [Aedes aegypti] gb|EAT34534.1|1e-121; PREDICTED: proteasome subunit beta type-5 [M... ref|XP_014296261.1|1e-121; proteasome subunit beta type-5 [Athalia rosae] ref|XP_01…	CDD: cd03761, proteasome_beta_type_5, 2.29163E-119 (67:254);Gene3D: G3DSA:3.60.20.10, 4.6E-57 (59:271);PANTHER: PTHR11599, 4.6E-106 (34:270); PTHR11599:SF63, 4.6E-106 (34:270);Pfam: PF00227, Proteasome subunit, 6.9E-44 (64:245);PRINTS: PR00141, Proteasome component signature, 4.5E-19 (74:89, 195:206, 206:217, 231:242);ProSitePatterns: PS00854, Proteasome beta-type subunits signature., (70:117);Pr…	IPR000243: Peptidase T1A, proteasome beta-subunit (74:89, 195:206, 206:217, 231:242);IPR001353: Proteasome, subunit alpha/beta (64:245);IPR016050: Proteasome beta-type subunit, conserved site (70:117);IPR023333: Proteasome B-type subunit (66:245);IPR029055: Nucleophile aminohydrolases, N-terminal (45:265, 59:271)	Reactome: R-HSA-1169091, R-HSA-1234176, R-HSA-1236974, R-HSA-1236978, R-HSA-174084, R-HSA-174113, R-HSA-174154, R-HSA-174178, R-HSA-174184, R-HSA-180534, R-HSA-180585, R-HSA-187577, R-HSA-195253, R-HSA-202424, R-HSA-211733, R-HSA-2467813, R-HSA-2871837, R-HSA-349425, R-HSA-350562, R-HSA-382556, R-HSA-446652, R-HSA-450408, R-HSA-4608870, R-HSA-4641257, R-HSA-4641258, R-HSA-5358346, R-HSA-5362768, …
g11293	GO:0004175, GO:0004298, GO:0005839, GO:0051603	GO:0005839	proteasome core complex	13/807	16/10666	1.0992353010182e-12	8.28090593433714e-11	6.78826010453347e-11	g11293/g11646/g13240/g13361/g4076/g4362/g5793/g7161/g7711/g7764/g8087/g8196/g9583	13	CRK98632.1	CLUMA_CG011989, isoform A [Clunio marinus] emb|CRK98632.1|2e-143; PREDICTED: proteasome subunit beta type-5 [Trib... ref|XP_970194.1|8e-123; PREDICTED: proteasome subunit beta type-5 [C... ref|XP_015602055.1|8e-122; AAEL013236-PA [Aedes aegypti] gb|EAT34534.1|1e-121; PREDICTED: proteasome subunit beta type-5 [M... ref|XP_014296261.1|1e-121; proteasome subunit beta type-5 [Athalia rosae] ref|XP_01…	CDD: cd03761, proteasome_beta_type_5, 2.29163E-119 (67:254);Gene3D: G3DSA:3.60.20.10, 4.6E-57 (59:271);PANTHER: PTHR11599, 4.6E-106 (34:270); PTHR11599:SF63, 4.6E-106 (34:270);Pfam: PF00227, Proteasome subunit, 6.9E-44 (64:245);PRINTS: PR00141, Proteasome component signature, 4.5E-19 (74:89, 195:206, 206:217, 231:242);ProSitePatterns: PS00854, Proteasome beta-type subunits signature., (70:117);Pr…	IPR000243: Peptidase T1A, proteasome beta-subunit (74:89, 195:206, 206:217, 231:242);IPR001353: Proteasome, subunit alpha/beta (64:245);IPR016050: Proteasome beta-type subunit, conserved site (70:117);IPR023333: Proteasome B-type subunit (66:245);IPR029055: Nucleophile aminohydrolases, N-terminal (45:265, 59:271)	Reactome: R-HSA-1169091, R-HSA-1234176, R-HSA-1236974, R-HSA-1236978, R-HSA-174084, R-HSA-174113, R-HSA-174154, R-HSA-174178, R-HSA-174184, R-HSA-180534, R-HSA-180585, R-HSA-187577, R-HSA-195253, R-HSA-202424, R-HSA-211733, R-HSA-2467813, R-HSA-2871837, R-HSA-349425, R-HSA-350562, R-HSA-382556, R-HSA-446652, R-HSA-450408, R-HSA-4608870, R-HSA-4641257, R-HSA-4641258, R-HSA-5358346, R-HSA-5362768, …
g11302	NA	NA	NA	NA	NA	NA	NA	NA	NA	NA	*	*	MobiDBLite: consensus disorder prediction (1:39);PANTHER: PTHR12850, 5.4E-49 (1:114); PTHR12850:SF5, 5.4E-49 (1:114);Pfam: PF03297, S25 ribosomal protein, 1.9E-43 (13:110);ProDom: PD012268, RIBOSOMAL S25 40S RIBONUCLEOPROTEIN S25 MULTIGENE FAMILY TRANSCRIPTION STRAIN DIRECT, 2.0E-28 (47:114)	IPR004977: Ribosomal protein S25 (1:114, 13:110, 47:114)	Reactome: R-HSA-156827, R-HSA-156902, R-HSA-1799339, R-HSA-192823, R-HSA-2408557, R-HSA-6791226, R-HSA-72649, R-HSA-72689, R-HSA-72695, R-HSA-72702, R-HSA-72706, R-HSA-72764, R-HSA-975956, R-HSA-975957
g11326	GO:0008289, GO:0005215, GO:0006810	GO:0005215	transporter activity	10/807	187/10666	0.90830336559474	0.999985906727115	0.819736933320784	g10221/g11326/g1469/g1915/g3488/g5744/g6534/g6957/g7549/g9188	10	*	*	Gene3D: G3DSA:2.40.128.20, 1.3E-41 (3:131);PANTHER: PTHR11955, 2.4E-37 (5:130); PTHR11955:SF92, 2.4E-37 (5:130);Pfam: PF00061, Lipocalin / cytosolic fatty-acid binding protein family, 2.8E-13 (8:126);PRINTS: PR00178, Fatty acid-binding protein signature, 5.6E-17 (5:27, 65:81, 111:131);ProSitePatterns: PS00214, Cytosolic fatty-acid binding proteins signature., (7:24);SUPERFAMILY: SSF50814, 1.66E-3…	IPR000463: Cytosolic fatty-acid binding (5:27, 65:81, 111:131, 7:24);IPR000566: Lipocalin/cytosolic fatty-acid binding domain (8:126);IPR012674: Calycin (3:131, 5:130);IPR031259: Intracellular lipid binding protein (5:130)	*
g11326	GO:0008289, GO:0005215, GO:0006810	GO:0008289	lipid binding	4/807	18/10666	0.0423968335082851	0.199618424434842	0.163636901260048	g10221/g11326/g3488/g7080	4	*	*	Gene3D: G3DSA:2.40.128.20, 1.3E-41 (3:131);PANTHER: PTHR11955, 2.4E-37 (5:130); PTHR11955:SF92, 2.4E-37 (5:130);Pfam: PF00061, Lipocalin / cytosolic fatty-acid binding protein family, 2.8E-13 (8:126);PRINTS: PR00178, Fatty acid-binding protein signature, 5.6E-17 (5:27, 65:81, 111:131);ProSitePatterns: PS00214, Cytosolic fatty-acid binding proteins signature., (7:24);SUPERFAMILY: SSF50814, 1.66E-3…	IPR000463: Cytosolic fatty-acid binding (5:27, 65:81, 111:131, 7:24);IPR000566: Lipocalin/cytosolic fatty-acid binding domain (8:126);IPR012674: Calycin (3:131, 5:130);IPR031259: Intracellular lipid binding protein (5:130)	*
g11326	GO:0008289, GO:0005215, GO:0006810	GO:0006810	transport	15/807	236/10666	0.795479240549055	0.999985906727115	0.819736933320784	g10221/g10691/g10729/g11326/g12919/g1469/g2316/g3488/g4969/g5612/g5744/g6957/g7815/g9188/g9775	15	*	*	Gene3D: G3DSA:2.40.128.20, 1.3E-41 (3:131);PANTHER: PTHR11955, 2.4E-37 (5:130); PTHR11955:SF92, 2.4E-37 (5:130);Pfam: PF00061, Lipocalin / cytosolic fatty-acid binding protein family, 2.8E-13 (8:126);PRINTS: PR00178, Fatty acid-binding protein signature, 5.6E-17 (5:27, 65:81, 111:131);ProSitePatterns: PS00214, Cytosolic fatty-acid binding proteins signature., (7:24);SUPERFAMILY: SSF50814, 1.66E-3…	IPR000463: Cytosolic fatty-acid binding (5:27, 65:81, 111:131, 7:24);IPR000566: Lipocalin/cytosolic fatty-acid binding domain (8:126);IPR012674: Calycin (3:131, 5:130);IPR031259: Intracellular lipid binding protein (5:130)	*
g11335	GO:0005242, GO:0006813, GO:0016021	GO:0006813	potassium ion transport	2/807	32/10666	0.708550426506808	0.999985906727115	0.819736933320784	g11335/g8730	2	CRK98501.1	CLUMA_CG011858, isoform A [Clunio marinus] emb|CRK98501.1|0; CLUMA_CG011858, isoform B [Clunio marinus] emb|CRK98502.1|0; hypothetical protein FF38_09173 [Lucilia cuprina] gb|KNC28941.1|0; Kir1 [Anopheles gambiae] gb|AIF73577.1|0; PREDICTED: G protein-activated inward rectif... ref|XP_005183499.1|0; PREDICTED: G protein-activated inward rectif... ref|XP_013099212.1|0; PREDICTED: G protein-activat…	Gene3D: G3DSA:1.10.287.70, 5.6E-27 (115:253); G3DSA:2.60.40.1400, 1.1E-81 (254:445);MobiDBLite: consensus disorder prediction (1:21, 34:62, 434:480, 494:541);PANTHER: PTHR11767, 6.7E-173 (89:448); PTHR11767:SF93, 6.7E-173 (89:448);Pfam: PF01007, Inward rectifier potassium channel, 1.0E-145 (107:445);PRINTS: PR01320, Inward rectifier K+ channel superfamily signature, 9.6E-54 (139:165, 205:227, 334…	IPR013518: Potassium channel, inwardly rectifying, Kir, cytoplasmic (254:445);IPR014756: Immunoglobulin E-set (241:441);IPR016449: Potassium channel, inwardly rectifying, Kir (107:445, 139:165, 205:227, 334:352, 365:385, 386:403, 412:426, 89:448)	*
g11335	GO:0005242, GO:0006813, GO:0016021	GO:0016021	integral component of membrane	44/807	890/10666	0.999557325889081	0.999985906727115	0.819736933320784	g10886/g10894/g11046/g11335/g11785/g12107/g12300/g12545/g12747/g13531/g13623/g13740/g14216/g15541/g16077/g16299/g1823/g1915/g2314/g2316/g2353/g2393/g3819/g4107/g4118/g4363/g4566/g4624/g5486/g5744/g5985/g6534/g7000/g7008/g7019/g715/g7197/g7239/g7364/g7549/g7772/g7815/g8131/g9081	44	CRK98501.1	CLUMA_CG011858, isoform A [Clunio marinus] emb|CRK98501.1|0; CLUMA_CG011858, isoform B [Clunio marinus] emb|CRK98502.1|0; hypothetical protein FF38_09173 [Lucilia cuprina] gb|KNC28941.1|0; Kir1 [Anopheles gambiae] gb|AIF73577.1|0; PREDICTED: G protein-activated inward rectif... ref|XP_005183499.1|0; PREDICTED: G protein-activated inward rectif... ref|XP_013099212.1|0; PREDICTED: G protein-activat…	Gene3D: G3DSA:1.10.287.70, 5.6E-27 (115:253); G3DSA:2.60.40.1400, 1.1E-81 (254:445);MobiDBLite: consensus disorder prediction (1:21, 34:62, 434:480, 494:541);PANTHER: PTHR11767, 6.7E-173 (89:448); PTHR11767:SF93, 6.7E-173 (89:448);Pfam: PF01007, Inward rectifier potassium channel, 1.0E-145 (107:445);PRINTS: PR01320, Inward rectifier K+ channel superfamily signature, 9.6E-54 (139:165, 205:227, 334…	IPR013518: Potassium channel, inwardly rectifying, Kir, cytoplasmic (254:445);IPR014756: Immunoglobulin E-set (241:441);IPR016449: Potassium channel, inwardly rectifying, Kir (107:445, 139:165, 205:227, 334:352, 365:385, 386:403, 412:426, 89:448)	*
g11381	GO:0003676	GO:0003676	nucleic acid binding	54/807	989/10666	0.997428936992623	0.999985906727115	0.819736933320784	g10394/g10396/g10508/g10811/g11050/g11381/g11655/g1183/g12059/g12271/g12715/g12717/g13254/g13447/g14057/g14065/g14102/g15046/g15285/g15286/g15400/g1641/g1651/g16994/g17465/g1872/g2004/g2035/g2169/g2258/g2330/g2769/g2771/g293/g3066/g382/g383/g384/g441/g4493/g4789/g4866/g558/g5773/g6009/g6095/g6343/g6631/g789/g7900/g8193/g8254/g8754/g9495	54	CRK90813.1	CLUMA_CG004503, isoform A [Clunio marinus] emb|CRK90813.1|1e-121; ASF/SF2 protein [Chironomus tentans] emb|CAQ34907.1|2e-112; arginine/serine-rich splicing factor [Anopheles d... gb|ETN66014.1|2e-109; serine/arginine-rich splicing factor 1A [Aed... ref|XP_001657837.1|2e-107; PREDICTED: serine/arginine-rich splicing fac... ref|XP_019527329.1|3e-105; arginine/serine-rich splicing factor [Culex ... …	CDD: cd12601, RRM2_SRSF1_like, 2.65438E-49 (119:192);Gene3D: G3DSA:3.30.70.330, 2.0E-22 (2:106), G3DSA:3.30.70.330, 2.8E-13 (107:233);MobiDBLite: consensus disorder prediction (83:118, 190:250);PANTHER: PTHR43933, 3.3E-96 (6:246);Pfam: PF00076, RNA recognition motif. (a.k.a. RRM, RBD, or RNP domain), 2.1E-16 (12:78), PF00076, RNA recognition motif. (a.k.a. RRM, RBD, or RNP domain), 7.1E-11 (121:1…	IPR000504: RNA recognition motif domain (10:84, 11:80, 119:193, 12:78, 120:186, 121:182);IPR035979: RNA-binding domain superfamily (8:191)	*
g11383	GO:0005509	GO:0005509	calcium ion binding	15/807	169/10666	0.297287682598916	0.761854630159043	0.624529179822969	g10954/g11383/g11560/g11848/g12795/g16754/g17813/g1963/g2335/g2551/g2759/g5566/g5972/g6533/g8383	15	CRK90558.1	CLUMA_CG004261, isoform A [Clunio marinus] emb|CRK90558.1|3e-120; myosin regulatory light chain sqh [Ceratitis... ref|XP_004527246.1|2e-114; PREDICTED: myosin regulatory light chain sqh... ref|XP_011187052.1|6e-114; PREDICTED: myosin regulatory light chain sqh... ref|XP_005179403.1|2e-113; PREDICTED: myosin regulatory light chain sqh... ref|XP_013117967.1|2e-113; PREDICTED: myosin regulatory ligh…	CDD: cd00051, EFh, 1.74751E-8 (35:79);Gene3D: G3DSA:1.10.238.10, 0.011 (18:46), G3DSA:1.10.238.10, 7.2E-16 (47:82), G3DSA:1.10.238.10, 1.7E-9 (83:118), G3DSA:1.10.238.10, 2.0E-11 (119:167);PANTHER: PTHR23049, 1.8E-95 (1:172); PTHR23049:SF58, 1.8E-95 (1:172);Pfam: PF13202, EF hand, 0.12 (106:123); PF13499, EF-hand domain pair, 3.2E-7 (36:78);ProSitePatterns: PS00018, EF-hand calcium-binding domain…	IPR002048: EF-hand domain (100:135, 104:132, 106:123, 31:66, 35:63, 35:79, 36:78);IPR011992: EF-hand domain pair (28:166);IPR018247: EF-Hand 1, calcium-binding site (44:56)	*
g11384	GO:0008376, GO:0032580	NA	NA	NA	NA	NA	NA	NA	NA	NA	CRK90555.1	CLUMA_CG004259, isoform A [Clunio marinus] emb|CRK90555.1|0; CLUMA_CG004259, isoform B [Clunio marinus] emb|CRK90556.1|0; PREDICTED: chondroitin sulfate synthase 1-li... ref|XP_019542414.1|0; PREDICTED: chondroitin sulfate synthase 1-li... ref|XP_019530887.1|0; PREDICTED: chondroitin sulfate synthase 1-li... ref|XP_019530888.1|0; chondroitin sulfate synthase 1 isoform X2 [A... ref|XP_021697828.1|…	Coils (370:390);Gene3D: G3DSA:3.90.550.10, 0.0018 (116:274), G3DSA:3.90.550.10, 9.9E-16 (434:813);PANTHER: PTHR12369, 3.0E-246 (6:810); PTHR12369:SF11, 3.0E-246 (6:810);Pfam: PF05679, Chondroitin N-acetylgalactosaminyltransferase, 6.6E-160 (219:802);SUPERFAMILY: SSF53448, 1.69E-15 (483:547, 576:638, 685:793)	IPR008428: Chondroitin N-acetylgalactosaminyltransferase (219:802);IPR029044: Nucleotide-diphospho-sugar transferases (116:274, 434:813, 483:547, 576:638, 685:793)	*
g11392	NA	NA	NA	NA	NA	NA	NA	NA	NA	NA	*	*	MobiDBLite: consensus disorder prediction (15:79, 115:141);PANTHER: PTHR34930, 3.0E-31 (2:143, 152:168); PTHR34930:SF6, 3.0E-31 (2:143, 152:168);Pfam: PF17054, Microtubule-Associated protein Jupiter, 3.4E-23 (12:144)	IPR033335: Microtubule-associated protein Jupiter (12:144, 2:143, 152:168)	*
g11396	NA	NA	NA	NA	NA	NA	NA	NA	NA	NA	*	*	MobiDBLite: consensus disorder prediction (1:20);PANTHER: PTHR16768, 3.6E-37 (23:149); PTHR16768:SF5, 3.6E-37 (23:149);Pfam: PF06625, Protein of unknown function (DUF1151), 4.1E-34 (31:144)	IPR009533: Protein of unknown function DUF1151 (23:149, 31:144)	*
g11431	GO:0003735, GO:0003723, GO:0006412, GO:0005840, GO:0015935	GO:0003735	structural constituent of ribosome	20/807	123/10666	0.000874518788222206	0.00859309765818342	0.00704417879757933	g10224/g10508/g10569/g10871/g11017/g11431/g11474/g12499/g13545/g14071/g14286/g14568/g3358/g6187/g7191/g7619/g9066/g9715/g9779/g9796	20	*	*	Gene3D: G3DSA:3.30.860.10, 1.4E-39 (44:140);Hamap: MF_00531, 30S ribosomal protein S19 [rpsS]., 21.446 (44:137);PANTHER: PTHR11880, 3.2E-78 (6:148); PTHR11880:SF2, 3.2E-78 (6:148);Pfam: PF00203, Ribosomal protein S19, 2.2E-35 (46:131);PIRSF: PIRSF002144, 2.3E-40 (1:148);PRINTS: PR00975, Ribosomal protein S19 family signature, 6.8E-14 (81:100, 101:113, 113:128);ProSitePatterns: PS00323, Ribosomal …	IPR002222: Ribosomal protein S19/S15 (1:148, 44:137, 46:131, 6:148, 81:100, 101:113, 113:128);IPR005713: Ribosomal protein S19A/S15e (15:148);IPR020934: Ribosomal protein S19 conserved site (101:125);IPR023575: Ribosomal protein S19, superfamily (44:140, 52:132)	Reactome: R-HSA-156827, R-HSA-156902, R-HSA-1799339, R-HSA-192823, R-HSA-2408557, R-HSA-6791226, R-HSA-72649, R-HSA-72689, R-HSA-72695, R-HSA-72702, R-HSA-72706, R-HSA-72764, R-HSA-975956, R-HSA-975957
g11431	GO:0003735, GO:0003723, GO:0006412, GO:0005840, GO:0015935	GO:0003723	RNA binding	14/807	157/10666	0.300022398602455	0.761854630159043	0.624529179822969	g10173/g10225/g10508/g11431/g11507/g1641/g17126/g2701/g3358/g441/g7768/g8193/g8376/g9775	14	*	*	Gene3D: G3DSA:3.30.860.10, 1.4E-39 (44:140);Hamap: MF_00531, 30S ribosomal protein S19 [rpsS]., 21.446 (44:137);PANTHER: PTHR11880, 3.2E-78 (6:148); PTHR11880:SF2, 3.2E-78 (6:148);Pfam: PF00203, Ribosomal protein S19, 2.2E-35 (46:131);PIRSF: PIRSF002144, 2.3E-40 (1:148);PRINTS: PR00975, Ribosomal protein S19 family signature, 6.8E-14 (81:100, 101:113, 113:128);ProSitePatterns: PS00323, Ribosomal …	IPR002222: Ribosomal protein S19/S15 (1:148, 44:137, 46:131, 6:148, 81:100, 101:113, 113:128);IPR005713: Ribosomal protein S19A/S15e (15:148);IPR020934: Ribosomal protein S19 conserved site (101:125);IPR023575: Ribosomal protein S19, superfamily (44:140, 52:132)	Reactome: R-HSA-156827, R-HSA-156902, R-HSA-1799339, R-HSA-192823, R-HSA-2408557, R-HSA-6791226, R-HSA-72649, R-HSA-72689, R-HSA-72695, R-HSA-72702, R-HSA-72706, R-HSA-72764, R-HSA-975956, R-HSA-975957
g11431	GO:0003735, GO:0003723, GO:0006412, GO:0005840, GO:0015935	GO:0015935	small ribosomal subunit	3/807	11/10666	0.0450078891863037	0.203435659122093	0.16676607361662	g11431/g9066/g9715	3	*	*	Gene3D: G3DSA:3.30.860.10, 1.4E-39 (44:140);Hamap: MF_00531, 30S ribosomal protein S19 [rpsS]., 21.446 (44:137);PANTHER: PTHR11880, 3.2E-78 (6:148); PTHR11880:SF2, 3.2E-78 (6:148);Pfam: PF00203, Ribosomal protein S19, 2.2E-35 (46:131);PIRSF: PIRSF002144, 2.3E-40 (1:148);PRINTS: PR00975, Ribosomal protein S19 family signature, 6.8E-14 (81:100, 101:113, 113:128);ProSitePatterns: PS00323, Ribosomal …	IPR002222: Ribosomal protein S19/S15 (1:148, 44:137, 46:131, 6:148, 81:100, 101:113, 113:128);IPR005713: Ribosomal protein S19A/S15e (15:148);IPR020934: Ribosomal protein S19 conserved site (101:125);IPR023575: Ribosomal protein S19, superfamily (44:140, 52:132)	Reactome: R-HSA-156827, R-HSA-156902, R-HSA-1799339, R-HSA-192823, R-HSA-2408557, R-HSA-6791226, R-HSA-72649, R-HSA-72689, R-HSA-72695, R-HSA-72702, R-HSA-72706, R-HSA-72764, R-HSA-975956, R-HSA-975957
g11431	GO:0003735, GO:0003723, GO:0006412, GO:0005840, GO:0015935	GO:0006412	translation	20/807	119/10666	0.0005675216061426	0.00610761347562989	0.00500670690130815	g10224/g10508/g10569/g10871/g11017/g11431/g11474/g12499/g13545/g14071/g14286/g14568/g3358/g6187/g7191/g7619/g9066/g9715/g9779/g9796	20	*	*	Gene3D: G3DSA:3.30.860.10, 1.4E-39 (44:140);Hamap: MF_00531, 30S ribosomal protein S19 [rpsS]., 21.446 (44:137);PANTHER: PTHR11880, 3.2E-78 (6:148); PTHR11880:SF2, 3.2E-78 (6:148);Pfam: PF00203, Ribosomal protein S19, 2.2E-35 (46:131);PIRSF: PIRSF002144, 2.3E-40 (1:148);PRINTS: PR00975, Ribosomal protein S19 family signature, 6.8E-14 (81:100, 101:113, 113:128);ProSitePatterns: PS00323, Ribosomal …	IPR002222: Ribosomal protein S19/S15 (1:148, 44:137, 46:131, 6:148, 81:100, 101:113, 113:128);IPR005713: Ribosomal protein S19A/S15e (15:148);IPR020934: Ribosomal protein S19 conserved site (101:125);IPR023575: Ribosomal protein S19, superfamily (44:140, 52:132)	Reactome: R-HSA-156827, R-HSA-156902, R-HSA-1799339, R-HSA-192823, R-HSA-2408557, R-HSA-6791226, R-HSA-72649, R-HSA-72689, R-HSA-72695, R-HSA-72702, R-HSA-72706, R-HSA-72764, R-HSA-975956, R-HSA-975957
g11431	GO:0003735, GO:0003723, GO:0006412, GO:0005840, GO:0015935	GO:0005840	ribosome	20/807	108/10666	0.000149676846047422	0.00198982160039514	0.00163115324485116	g10224/g10508/g10569/g10871/g11017/g11431/g11474/g12499/g13545/g14071/g14286/g14568/g3358/g6187/g7191/g7619/g9066/g9715/g9779/g9796	20	*	*	Gene3D: G3DSA:3.30.860.10, 1.4E-39 (44:140);Hamap: MF_00531, 30S ribosomal protein S19 [rpsS]., 21.446 (44:137);PANTHER: PTHR11880, 3.2E-78 (6:148); PTHR11880:SF2, 3.2E-78 (6:148);Pfam: PF00203, Ribosomal protein S19, 2.2E-35 (46:131);PIRSF: PIRSF002144, 2.3E-40 (1:148);PRINTS: PR00975, Ribosomal protein S19 family signature, 6.8E-14 (81:100, 101:113, 113:128);ProSitePatterns: PS00323, Ribosomal …	IPR002222: Ribosomal protein S19/S15 (1:148, 44:137, 46:131, 6:148, 81:100, 101:113, 113:128);IPR005713: Ribosomal protein S19A/S15e (15:148);IPR020934: Ribosomal protein S19 conserved site (101:125);IPR023575: Ribosomal protein S19, superfamily (44:140, 52:132)	Reactome: R-HSA-156827, R-HSA-156902, R-HSA-1799339, R-HSA-192823, R-HSA-2408557, R-HSA-6791226, R-HSA-72649, R-HSA-72689, R-HSA-72695, R-HSA-72702, R-HSA-72706, R-HSA-72764, R-HSA-975956, R-HSA-975957
g11474	GO:0003735, GO:0005622, GO:0005840, GO:0006412	GO:0005840	ribosome	20/807	108/10666	0.000149676846047422	0.00198982160039514	0.00163115324485116	g10224/g10508/g10569/g10871/g11017/g11431/g11474/g12499/g13545/g14071/g14286/g14568/g3358/g6187/g7191/g7619/g9066/g9715/g9779/g9796	20	AFH74321.1	ribosomal protein S6, partial [Chironomus riparius] gb|AFH74321.1|2e-141; CLUMA_CG010312, isoform A [Clunio marinus] emb|CRK96943.1|2e-136; 40S ribosomal protein S6 [Orchesella cincta] gb|ODM88323.1|4e-135; PREDICTED: 40S ribosomal protein S6 [Anoplop... ref|XP_018577618.1|2e-133; PREDICTED: 40S ribosomal protein S6 [Agrilus... ref|XP_018322556.1|5e-133; ribosomal protein S6 [Riptortus pedestris]…	Coils (203:223);MobiDBLite: consensus disorder prediction (218:350);PANTHER: PTHR11502, 4.4E-118 (1:244, 243:316); PTHR11502:SF6, 4.4E-118 (1:244, 243:316);Pfam: PF01092, Ribosomal protein S6e, 1.8E-61 (1:126);ProSitePatterns: PS00578, Ribosomal protein S6e signature., (52:63);SMART: SM01405, 4.9E-83 (1:126)	IPR001377: Ribosomal protein S6e (1:126, 1:244, 243:316);IPR018282: Ribosomal protein S6e, conserved site (52:63)	Reactome: R-HSA-156827, R-HSA-156902, R-HSA-166208, R-HSA-1799339, R-HSA-192823, R-HSA-2408557, R-HSA-6790901, R-HSA-6791226, R-HSA-72649, R-HSA-72689, R-HSA-72695, R-HSA-72702, R-HSA-72706, R-HSA-72764, R-HSA-975956, R-HSA-975957
g11474	GO:0003735, GO:0005622, GO:0005840, GO:0006412	GO:0005622	intracellular	27/807	222/10666	0.00949706313469915	0.0670730083888127	0.0549829970956266	g10224/g10508/g10569/g11017/g11474/g11848/g12199/g12499/g12919/g13545/g14071/g14286/g14568/g14597/g2351/g392/g6187/g634/g6895/g7191/g7619/g8352/g9024/g9066/g9775/g9779/g9796	27	AFH74321.1	ribosomal protein S6, partial [Chironomus riparius] gb|AFH74321.1|2e-141; CLUMA_CG010312, isoform A [Clunio marinus] emb|CRK96943.1|2e-136; 40S ribosomal protein S6 [Orchesella cincta] gb|ODM88323.1|4e-135; PREDICTED: 40S ribosomal protein S6 [Anoplop... ref|XP_018577618.1|2e-133; PREDICTED: 40S ribosomal protein S6 [Agrilus... ref|XP_018322556.1|5e-133; ribosomal protein S6 [Riptortus pedestris]…	Coils (203:223);MobiDBLite: consensus disorder prediction (218:350);PANTHER: PTHR11502, 4.4E-118 (1:244, 243:316); PTHR11502:SF6, 4.4E-118 (1:244, 243:316);Pfam: PF01092, Ribosomal protein S6e, 1.8E-61 (1:126);ProSitePatterns: PS00578, Ribosomal protein S6e signature., (52:63);SMART: SM01405, 4.9E-83 (1:126)	IPR001377: Ribosomal protein S6e (1:126, 1:244, 243:316);IPR018282: Ribosomal protein S6e, conserved site (52:63)	Reactome: R-HSA-156827, R-HSA-156902, R-HSA-166208, R-HSA-1799339, R-HSA-192823, R-HSA-2408557, R-HSA-6790901, R-HSA-6791226, R-HSA-72649, R-HSA-72689, R-HSA-72695, R-HSA-72702, R-HSA-72706, R-HSA-72764, R-HSA-975956, R-HSA-975957
g11474	GO:0003735, GO:0005622, GO:0005840, GO:0006412	GO:0003735	structural constituent of ribosome	20/807	123/10666	0.000874518788222206	0.00859309765818342	0.00704417879757933	g10224/g10508/g10569/g10871/g11017/g11431/g11474/g12499/g13545/g14071/g14286/g14568/g3358/g6187/g7191/g7619/g9066/g9715/g9779/g9796	20	AFH74321.1	ribosomal protein S6, partial [Chironomus riparius] gb|AFH74321.1|2e-141; CLUMA_CG010312, isoform A [Clunio marinus] emb|CRK96943.1|2e-136; 40S ribosomal protein S6 [Orchesella cincta] gb|ODM88323.1|4e-135; PREDICTED: 40S ribosomal protein S6 [Anoplop... ref|XP_018577618.1|2e-133; PREDICTED: 40S ribosomal protein S6 [Agrilus... ref|XP_018322556.1|5e-133; ribosomal protein S6 [Riptortus pedestris]…	Coils (203:223);MobiDBLite: consensus disorder prediction (218:350);PANTHER: PTHR11502, 4.4E-118 (1:244, 243:316); PTHR11502:SF6, 4.4E-118 (1:244, 243:316);Pfam: PF01092, Ribosomal protein S6e, 1.8E-61 (1:126);ProSitePatterns: PS00578, Ribosomal protein S6e signature., (52:63);SMART: SM01405, 4.9E-83 (1:126)	IPR001377: Ribosomal protein S6e (1:126, 1:244, 243:316);IPR018282: Ribosomal protein S6e, conserved site (52:63)	Reactome: R-HSA-156827, R-HSA-156902, R-HSA-166208, R-HSA-1799339, R-HSA-192823, R-HSA-2408557, R-HSA-6790901, R-HSA-6791226, R-HSA-72649, R-HSA-72689, R-HSA-72695, R-HSA-72702, R-HSA-72706, R-HSA-72764, R-HSA-975956, R-HSA-975957
g11474	GO:0003735, GO:0005622, GO:0005840, GO:0006412	GO:0006412	translation	20/807	119/10666	0.0005675216061426	0.00610761347562989	0.00500670690130815	g10224/g10508/g10569/g10871/g11017/g11431/g11474/g12499/g13545/g14071/g14286/g14568/g3358/g6187/g7191/g7619/g9066/g9715/g9779/g9796	20	AFH74321.1	ribosomal protein S6, partial [Chironomus riparius] gb|AFH74321.1|2e-141; CLUMA_CG010312, isoform A [Clunio marinus] emb|CRK96943.1|2e-136; 40S ribosomal protein S6 [Orchesella cincta] gb|ODM88323.1|4e-135; PREDICTED: 40S ribosomal protein S6 [Anoplop... ref|XP_018577618.1|2e-133; PREDICTED: 40S ribosomal protein S6 [Agrilus... ref|XP_018322556.1|5e-133; ribosomal protein S6 [Riptortus pedestris]…	Coils (203:223);MobiDBLite: consensus disorder prediction (218:350);PANTHER: PTHR11502, 4.4E-118 (1:244, 243:316); PTHR11502:SF6, 4.4E-118 (1:244, 243:316);Pfam: PF01092, Ribosomal protein S6e, 1.8E-61 (1:126);ProSitePatterns: PS00578, Ribosomal protein S6e signature., (52:63);SMART: SM01405, 4.9E-83 (1:126)	IPR001377: Ribosomal protein S6e (1:126, 1:244, 243:316);IPR018282: Ribosomal protein S6e, conserved site (52:63)	Reactome: R-HSA-156827, R-HSA-156902, R-HSA-166208, R-HSA-1799339, R-HSA-192823, R-HSA-2408557, R-HSA-6790901, R-HSA-6791226, R-HSA-72649, R-HSA-72689, R-HSA-72695, R-HSA-72702, R-HSA-72706, R-HSA-72764, R-HSA-975956, R-HSA-975957
g11507	GO:0003723, GO:0005488	GO:0005488	binding	20/807	214/10666	0.191096106311478	0.560879480862259	0.459780105411074	g10380/g10382/g11507/g13822/g15894/g16806/g17735/g1852/g2737/g3372/g3380/g3653/g3788/g3960/g4689/g5147/g5275/g8042/g8376/g8750	20	CRK98541.1	CLUMA_CG011892, isoform A [Clunio marinus] emb|CRK98541.1|0; AGAP003914-PA [Anopheles gambiae str. PEST] &gt;re... ref|XP_318367.5|0; AAEL012420-PA [Aedes aegypti] gb|EAT35419.1|0; maternal protein pumilio isoform X11 [Cerati... ref|XP_020717535.1|0; maternal protein pumilio isoform X10 [Cerati... ref|XP_020717534.1|0; maternal protein pumilio isoform X9 [Ceratit... ref|XP_020717533.1|0; maternal…	CDD: cd07920, Pumilio, 0.0 (386:704);Gene3D: G3DSA:1.25.10.10, 4.3E-119 (369:713);MobiDBLite: consensus disorder prediction (718:751);PANTHER: PTHR12537, 1.7E-214 (61:711); PTHR12537:SF12, 1.7E-214 (61:711);Pfam: PF00806, Pumilio-family RNA binding repeat, 9.3E-7 (394:425), PF00806, Pumilio-family RNA binding repeat, 4.8E-7 (428:457), PF00806, Pumilio-family RNA binding repeat, 4.0E-7 (464:497), …	IPR001313: Pumilio RNA-binding repeat (391:426, 394:425, 427:462, 428:457, 463:498, 464:497, 499:534, 500:533, 535:570, 537:568, 571:606, 575:604, 607:642, 609:639, 646:682, 647:682, 651:681, 683:718);IPR011989: Armadillo-like helical (369:713);IPR016024: Armadillo-type fold (372:705);IPR033133: Pumilio homology domain (371:708);IPR033712: Pumilio, RNA binding domain (386:704)	*
g11507	GO:0003723, GO:0005488	GO:0003723	RNA binding	14/807	157/10666	0.300022398602455	0.761854630159043	0.624529179822969	g10173/g10225/g10508/g11431/g11507/g1641/g17126/g2701/g3358/g441/g7768/g8193/g8376/g9775	14	CRK98541.1	CLUMA_CG011892, isoform A [Clunio marinus] emb|CRK98541.1|0; AGAP003914-PA [Anopheles gambiae str. PEST] &gt;re... ref|XP_318367.5|0; AAEL012420-PA [Aedes aegypti] gb|EAT35419.1|0; maternal protein pumilio isoform X11 [Cerati... ref|XP_020717535.1|0; maternal protein pumilio isoform X10 [Cerati... ref|XP_020717534.1|0; maternal protein pumilio isoform X9 [Ceratit... ref|XP_020717533.1|0; maternal…	CDD: cd07920, Pumilio, 0.0 (386:704);Gene3D: G3DSA:1.25.10.10, 4.3E-119 (369:713);MobiDBLite: consensus disorder prediction (718:751);PANTHER: PTHR12537, 1.7E-214 (61:711); PTHR12537:SF12, 1.7E-214 (61:711);Pfam: PF00806, Pumilio-family RNA binding repeat, 9.3E-7 (394:425), PF00806, Pumilio-family RNA binding repeat, 4.8E-7 (428:457), PF00806, Pumilio-family RNA binding repeat, 4.0E-7 (464:497), …	IPR001313: Pumilio RNA-binding repeat (391:426, 394:425, 427:462, 428:457, 463:498, 464:497, 499:534, 500:533, 535:570, 537:568, 571:606, 575:604, 607:642, 609:639, 646:682, 647:682, 651:681, 683:718);IPR011989: Armadillo-like helical (369:713);IPR016024: Armadillo-type fold (372:705);IPR033133: Pumilio homology domain (371:708);IPR033712: Pumilio, RNA binding domain (386:704)	*
g11512	NA	NA	NA	NA	NA	NA	NA	NA	NA	NA	*	*	PANTHER: PTHR22133, 1.1E-18 (11:85);Pfam: PF16020, Deltamethrin resistance, 1.1E-18 (34:85)	IPR031973: Deltamethrin resistance protein prag01 (34:85)	*
g11515	GO:0007094, GO:0004672, GO:0005515, GO:0005524, GO:0006468	GO:0006468	protein phosphorylation	15/807	253/10666	0.870281867383285	0.999985906727115	0.819736933320784	g10218/g10666/g10848/g11515/g12056/g12149/g13160/g15831/g2417/g3124/g3426/g5398/g7960/g8179/g8817	15	CRK98523.1	CLUMA_CG011876, isoform A [Clunio marinus] emb|CRK98523.1|0; CLUMA_CG012058, isoform A [Clunio marinus] emb|CRK98974.1|5e-146; hypothetical protein RP20_CCG026494 [Aedes albopi... gb|KXJ69591.1|2e-107; PREDICTED: uncharacterized protein LOC109406... ref|XP_019534961.1|2e-104; PREDICTED: uncharacterized protein LOC109404... ref|XP_019532926.1|2e-104; CLUMA_CG012642, isoform A [Clunio marinus] emb|…	Coils (23:50, 571:591);Gene3D: G3DSA:1.10.510.10, 9.0E-18 (1396:1546); G3DSA:1.25.40.10, 3.8E-5 (41:200); G3DSA:3.30.200.20, 7.0E-6 (1169:1395);MobiDBLite: consensus disorder prediction (546:596);PANTHER: PTHR14030, 2.8E-125 (2:798, 878:1572);Pfam: PF00069, Protein kinase domain, 7.4E-20 (1299:1510); PF08311, Mad3/BUB1 homology region 1, 2.8E-37 (36:157);ProSitePatterns: PS00108, Serine/Threonine…	IPR000719: Protein kinase domain (1298:1560, 1298:1583, 1299:1510);IPR008271: Serine/threonine-protein kinase, active site (1422:1434);IPR011009: Protein kinase-like domain superfamily (1296:1560);IPR011990: Tetratricopeptide-like helical domain superfamily (41:200);IPR013212: Mad3/Bub1 homology region 1 (33:157, 36:157, 40:202);IPR015661: Mitotic spindle checkpoint protein Bub1/Mad3 (2:798, 878:…	Reactome: R-HSA-141444, R-HSA-2467813, R-HSA-2500257, R-HSA-5663220, R-HSA-68877
g11515	GO:0007094, GO:0004672, GO:0005515, GO:0005524, GO:0006468	GO:0004672	protein kinase activity	15/807	250/10666	0.858901375668844	0.999985906727115	0.819736933320784	g10218/g10666/g10848/g11515/g12056/g12149/g13160/g15831/g2417/g3124/g3426/g5398/g7960/g8179/g8817	15	CRK98523.1	CLUMA_CG011876, isoform A [Clunio marinus] emb|CRK98523.1|0; CLUMA_CG012058, isoform A [Clunio marinus] emb|CRK98974.1|5e-146; hypothetical protein RP20_CCG026494 [Aedes albopi... gb|KXJ69591.1|2e-107; PREDICTED: uncharacterized protein LOC109406... ref|XP_019534961.1|2e-104; PREDICTED: uncharacterized protein LOC109404... ref|XP_019532926.1|2e-104; CLUMA_CG012642, isoform A [Clunio marinus] emb|…	Coils (23:50, 571:591);Gene3D: G3DSA:1.10.510.10, 9.0E-18 (1396:1546); G3DSA:1.25.40.10, 3.8E-5 (41:200); G3DSA:3.30.200.20, 7.0E-6 (1169:1395);MobiDBLite: consensus disorder prediction (546:596);PANTHER: PTHR14030, 2.8E-125 (2:798, 878:1572);Pfam: PF00069, Protein kinase domain, 7.4E-20 (1299:1510); PF08311, Mad3/BUB1 homology region 1, 2.8E-37 (36:157);ProSitePatterns: PS00108, Serine/Threonine…	IPR000719: Protein kinase domain (1298:1560, 1298:1583, 1299:1510);IPR008271: Serine/threonine-protein kinase, active site (1422:1434);IPR011009: Protein kinase-like domain superfamily (1296:1560);IPR011990: Tetratricopeptide-like helical domain superfamily (41:200);IPR013212: Mad3/Bub1 homology region 1 (33:157, 36:157, 40:202);IPR015661: Mitotic spindle checkpoint protein Bub1/Mad3 (2:798, 878:…	Reactome: R-HSA-141444, R-HSA-2467813, R-HSA-2500257, R-HSA-5663220, R-HSA-68877
g11515	GO:0007094, GO:0004672, GO:0005515, GO:0005524, GO:0006468	GO:0005524	ATP binding	52/807	707/10666	0.608932803780757	0.999985906727115	0.819736933320784	g10218/g10666/g10848/g10883/g11158/g11515/g12056/g12073/g12149/g12176/g12412/g13159/g13160/g13835/g1385/g14417/g15831/g15968/g1602/g16663/g17053/g17338/g1987/g2254/g2417/g2580/g2793/g3124/g3426/g3606/g3827/g5226/g5398/g553/g6010/g6095/g6491/g7327/g7540/g789/g7951/g7960/g7977/g8179/g8214/g8216/g8754/g8817/g9067/g9569/g9829/g9940	52	CRK98523.1	CLUMA_CG011876, isoform A [Clunio marinus] emb|CRK98523.1|0; CLUMA_CG012058, isoform A [Clunio marinus] emb|CRK98974.1|5e-146; hypothetical protein RP20_CCG026494 [Aedes albopi... gb|KXJ69591.1|2e-107; PREDICTED: uncharacterized protein LOC109406... ref|XP_019534961.1|2e-104; PREDICTED: uncharacterized protein LOC109404... ref|XP_019532926.1|2e-104; CLUMA_CG012642, isoform A [Clunio marinus] emb|…	Coils (23:50, 571:591);Gene3D: G3DSA:1.10.510.10, 9.0E-18 (1396:1546); G3DSA:1.25.40.10, 3.8E-5 (41:200); G3DSA:3.30.200.20, 7.0E-6 (1169:1395);MobiDBLite: consensus disorder prediction (546:596);PANTHER: PTHR14030, 2.8E-125 (2:798, 878:1572);Pfam: PF00069, Protein kinase domain, 7.4E-20 (1299:1510); PF08311, Mad3/BUB1 homology region 1, 2.8E-37 (36:157);ProSitePatterns: PS00108, Serine/Threonine…	IPR000719: Protein kinase domain (1298:1560, 1298:1583, 1299:1510);IPR008271: Serine/threonine-protein kinase, active site (1422:1434);IPR011009: Protein kinase-like domain superfamily (1296:1560);IPR011990: Tetratricopeptide-like helical domain superfamily (41:200);IPR013212: Mad3/Bub1 homology region 1 (33:157, 36:157, 40:202);IPR015661: Mitotic spindle checkpoint protein Bub1/Mad3 (2:798, 878:…	Reactome: R-HSA-141444, R-HSA-2467813, R-HSA-2500257, R-HSA-5663220, R-HSA-68877
g11541	NA	NA	NA	NA	NA	NA	NA	NA	NA	NA	*	*	Pfam: PF06522, NADH-ubiquinone reductase complex 1 MLRQ subunit, 3.3E-5 (10:46)	IPR010530: NADH-ubiquinone reductase complex 1 MLRQ subunit (10:46)	*
g11547	GO:0005739, GO:0005747	GO:0005739	mitochondrion	11/807	32/10666	1.27908330187165e-05	0.000222363712479226	0.000182282316703976	g11124/g11547/g12054/g1586/g3580/g3984/g4368/g603/g615/g6742/g9117	11	*	*	Pfam: PF15880, NADH dehydrogenase [ubiquinone] flavoprotein 3, mitochondrial, 6.7E-14 (52:82)	IPR026193: NADH-ubiquinone oxidoreductase flavoprotein 3 (52:82)	Reactome: R-HSA-611105, R-HSA-6799198
g11558	GO:0005747, GO:0006120	NA	NA	NA	NA	NA	NA	NA	NA	NA	CRK98059.1	CLUMA_CG011428, isoform A [Clunio marinus] emb|CRK98059.1|0; uncharacterized protein Dsimw501_GD20916, is... ref|XP_016035696.1|6e-172; GM26394 [Drosophila sechellia] &gt;gb|EDW43129.... ref|XP_002032143.1|8e-172; NADH dehydrogenase [ubiquinone] 1 alpha subc... ref|XP_020816845.1|1e-171; PREDICTED: NADH dehydrogenase [ubiquinone] 1... ref|XP_017846695.1|7e-171; uncharacterized protein Dere_GG1110…	Gene3D: G3DSA:3.40.50.300, 3.3E-45 (80:361);PANTHER: PTHR10513, 1.9E-115 (47:382); PTHR10513:SF15, 1.9E-115 (47:382);Pfam: PF01712, Deoxynucleoside kinase, 2.4E-29 (94:322);PIRSF: PIRSF000543, 2.1E-147 (18:411);SUPERFAMILY: SSF52540, 8.71E-34 (91:370)	IPR015828: NADH dehydrogenase [ubiquinone] 1 alpha subcomplex subunit 10, mitochondrial (18:411);IPR027417: P-loop containing nucleoside triphosphate hydrolase (91:370);IPR031314: Deoxynucleoside kinase domain (94:322)	Reactome: R-HSA-611105, R-HSA-6799198
g11560	GO:0005509, GO:0017110	GO:0005509	calcium ion binding	15/807	169/10666	0.297287682598916	0.761854630159043	0.624529179822969	g10954/g11383/g11560/g11848/g12795/g16754/g17813/g1963/g2335/g2551/g2759/g5566/g5972/g6533/g8383	15	CRK98073.1	CLUMA_CG011442, isoform A [Clunio marinus] emb|CRK98073.1|0; PREDICTED: apyrase [Drosophila rhopaloa] ref|XP_016978315.1|2e-132; uncharacterized protein Dere_GG18156 [Drosop... ref|XP_001980563.1|7e-132; PREDICTED: apyrase [Drosophila bipectinata] ref|XP_017090393.1|3e-131; PREDICTED: soluble calcium-activated nucleot... ref|XP_017008574.1|1e-130; GM23945 [Drosophila sechellia] &gt;gb|EDW42607...…	PANTHER: PTHR13023, 2.3E-138 (31:405); PTHR13023:SF3, 2.3E-138 (31:405);Pfam: PF06079, Apyrase, 2.2E-121 (114:405);SUPERFAMILY: SSF101887, 3.14E-119 (86:405)	IPR009283: Apyrase (114:405, 31:405);IPR036258: Apyrase-like superfamily (86:405)	KEGG: 00230+3.6.1.6, 00240+3.6.1.6;MetaCyc: PWY-7210;Reactome: R-HSA-6798695
g11589	NA	NA	NA	NA	NA	NA	NA	NA	NA	NA	*	*	Gene3D: G3DSA:1.10.225.10, 9.1E-7 (25:107); G3DSA:1.10.720.30, 4.9E-5 (108:165);PANTHER: PTHR12990, 2.1E-66 (11:174); PTHR12990:SF10, 2.1E-66 (11:174);Pfam: PF10208, Degradation arginine-rich protein for mis-folding, 1.6E-68 (28:170);SUPERFAMILY: SSF68906, 1.46E-12 (125:167)	IPR011001: Saposin-like (25:107);IPR019345: Armet protein (11:174, 28:170);IPR036361: SAP domain superfamily (108:165, 125:167)	*
g11590	NA	NA	NA	NA	NA	NA	NA	NA	NA	NA	CRK92509.1	CLUMA_CG006066, isoform B [Clunio marinus] emb|CRK92509.1|0; CLUMA_CG006066, isoform A, partial [Clunio marinus] emb|CRK92508.1|0; vacuole membrane protein 1 isoform X2 [Zoote... ref|XP_021918858.1|0; vacuole membrane protein 1 isoform X1 [Zoote... ref|XP_021918857.1|0; PREDICTED: vacuole membrane protein 1 isofor... ref|XP_018326634.1|0; vacuole membrane protein 1 isoform X3 [Zoote... ref|XP_021…	Gene3D: G3DSA:1.10.720.30, 2.4E-8 (2:108);MobiDBLite: consensus disorder prediction (79:98, 116:149);PANTHER: PTHR10281, 1.2E-147 (139:522); PTHR10281:SF1, 1.2E-147 (139:522);ProSiteProfiles: PS50800, SAP motif profile., 9.666 (74:108)	IPR003034: SAP domain (74:108);IPR036361: SAP domain superfamily (2:108)	*
g11601	GO:0005096	GO:0005096	GTPase activator activity	1/807	26/10666	0.871018188189236	0.999985906727115	0.819736933320784	g11601	1	XP_019545604.1	PREDICTED: ADP-ribosylation factor GTPase-ac... ref|XP_019545604.1|0; PREDICTED: ADP-ribosylation factor GTPase-ac... ref|XP_019535950.1|0; hypothetical protein RP20_CCG016454 [Aedes albopi... gb|KXJ73131.1|0; hypothetical protein AND_001252 [Anopheles darlingi] gb|ETN66951.1|0; ADP-ribosylation factor GTPase-activating pr... ref|XP_021698485.1|0; PREDICTED: ADP-ribosylation factor GTPase-ac... r…	MobiDBLite: consensus disorder prediction (338:378, 404:446);PANTHER: PTHR23180, 5.7E-124 (4:536); PTHR23180:SF194, 5.7E-124 (4:536);Pfam: PF01412, Putative GTPase activating protein for Arf, 8.4E-32 (12:118);PRINTS: PR00405, HIV Rev interacting protein signature, 3.9E-14 (22:41, 41:58);ProSiteProfiles: PS50115, ARF GTPase-activating proteins domain profile., 26.392 (10:126);SMART: SM00105, 3.3E-…	IPR001164: Arf GTPase activating protein (10:126, 12:118, 22:41, 41:58);IPR037278: ARFGAP/RecO-like zinc finger (10:114)	*
g11620	GO:0006511	GO:0006511	ubiquitin-dependent protein catabolic process	9/807	55/10666	0.0212189373764986	0.126196838081281	0.103449666987915	g11620/g13240/g13361/g14006/g2509/g4076/g5793/g6002/g8196	9	*	*	Gene3D: G3DSA:3.30.710.10, 4.9E-32 (14:110);PANTHER: PTHR20648, 1.1E-73 (2:110); PTHR20648:SF0, 1.1E-73 (2:110);Pfam: PF03931, Skp1 family, tetramerisation domain, 5.1E-11 (16:78);SMART: SM00512, 6.5E-35 (14:110);SUPERFAMILY: SSF54695, 7.06E-38 (12:110)	IPR001232: S-phase kinase-associated protein 1-like (14:110);IPR011333: SKP1/BTB/POZ domain superfamily (12:110);IPR016073: SKP1 component, POZ domain (16:78)	Reactome: R-HSA-8951664, R-HSA-983168
g11646	GO:0004298, GO:0004175, GO:0019774, GO:0005839, GO:0043161, GO:0051603	GO:0004298	threonine-type endopeptidase activity	13/807	16/10666	1.0992353010182e-12	8.28090593433714e-11	6.78826010453347e-11	g11293/g11646/g13240/g13361/g4076/g4362/g5793/g7161/g7711/g7764/g8087/g8196/g9583	13	CRK92501.1	CLUMA_CG006040, isoform A [Clunio marinus] emb|CRK92501.1|2e-127; proteasome subunit beta type [Anopheles darlingi] gb|ETN62797.1|2e-125; hypothetical protein ZHAS_00002836 [Anopheles sin... gb|KFB35883.1|3e-125; AGAP001697-PA [Anopheles gambiae str. PEST] &gt;re... ref|XP_321394.2|5e-125; 20S proteasome regulatory subunit beta type PSMB3... gb|ABF18140.1|7e-125; proteasome subunit beta type-3 [A…	CDD: cd03759, proteasome_beta_type_3, 4.88858E-128 (6:201);Gene3D: G3DSA:3.60.20.10, 2.0E-40 (2:205);PANTHER: PTHR11599, 5.9E-106 (1:205); PTHR11599:SF62, 5.9E-106 (1:205);Pfam: PF00227, Proteasome subunit, 8.5E-43 (7:190);ProSitePatterns: PS00854, Proteasome beta-type subunits signature., (12:59);ProSiteProfiles: PS51476, Proteasome beta-type subunit profile., 46.078 (8:190);SUPERFAMILY: SSF5623…	IPR001353: Proteasome, subunit alpha/beta (7:190);IPR016050: Proteasome beta-type subunit, conserved site (12:59);IPR023333: Proteasome B-type subunit (8:190);IPR029055: Nucleophile aminohydrolases, N-terminal (2:205, 3:205);IPR033811: Proteasome beta 3 subunit (6:201)	Reactome: R-HSA-1169091, R-HSA-1234176, R-HSA-1236974, R-HSA-1236978, R-HSA-174084, R-HSA-174113, R-HSA-174154, R-HSA-174178, R-HSA-174184, R-HSA-180534, R-HSA-180585, R-HSA-187577, R-HSA-195253, R-HSA-202424, R-HSA-211733, R-HSA-2467813, R-HSA-2871837, R-HSA-349425, R-HSA-350562, R-HSA-382556, R-HSA-446652, R-HSA-450408, R-HSA-4608870, R-HSA-4641257, R-HSA-4641258, R-HSA-5358346, R-HSA-5362768, …
g11646	GO:0004298, GO:0004175, GO:0019774, GO:0005839, GO:0043161, GO:0051603	GO:0051603	proteolysis involved in cellular protein catabolic process	13/807	16/10666	1.0992353010182e-12	8.28090593433714e-11	6.78826010453347e-11	g11293/g11646/g13240/g13361/g4076/g4362/g5793/g7161/g7711/g7764/g8087/g8196/g9583	13	CRK92501.1	CLUMA_CG006040, isoform A [Clunio marinus] emb|CRK92501.1|2e-127; proteasome subunit beta type [Anopheles darlingi] gb|ETN62797.1|2e-125; hypothetical protein ZHAS_00002836 [Anopheles sin... gb|KFB35883.1|3e-125; AGAP001697-PA [Anopheles gambiae str. PEST] &gt;re... ref|XP_321394.2|5e-125; 20S proteasome regulatory subunit beta type PSMB3... gb|ABF18140.1|7e-125; proteasome subunit beta type-3 [A…	CDD: cd03759, proteasome_beta_type_3, 4.88858E-128 (6:201);Gene3D: G3DSA:3.60.20.10, 2.0E-40 (2:205);PANTHER: PTHR11599, 5.9E-106 (1:205); PTHR11599:SF62, 5.9E-106 (1:205);Pfam: PF00227, Proteasome subunit, 8.5E-43 (7:190);ProSitePatterns: PS00854, Proteasome beta-type subunits signature., (12:59);ProSiteProfiles: PS51476, Proteasome beta-type subunit profile., 46.078 (8:190);SUPERFAMILY: SSF5623…	IPR001353: Proteasome, subunit alpha/beta (7:190);IPR016050: Proteasome beta-type subunit, conserved site (12:59);IPR023333: Proteasome B-type subunit (8:190);IPR029055: Nucleophile aminohydrolases, N-terminal (2:205, 3:205);IPR033811: Proteasome beta 3 subunit (6:201)	Reactome: R-HSA-1169091, R-HSA-1234176, R-HSA-1236974, R-HSA-1236978, R-HSA-174084, R-HSA-174113, R-HSA-174154, R-HSA-174178, R-HSA-174184, R-HSA-180534, R-HSA-180585, R-HSA-187577, R-HSA-195253, R-HSA-202424, R-HSA-211733, R-HSA-2467813, R-HSA-2871837, R-HSA-349425, R-HSA-350562, R-HSA-382556, R-HSA-446652, R-HSA-450408, R-HSA-4608870, R-HSA-4641257, R-HSA-4641258, R-HSA-5358346, R-HSA-5362768, …
g11646	GO:0004298, GO:0004175, GO:0019774, GO:0005839, GO:0043161, GO:0051603	GO:0004175	endopeptidase activity	11/807	14/10666	1.28475770954479e-10	4.14793203367317e-09	3.40026100571252e-09	g11293/g11646/g13240/g13361/g4076/g4362/g5793/g7161/g7764/g8087/g8196	11	CRK92501.1	CLUMA_CG006040, isoform A [Clunio marinus] emb|CRK92501.1|2e-127; proteasome subunit beta type [Anopheles darlingi] gb|ETN62797.1|2e-125; hypothetical protein ZHAS_00002836 [Anopheles sin... gb|KFB35883.1|3e-125; AGAP001697-PA [Anopheles gambiae str. PEST] &gt;re... ref|XP_321394.2|5e-125; 20S proteasome regulatory subunit beta type PSMB3... gb|ABF18140.1|7e-125; proteasome subunit beta type-3 [A…	CDD: cd03759, proteasome_beta_type_3, 4.88858E-128 (6:201);Gene3D: G3DSA:3.60.20.10, 2.0E-40 (2:205);PANTHER: PTHR11599, 5.9E-106 (1:205); PTHR11599:SF62, 5.9E-106 (1:205);Pfam: PF00227, Proteasome subunit, 8.5E-43 (7:190);ProSitePatterns: PS00854, Proteasome beta-type subunits signature., (12:59);ProSiteProfiles: PS51476, Proteasome beta-type subunit profile., 46.078 (8:190);SUPERFAMILY: SSF5623…	IPR001353: Proteasome, subunit alpha/beta (7:190);IPR016050: Proteasome beta-type subunit, conserved site (12:59);IPR023333: Proteasome B-type subunit (8:190);IPR029055: Nucleophile aminohydrolases, N-terminal (2:205, 3:205);IPR033811: Proteasome beta 3 subunit (6:201)	Reactome: R-HSA-1169091, R-HSA-1234176, R-HSA-1236974, R-HSA-1236978, R-HSA-174084, R-HSA-174113, R-HSA-174154, R-HSA-174178, R-HSA-174184, R-HSA-180534, R-HSA-180585, R-HSA-187577, R-HSA-195253, R-HSA-202424, R-HSA-211733, R-HSA-2467813, R-HSA-2871837, R-HSA-349425, R-HSA-350562, R-HSA-382556, R-HSA-446652, R-HSA-450408, R-HSA-4608870, R-HSA-4641257, R-HSA-4641258, R-HSA-5358346, R-HSA-5362768, …
g11646	GO:0004298, GO:0004175, GO:0019774, GO:0005839, GO:0043161, GO:0051603	GO:0005839	proteasome core complex	13/807	16/10666	1.0992353010182e-12	8.28090593433714e-11	6.78826010453347e-11	g11293/g11646/g13240/g13361/g4076/g4362/g5793/g7161/g7711/g7764/g8087/g8196/g9583	13	CRK92501.1	CLUMA_CG006040, isoform A [Clunio marinus] emb|CRK92501.1|2e-127; proteasome subunit beta type [Anopheles darlingi] gb|ETN62797.1|2e-125; hypothetical protein ZHAS_00002836 [Anopheles sin... gb|KFB35883.1|3e-125; AGAP001697-PA [Anopheles gambiae str. PEST] &gt;re... ref|XP_321394.2|5e-125; 20S proteasome regulatory subunit beta type PSMB3... gb|ABF18140.1|7e-125; proteasome subunit beta type-3 [A…	CDD: cd03759, proteasome_beta_type_3, 4.88858E-128 (6:201);Gene3D: G3DSA:3.60.20.10, 2.0E-40 (2:205);PANTHER: PTHR11599, 5.9E-106 (1:205); PTHR11599:SF62, 5.9E-106 (1:205);Pfam: PF00227, Proteasome subunit, 8.5E-43 (7:190);ProSitePatterns: PS00854, Proteasome beta-type subunits signature., (12:59);ProSiteProfiles: PS51476, Proteasome beta-type subunit profile., 46.078 (8:190);SUPERFAMILY: SSF5623…	IPR001353: Proteasome, subunit alpha/beta (7:190);IPR016050: Proteasome beta-type subunit, conserved site (12:59);IPR023333: Proteasome B-type subunit (8:190);IPR029055: Nucleophile aminohydrolases, N-terminal (2:205, 3:205);IPR033811: Proteasome beta 3 subunit (6:201)	Reactome: R-HSA-1169091, R-HSA-1234176, R-HSA-1236974, R-HSA-1236978, R-HSA-174084, R-HSA-174113, R-HSA-174154, R-HSA-174178, R-HSA-174184, R-HSA-180534, R-HSA-180585, R-HSA-187577, R-HSA-195253, R-HSA-202424, R-HSA-211733, R-HSA-2467813, R-HSA-2871837, R-HSA-349425, R-HSA-350562, R-HSA-382556, R-HSA-446652, R-HSA-450408, R-HSA-4608870, R-HSA-4641257, R-HSA-4641258, R-HSA-5358346, R-HSA-5362768, …
g11655	GO:0003676	GO:0003676	nucleic acid binding	54/807	989/10666	0.997428936992623	0.999985906727115	0.819736933320784	g10394/g10396/g10508/g10811/g11050/g11381/g11655/g1183/g12059/g12271/g12715/g12717/g13254/g13447/g14057/g14065/g14102/g15046/g15285/g15286/g15400/g1641/g1651/g16994/g17465/g1872/g2004/g2035/g2169/g2258/g2330/g2769/g2771/g293/g3066/g382/g383/g384/g441/g4493/g4789/g4866/g558/g5773/g6009/g6095/g6343/g6631/g789/g7900/g8193/g8254/g8754/g9495	54	CRK92489.1	CLUMA_CG006043, isoform A [Clunio marinus] emb|CRK92489.1|1e-155; PREDICTED: probable splicing factor, arginin... ref|XP_019544121.1|6e-151; probable splicing factor, arginine/serine-ri... ref|XP_001661752.1|1e-150; Srp54 [Anopheles darlingi] gb|ETN64825.1|9e-150; hypothetical protein ZHAS_00014870 [Anopheles sin... gb|KFB46821.1|7e-147; AGAP002265-PA [Anopheles gambiae str. PEST] &gt;re... ref|X…	CDD: cd12259, RRM_SRSF11_SREK1, 2.369E-35 (9:85);Coils (252:272);Gene3D: G3DSA:3.30.70.330, 1.6E-5 (5:88), G3DSA:3.30.70.330, 5.4E-11 (163:254);MobiDBLite: consensus disorder prediction (287:495);PANTHER: PTHR32343, 3.2E-92 (5:478);Pfam: PF00076, RNA recognition motif. (a.k.a. RRM, RBD, or RNP domain), 3.9E-6 (171:235);ProSiteProfiles: PS50102, Eukaryotic RNA Recognition Motif (RRM) profile., 10.…	IPR000504: RNA recognition motif domain (168:242, 169:238, 171:235, 9:84);IPR035979: RNA-binding domain superfamily (159:243, 7:92)	*
g11661	GO:0009055, GO:0051537, GO:0051536	GO:0009055	electron transfer activity	11/807	31/10666	9.00471428928953e-06	0.000169588785781619	0.000139020150431137	g11661/g13445/g15194/g1913/g370/g5105/g6065/g703/g7713/g7717/g9926	11	*	*	CDD: cd00207, fer2, 3.8986E-6 (43:135);Gene3D: G3DSA:3.10.20.30, 5.4E-34 (35:151);PANTHER: PTHR23426, 4.3E-53 (20:150); PTHR23426:SF26, 4.3E-53 (20:150);Pfam: PF00111, 2Fe-2S iron-sulfur cluster binding domain, 2.5E-6 (48:130);PRINTS: PR00355, Adrenodoxin signature, 2.6E-8 (80:90, 100:114, 123:131);ProSitePatterns: PS00814, Adrenodoxin family, iron-sulfur binding region signature., (80:90);SUPERF…	IPR001041: 2Fe-2S ferredoxin-type iron-sulfur binding domain (43:135, 48:130);IPR001055: Adrenodoxin (80:90, 100:114, 123:131);IPR012675: Beta-grasp domain superfamily (35:151);IPR018298: Adrenodoxin, iron-sulphur binding site (80:90);IPR036010: 2Fe-2S ferredoxin-like superfamily (42:143)	Reactome: R-HSA-1362409, R-HSA-196108, R-HSA-211976, R-HSA-2395516, R-HSA-5579026
g11661	GO:0009055, GO:0051537, GO:0051536	GO:0051536	iron-sulfur cluster binding	6/807	23/10666	0.00608446134208163	0.0474168366658775	0.0388698800800859	g11661/g12171/g2263/g4108/g7717/g9926	6	*	*	CDD: cd00207, fer2, 3.8986E-6 (43:135);Gene3D: G3DSA:3.10.20.30, 5.4E-34 (35:151);PANTHER: PTHR23426, 4.3E-53 (20:150); PTHR23426:SF26, 4.3E-53 (20:150);Pfam: PF00111, 2Fe-2S iron-sulfur cluster binding domain, 2.5E-6 (48:130);PRINTS: PR00355, Adrenodoxin signature, 2.6E-8 (80:90, 100:114, 123:131);ProSitePatterns: PS00814, Adrenodoxin family, iron-sulfur binding region signature., (80:90);SUPERF…	IPR001041: 2Fe-2S ferredoxin-type iron-sulfur binding domain (43:135, 48:130);IPR001055: Adrenodoxin (80:90, 100:114, 123:131);IPR012675: Beta-grasp domain superfamily (35:151);IPR018298: Adrenodoxin, iron-sulphur binding site (80:90);IPR036010: 2Fe-2S ferredoxin-like superfamily (42:143)	Reactome: R-HSA-1362409, R-HSA-196108, R-HSA-211976, R-HSA-2395516, R-HSA-5579026
g11661	GO:0009055, GO:0051537, GO:0051536	GO:0051537	2 iron, 2 sulfur cluster binding	5/807	16/10666	0.00528965720749259	0.044276389959012	0.036295503645953	g11661/g12154/g3980/g6000/g7717	5	*	*	CDD: cd00207, fer2, 3.8986E-6 (43:135);Gene3D: G3DSA:3.10.20.30, 5.4E-34 (35:151);PANTHER: PTHR23426, 4.3E-53 (20:150); PTHR23426:SF26, 4.3E-53 (20:150);Pfam: PF00111, 2Fe-2S iron-sulfur cluster binding domain, 2.5E-6 (48:130);PRINTS: PR00355, Adrenodoxin signature, 2.6E-8 (80:90, 100:114, 123:131);ProSitePatterns: PS00814, Adrenodoxin family, iron-sulfur binding region signature., (80:90);SUPERF…	IPR001041: 2Fe-2S ferredoxin-type iron-sulfur binding domain (43:135, 48:130);IPR001055: Adrenodoxin (80:90, 100:114, 123:131);IPR012675: Beta-grasp domain superfamily (35:151);IPR018298: Adrenodoxin, iron-sulphur binding site (80:90);IPR036010: 2Fe-2S ferredoxin-like superfamily (42:143)	Reactome: R-HSA-1362409, R-HSA-196108, R-HSA-211976, R-HSA-2395516, R-HSA-5579026
g11685	GO:0005515, GO:0000338, GO:0008180	NA	NA	NA	NA	NA	NA	NA	NA	NA	CRK92793.1	CLUMA_CG006273, isoform A [Clunio marinus] emb|CRK92793.1|0; PREDICTED: COP9 signalosome complex subunit ... ref|XP_019564652.1|8e-153; PREDICTED: COP9 signalosome complex subunit ... ref|XP_019558697.1|1e-152; hypothetical protein RP20_CCG020002 [Aedes albopi... gb|KXJ71657.1|4e-152; COP9 signalosome complex subunit 6 [Aedes ae... ref|XP_001648346.1|1e-151; COP9 signalosome complex subunit 6 [Cu…	CDD: cd08063, MPN_CSN6, 1.49482E-144 (35:316);PANTHER: PTHR10540, 1.8E-113 (28:316); PTHR10540:SF8, 1.8E-113 (28:316);Pfam: PF01398, JAB1/Mov34/MPN/PAD-1 ubiquitin protease, 1.9E-20 (35:142); PF13012, Maintenance of mitochondrial structure and function, 3.7E-29 (190:304);SMART: SM00232, 1.2E-14 (34:169)	IPR000555: JAB1/MPN/MOV34 metalloenzyme domain (34:169, 35:142);IPR024969: Rpn11/EIF3F, C-terminal (190:304);IPR033859: COP9 signalosome subunit 6 (28:316, 35:316)	Reactome: R-HSA-5696394, R-HSA-6781823, R-HSA-8856825, R-HSA-8951664
g11690	GO:0006368, GO:0016570, GO:0016593	NA	NA	NA	NA	NA	NA	NA	NA	NA	CRK99698.1	CLUMA_CG012987, isoform A [Clunio marinus] emb|CRK99698.1|0; PREDICTED: RNA polymerase II-associated fact... ref|XP_011183958.1|0; hypothetical protein FF38_04147 [Lucilia cuprina] gb|KNC26055.1|0; PREDICTED: RNA polymerase II-associated fact... ref|XP_005188241.1|0; PREDICTED: RNA polymerase II-associated fact... ref|XP_017486645.1|0; RNA polymerase II-associated factor 1 homolo... ref|XP_004537…	MobiDBLite: consensus disorder prediction (358:549);PANTHER: PTHR23188, 1.4E-140 (10:407, 422:501); PTHR23188:SF12, 1.4E-140 (10:407, 422:501);Pfam: PF03985, Paf1, 3.1E-142 (25:428)	IPR007133: RNA polymerase II associated factor Paf1 (10:407, 422:501, 25:428)	Reactome: R-HSA-112382, R-HSA-674695, R-HSA-75955, R-HSA-8866654
g11691	GO:0003899, GO:0000166, GO:0006351, GO:0003824, GO:0044237	GO:0003824	catalytic activity	43/807	472/10666	0.115140955028964	0.428329406249223	0.351122382393402	g10102/g10274/g11691/g12073/g12218/g13262/g13350/g13377/g14017/g14219/g14220/g14829/g14967/g15479/g15685/g15934/g16740/g17235/g2341/g2394/g2985/g3032/g3597/g3891/g4108/g4516/g4907/g5265/g5490/g5963/g6461/g6959/g7339/g7637/g8005/g8960/g9019/g9117/g9301/g9565/g9730/g9731/g9821	43	*	*	Gene3D: G3DSA:1.10.150.80, 1.8E-15 (75:132);PANTHER: PTHR21297, 3.0E-54 (6:138); PTHR21297:SF0, 3.0E-54 (6:138);Pfam: PF03874, RNA polymerase Rpb4, 2.4E-23 (29:131);SMART: SM00657, 8.3E-55 (21:138);SUPERFAMILY: SSF47819, 3.53E-40 (8:136)	IPR005574: RNA polymerase II, Rpb4 (29:131);IPR006590: RNA polymerase II, Rpb4, core (21:138);IPR010997: HRDC-like superfamily (8:136)	*
g11691	GO:0003899, GO:0000166, GO:0006351, GO:0003824, GO:0044237	GO:0006351	transcription, DNA-templated	3/807	42/10666	0.62567617934837	0.999985906727115	0.819736933320784	g10849/g11691/g6750	3	*	*	Gene3D: G3DSA:1.10.150.80, 1.8E-15 (75:132);PANTHER: PTHR21297, 3.0E-54 (6:138); PTHR21297:SF0, 3.0E-54 (6:138);Pfam: PF03874, RNA polymerase Rpb4, 2.4E-23 (29:131);SMART: SM00657, 8.3E-55 (21:138);SUPERFAMILY: SSF47819, 3.53E-40 (8:136)	IPR005574: RNA polymerase II, Rpb4 (29:131);IPR006590: RNA polymerase II, Rpb4, core (21:138);IPR010997: HRDC-like superfamily (8:136)	*
g11691	GO:0003899, GO:0000166, GO:0006351, GO:0003824, GO:0044237	GO:0003899	DNA-directed 5'-3' RNA polymerase activity	2/807	27/10666	0.616667025086468	0.999985906727115	0.819736933320784	g11691/g6750	2	*	*	Gene3D: G3DSA:1.10.150.80, 1.8E-15 (75:132);PANTHER: PTHR21297, 3.0E-54 (6:138); PTHR21297:SF0, 3.0E-54 (6:138);Pfam: PF03874, RNA polymerase Rpb4, 2.4E-23 (29:131);SMART: SM00657, 8.3E-55 (21:138);SUPERFAMILY: SSF47819, 3.53E-40 (8:136)	IPR005574: RNA polymerase II, Rpb4 (29:131);IPR006590: RNA polymerase II, Rpb4, core (21:138);IPR010997: HRDC-like superfamily (8:136)	*
g11691	GO:0003899, GO:0000166, GO:0006351, GO:0003824, GO:0044237	GO:0000166	nucleotide binding	1/807	67/10666	0.994949956177091	0.999985906727115	0.819736933320784	g11691	1	*	*	Gene3D: G3DSA:1.10.150.80, 1.8E-15 (75:132);PANTHER: PTHR21297, 3.0E-54 (6:138); PTHR21297:SF0, 3.0E-54 (6:138);Pfam: PF03874, RNA polymerase Rpb4, 2.4E-23 (29:131);SMART: SM00657, 8.3E-55 (21:138);SUPERFAMILY: SSF47819, 3.53E-40 (8:136)	IPR005574: RNA polymerase II, Rpb4 (29:131);IPR006590: RNA polymerase II, Rpb4, core (21:138);IPR010997: HRDC-like superfamily (8:136)	*
g11757	GO:0007021, GO:0007023, GO:0048487	NA	NA	NA	NA	NA	NA	NA	NA	NA	*	*	Coils (16:43, 68:104);Gene3D: G3DSA:1.20.58.90, 4.2E-33 (4:106);PANTHER: PTHR21500, 2.0E-37 (1:107);Pfam: PF02970, Tubulin binding cofactor A, 6.4E-28 (11:94);ProDom: PD010430, A COFACTOR CHAPERONE TUBULIN-SPECIFIC TUBULIN-FOLDING CYTOSKELETON MICROTUBULE CFA TCP1- CHAPERONIN, 5.0E-22 (12:102);SUPERFAMILY: SSF46988, 3.92E-32 (4:105)	IPR004226: Tubulin binding cofactor A (1:107, 11:94, 12:102);IPR036126: Tubulin binding cofactor A superfamily (4:105)	Reactome: R-HSA-389977
g11770	NA	NA	NA	NA	NA	NA	NA	NA	NA	NA	*	*	PANTHER: PTHR43461, 4.4E-31 (61:176);Pfam: PF04241, Protein of unknown function (DUF423), 1.1E-20 (78:164)	IPR006696: Protein of unknown function DUF423 (78:164)	*
g11780	GO:0005515	NA	NA	NA	NA	NA	NA	NA	NA	NA	CRK99389.1	CLUMA_CG012594, isoform A [Clunio marinus] emb|CRK99389.1|5e-175	Gene3D: G3DSA:1.10.8.10, 1.2E-11 (225:299), G3DSA:1.10.8.10, 1.3E-11 (344:391);MobiDBLite: consensus disorder prediction (270:298);PANTHER: PTHR13020, 8.7E-68 (38:467); PTHR13020:SF31, 8.7E-68 (38:467);Pfam: PF00627, UBA/TS-N domain, 4.5E-5 (226:262);ProSiteProfiles: PS50030, Ubiquitin-associated domain (UBA) profile., 12.354 (225:265), PS50030, Ubiquitin-associated domain (UBA) profile., 14.089 …	IPR009060: UBA-like superfamily (223:272, 337:392);IPR015940: Ubiquitin-associated domain (225:265, 226:262, 227:264, 344:390, 352:389)	*
g11785	GO:0004930, GO:0016021, GO:0007186	GO:0016021	integral component of membrane	44/807	890/10666	0.999557325889081	0.999985906727115	0.819736933320784	g10886/g10894/g11046/g11335/g11785/g12107/g12300/g12545/g12747/g13531/g13623/g13740/g14216/g15541/g16077/g16299/g1823/g1915/g2314/g2316/g2353/g2393/g3819/g4107/g4118/g4363/g4566/g4624/g5486/g5744/g5985/g6534/g7000/g7008/g7019/g715/g7197/g7239/g7364/g7549/g7772/g7815/g8131/g9081	44	CRK95706.1	CLUMA_CG009163, isoform A [Clunio marinus] emb|CRK95706.1|5e-163; PREDICTED: G-protein coupled receptor moody ... ref|XP_001606666.2|1e-133; hypothetical protein TSAR_003226 [Trichomalopsis ... gb|OXU22049.1|2e-133; PREDICTED: G-protein coupled receptor moody-... ref|XP_015183722.1|5e-129; G-protein coupled receptor moody [Melipona quadri... gb|KOX80887.1|8e-127; PREDICTED: G-protein coupled rece…	Gene3D: G3DSA:1.20.1070.10, 2.5E-65 (29:603);MobiDBLite: consensus disorder prediction (443:489);PANTHER: PTHR24228, 2.2E-104 (41:591); PTHR24228:SF29, 2.2E-104 (41:591);Pfam: PF00001, 7 transmembrane receptor (rhodopsin family), 1.8E-48 (68:570);PRINTS: PR00237, Rhodopsin-like GPCR superfamily signature, 1.7E-30 (53:77, 86:107, 131:153, 214:237, 518:542, 552:578);ProSitePatterns: PS00237, G-prot…	IPR000276: G protein-coupled receptor, rhodopsin-like (137:153, 53:77, 86:107, 131:153, 214:237, 518:542, 552:578, 62:585, 68:570);IPR017452: GPCR, rhodopsin-like, 7TM (68:570)	*
g11785	GO:0004930, GO:0016021, GO:0007186	GO:0004930	G protein-coupled receptor activity	2/807	135/10666	0.99972250029536	0.999985906727115	0.819736933320784	g11785/g7239	2	CRK95706.1	CLUMA_CG009163, isoform A [Clunio marinus] emb|CRK95706.1|5e-163; PREDICTED: G-protein coupled receptor moody ... ref|XP_001606666.2|1e-133; hypothetical protein TSAR_003226 [Trichomalopsis ... gb|OXU22049.1|2e-133; PREDICTED: G-protein coupled receptor moody-... ref|XP_015183722.1|5e-129; G-protein coupled receptor moody [Melipona quadri... gb|KOX80887.1|8e-127; PREDICTED: G-protein coupled rece…	Gene3D: G3DSA:1.20.1070.10, 2.5E-65 (29:603);MobiDBLite: consensus disorder prediction (443:489);PANTHER: PTHR24228, 2.2E-104 (41:591); PTHR24228:SF29, 2.2E-104 (41:591);Pfam: PF00001, 7 transmembrane receptor (rhodopsin family), 1.8E-48 (68:570);PRINTS: PR00237, Rhodopsin-like GPCR superfamily signature, 1.7E-30 (53:77, 86:107, 131:153, 214:237, 518:542, 552:578);ProSitePatterns: PS00237, G-prot…	IPR000276: G protein-coupled receptor, rhodopsin-like (137:153, 53:77, 86:107, 131:153, 214:237, 518:542, 552:578, 62:585, 68:570);IPR017452: GPCR, rhodopsin-like, 7TM (68:570)	*
g11785	GO:0004930, GO:0016021, GO:0007186	GO:0007186	G protein-coupled receptor signaling pathway	3/807	141/10666	0.998863162444764	0.999985906727115	0.819736933320784	g11785/g3529/g7239	3	CRK95706.1	CLUMA_CG009163, isoform A [Clunio marinus] emb|CRK95706.1|5e-163; PREDICTED: G-protein coupled receptor moody ... ref|XP_001606666.2|1e-133; hypothetical protein TSAR_003226 [Trichomalopsis ... gb|OXU22049.1|2e-133; PREDICTED: G-protein coupled receptor moody-... ref|XP_015183722.1|5e-129; G-protein coupled receptor moody [Melipona quadri... gb|KOX80887.1|8e-127; PREDICTED: G-protein coupled rece…	Gene3D: G3DSA:1.20.1070.10, 2.5E-65 (29:603);MobiDBLite: consensus disorder prediction (443:489);PANTHER: PTHR24228, 2.2E-104 (41:591); PTHR24228:SF29, 2.2E-104 (41:591);Pfam: PF00001, 7 transmembrane receptor (rhodopsin family), 1.8E-48 (68:570);PRINTS: PR00237, Rhodopsin-like GPCR superfamily signature, 1.7E-30 (53:77, 86:107, 131:153, 214:237, 518:542, 552:578);ProSitePatterns: PS00237, G-prot…	IPR000276: G protein-coupled receptor, rhodopsin-like (137:153, 53:77, 86:107, 131:153, 214:237, 518:542, 552:578, 62:585, 68:570);IPR017452: GPCR, rhodopsin-like, 7TM (68:570)	*
g11795	GO:0005515, GO:0007165	GO:0007165	signal transduction	8/807	136/10666	0.817068551818725	0.999985906727115	0.819736933320784	g10429/g10646/g11795/g15831/g4380/g4751/g8642/g8750	8	*	*	CDD: cd01670, Death, 2.54503E-7 (141:216);Gene3D: G3DSA:1.10.533.10, 1.1E-10 (127:220);Pfam: PF00531, Death domain, 1.3E-8 (141:218);SUPERFAMILY: SSF47986, 6.06E-9 (134:219)	IPR000488: Death domain (141:218);IPR011029: Death-like domain superfamily (134:219)	*
g11813	GO:0005885, GO:0015629, GO:0030041, GO:0034314, GO:0030833	NA	NA	NA	NA	NA	NA	NA	NA	NA	CRL01921.1	CLUMA_CG015112, isoform A [Clunio marinus] emb|CRL01921.1|3e-113; ARP2/3 complex 20 kDa subunit [Anopheles darlingi... gb|ETN59007.1|1e-108; actin-related protein 2/3 complex subunit 4 ... ref|XP_001653667.1|2e-108; PREDICTED: actin-related protein 2/3 complex... ref|XP_019561010.1|2e-108; AGAP001306-PA [Anopheles gambiae str. PEST] &gt;gb... ref|XP_321841.2|5e-108; actin-related protein 2/3 comp…	Gene3D: G3DSA:3.30.1460.20, 2.3E-87 (1:168);PANTHER: PTHR22629, 1.3E-91 (1:168);Pfam: PF05856, ARP2/3 complex 20 kDa subunit (ARPC4), 3.2E-81 (1:166);PIRSF: PIRSF039100, 1.1E-85 (1:168);SUPERFAMILY: SSF69645, 1.16E-78 (3:168)	IPR008384: Actin-related protein 2/3 complex subunit 4 (1:166, 1:168);IPR034666: Arp2/3 complex subunit 2/4 (1:168, 3:168)	Reactome: R-HSA-2029482, R-HSA-3928662, R-HSA-5663213, R-HSA-8856828
g11818	NA	NA	NA	NA	NA	NA	NA	NA	NA	NA	*	*	*	*	*
g1183	GO:0003677, GO:0006355, GO:0003682, GO:0003700, GO:0003676, GO:0008270, GO:0043565	GO:0008270	zinc ion binding	22/807	486/10666	0.997859157861783	0.999985906727115	0.819736933320784	g1183/g12536/g12717/g13254/g13262/g13785/g1392/g14053/g14102/g15285/g15286/g15894/g16301/g16841/g17030/g3362/g441/g6009/g6445/g6631/g9371/g9561	22	CRK94885.1	CLUMA_CG008377, isoform A [Clunio marinus] emb|CRK94885.1|0; AGAP004341-PA [Anopheles gambiae str. PEST] &gt;gb... ref|XP_313620.5|0; hypothetical protein FF38_11801 [Lucilia cuprina] gb|KNC24990.1|0; PREDICTED: metastasis-associated protein MTA... ref|XP_013105337.1|0; metastasis-associated protein MTA1 isoform X... ref|XP_004531026.2|0; metastasis-associated protein MTA1 isoform X... ref|XP_012…	CDD: cd00202, ZnF_GATA, 1.32363E-6 (433:489); cd04709, BAH_MTA, 3.47713E-82 (17:227); cd11661, SANT_MTA3_like, 1.79734E-24 (326:371);Gene3D: G3DSA:1.10.10.60, 6.9E-12 (307:376); G3DSA:3.30.50.10, 0.0015 (427:581);MobiDBLite: consensus disorder prediction (120:139, 633:662, 811:861);PANTHER: PTHR10865, 4.4E-301 (16:840); PTHR10865:SF29, 4.4E-301 (16:840);Pfam: PF01426, BAH domain, 4.4E-29 (17:203)…	IPR000679: Zinc finger, GATA-type (428:482);IPR000949: ELM2 domain (204:315, 206:258, 206:260);IPR001005: SANT/Myb domain (323:372);IPR001025: Bromo adjacent homology (BAH) domain (16:203, 17:203);IPR009057: Homeobox-like domain superfamily (325:377);IPR013087: Zinc finger C2H2-type (508:533, 510:533);IPR013088: Zinc finger, NHR/GATA-type (427:581);IPR017884: SANT domain (322:374);IPR035170: Meta…	Reactome: R-HSA-3214815, R-HSA-427389, R-HSA-73762, R-HSA-8943724
g1183	GO:0003677, GO:0006355, GO:0003682, GO:0003700, GO:0003676, GO:0008270, GO:0043565	GO:0003676	nucleic acid binding	54/807	989/10666	0.997428936992623	0.999985906727115	0.819736933320784	g10394/g10396/g10508/g10811/g11050/g11381/g11655/g1183/g12059/g12271/g12715/g12717/g13254/g13447/g14057/g14065/g14102/g15046/g15285/g15286/g15400/g1641/g1651/g16994/g17465/g1872/g2004/g2035/g2169/g2258/g2330/g2769/g2771/g293/g3066/g382/g383/g384/g441/g4493/g4789/g4866/g558/g5773/g6009/g6095/g6343/g6631/g789/g7900/g8193/g8254/g8754/g9495	54	CRK94885.1	CLUMA_CG008377, isoform A [Clunio marinus] emb|CRK94885.1|0; AGAP004341-PA [Anopheles gambiae str. PEST] &gt;gb... ref|XP_313620.5|0; hypothetical protein FF38_11801 [Lucilia cuprina] gb|KNC24990.1|0; PREDICTED: metastasis-associated protein MTA... ref|XP_013105337.1|0; metastasis-associated protein MTA1 isoform X... ref|XP_004531026.2|0; metastasis-associated protein MTA1 isoform X... ref|XP_012…	CDD: cd00202, ZnF_GATA, 1.32363E-6 (433:489); cd04709, BAH_MTA, 3.47713E-82 (17:227); cd11661, SANT_MTA3_like, 1.79734E-24 (326:371);Gene3D: G3DSA:1.10.10.60, 6.9E-12 (307:376); G3DSA:3.30.50.10, 0.0015 (427:581);MobiDBLite: consensus disorder prediction (120:139, 633:662, 811:861);PANTHER: PTHR10865, 4.4E-301 (16:840); PTHR10865:SF29, 4.4E-301 (16:840);Pfam: PF01426, BAH domain, 4.4E-29 (17:203)…	IPR000679: Zinc finger, GATA-type (428:482);IPR000949: ELM2 domain (204:315, 206:258, 206:260);IPR001005: SANT/Myb domain (323:372);IPR001025: Bromo adjacent homology (BAH) domain (16:203, 17:203);IPR009057: Homeobox-like domain superfamily (325:377);IPR013087: Zinc finger C2H2-type (508:533, 510:533);IPR013088: Zinc finger, NHR/GATA-type (427:581);IPR017884: SANT domain (322:374);IPR035170: Meta…	Reactome: R-HSA-3214815, R-HSA-427389, R-HSA-73762, R-HSA-8943724
g1183	GO:0003677, GO:0006355, GO:0003682, GO:0003700, GO:0003676, GO:0008270, GO:0043565	GO:0043565	sequence-specific DNA binding	8/807	169/10666	0.947810512109905	0.999985906727115	0.819736933320784	g1183/g12536/g14761/g2900/g3795/g5899/g730/g970	8	CRK94885.1	CLUMA_CG008377, isoform A [Clunio marinus] emb|CRK94885.1|0; AGAP004341-PA [Anopheles gambiae str. PEST] &gt;gb... ref|XP_313620.5|0; hypothetical protein FF38_11801 [Lucilia cuprina] gb|KNC24990.1|0; PREDICTED: metastasis-associated protein MTA... ref|XP_013105337.1|0; metastasis-associated protein MTA1 isoform X... ref|XP_004531026.2|0; metastasis-associated protein MTA1 isoform X... ref|XP_012…	CDD: cd00202, ZnF_GATA, 1.32363E-6 (433:489); cd04709, BAH_MTA, 3.47713E-82 (17:227); cd11661, SANT_MTA3_like, 1.79734E-24 (326:371);Gene3D: G3DSA:1.10.10.60, 6.9E-12 (307:376); G3DSA:3.30.50.10, 0.0015 (427:581);MobiDBLite: consensus disorder prediction (120:139, 633:662, 811:861);PANTHER: PTHR10865, 4.4E-301 (16:840); PTHR10865:SF29, 4.4E-301 (16:840);Pfam: PF01426, BAH domain, 4.4E-29 (17:203)…	IPR000679: Zinc finger, GATA-type (428:482);IPR000949: ELM2 domain (204:315, 206:258, 206:260);IPR001005: SANT/Myb domain (323:372);IPR001025: Bromo adjacent homology (BAH) domain (16:203, 17:203);IPR009057: Homeobox-like domain superfamily (325:377);IPR013087: Zinc finger C2H2-type (508:533, 510:533);IPR013088: Zinc finger, NHR/GATA-type (427:581);IPR017884: SANT domain (322:374);IPR035170: Meta…	Reactome: R-HSA-3214815, R-HSA-427389, R-HSA-73762, R-HSA-8943724
g1183	GO:0003677, GO:0006355, GO:0003682, GO:0003700, GO:0003676, GO:0008270, GO:0043565	GO:0006355	regulation of transcription, DNA-templated	22/807	372/10666	0.91149600877789	0.999985906727115	0.819736933320784	g1183/g11889/g12536/g14005/g14213/g14215/g14761/g17030/g17452/g1872/g2900/g3362/g3729/g3795/g5035/g5899/g6790/g7210/g730/g7766/g9252/g970	22	CRK94885.1	CLUMA_CG008377, isoform A [Clunio marinus] emb|CRK94885.1|0; AGAP004341-PA [Anopheles gambiae str. PEST] &gt;gb... ref|XP_313620.5|0; hypothetical protein FF38_11801 [Lucilia cuprina] gb|KNC24990.1|0; PREDICTED: metastasis-associated protein MTA... ref|XP_013105337.1|0; metastasis-associated protein MTA1 isoform X... ref|XP_004531026.2|0; metastasis-associated protein MTA1 isoform X... ref|XP_012…	CDD: cd00202, ZnF_GATA, 1.32363E-6 (433:489); cd04709, BAH_MTA, 3.47713E-82 (17:227); cd11661, SANT_MTA3_like, 1.79734E-24 (326:371);Gene3D: G3DSA:1.10.10.60, 6.9E-12 (307:376); G3DSA:3.30.50.10, 0.0015 (427:581);MobiDBLite: consensus disorder prediction (120:139, 633:662, 811:861);PANTHER: PTHR10865, 4.4E-301 (16:840); PTHR10865:SF29, 4.4E-301 (16:840);Pfam: PF01426, BAH domain, 4.4E-29 (17:203)…	IPR000679: Zinc finger, GATA-type (428:482);IPR000949: ELM2 domain (204:315, 206:258, 206:260);IPR001005: SANT/Myb domain (323:372);IPR001025: Bromo adjacent homology (BAH) domain (16:203, 17:203);IPR009057: Homeobox-like domain superfamily (325:377);IPR013087: Zinc finger C2H2-type (508:533, 510:533);IPR013088: Zinc finger, NHR/GATA-type (427:581);IPR017884: SANT domain (322:374);IPR035170: Meta…	Reactome: R-HSA-3214815, R-HSA-427389, R-HSA-73762, R-HSA-8943724
g1183	GO:0003677, GO:0006355, GO:0003682, GO:0003700, GO:0003676, GO:0008270, GO:0043565	GO:0003677	DNA binding	48/807	507/10666	0.061258518495951	0.266238945770864	0.218248972779097	g1009/g1183/g12199/g12398/g12536/g14213/g14215/g1647/g17452/g17756/g2096/g2331/g2444/g2450/g2451/g3729/g3767/g3795/g5485/g5899/g6055/g6750/g6755/g6756/g6761/g6802/g6805/g6810/g7210/g7400/g7403/g7404/g7409/g7413/g7425/g7426/g7427/g7431/g7432/g7433/g7434/g8245/g8247/g8248/g8296/g8297/g8460/g8903	48	CRK94885.1	CLUMA_CG008377, isoform A [Clunio marinus] emb|CRK94885.1|0; AGAP004341-PA [Anopheles gambiae str. PEST] &gt;gb... ref|XP_313620.5|0; hypothetical protein FF38_11801 [Lucilia cuprina] gb|KNC24990.1|0; PREDICTED: metastasis-associated protein MTA... ref|XP_013105337.1|0; metastasis-associated protein MTA1 isoform X... ref|XP_004531026.2|0; metastasis-associated protein MTA1 isoform X... ref|XP_012…	CDD: cd00202, ZnF_GATA, 1.32363E-6 (433:489); cd04709, BAH_MTA, 3.47713E-82 (17:227); cd11661, SANT_MTA3_like, 1.79734E-24 (326:371);Gene3D: G3DSA:1.10.10.60, 6.9E-12 (307:376); G3DSA:3.30.50.10, 0.0015 (427:581);MobiDBLite: consensus disorder prediction (120:139, 633:662, 811:861);PANTHER: PTHR10865, 4.4E-301 (16:840); PTHR10865:SF29, 4.4E-301 (16:840);Pfam: PF01426, BAH domain, 4.4E-29 (17:203)…	IPR000679: Zinc finger, GATA-type (428:482);IPR000949: ELM2 domain (204:315, 206:258, 206:260);IPR001005: SANT/Myb domain (323:372);IPR001025: Bromo adjacent homology (BAH) domain (16:203, 17:203);IPR009057: Homeobox-like domain superfamily (325:377);IPR013087: Zinc finger C2H2-type (508:533, 510:533);IPR013088: Zinc finger, NHR/GATA-type (427:581);IPR017884: SANT domain (322:374);IPR035170: Meta…	Reactome: R-HSA-3214815, R-HSA-427389, R-HSA-73762, R-HSA-8943724
g1183	GO:0003677, GO:0006355, GO:0003682, GO:0003700, GO:0003676, GO:0008270, GO:0043565	GO:0003700	DNA-binding transcription factor activity	12/807	164/10666	0.591542355265477	0.999985906727115	0.819736933320784	g1183/g11889/g12536/g14005/g14761/g2900/g3729/g6790/g7210/g730/g7766/g970	12	CRK94885.1	CLUMA_CG008377, isoform A [Clunio marinus] emb|CRK94885.1|0; AGAP004341-PA [Anopheles gambiae str. PEST] &gt;gb... ref|XP_313620.5|0; hypothetical protein FF38_11801 [Lucilia cuprina] gb|KNC24990.1|0; PREDICTED: metastasis-associated protein MTA... ref|XP_013105337.1|0; metastasis-associated protein MTA1 isoform X... ref|XP_004531026.2|0; metastasis-associated protein MTA1 isoform X... ref|XP_012…	CDD: cd00202, ZnF_GATA, 1.32363E-6 (433:489); cd04709, BAH_MTA, 3.47713E-82 (17:227); cd11661, SANT_MTA3_like, 1.79734E-24 (326:371);Gene3D: G3DSA:1.10.10.60, 6.9E-12 (307:376); G3DSA:3.30.50.10, 0.0015 (427:581);MobiDBLite: consensus disorder prediction (120:139, 633:662, 811:861);PANTHER: PTHR10865, 4.4E-301 (16:840); PTHR10865:SF29, 4.4E-301 (16:840);Pfam: PF01426, BAH domain, 4.4E-29 (17:203)…	IPR000679: Zinc finger, GATA-type (428:482);IPR000949: ELM2 domain (204:315, 206:258, 206:260);IPR001005: SANT/Myb domain (323:372);IPR001025: Bromo adjacent homology (BAH) domain (16:203, 17:203);IPR009057: Homeobox-like domain superfamily (325:377);IPR013087: Zinc finger C2H2-type (508:533, 510:533);IPR013088: Zinc finger, NHR/GATA-type (427:581);IPR017884: SANT domain (322:374);IPR035170: Meta…	Reactome: R-HSA-3214815, R-HSA-427389, R-HSA-73762, R-HSA-8943724
g11848	GO:0004198, GO:0005509, GO:0005622, GO:0006508	GO:0006508	proteolysis	25/807	615/10666	0.999908166856445	0.999985906727115	0.819736933320784	g10737/g11848/g12725/g13170/g13780/g13828/g1392/g1464/g14891/g15166/g15894/g16363/g16397/g1846/g3859/g4257/g5057/g6180/g7109/g7315/g7470/g78/g8286/g9024/g9515	25	CRK97524.1	CLUMA_CG010913, isoform A [Clunio marinus] emb|CRK97524.1|0; PREDICTED: calpain-A-like isoform X7 [Aedes ... ref|XP_019552575.1|0; PREDICTED: calpain-A-like isoform X5 [Aedes ... ref|XP_019552572.1|0; calpain-A isoform X7 [Aedes aegypti] ref|XP_021708590.1|0; calpain-A isoform X6 [Aedes aegypti] &gt;ref|XP... ref|XP_021708588.1|0; PREDICTED: calpain-A-like isoform X5 [Aedes ... ref|XP_019555088.1…	CDD: cd00044, CysPc, 8.54577E-141 (182:489); cd00214, Calpain_III, 1.08173E-64 (505:658); cd16196, EFh_PEF_CalpA_B, 1.46765E-64 (688:927);Gene3D: G3DSA:1.10.238.10, 1.2E-29 (684:927); G3DSA:2.60.120.380, 5.6E-50 (496:658); G3DSA:3.90.70.10, 1.8E-54 (352:495);MobiDBLite: consensus disorder prediction (1:24, 41:69);PANTHER: PTHR10183, 0.0 (158:927); PTHR10183:SF386, 0.0 (158:927);Pfam: PF00648, Cal…	IPR000169: Cysteine peptidase, cysteine active site (241:252);IPR001300: Peptidase C2, calpain, catalytic domain (174:499, 182:489, 192:491, 193:489);IPR002048: EF-hand domain (798:833, 802:830, 832:860, 834:863);IPR011992: EF-hand domain pair (788:921);IPR018247: EF-Hand 1, calcium-binding site (811:823);IPR022682: Peptidase C2, calpain, large subunit, domain III (514:653);IPR022683: Peptidase C…	Reactome: R-HSA-1474228
g11848	GO:0004198, GO:0005509, GO:0005622, GO:0006508	GO:0005622	intracellular	27/807	222/10666	0.00949706313469915	0.0670730083888127	0.0549829970956266	g10224/g10508/g10569/g11017/g11474/g11848/g12199/g12499/g12919/g13545/g14071/g14286/g14568/g14597/g2351/g392/g6187/g634/g6895/g7191/g7619/g8352/g9024/g9066/g9775/g9779/g9796	27	CRK97524.1	CLUMA_CG010913, isoform A [Clunio marinus] emb|CRK97524.1|0; PREDICTED: calpain-A-like isoform X7 [Aedes ... ref|XP_019552575.1|0; PREDICTED: calpain-A-like isoform X5 [Aedes ... ref|XP_019552572.1|0; calpain-A isoform X7 [Aedes aegypti] ref|XP_021708590.1|0; calpain-A isoform X6 [Aedes aegypti] &gt;ref|XP... ref|XP_021708588.1|0; PREDICTED: calpain-A-like isoform X5 [Aedes ... ref|XP_019555088.1…	CDD: cd00044, CysPc, 8.54577E-141 (182:489); cd00214, Calpain_III, 1.08173E-64 (505:658); cd16196, EFh_PEF_CalpA_B, 1.46765E-64 (688:927);Gene3D: G3DSA:1.10.238.10, 1.2E-29 (684:927); G3DSA:2.60.120.380, 5.6E-50 (496:658); G3DSA:3.90.70.10, 1.8E-54 (352:495);MobiDBLite: consensus disorder prediction (1:24, 41:69);PANTHER: PTHR10183, 0.0 (158:927); PTHR10183:SF386, 0.0 (158:927);Pfam: PF00648, Cal…	IPR000169: Cysteine peptidase, cysteine active site (241:252);IPR001300: Peptidase C2, calpain, catalytic domain (174:499, 182:489, 192:491, 193:489);IPR002048: EF-hand domain (798:833, 802:830, 832:860, 834:863);IPR011992: EF-hand domain pair (788:921);IPR018247: EF-Hand 1, calcium-binding site (811:823);IPR022682: Peptidase C2, calpain, large subunit, domain III (514:653);IPR022683: Peptidase C…	Reactome: R-HSA-1474228
g11848	GO:0004198, GO:0005509, GO:0005622, GO:0006508	GO:0005509	calcium ion binding	15/807	169/10666	0.297287682598916	0.761854630159043	0.624529179822969	g10954/g11383/g11560/g11848/g12795/g16754/g17813/g1963/g2335/g2551/g2759/g5566/g5972/g6533/g8383	15	CRK97524.1	CLUMA_CG010913, isoform A [Clunio marinus] emb|CRK97524.1|0; PREDICTED: calpain-A-like isoform X7 [Aedes ... ref|XP_019552575.1|0; PREDICTED: calpain-A-like isoform X5 [Aedes ... ref|XP_019552572.1|0; calpain-A isoform X7 [Aedes aegypti] ref|XP_021708590.1|0; calpain-A isoform X6 [Aedes aegypti] &gt;ref|XP... ref|XP_021708588.1|0; PREDICTED: calpain-A-like isoform X5 [Aedes ... ref|XP_019555088.1…	CDD: cd00044, CysPc, 8.54577E-141 (182:489); cd00214, Calpain_III, 1.08173E-64 (505:658); cd16196, EFh_PEF_CalpA_B, 1.46765E-64 (688:927);Gene3D: G3DSA:1.10.238.10, 1.2E-29 (684:927); G3DSA:2.60.120.380, 5.6E-50 (496:658); G3DSA:3.90.70.10, 1.8E-54 (352:495);MobiDBLite: consensus disorder prediction (1:24, 41:69);PANTHER: PTHR10183, 0.0 (158:927); PTHR10183:SF386, 0.0 (158:927);Pfam: PF00648, Cal…	IPR000169: Cysteine peptidase, cysteine active site (241:252);IPR001300: Peptidase C2, calpain, catalytic domain (174:499, 182:489, 192:491, 193:489);IPR002048: EF-hand domain (798:833, 802:830, 832:860, 834:863);IPR011992: EF-hand domain pair (788:921);IPR018247: EF-Hand 1, calcium-binding site (811:823);IPR022682: Peptidase C2, calpain, large subunit, domain III (514:653);IPR022683: Peptidase C…	Reactome: R-HSA-1474228
g1185	NA	NA	NA	NA	NA	NA	NA	NA	NA	NA	CRK88188.1	CLUMA_CG001969, isoform A [Clunio marinus] emb|CRK88188.1|5e-179; PREDICTED: protein MEMO1 [Drosophila rhopaloa] ref|XP_016976615.1|8e-153; PREDICTED: protein MEMO1 [Musca domestica] &gt;... ref|XP_005181113.1|1e-152; hypothetical protein FF38_14129 [Lucilia cuprina] gb|KNC28226.1|2e-152; PREDICTED: protein MEMO1 [Drosophila bipecti... ref|XP_017104379.1|2e-152; PREDICTED: protein MEMO1 [Drosophi…	CDD: cd07361, MEMO_like, 1.44695E-121 (14:286);Gene3D: G3DSA:3.40.830.10, 7.0E-58 (15:288);Hamap: MF_00055, MEMO1 family protein <locus_tag>., 54.295 (7:289);PANTHER: PTHR11060, 2.7E-128 (15:289);Pfam: PF01875, Memo-like protein, 2.6E-80 (16:286);TIGRFAM: TIGR04336, AmmeMemoSam_B: AmmeMemoRadiSam system protein B, 1.7E-54 (15:285)	IPR002737: MEMO1 family (14:286, 15:289, 16:286, 7:289)	Reactome: R-HSA-6785631
g11852	GO:0000387, GO:0006396, GO:0005681	GO:0006396	RNA processing	3/807	39/10666	0.574607417229701	0.999985906727115	0.819736933320784	g11852/g1641/g8565	3	*	*	CDD: cd01721, Sm_D3, 2.43183E-47 (6:75);Gene3D: G3DSA:2.30.30.100, 9.1E-19 (4:83);MobiDBLite: consensus disorder prediction (85:142);PANTHER: PTHR23338, 1.0E-46 (3:114); PTHR23338:SF17, 1.0E-46 (3:114);Pfam: PF01423, LSM domain, 4.2E-14 (9:72);SMART: SM00651, 3.1E-15 (8:73);SUPERFAMILY: SSF50182, 2.01E-25 (6:122)	IPR001163: LSM domain, eukaryotic/archaea-type (8:73, 9:72);IPR010920: LSM domain superfamily (6:122);IPR027141: Like-Sm (LSM) domain containing protein, LSm4/SmD1/SmD3 (3:114);IPR034099: Small nuclear ribonucleoprotein Sm D3 (6:75)	Reactome: R-HSA-109688, R-HSA-72163, R-HSA-111367, R-HSA-191859, R-HSA-72163, R-HSA-72165, R-HSA-77588
g11852	GO:0000387, GO:0006396, GO:0005681	GO:0005681	spliceosomal complex	4/807	17/10666	0.0350071829581413	0.171991811924781	0.140990027474436	g10278/g11852/g5616/g8713	4	*	*	CDD: cd01721, Sm_D3, 2.43183E-47 (6:75);Gene3D: G3DSA:2.30.30.100, 9.1E-19 (4:83);MobiDBLite: consensus disorder prediction (85:142);PANTHER: PTHR23338, 1.0E-46 (3:114); PTHR23338:SF17, 1.0E-46 (3:114);Pfam: PF01423, LSM domain, 4.2E-14 (9:72);SMART: SM00651, 3.1E-15 (8:73);SUPERFAMILY: SSF50182, 2.01E-25 (6:122)	IPR001163: LSM domain, eukaryotic/archaea-type (8:73, 9:72);IPR010920: LSM domain superfamily (6:122);IPR027141: Like-Sm (LSM) domain containing protein, LSm4/SmD1/SmD3 (3:114);IPR034099: Small nuclear ribonucleoprotein Sm D3 (6:75)	Reactome: R-HSA-109688, R-HSA-72163, R-HSA-111367, R-HSA-191859, R-HSA-72163, R-HSA-72165, R-HSA-77588
g11866	GO:0016491, GO:0045454	GO:0045454	cell redox homeostasis	13/807	66/10666	0.00115407069381639	0.0108674990334376	0.00890861588209141	g10334/g11866/g13445/g14240/g15788/g1913/g2702/g3771/g4631/g5788/g7713/g7730/g8572	13	*	*	CDD: cd03013, PRX5_like, 1.34813E-75 (8:155);Gene3D: G3DSA:3.40.30.10, 2.3E-28 (1:155);PANTHER: PTHR10430, 5.6E-61 (3:155);Pfam: PF08534, Redoxin, 4.9E-33 (5:146);ProSiteProfiles: PS51352, Thioredoxin domain profile., 11.205 (4:158);SUPERFAMILY: SSF52833, 8.67E-36 (2:147)	IPR013740: Redoxin (5:146);IPR013766: Thioredoxin domain (4:158);IPR036249: Thioredoxin-like superfamily (2:147)	Reactome: R-HSA-3299685, R-HSA-5628897
g11866	GO:0016491, GO:0045454	GO:0016491	oxidoreductase activity	36/807	231/10666	2.41324464454737e-05	0.000363595526445137	0.000298056882414272	g1009/g10240/g11866/g12635/g12728/g12948/g13028/g13445/g13601/g14075/g14436/g15558/g15759/g15953/g16735/g2484/g2702/g3316/g3365/g4122/g4244/g4451/g4516/g6000/g6248/g6558/g7339/g7622/g7717/g823/g8572/g9071/g9117/g9301/g9926/g9968	36	*	*	CDD: cd03013, PRX5_like, 1.34813E-75 (8:155);Gene3D: G3DSA:3.40.30.10, 2.3E-28 (1:155);PANTHER: PTHR10430, 5.6E-61 (3:155);Pfam: PF08534, Redoxin, 4.9E-33 (5:146);ProSiteProfiles: PS51352, Thioredoxin domain profile., 11.205 (4:158);SUPERFAMILY: SSF52833, 8.67E-36 (2:147)	IPR013740: Redoxin (5:146);IPR013766: Thioredoxin domain (4:158);IPR036249: Thioredoxin-like superfamily (2:147)	Reactome: R-HSA-3299685, R-HSA-5628897
g11889	GO:0003700, GO:0046982, GO:0006355, GO:0016602	GO:0046982	protein heterodimerization activity	30/807	104/10666	7.24421473702459e-11	3.27438506113511e-09	2.68417219729753e-09	g11889/g12930/g1647/g17756/g2444/g2451/g6755/g6756/g6761/g6802/g6805/g6810/g7400/g7403/g7404/g7409/g7413/g7425/g7426/g7427/g7431/g7432/g7433/g8245/g8247/g8248/g8296/g8297/g8460/g8903	30	*	*	Gene3D: G3DSA:1.10.20.10, 1.1E-33 (42:119);PANTHER: PTHR10252, 2.4E-66 (6:286); PTHR10252:SF8, 2.4E-66 (6:286);Pfam: PF00808, Histone-like transcription factor (CBF/NF-Y) and archaeal histone, 5.5E-21 (41:104);SUPERFAMILY: SSF47113, 3.39E-29 (25:113)	IPR003958: Transcription factor CBF/NF-Y/archaeal histone domain (41:104);IPR009072: Histone-fold (25:113);IPR027170: Transcriptional activator NFYC/HAP5 subunit (6:286)	Reactome: R-HSA-1989781, R-HSA-2426168, R-HSA-380994, R-HSA-381183
g11889	GO:0003700, GO:0046982, GO:0006355, GO:0016602	GO:0003700	DNA-binding transcription factor activity	12/807	164/10666	0.591542355265477	0.999985906727115	0.819736933320784	g1183/g11889/g12536/g14005/g14761/g2900/g3729/g6790/g7210/g730/g7766/g970	12	*	*	Gene3D: G3DSA:1.10.20.10, 1.1E-33 (42:119);PANTHER: PTHR10252, 2.4E-66 (6:286); PTHR10252:SF8, 2.4E-66 (6:286);Pfam: PF00808, Histone-like transcription factor (CBF/NF-Y) and archaeal histone, 5.5E-21 (41:104);SUPERFAMILY: SSF47113, 3.39E-29 (25:113)	IPR003958: Transcription factor CBF/NF-Y/archaeal histone domain (41:104);IPR009072: Histone-fold (25:113);IPR027170: Transcriptional activator NFYC/HAP5 subunit (6:286)	Reactome: R-HSA-1989781, R-HSA-2426168, R-HSA-380994, R-HSA-381183
g11889	GO:0003700, GO:0046982, GO:0006355, GO:0016602	GO:0006355	regulation of transcription, DNA-templated	22/807	372/10666	0.91149600877789	0.999985906727115	0.819736933320784	g1183/g11889/g12536/g14005/g14213/g14215/g14761/g17030/g17452/g1872/g2900/g3362/g3729/g3795/g5035/g5899/g6790/g7210/g730/g7766/g9252/g970	22	*	*	Gene3D: G3DSA:1.10.20.10, 1.1E-33 (42:119);PANTHER: PTHR10252, 2.4E-66 (6:286); PTHR10252:SF8, 2.4E-66 (6:286);Pfam: PF00808, Histone-like transcription factor (CBF/NF-Y) and archaeal histone, 5.5E-21 (41:104);SUPERFAMILY: SSF47113, 3.39E-29 (25:113)	IPR003958: Transcription factor CBF/NF-Y/archaeal histone domain (41:104);IPR009072: Histone-fold (25:113);IPR027170: Transcriptional activator NFYC/HAP5 subunit (6:286)	Reactome: R-HSA-1989781, R-HSA-2426168, R-HSA-380994, R-HSA-381183
g11925	NA	NA	NA	NA	NA	NA	NA	NA	NA	NA	*	*	Pfam: PF15430, Single domain von Willebrand factor type C, 1.1E-10 (43:102);SMART: SM01318, 4.8E-10 (43:103)	IPR029277: Single domain Von Willebrand factor type C domain (43:102, 43:103)	*
g11926	GO:0005506, GO:0016705, GO:0020037, GO:0055114	GO:0020037	heme binding	10/807	235/10666	0.986460737215634	0.999985906727115	0.819736933320784	g11926/g15097/g15288/g15290/g4589/g50/g54/g56/g6089/g9542	10	ARO50439.1	cytochrome P450 [Chironomus tentans] gb|ARO50439.1|0; CLUMA_CG013624, isoform A [Clunio marinus] emb|CRL00351.1|0; cytochrome P450 315a1, mitochondrial [Aedes ... ref|XP_001661987.3|5e-134; CYP315a1 [Aedes aegypti] gb|AAX85207.1|1e-133; AAEL011850-PA [Aedes aegypti] gb|EAT36035.2|9e-133; AGAP000284-PA [Anopheles gambiae str. PEST] &gt;gb... ref|XP_310837.5|2e-122; CYP315A1 [Anopheles gambiae] gb|…	Gene3D: G3DSA:1.10.630.10, 1.6E-87 (26:478);PANTHER: PTHR24291, 2.8E-83 (13:478); PTHR24291:SF48, 2.8E-83 (13:478);Pfam: PF00067, Cytochrome P450, 1.4E-69 (32:475);PRINTS: PR00385, P450 superfamily signature, 2.1E-9 (298:315, 342:353, 418:427, 427:438); PR00463, E-class P450 group I signature, 1.1E-20 (63:82, 287:304, 341:359, 381:405, 417:427, 427:450);SUPERFAMILY: SSF48264, 2.49E-74 (28:477)	IPR001128: Cytochrome P450 (298:315, 342:353, 418:427, 427:438, 32:475);IPR002401: Cytochrome P450, E-class, group I (63:82, 287:304, 341:359, 381:405, 417:427, 427:450);IPR036396: Cytochrome P450 superfamily (26:478, 28:477)	*
g11926	GO:0005506, GO:0016705, GO:0020037, GO:0055114	GO:0005506	iron ion binding	12/807	230/10666	0.938163160719174	0.999985906727115	0.819736933320784	g11926/g12948/g15097/g15288/g15290/g2484/g4589/g50/g54/g56/g6089/g9542	12	ARO50439.1	cytochrome P450 [Chironomus tentans] gb|ARO50439.1|0; CLUMA_CG013624, isoform A [Clunio marinus] emb|CRL00351.1|0; cytochrome P450 315a1, mitochondrial [Aedes ... ref|XP_001661987.3|5e-134; CYP315a1 [Aedes aegypti] gb|AAX85207.1|1e-133; AAEL011850-PA [Aedes aegypti] gb|EAT36035.2|9e-133; AGAP000284-PA [Anopheles gambiae str. PEST] &gt;gb... ref|XP_310837.5|2e-122; CYP315A1 [Anopheles gambiae] gb|…	Gene3D: G3DSA:1.10.630.10, 1.6E-87 (26:478);PANTHER: PTHR24291, 2.8E-83 (13:478); PTHR24291:SF48, 2.8E-83 (13:478);Pfam: PF00067, Cytochrome P450, 1.4E-69 (32:475);PRINTS: PR00385, P450 superfamily signature, 2.1E-9 (298:315, 342:353, 418:427, 427:438); PR00463, E-class P450 group I signature, 1.1E-20 (63:82, 287:304, 341:359, 381:405, 417:427, 427:450);SUPERFAMILY: SSF48264, 2.49E-74 (28:477)	IPR001128: Cytochrome P450 (298:315, 342:353, 418:427, 427:438, 32:475);IPR002401: Cytochrome P450, E-class, group I (63:82, 287:304, 341:359, 381:405, 417:427, 427:450);IPR036396: Cytochrome P450 superfamily (26:478, 28:477)	*
g11926	GO:0005506, GO:0016705, GO:0020037, GO:0055114	GO:0055114	oxidation-reduction process	54/807	531/10666	0.0150652570712308	0.0920202188675177	0.0754334351219521	g1009/g10240/g10378/g11926/g12171/g12635/g12728/g12948/g13028/g13445/g13601/g14075/g15097/g15288/g15290/g15558/g15759/g15953/g16336/g16389/g2171/g2484/g2702/g2739/g3316/g3365/g337/g4122/g4244/g4451/g4516/g4589/g50/g5005/g54/g56/g6000/g6248/g6558/g7339/g7636/g7639/g7717/g823/g8464/g8572/g9019/g9071/g9117/g9301/g9542/g9732/g9926/g9968	54	ARO50439.1	cytochrome P450 [Chironomus tentans] gb|ARO50439.1|0; CLUMA_CG013624, isoform A [Clunio marinus] emb|CRL00351.1|0; cytochrome P450 315a1, mitochondrial [Aedes ... ref|XP_001661987.3|5e-134; CYP315a1 [Aedes aegypti] gb|AAX85207.1|1e-133; AAEL011850-PA [Aedes aegypti] gb|EAT36035.2|9e-133; AGAP000284-PA [Anopheles gambiae str. PEST] &gt;gb... ref|XP_310837.5|2e-122; CYP315A1 [Anopheles gambiae] gb|…	Gene3D: G3DSA:1.10.630.10, 1.6E-87 (26:478);PANTHER: PTHR24291, 2.8E-83 (13:478); PTHR24291:SF48, 2.8E-83 (13:478);Pfam: PF00067, Cytochrome P450, 1.4E-69 (32:475);PRINTS: PR00385, P450 superfamily signature, 2.1E-9 (298:315, 342:353, 418:427, 427:438); PR00463, E-class P450 group I signature, 1.1E-20 (63:82, 287:304, 341:359, 381:405, 417:427, 427:450);SUPERFAMILY: SSF48264, 2.49E-74 (28:477)	IPR001128: Cytochrome P450 (298:315, 342:353, 418:427, 427:438, 32:475);IPR002401: Cytochrome P450, E-class, group I (63:82, 287:304, 341:359, 381:405, 417:427, 427:450);IPR036396: Cytochrome P450 superfamily (26:478, 28:477)	*
g11926	GO:0005506, GO:0016705, GO:0020037, GO:0055114	GO:0016705	oxidoreductase activity, acting on paired donors, with incorporation or reduction of molecular oxygen	10/807	166/10666	0.815657170973912	0.999985906727115	0.819736933320784	g11926/g15097/g15288/g15290/g2484/g4589/g50/g54/g56/g9542	10	ARO50439.1	cytochrome P450 [Chironomus tentans] gb|ARO50439.1|0; CLUMA_CG013624, isoform A [Clunio marinus] emb|CRL00351.1|0; cytochrome P450 315a1, mitochondrial [Aedes ... ref|XP_001661987.3|5e-134; CYP315a1 [Aedes aegypti] gb|AAX85207.1|1e-133; AAEL011850-PA [Aedes aegypti] gb|EAT36035.2|9e-133; AGAP000284-PA [Anopheles gambiae str. PEST] &gt;gb... ref|XP_310837.5|2e-122; CYP315A1 [Anopheles gambiae] gb|…	Gene3D: G3DSA:1.10.630.10, 1.6E-87 (26:478);PANTHER: PTHR24291, 2.8E-83 (13:478); PTHR24291:SF48, 2.8E-83 (13:478);Pfam: PF00067, Cytochrome P450, 1.4E-69 (32:475);PRINTS: PR00385, P450 superfamily signature, 2.1E-9 (298:315, 342:353, 418:427, 427:438); PR00463, E-class P450 group I signature, 1.1E-20 (63:82, 287:304, 341:359, 381:405, 417:427, 427:450);SUPERFAMILY: SSF48264, 2.49E-74 (28:477)	IPR001128: Cytochrome P450 (298:315, 342:353, 418:427, 427:438, 32:475);IPR002401: Cytochrome P450, E-class, group I (63:82, 287:304, 341:359, 381:405, 417:427, 427:450);IPR036396: Cytochrome P450 superfamily (26:478, 28:477)	*
g11944	NA	NA	NA	NA	NA	NA	NA	NA	NA	NA	*	*	MobiDBLite: consensus disorder prediction (1:34, 74:94)	*	*
g11955	GO:0004799, GO:0006231	NA	NA	NA	NA	NA	NA	NA	NA	NA	CRL04633.1	CLUMA_CG017702, isoform A [Clunio marinus] emb|CRL04633.1|0; Thymidylate synthase [Lucilia cuprina] gb|KNC32010.1|1e-169; PREDICTED: thymidylate synthase [Drosophila ... ref|XP_017004080.1|1e-167; PREDICTED: thymidylate synthase [Drosophila ... ref|XP_016954830.1|2e-167; PREDICTED: thymidylate synthase [Drosophila ... ref|XP_017116886.1|1e-166; uncharacterized protein Dwil_GK18389 [Drosop... ref|…	CDD: cd00351, TS_Pyrimidine_HMase, 1.83376E-119 (68:302);Gene3D: G3DSA:3.30.572.10, 3.2E-139 (59:349);Hamap: MF_00008, Thymidylate synthase [thyA]., 38.06 (66:349);PANTHER: PTHR11548, 5.3E-154 (62:349);Pfam: PF00303, Thymidylate synthase, 2.7E-117 (68:349);PRINTS: PR00108, Thymidylate synthase family signature, 7.7E-54 (107:128, 200:219, 226:241, 244:270, 282:299);ProSitePatterns: PS00091, Thymid…	IPR000398: Thymidylate synthase (107:128, 200:219, 226:241, 244:270, 282:299, 66:349, 68:349);IPR020940: Thymidylate synthase, active site (211:239);IPR023451: Thymidylate synthase/dCMP hydroxymethylase domain (68:302, 68:349);IPR036926: Thymidylate synthase/dCMP hydroxymethylase superfamily (59:349, 60:349)	KEGG: 00240+2.1.1.45, 00670+2.1.1.45;MetaCyc: PWY-3841, PWY-7184, PWY-7187, PWY-7198, PWY-7199, PWY-7210;Reactome: R-HSA-499943, R-HSA-539107
g11982	NA	NA	NA	NA	NA	NA	NA	NA	NA	NA	*	*	Gene3D: G3DSA:1.20.120.550, 3.4E-33 (1:147);PANTHER: PTHR10689, 2.9E-47 (7:146); PTHR10689:SF6, 2.9E-47 (7:146);Pfam: PF01124, MAPEG family, 8.3E-27 (19:142);SUPERFAMILY: SSF161084, 8.63E-36 (14:140)	IPR001129: Membrane-associated, eicosanoid/glutathione metabolism (MAPEG) protein (19:142);IPR023352: Membrane associated eicosanoid/glutathione metabolism-like domain superfamily (1:147, 14:140)	*
g12	NA	NA	NA	NA	NA	NA	NA	NA	NA	NA	*	*	Coils (8:28);Gene3D: G3DSA:2.40.50.100, 1.1E-11 (34:185);PANTHER: PTHR13651, 1.2E-41 (14:183);SUPERFAMILY: SSF51230, 1.26E-10 (53:169)	IPR011053: Single hybrid motif (53:169)	*
g12049	GO:0019789	NA	NA	NA	NA	NA	NA	NA	NA	NA	CRL04049.1	CLUMA_CG017162, isoform A [Clunio marinus] emb|CRL04049.1|1e-111; SUMO-conjugating enzyme UBC9-B [Aedes aegypt... ref|XP_001654033.1|4e-109; PREDICTED: SUMO-conjugating enzyme UBC9 [Hab... ref|XP_017789270.1|3e-106; PREDICTED: SUMO-conjugating enzyme UBC9-B [C... ref|XP_011500210.1|4e-106; hypothetical protein TSAR_005574, partial [Tricho... gb|OXU26927.1|5e-106; ubiquitin-conjugating enzyme E2 i…	CDD: cd00195, UBCc, 4.78382E-58 (8:149);Gene3D: G3DSA:3.10.110.10, 2.0E-57 (1:159);PANTHER: PTHR43927, 2.3E-82 (1:156); PTHR43927:SF1, 2.3E-82 (1:156);Pfam: PF00179, Ubiquitin-conjugating enzyme, 3.4E-47 (8:149);ProSitePatterns: PS00183, Ubiquitin-conjugating enzymes active site., (82:97);ProSiteProfiles: PS50127, Ubiquitin-conjugating enzymes family profile., 37.864 (7:146);SMART: SM00212, 4.3E-…	IPR000608: Ubiquitin-conjugating enzyme E2 (7:146, 8:149);IPR016135: Ubiquitin-conjugating enzyme/RWD-like (1:155, 1:159);IPR023313: Ubiquitin-conjugating enzyme, active site (82:97);IPR027230: SUMO-conjugating enzyme Ubc9 (1:156)	MetaCyc: PWY-7511;Reactome: R-HSA-983168, R-HSA-1221632, R-HSA-983168, R-HSA-3065678, R-HSA-3108214, R-HSA-3232118, R-HSA-4551638, R-HSA-4570464, R-HSA-4615885, R-HSA-5693565, R-HSA-5693607, R-HSA-5696395, R-HSA-8866904
g12054	GO:0006751, GO:0003954, GO:0036374, GO:0005739	GO:0036374	glutathione hydrolase activity	1/807	10/10666	0.544841351693327	0.999985906727115	0.819736933320784	g12054	1	CRL04055.1	CLUMA_CG017168, isoform A [Clunio marinus] emb|CRL04055.1|5e-158; gamma-glutamyltranspeptidase 1 isoform X2 [A... ref|XP_021706737.1|1e-136; gamma-glutamyltranspeptidase 1 isoform X1 [A... ref|XP_021706727.1|6e-136; gamma-glutamyltranspeptidase 1 isoform X3 [A... ref|XP_021706746.1|9e-136; AGAP000853-PA, partial [Anopheles gambiae str. ... ref|XP_316824.5|6e-134; AGAP000853-PA-like protein [Anoph…	PANTHER: PTHR11686, 8.5E-133 (67:645); PTHR11686:SF33, 8.5E-133 (67:645);Pfam: PF01019, Gamma-glutamyltranspeptidase, 7.0E-104 (130:644); PF08040, MNLL subunit, 2.4E-12 (7:59);PRINTS: PR01210, Gamma-glutamyltranspeptidase signature, 6.9E-45 (135:160, 206:224, 224:243, 324:340, 352:371, 460:478, 484:502, 525:540, 551:568);ProDom: PD052001, OXIDOREDUCTASE UBIQUINONE I-MNLL NADH-UBIQUINONE COMPLEX M…	IPR000101: Gamma-glutamyltranspeptidase (130:644, 135:160, 206:224, 224:243, 324:340, 352:371, 460:478, 484:502, 525:540, 551:568, 67:645);IPR012575: NADH:ubiquinone oxidoreductase, MNLL subunit (7:49, 7:59);IPR029055: Nucleophile aminohydrolases, N-terminal (105:644)	KEGG: 00430+2.3.2.2, 00460+2.3.2.2, 00480+2.3.2.2+3.4.19.13;MetaCyc: PWY-4041, PWY-5826;Reactome: R-HSA-611105, R-HSA-6799198
g12054	GO:0006751, GO:0003954, GO:0036374, GO:0005739	GO:0006751	glutathione catabolic process	1/807	12/10666	0.611173988445326	0.999985906727115	0.819736933320784	g12054	1	CRL04055.1	CLUMA_CG017168, isoform A [Clunio marinus] emb|CRL04055.1|5e-158; gamma-glutamyltranspeptidase 1 isoform X2 [A... ref|XP_021706737.1|1e-136; gamma-glutamyltranspeptidase 1 isoform X1 [A... ref|XP_021706727.1|6e-136; gamma-glutamyltranspeptidase 1 isoform X3 [A... ref|XP_021706746.1|9e-136; AGAP000853-PA, partial [Anopheles gambiae str. ... ref|XP_316824.5|6e-134; AGAP000853-PA-like protein [Anoph…	PANTHER: PTHR11686, 8.5E-133 (67:645); PTHR11686:SF33, 8.5E-133 (67:645);Pfam: PF01019, Gamma-glutamyltranspeptidase, 7.0E-104 (130:644); PF08040, MNLL subunit, 2.4E-12 (7:59);PRINTS: PR01210, Gamma-glutamyltranspeptidase signature, 6.9E-45 (135:160, 206:224, 224:243, 324:340, 352:371, 460:478, 484:502, 525:540, 551:568);ProDom: PD052001, OXIDOREDUCTASE UBIQUINONE I-MNLL NADH-UBIQUINONE COMPLEX M…	IPR000101: Gamma-glutamyltranspeptidase (130:644, 135:160, 206:224, 224:243, 324:340, 352:371, 460:478, 484:502, 525:540, 551:568, 67:645);IPR012575: NADH:ubiquinone oxidoreductase, MNLL subunit (7:49, 7:59);IPR029055: Nucleophile aminohydrolases, N-terminal (105:644)	KEGG: 00430+2.3.2.2, 00460+2.3.2.2, 00480+2.3.2.2+3.4.19.13;MetaCyc: PWY-4041, PWY-5826;Reactome: R-HSA-611105, R-HSA-6799198
g12054	GO:0006751, GO:0003954, GO:0036374, GO:0005739	GO:0005739	mitochondrion	11/807	32/10666	1.27908330187165e-05	0.000222363712479226	0.000182282316703976	g11124/g11547/g12054/g1586/g3580/g3984/g4368/g603/g615/g6742/g9117	11	CRL04055.1	CLUMA_CG017168, isoform A [Clunio marinus] emb|CRL04055.1|5e-158; gamma-glutamyltranspeptidase 1 isoform X2 [A... ref|XP_021706737.1|1e-136; gamma-glutamyltranspeptidase 1 isoform X1 [A... ref|XP_021706727.1|6e-136; gamma-glutamyltranspeptidase 1 isoform X3 [A... ref|XP_021706746.1|9e-136; AGAP000853-PA, partial [Anopheles gambiae str. ... ref|XP_316824.5|6e-134; AGAP000853-PA-like protein [Anoph…	PANTHER: PTHR11686, 8.5E-133 (67:645); PTHR11686:SF33, 8.5E-133 (67:645);Pfam: PF01019, Gamma-glutamyltranspeptidase, 7.0E-104 (130:644); PF08040, MNLL subunit, 2.4E-12 (7:59);PRINTS: PR01210, Gamma-glutamyltranspeptidase signature, 6.9E-45 (135:160, 206:224, 224:243, 324:340, 352:371, 460:478, 484:502, 525:540, 551:568);ProDom: PD052001, OXIDOREDUCTASE UBIQUINONE I-MNLL NADH-UBIQUINONE COMPLEX M…	IPR000101: Gamma-glutamyltranspeptidase (130:644, 135:160, 206:224, 224:243, 324:340, 352:371, 460:478, 484:502, 525:540, 551:568, 67:645);IPR012575: NADH:ubiquinone oxidoreductase, MNLL subunit (7:49, 7:59);IPR029055: Nucleophile aminohydrolases, N-terminal (105:644)	KEGG: 00430+2.3.2.2, 00460+2.3.2.2, 00480+2.3.2.2+3.4.19.13;MetaCyc: PWY-4041, PWY-5826;Reactome: R-HSA-611105, R-HSA-6799198
g12056	GO:0004672, GO:0005524, GO:0006468	GO:0006468	protein phosphorylation	15/807	253/10666	0.870281867383285	0.999985906727115	0.819736933320784	g10218/g10666/g10848/g11515/g12056/g12149/g13160/g15831/g2417/g3124/g3426/g5398/g7960/g8179/g8817	15	CRL04061.1	CLUMA_CG017174, isoform A [Clunio marinus] emb|CRL04061.1|0; mitogen-activated protein kinase [Lutzomyia longi... gb|ABR28347.1|7e-177; PREDICTED: dual specificity mitogen-activate... ref|XP_011177173.1|3e-175; PREDICTED: dual specificity mitogen-activate... ref|XP_017475974.1|1e-174; PREDICTED: dual specificity mitogen-activate... ref|XP_014094394.1|2e-174; dual specificity mitogen-activated pro…	Gene3D: G3DSA:1.10.510.10, 1.7E-47 (130:332); G3DSA:3.30.200.20, 9.3E-15 (29:129);PANTHER: PTHR24361, 1.6E-130 (10:331); PTHR24361:SF191, 1.6E-130 (10:331);Pfam: PF00069, Protein kinase domain, 9.3E-52 (51:312);PIRSF: PIRSF000654, 8.3E-23 (28:326);ProSitePatterns: PS00107, Protein kinases ATP-binding region signature., (56:79); PS00108, Serine/Threonine protein kinases active-site signature., (17…	IPR000719: Protein kinase domain (50:312, 51:312);IPR008271: Serine/threonine-protein kinase, active site (172:184);IPR011009: Protein kinase-like domain superfamily (34:315);IPR017441: Protein kinase, ATP binding site (56:79)	*
g12056	GO:0004672, GO:0005524, GO:0006468	GO:0004672	protein kinase activity	15/807	250/10666	0.858901375668844	0.999985906727115	0.819736933320784	g10218/g10666/g10848/g11515/g12056/g12149/g13160/g15831/g2417/g3124/g3426/g5398/g7960/g8179/g8817	15	CRL04061.1	CLUMA_CG017174, isoform A [Clunio marinus] emb|CRL04061.1|0; mitogen-activated protein kinase [Lutzomyia longi... gb|ABR28347.1|7e-177; PREDICTED: dual specificity mitogen-activate... ref|XP_011177173.1|3e-175; PREDICTED: dual specificity mitogen-activate... ref|XP_017475974.1|1e-174; PREDICTED: dual specificity mitogen-activate... ref|XP_014094394.1|2e-174; dual specificity mitogen-activated pro…	Gene3D: G3DSA:1.10.510.10, 1.7E-47 (130:332); G3DSA:3.30.200.20, 9.3E-15 (29:129);PANTHER: PTHR24361, 1.6E-130 (10:331); PTHR24361:SF191, 1.6E-130 (10:331);Pfam: PF00069, Protein kinase domain, 9.3E-52 (51:312);PIRSF: PIRSF000654, 8.3E-23 (28:326);ProSitePatterns: PS00107, Protein kinases ATP-binding region signature., (56:79); PS00108, Serine/Threonine protein kinases active-site signature., (17…	IPR000719: Protein kinase domain (50:312, 51:312);IPR008271: Serine/threonine-protein kinase, active site (172:184);IPR011009: Protein kinase-like domain superfamily (34:315);IPR017441: Protein kinase, ATP binding site (56:79)	*
g12056	GO:0004672, GO:0005524, GO:0006468	GO:0005524	ATP binding	52/807	707/10666	0.608932803780757	0.999985906727115	0.819736933320784	g10218/g10666/g10848/g10883/g11158/g11515/g12056/g12073/g12149/g12176/g12412/g13159/g13160/g13835/g1385/g14417/g15831/g15968/g1602/g16663/g17053/g17338/g1987/g2254/g2417/g2580/g2793/g3124/g3426/g3606/g3827/g5226/g5398/g553/g6010/g6095/g6491/g7327/g7540/g789/g7951/g7960/g7977/g8179/g8214/g8216/g8754/g8817/g9067/g9569/g9829/g9940	52	CRL04061.1	CLUMA_CG017174, isoform A [Clunio marinus] emb|CRL04061.1|0; mitogen-activated protein kinase [Lutzomyia longi... gb|ABR28347.1|7e-177; PREDICTED: dual specificity mitogen-activate... ref|XP_011177173.1|3e-175; PREDICTED: dual specificity mitogen-activate... ref|XP_017475974.1|1e-174; PREDICTED: dual specificity mitogen-activate... ref|XP_014094394.1|2e-174; dual specificity mitogen-activated pro…	Gene3D: G3DSA:1.10.510.10, 1.7E-47 (130:332); G3DSA:3.30.200.20, 9.3E-15 (29:129);PANTHER: PTHR24361, 1.6E-130 (10:331); PTHR24361:SF191, 1.6E-130 (10:331);Pfam: PF00069, Protein kinase domain, 9.3E-52 (51:312);PIRSF: PIRSF000654, 8.3E-23 (28:326);ProSitePatterns: PS00107, Protein kinases ATP-binding region signature., (56:79); PS00108, Serine/Threonine protein kinases active-site signature., (17…	IPR000719: Protein kinase domain (50:312, 51:312);IPR008271: Serine/threonine-protein kinase, active site (172:184);IPR011009: Protein kinase-like domain superfamily (34:315);IPR017441: Protein kinase, ATP binding site (56:79)	*
g12059	GO:0003676, GO:0008168, GO:0032259	GO:0003676	nucleic acid binding	54/807	989/10666	0.997428936992623	0.999985906727115	0.819736933320784	g10394/g10396/g10508/g10811/g11050/g11381/g11655/g1183/g12059/g12271/g12715/g12717/g13254/g13447/g14057/g14065/g14102/g15046/g15285/g15286/g15400/g1641/g1651/g16994/g17465/g1872/g2004/g2035/g2169/g2258/g2330/g2769/g2771/g293/g3066/g382/g383/g384/g441/g4493/g4789/g4866/g558/g5773/g6009/g6095/g6343/g6631/g789/g7900/g8193/g8254/g8754/g9495	54	AOG17668.1	putative DNA adenine-specific methyltransferase, ... gb|AOG17668.1|0; putative DNA adenine-specific methyltransferase, ... gb|AOG17784.1|2e-102	CDD: cd02440, AdoMet_MTases, 3.47273E-6 (160:233);Gene3D: G3DSA:3.40.50.150, 7.9E-24 (128:353);PANTHER: PTHR18895, 4.2E-57 (114:349); PTHR18895:SF71, 4.2E-57 (114:349);Pfam: PF05175, Methyltransferase small domain, 1.3E-10 (139:234); PF14712, Snapin/Pallidin, 4.2E-7 (23:102);ProSitePatterns: PS00092, N-6 Adenine-specific DNA methylases signature., (227:233);SUPERFAMILY: SSF53335, 3.2E-24 (128:234…	IPR002052: DNA methylase, N-6 adenine-specific, conserved site (227:233);IPR007848: Methyltransferase small domain (139:234);IPR028119: Snapin/Pallidin/Snn1 (23:102);IPR029063: S-adenosyl-L-methionine-dependent methyltransferase (128:234, 285:338)	Reactome: R-HSA-432722
g12059	GO:0003676, GO:0008168, GO:0032259	GO:0008168	methyltransferase activity	4/807	54/10666	0.591788650965091	0.999985906727115	0.819736933320784	g12059/g2049/g3991/g619	4	AOG17668.1	putative DNA adenine-specific methyltransferase, ... gb|AOG17668.1|0; putative DNA adenine-specific methyltransferase, ... gb|AOG17784.1|2e-102	CDD: cd02440, AdoMet_MTases, 3.47273E-6 (160:233);Gene3D: G3DSA:3.40.50.150, 7.9E-24 (128:353);PANTHER: PTHR18895, 4.2E-57 (114:349); PTHR18895:SF71, 4.2E-57 (114:349);Pfam: PF05175, Methyltransferase small domain, 1.3E-10 (139:234); PF14712, Snapin/Pallidin, 4.2E-7 (23:102);ProSitePatterns: PS00092, N-6 Adenine-specific DNA methylases signature., (227:233);SUPERFAMILY: SSF53335, 3.2E-24 (128:234…	IPR002052: DNA methylase, N-6 adenine-specific, conserved site (227:233);IPR007848: Methyltransferase small domain (139:234);IPR028119: Snapin/Pallidin/Snn1 (23:102);IPR029063: S-adenosyl-L-methionine-dependent methyltransferase (128:234, 285:338)	Reactome: R-HSA-432722
g12059	GO:0003676, GO:0008168, GO:0032259	GO:0032259	methylation	1/807	12/10666	0.611173988445326	0.999985906727115	0.819736933320784	g12059	1	AOG17668.1	putative DNA adenine-specific methyltransferase, ... gb|AOG17668.1|0; putative DNA adenine-specific methyltransferase, ... gb|AOG17784.1|2e-102	CDD: cd02440, AdoMet_MTases, 3.47273E-6 (160:233);Gene3D: G3DSA:3.40.50.150, 7.9E-24 (128:353);PANTHER: PTHR18895, 4.2E-57 (114:349); PTHR18895:SF71, 4.2E-57 (114:349);Pfam: PF05175, Methyltransferase small domain, 1.3E-10 (139:234); PF14712, Snapin/Pallidin, 4.2E-7 (23:102);ProSitePatterns: PS00092, N-6 Adenine-specific DNA methylases signature., (227:233);SUPERFAMILY: SSF53335, 3.2E-24 (128:234…	IPR002052: DNA methylase, N-6 adenine-specific, conserved site (227:233);IPR007848: Methyltransferase small domain (139:234);IPR028119: Snapin/Pallidin/Snn1 (23:102);IPR029063: S-adenosyl-L-methionine-dependent methyltransferase (128:234, 285:338)	Reactome: R-HSA-432722
g12060	GO:0005634	GO:0005634	nucleus	48/807	539/10666	0.131654130096366	0.441641517053388	0.36203496507404	g1009/g10601/g12060/g12536/g12822/g13141/g13254/g13345/g13726/g15285/g15286/g1640/g1641/g1647/g17030/g2060/g2331/g2764/g2900/g3362/g3602/g3729/g3767/g4231/g5485/g6251/g6750/g6756/g6790/g6805/g7272/g730/g7400/g7404/g7409/g7413/g7426/g7427/g7431/g7432/g7434/g7766/g7768/g7973/g8247/g8297/g970/g9775	48	*	*	MobiDBLite: consensus disorder prediction (227:266);PANTHER: PTHR13383, 1.8E-38 (18:291);Pfam: PF09468, Ydr279p protein family (RNase H2 complex component), 1.6E-34 (19:288)	IPR019024: Ribonuclease H2, subunit B (18:291, 19:288)	*
g12073	GO:0004776, GO:0006099, GO:0003824, GO:0005524, GO:0006104, GO:0008152, GO:0046872	GO:0003824	catalytic activity	43/807	472/10666	0.115140955028964	0.428329406249223	0.351122382393402	g10102/g10274/g11691/g12073/g12218/g13262/g13350/g13377/g14017/g14219/g14220/g14829/g14967/g15479/g15685/g15934/g16740/g17235/g2341/g2394/g2985/g3032/g3597/g3891/g4108/g4516/g4907/g5265/g5490/g5963/g6461/g6959/g7339/g7637/g8005/g8960/g9019/g9117/g9301/g9565/g9730/g9731/g9821	43	CRK90907.1	CLUMA_CG004596, isoform A, partial [Clunio marinus] emb|CRK90907.1|0; AAEL005552-PA [Aedes aegypti] &gt;gb|EJY57594.1| AAE... gb|EAT42975.1|0; succinate--CoA ligase [GDP-forming] subunit ... ref|XP_011493288.2|0; PREDICTED: succinate--CoA ligase [GDP-formin... ref|XP_019525036.1|0; PREDICTED: succinate--CoA ligase [GDP-formin... ref|XP_019528761.1|0; AGAP004352-PA [Anopheles gambiae str. PEST] &g…	Gene3D: G3DSA:3.30.1490.20, 1.3E-15 (40:131); G3DSA:3.30.470.20, 3.6E-51 (132:275); G3DSA:3.40.50.261, 8.4E-42 (276:422);Hamap: MF_00558, Succinate--CoA ligase [ADP-forming] subunit beta [sucC]., 37.526 (31:423); MF_03221, Succinate--CoA ligase [GDP-forming] subunit beta, mitochondrial [SUCLG2]., 54.318 (21:423);PANTHER: PTHR11815, 1.4E-193 (11:422); PTHR11815:SF5, 1.4E-193 (11:422);Pfam: PF00549…	IPR005809: Succinate--CoA synthetase, beta subunit (11:422, 31:423, 32:422);IPR005811: ATP-citrate lyase/succinyl-CoA ligase (299:419);IPR011761: ATP-grasp fold (39:266);IPR013650: ATP-grasp fold, succinyl-CoA synthetase-type (32:238);IPR013815: ATP-grasp fold, subdomain 1 (40:131);IPR016102: Succinyl-CoA synthetase-like (275:422, 276:422);IPR017866: Succinyl-CoA synthetase, beta subunit, conserv…	KEGG: 00020+6.2.1.5, 00020+6.2.1.5, 00020+6.2.1.4, 00640+6.2.1.5, 00640+6.2.1.5, 00640+6.2.1.4, 00660+6.2.1.5, 00660+6.2.1.5, 00720+6.2.1.5, 00720+6.2.1.5;MetaCyc: PWY-5749, PWY-5392, PWY-5392, PWY-5537, PWY-5537, PWY-5538, PWY-5538, PWY-5690, PWY-5690, PWY-5913, PWY-5913, PWY-6728, PWY-6728, PWY-6969, PWY-6969, PWY-7384, PWY-7384;Reactome: R-HSA-71403, R-HSA-71403
g12073	GO:0004776, GO:0006099, GO:0003824, GO:0005524, GO:0006104, GO:0008152, GO:0046872	GO:0005524	ATP binding	52/807	707/10666	0.608932803780757	0.999985906727115	0.819736933320784	g10218/g10666/g10848/g10883/g11158/g11515/g12056/g12073/g12149/g12176/g12412/g13159/g13160/g13835/g1385/g14417/g15831/g15968/g1602/g16663/g17053/g17338/g1987/g2254/g2417/g2580/g2793/g3124/g3426/g3606/g3827/g5226/g5398/g553/g6010/g6095/g6491/g7327/g7540/g789/g7951/g7960/g7977/g8179/g8214/g8216/g8754/g8817/g9067/g9569/g9829/g9940	52	CRK90907.1	CLUMA_CG004596, isoform A, partial [Clunio marinus] emb|CRK90907.1|0; AAEL005552-PA [Aedes aegypti] &gt;gb|EJY57594.1| AAE... gb|EAT42975.1|0; succinate--CoA ligase [GDP-forming] subunit ... ref|XP_011493288.2|0; PREDICTED: succinate--CoA ligase [GDP-formin... ref|XP_019525036.1|0; PREDICTED: succinate--CoA ligase [GDP-formin... ref|XP_019528761.1|0; AGAP004352-PA [Anopheles gambiae str. PEST] &g…	Gene3D: G3DSA:3.30.1490.20, 1.3E-15 (40:131); G3DSA:3.30.470.20, 3.6E-51 (132:275); G3DSA:3.40.50.261, 8.4E-42 (276:422);Hamap: MF_00558, Succinate--CoA ligase [ADP-forming] subunit beta [sucC]., 37.526 (31:423); MF_03221, Succinate--CoA ligase [GDP-forming] subunit beta, mitochondrial [SUCLG2]., 54.318 (21:423);PANTHER: PTHR11815, 1.4E-193 (11:422); PTHR11815:SF5, 1.4E-193 (11:422);Pfam: PF00549…	IPR005809: Succinate--CoA synthetase, beta subunit (11:422, 31:423, 32:422);IPR005811: ATP-citrate lyase/succinyl-CoA ligase (299:419);IPR011761: ATP-grasp fold (39:266);IPR013650: ATP-grasp fold, succinyl-CoA synthetase-type (32:238);IPR013815: ATP-grasp fold, subdomain 1 (40:131);IPR016102: Succinyl-CoA synthetase-like (275:422, 276:422);IPR017866: Succinyl-CoA synthetase, beta subunit, conserv…	KEGG: 00020+6.2.1.5, 00020+6.2.1.5, 00020+6.2.1.4, 00640+6.2.1.5, 00640+6.2.1.5, 00640+6.2.1.4, 00660+6.2.1.5, 00660+6.2.1.5, 00720+6.2.1.5, 00720+6.2.1.5;MetaCyc: PWY-5749, PWY-5392, PWY-5392, PWY-5537, PWY-5537, PWY-5538, PWY-5538, PWY-5690, PWY-5690, PWY-5913, PWY-5913, PWY-6728, PWY-6728, PWY-6969, PWY-6969, PWY-7384, PWY-7384;Reactome: R-HSA-71403, R-HSA-71403
g12073	GO:0004776, GO:0006099, GO:0003824, GO:0005524, GO:0006104, GO:0008152, GO:0046872	GO:0006099	tricarboxylic acid cycle	8/807	18/10666	2.28944185927592e-05	0.000363595526445137	0.000298056882414272	g12073/g2739/g337/g4519/g5631/g703/g7717/g9301	8	CRK90907.1	CLUMA_CG004596, isoform A, partial [Clunio marinus] emb|CRK90907.1|0; AAEL005552-PA [Aedes aegypti] &gt;gb|EJY57594.1| AAE... gb|EAT42975.1|0; succinate--CoA ligase [GDP-forming] subunit ... ref|XP_011493288.2|0; PREDICTED: succinate--CoA ligase [GDP-formin... ref|XP_019525036.1|0; PREDICTED: succinate--CoA ligase [GDP-formin... ref|XP_019528761.1|0; AGAP004352-PA [Anopheles gambiae str. PEST] &g…	Gene3D: G3DSA:3.30.1490.20, 1.3E-15 (40:131); G3DSA:3.30.470.20, 3.6E-51 (132:275); G3DSA:3.40.50.261, 8.4E-42 (276:422);Hamap: MF_00558, Succinate--CoA ligase [ADP-forming] subunit beta [sucC]., 37.526 (31:423); MF_03221, Succinate--CoA ligase [GDP-forming] subunit beta, mitochondrial [SUCLG2]., 54.318 (21:423);PANTHER: PTHR11815, 1.4E-193 (11:422); PTHR11815:SF5, 1.4E-193 (11:422);Pfam: PF00549…	IPR005809: Succinate--CoA synthetase, beta subunit (11:422, 31:423, 32:422);IPR005811: ATP-citrate lyase/succinyl-CoA ligase (299:419);IPR011761: ATP-grasp fold (39:266);IPR013650: ATP-grasp fold, succinyl-CoA synthetase-type (32:238);IPR013815: ATP-grasp fold, subdomain 1 (40:131);IPR016102: Succinyl-CoA synthetase-like (275:422, 276:422);IPR017866: Succinyl-CoA synthetase, beta subunit, conserv…	KEGG: 00020+6.2.1.5, 00020+6.2.1.5, 00020+6.2.1.4, 00640+6.2.1.5, 00640+6.2.1.5, 00640+6.2.1.4, 00660+6.2.1.5, 00660+6.2.1.5, 00720+6.2.1.5, 00720+6.2.1.5;MetaCyc: PWY-5749, PWY-5392, PWY-5392, PWY-5537, PWY-5537, PWY-5538, PWY-5538, PWY-5690, PWY-5690, PWY-5913, PWY-5913, PWY-6728, PWY-6728, PWY-6969, PWY-6969, PWY-7384, PWY-7384;Reactome: R-HSA-71403, R-HSA-71403
g12073	GO:0004776, GO:0006099, GO:0003824, GO:0005524, GO:0006104, GO:0008152, GO:0046872	GO:0046872	metal ion binding	12/807	129/10666	0.269838786272347	0.725994829732743	0.595133162705928	g10102/g12073/g17465/g1809/g2330/g3131/g444/g4866/g5275/g6959/g7639/g9071	12	CRK90907.1	CLUMA_CG004596, isoform A, partial [Clunio marinus] emb|CRK90907.1|0; AAEL005552-PA [Aedes aegypti] &gt;gb|EJY57594.1| AAE... gb|EAT42975.1|0; succinate--CoA ligase [GDP-forming] subunit ... ref|XP_011493288.2|0; PREDICTED: succinate--CoA ligase [GDP-formin... ref|XP_019525036.1|0; PREDICTED: succinate--CoA ligase [GDP-formin... ref|XP_019528761.1|0; AGAP004352-PA [Anopheles gambiae str. PEST] &g…	Gene3D: G3DSA:3.30.1490.20, 1.3E-15 (40:131); G3DSA:3.30.470.20, 3.6E-51 (132:275); G3DSA:3.40.50.261, 8.4E-42 (276:422);Hamap: MF_00558, Succinate--CoA ligase [ADP-forming] subunit beta [sucC]., 37.526 (31:423); MF_03221, Succinate--CoA ligase [GDP-forming] subunit beta, mitochondrial [SUCLG2]., 54.318 (21:423);PANTHER: PTHR11815, 1.4E-193 (11:422); PTHR11815:SF5, 1.4E-193 (11:422);Pfam: PF00549…	IPR005809: Succinate--CoA synthetase, beta subunit (11:422, 31:423, 32:422);IPR005811: ATP-citrate lyase/succinyl-CoA ligase (299:419);IPR011761: ATP-grasp fold (39:266);IPR013650: ATP-grasp fold, succinyl-CoA synthetase-type (32:238);IPR013815: ATP-grasp fold, subdomain 1 (40:131);IPR016102: Succinyl-CoA synthetase-like (275:422, 276:422);IPR017866: Succinyl-CoA synthetase, beta subunit, conserv…	KEGG: 00020+6.2.1.5, 00020+6.2.1.5, 00020+6.2.1.4, 00640+6.2.1.5, 00640+6.2.1.5, 00640+6.2.1.4, 00660+6.2.1.5, 00660+6.2.1.5, 00720+6.2.1.5, 00720+6.2.1.5;MetaCyc: PWY-5749, PWY-5392, PWY-5392, PWY-5537, PWY-5537, PWY-5538, PWY-5538, PWY-5690, PWY-5690, PWY-5913, PWY-5913, PWY-6728, PWY-6728, PWY-6969, PWY-6969, PWY-7384, PWY-7384;Reactome: R-HSA-71403, R-HSA-71403
g12073	GO:0004776, GO:0006099, GO:0003824, GO:0005524, GO:0006104, GO:0008152, GO:0046872	GO:0008152	metabolic process	34/807	369/10666	0.132814712884747	0.441641517053388	0.36203496507404	g10274/g11284/g12073/g12091/g12610/g13028/g14017/g14967/g15166/g15479/g15685/g15953/g16336/g16735/g16740/g17235/g2341/g2985/g3032/g3891/g4122/g5005/g5288/g5490/g5631/g6461/g7315/g7636/g8184/g823/g9117/g9821/g9924/g9968	34	CRK90907.1	CLUMA_CG004596, isoform A, partial [Clunio marinus] emb|CRK90907.1|0; AAEL005552-PA [Aedes aegypti] &gt;gb|EJY57594.1| AAE... gb|EAT42975.1|0; succinate--CoA ligase [GDP-forming] subunit ... ref|XP_011493288.2|0; PREDICTED: succinate--CoA ligase [GDP-formin... ref|XP_019525036.1|0; PREDICTED: succinate--CoA ligase [GDP-formin... ref|XP_019528761.1|0; AGAP004352-PA [Anopheles gambiae str. PEST] &g…	Gene3D: G3DSA:3.30.1490.20, 1.3E-15 (40:131); G3DSA:3.30.470.20, 3.6E-51 (132:275); G3DSA:3.40.50.261, 8.4E-42 (276:422);Hamap: MF_00558, Succinate--CoA ligase [ADP-forming] subunit beta [sucC]., 37.526 (31:423); MF_03221, Succinate--CoA ligase [GDP-forming] subunit beta, mitochondrial [SUCLG2]., 54.318 (21:423);PANTHER: PTHR11815, 1.4E-193 (11:422); PTHR11815:SF5, 1.4E-193 (11:422);Pfam: PF00549…	IPR005809: Succinate--CoA synthetase, beta subunit (11:422, 31:423, 32:422);IPR005811: ATP-citrate lyase/succinyl-CoA ligase (299:419);IPR011761: ATP-grasp fold (39:266);IPR013650: ATP-grasp fold, succinyl-CoA synthetase-type (32:238);IPR013815: ATP-grasp fold, subdomain 1 (40:131);IPR016102: Succinyl-CoA synthetase-like (275:422, 276:422);IPR017866: Succinyl-CoA synthetase, beta subunit, conserv…	KEGG: 00020+6.2.1.5, 00020+6.2.1.5, 00020+6.2.1.4, 00640+6.2.1.5, 00640+6.2.1.5, 00640+6.2.1.4, 00660+6.2.1.5, 00660+6.2.1.5, 00720+6.2.1.5, 00720+6.2.1.5;MetaCyc: PWY-5749, PWY-5392, PWY-5392, PWY-5537, PWY-5537, PWY-5538, PWY-5538, PWY-5690, PWY-5690, PWY-5913, PWY-5913, PWY-6728, PWY-6728, PWY-6969, PWY-6969, PWY-7384, PWY-7384;Reactome: R-HSA-71403, R-HSA-71403
g12091	GO:0003841, GO:0008152, GO:0008654, GO:0016746, GO:0016020	GO:0016020	membrane	43/807	836/10666	0.998472807031004	0.999985906727115	0.819736933320784	g10229/g10258/g10429/g10751/g10833/g12091/g12113/g12149/g12519/g12545/g12795/g13835/g1469/g15933/g1597/g16004/g16077/g16825/g1823/g1824/g1987/g2314/g2315/g2335/g2415/g2744/g3018/g3372/g3701/g5744/g6000/g6065/g6534/g703/g7197/g7549/g7697/g8685/g8730/g9188/g9828/g9926/g9948	43	*	*	CDD: cd07989, LPLAT_AGPAT-like, 2.09456E-45 (26:209);Gene3D: G3DSA:3.40.1130.10, 5.4E-39 (10:234);PANTHER: PTHR10434, 1.1E-68 (4:231); PTHR10434:SF39, 1.1E-68 (4:231);Pfam: PF01553, Acyltransferase, 2.3E-29 (39:165);SMART: SM00563, 1.9E-34 (51:167);SUPERFAMILY: SSF69593, 1.22E-36 (30:223);TIGRFAM: TIGR00530, AGP_acyltrn: 1-acylglycerol-3-phosphate O-acyltransferases, 5.8E-36 (39:164)	IPR002123: Phospholipid/glycerol acyltransferase (39:165, 51:167);IPR004552: 1-acyl-sn-glycerol-3-phosphate acyltransferase (39:164)	KEGG: 00561+2.3.1.51, 00564+2.3.1.51;MetaCyc: PWY-5667, PWY-5981, PWY-6453, PWY-7411, PWY-7417, PWY-7587, PWY-7589, PWY-7782;Reactome: R-HSA-1483166
g12091	GO:0003841, GO:0008152, GO:0008654, GO:0016746, GO:0016020	GO:0008654	phospholipid biosynthetic process	1/807	10/10666	0.544841351693327	0.999985906727115	0.819736933320784	g12091	1	*	*	CDD: cd07989, LPLAT_AGPAT-like, 2.09456E-45 (26:209);Gene3D: G3DSA:3.40.1130.10, 5.4E-39 (10:234);PANTHER: PTHR10434, 1.1E-68 (4:231); PTHR10434:SF39, 1.1E-68 (4:231);Pfam: PF01553, Acyltransferase, 2.3E-29 (39:165);SMART: SM00563, 1.9E-34 (51:167);SUPERFAMILY: SSF69593, 1.22E-36 (30:223);TIGRFAM: TIGR00530, AGP_acyltrn: 1-acylglycerol-3-phosphate O-acyltransferases, 5.8E-36 (39:164)	IPR002123: Phospholipid/glycerol acyltransferase (39:165, 51:167);IPR004552: 1-acyl-sn-glycerol-3-phosphate acyltransferase (39:164)	KEGG: 00561+2.3.1.51, 00564+2.3.1.51;MetaCyc: PWY-5667, PWY-5981, PWY-6453, PWY-7411, PWY-7417, PWY-7587, PWY-7589, PWY-7782;Reactome: R-HSA-1483166
g12091	GO:0003841, GO:0008152, GO:0008654, GO:0016746, GO:0016020	GO:0016746	transferase activity, transferring acyl groups	4/807	33/10666	0.237102590257149	0.661545498742169	0.542300921185942	g12091/g5288/g5595/g9924	4	*	*	CDD: cd07989, LPLAT_AGPAT-like, 2.09456E-45 (26:209);Gene3D: G3DSA:3.40.1130.10, 5.4E-39 (10:234);PANTHER: PTHR10434, 1.1E-68 (4:231); PTHR10434:SF39, 1.1E-68 (4:231);Pfam: PF01553, Acyltransferase, 2.3E-29 (39:165);SMART: SM00563, 1.9E-34 (51:167);SUPERFAMILY: SSF69593, 1.22E-36 (30:223);TIGRFAM: TIGR00530, AGP_acyltrn: 1-acylglycerol-3-phosphate O-acyltransferases, 5.8E-36 (39:164)	IPR002123: Phospholipid/glycerol acyltransferase (39:165, 51:167);IPR004552: 1-acyl-sn-glycerol-3-phosphate acyltransferase (39:164)	KEGG: 00561+2.3.1.51, 00564+2.3.1.51;MetaCyc: PWY-5667, PWY-5981, PWY-6453, PWY-7411, PWY-7417, PWY-7587, PWY-7589, PWY-7782;Reactome: R-HSA-1483166
g12091	GO:0003841, GO:0008152, GO:0008654, GO:0016746, GO:0016020	GO:0008152	metabolic process	34/807	369/10666	0.132814712884747	0.441641517053388	0.36203496507404	g10274/g11284/g12073/g12091/g12610/g13028/g14017/g14967/g15166/g15479/g15685/g15953/g16336/g16735/g16740/g17235/g2341/g2985/g3032/g3891/g4122/g5005/g5288/g5490/g5631/g6461/g7315/g7636/g8184/g823/g9117/g9821/g9924/g9968	34	*	*	CDD: cd07989, LPLAT_AGPAT-like, 2.09456E-45 (26:209);Gene3D: G3DSA:3.40.1130.10, 5.4E-39 (10:234);PANTHER: PTHR10434, 1.1E-68 (4:231); PTHR10434:SF39, 1.1E-68 (4:231);Pfam: PF01553, Acyltransferase, 2.3E-29 (39:165);SMART: SM00563, 1.9E-34 (51:167);SUPERFAMILY: SSF69593, 1.22E-36 (30:223);TIGRFAM: TIGR00530, AGP_acyltrn: 1-acylglycerol-3-phosphate O-acyltransferases, 5.8E-36 (39:164)	IPR002123: Phospholipid/glycerol acyltransferase (39:165, 51:167);IPR004552: 1-acyl-sn-glycerol-3-phosphate acyltransferase (39:164)	KEGG: 00561+2.3.1.51, 00564+2.3.1.51;MetaCyc: PWY-5667, PWY-5981, PWY-6453, PWY-7411, PWY-7417, PWY-7587, PWY-7589, PWY-7782;Reactome: R-HSA-1483166
g12107	GO:0007155, GO:0016021, GO:0042246	GO:0016021	integral component of membrane	44/807	890/10666	0.999557325889081	0.999985906727115	0.819736933320784	g10886/g10894/g11046/g11335/g11785/g12107/g12300/g12545/g12747/g13531/g13623/g13740/g14216/g15541/g16077/g16299/g1823/g1915/g2314/g2316/g2353/g2393/g3819/g4107/g4118/g4363/g4566/g4624/g5486/g5744/g5985/g6534/g7000/g7008/g7019/g715/g7197/g7239/g7364/g7549/g7772/g7815/g8131/g9081	44	*	*	PANTHER: PTHR12316, 1.2E-32 (37:160);Pfam: PF04923, Ninjurin, 1.8E-28 (56:152)	IPR007007: Ninjurin (37:160, 56:152)	*
g12107	GO:0007155, GO:0016021, GO:0042246	GO:0007155	cell adhesion	1/807	43/10666	0.966292434425517	0.999985906727115	0.819736933320784	g12107	1	*	*	PANTHER: PTHR12316, 1.2E-32 (37:160);Pfam: PF04923, Ninjurin, 1.8E-28 (56:152)	IPR007007: Ninjurin (37:160, 56:152)	*
g12113	GO:0006897, GO:0016020	GO:0016020	membrane	43/807	836/10666	0.998472807031004	0.999985906727115	0.819736933320784	g10229/g10258/g10429/g10751/g10833/g12091/g12113/g12149/g12519/g12545/g12795/g13835/g1469/g15933/g1597/g16004/g16077/g16825/g1823/g1824/g1987/g2314/g2315/g2335/g2415/g2744/g3018/g3372/g3701/g5744/g6000/g6065/g6534/g703/g7197/g7549/g7697/g8685/g8730/g9188/g9828/g9926/g9948	43	CRK90744.1	CLUMA_CG004435, isoform A [Clunio marinus] emb|CRK90744.1|1e-125; PREDICTED: NECAP-like protein CG9132 [Musca ... ref|XP_005183179.1|4e-107; NECAP-like protein [Lucilia cuprina] gb|KNC26910.1|5e-107; PREDICTED: NECAP-like protein CG9132 [Drosop... ref|XP_017056197.1|2e-103; PREDICTED: NECAP-like protein CG9132 [Megach... ref|XP_003699251.1|5e-103; NECAP-like protein CG9132 [Aedes aegypti] ref|XP_…	CDD: cd13228, PHear_NECAP, 4.54367E-77 (5:125);Gene3D: G3DSA:2.30.29.30, 9.7E-51 (7:130);MobiDBLite: consensus disorder prediction (159:229);PANTHER: PTHR12847, 2.1E-86 (2:223); PTHR12847:SF2, 2.1E-86 (2:223);Pfam: PF07933, Protein of unknown function (DUF1681), 7.2E-56 (3:159);SUPERFAMILY: SSF50729, 4.92E-51 (2:129)	IPR011993: PH-like domain superfamily (2:129, 7:130);IPR012466: NECAP, PHear domain (3:159, 5:125)	Reactome: R-HSA-8856825, R-HSA-8856828
g12118	GO:0005515	NA	NA	NA	NA	NA	NA	NA	NA	NA	CRK90735.1	CLUMA_CG004426, isoform A [Clunio marinus] emb|CRK90735.1|0; PREDICTED: syntaxin-binding protein 5-like i... ref|XP_019534134.1|0; PREDICTED: syntaxin-binding protein 5-like i... ref|XP_019534130.1|0; PREDICTED: syntaxin-binding protein 5-like i... ref|XP_019534128.1|0; PREDICTED: syntaxin-binding protein 5-like i... ref|XP_019534129.1|0; PREDICTED: syntaxin-binding protein 5-like i... ref|XP_019…	Coils (613:633);Gene3D: G3DSA:2.130.10.10, 5.0E-33 (1:392), G3DSA:2.130.10.10, 7.6E-4 (393:598);MobiDBLite: consensus disorder prediction (379:402, 468:522, 586:611, 672:692, 721:752);PANTHER: PTHR10241, 2.5E-174 (2:493); PTHR10241:SF22, 2.5E-174 (2:493);Pfam: PF08366, LLGL2, 8.3E-30 (91:196);PRINTS: PR00962, Lethal(2) giant larvae protein signature, 1.5E-19 (119:141, 172:192, 262:285, 429:453);P…	IPR000664: Lethal(2) giant larvae protein (119:141, 172:192, 262:285, 429:453);IPR001680: WD40 repeat (197:278, 262:287, 297:340, 37:75, 411:451);IPR013577: Lethal giant larvae homologue 2 (91:196);IPR015943: WD40/YVTN repeat-like-containing domain superfamily (1:392, 393:598);IPR019775: WD40 repeat, conserved site (265:279);IPR036322: WD40-repeat-containing domain superfamily (3:93, 195:221, 264…	*
g12125	GO:0009190, GO:0004016, GO:0016849, GO:0005886, GO:0035556, GO:0006171	GO:0005886	plasma membrane	1/807	29/10666	0.898199091098221	0.999985906727115	0.819736933320784	g12125	1	CRK90724.1	CLUMA_CG004417, isoform A [Clunio marinus] emb|CRK90724.1|0; PREDICTED: Ca(2+)/calmodulin-responsive aden... ref|XP_019530028.1|0; PREDICTED: Ca(2+)/calmodulin-responsive aden... ref|XP_019530027.1|0; PREDICTED: Ca(2+)/calmodulin-responsive aden... ref|XP_019530024.1|0; PREDICTED: Ca(2+)/calmodulin-responsive aden... ref|XP_019530029.1|0; PREDICTED: Ca(2+)/calmodulin-responsive aden... ref|XP_017…	CDD: cd07302, CHD, 4.96819E-56 (275:428), cd07302, CHD, 4.32403E-38 (868:1052);Gene3D: G3DSA:3.30.70.1230, 4.9E-67 (261:458), G3DSA:3.30.70.1230, 4.6E-46 (856:1069);MobiDBLite: consensus disorder prediction (1275:1296, 1309:1384, 1416:1446, 1467:1533, 1571:1623, 1644:1663);PANTHER: PTHR11920, 0.0 (1:1348); PTHR11920:SF299, 0.0 (1:1348);Pfam: PF00211, Adenylate and Guanylate cyclase catalytic doma…	IPR001054: Adenylyl cyclase class-3/4/guanylyl cyclase (231:429, 268:428, 276:403, 823:1043, 861:1053, 869:1008);IPR009398: Adenylate cyclase, conserved domain (527:594);IPR018297: Adenylyl cyclase class-4/guanylyl cyclase, conserved site (380:403);IPR029787: Nucleotide cyclase (261:458, 264:431, 856:1069, 863:1052);IPR032628: Adenylate cyclase, N-terminal (16:258)	KEGG: 00230+4.6.1.1;Reactome: R-HSA-163359, R-HSA-163615, R-HSA-164378, R-HSA-170660, R-HSA-170670, R-HSA-418555, R-HSA-418594, R-HSA-418597, R-HSA-432040, R-HSA-5610787
g12125	GO:0009190, GO:0004016, GO:0016849, GO:0005886, GO:0035556, GO:0006171	GO:0016849	phosphorus-oxygen lyase activity	1/807	24/10666	0.84898169109228	0.999985906727115	0.819736933320784	g12125	1	CRK90724.1	CLUMA_CG004417, isoform A [Clunio marinus] emb|CRK90724.1|0; PREDICTED: Ca(2+)/calmodulin-responsive aden... ref|XP_019530028.1|0; PREDICTED: Ca(2+)/calmodulin-responsive aden... ref|XP_019530027.1|0; PREDICTED: Ca(2+)/calmodulin-responsive aden... ref|XP_019530024.1|0; PREDICTED: Ca(2+)/calmodulin-responsive aden... ref|XP_019530029.1|0; PREDICTED: Ca(2+)/calmodulin-responsive aden... ref|XP_017…	CDD: cd07302, CHD, 4.96819E-56 (275:428), cd07302, CHD, 4.32403E-38 (868:1052);Gene3D: G3DSA:3.30.70.1230, 4.9E-67 (261:458), G3DSA:3.30.70.1230, 4.6E-46 (856:1069);MobiDBLite: consensus disorder prediction (1275:1296, 1309:1384, 1416:1446, 1467:1533, 1571:1623, 1644:1663);PANTHER: PTHR11920, 0.0 (1:1348); PTHR11920:SF299, 0.0 (1:1348);Pfam: PF00211, Adenylate and Guanylate cyclase catalytic doma…	IPR001054: Adenylyl cyclase class-3/4/guanylyl cyclase (231:429, 268:428, 276:403, 823:1043, 861:1053, 869:1008);IPR009398: Adenylate cyclase, conserved domain (527:594);IPR018297: Adenylyl cyclase class-4/guanylyl cyclase, conserved site (380:403);IPR029787: Nucleotide cyclase (261:458, 264:431, 856:1069, 863:1052);IPR032628: Adenylate cyclase, N-terminal (16:258)	KEGG: 00230+4.6.1.1;Reactome: R-HSA-163359, R-HSA-163615, R-HSA-164378, R-HSA-170660, R-HSA-170670, R-HSA-418555, R-HSA-418594, R-HSA-418597, R-HSA-432040, R-HSA-5610787
g12125	GO:0009190, GO:0004016, GO:0016849, GO:0005886, GO:0035556, GO:0006171	GO:0035556	intracellular signal transduction	6/807	97/10666	0.752305935760685	0.999985906727115	0.819736933320784	g10666/g12125/g13160/g2417/g2928/g8086	6	CRK90724.1	CLUMA_CG004417, isoform A [Clunio marinus] emb|CRK90724.1|0; PREDICTED: Ca(2+)/calmodulin-responsive aden... ref|XP_019530028.1|0; PREDICTED: Ca(2+)/calmodulin-responsive aden... ref|XP_019530027.1|0; PREDICTED: Ca(2+)/calmodulin-responsive aden... ref|XP_019530024.1|0; PREDICTED: Ca(2+)/calmodulin-responsive aden... ref|XP_019530029.1|0; PREDICTED: Ca(2+)/calmodulin-responsive aden... ref|XP_017…	CDD: cd07302, CHD, 4.96819E-56 (275:428), cd07302, CHD, 4.32403E-38 (868:1052);Gene3D: G3DSA:3.30.70.1230, 4.9E-67 (261:458), G3DSA:3.30.70.1230, 4.6E-46 (856:1069);MobiDBLite: consensus disorder prediction (1275:1296, 1309:1384, 1416:1446, 1467:1533, 1571:1623, 1644:1663);PANTHER: PTHR11920, 0.0 (1:1348); PTHR11920:SF299, 0.0 (1:1348);Pfam: PF00211, Adenylate and Guanylate cyclase catalytic doma…	IPR001054: Adenylyl cyclase class-3/4/guanylyl cyclase (231:429, 268:428, 276:403, 823:1043, 861:1053, 869:1008);IPR009398: Adenylate cyclase, conserved domain (527:594);IPR018297: Adenylyl cyclase class-4/guanylyl cyclase, conserved site (380:403);IPR029787: Nucleotide cyclase (261:458, 264:431, 856:1069, 863:1052);IPR032628: Adenylate cyclase, N-terminal (16:258)	KEGG: 00230+4.6.1.1;Reactome: R-HSA-163359, R-HSA-163615, R-HSA-164378, R-HSA-170660, R-HSA-170670, R-HSA-418555, R-HSA-418594, R-HSA-418597, R-HSA-432040, R-HSA-5610787
g12125	GO:0009190, GO:0004016, GO:0016849, GO:0005886, GO:0035556, GO:0006171	GO:0009190	cyclic nucleotide biosynthetic process	1/807	24/10666	0.84898169109228	0.999985906727115	0.819736933320784	g12125	1	CRK90724.1	CLUMA_CG004417, isoform A [Clunio marinus] emb|CRK90724.1|0; PREDICTED: Ca(2+)/calmodulin-responsive aden... ref|XP_019530028.1|0; PREDICTED: Ca(2+)/calmodulin-responsive aden... ref|XP_019530027.1|0; PREDICTED: Ca(2+)/calmodulin-responsive aden... ref|XP_019530024.1|0; PREDICTED: Ca(2+)/calmodulin-responsive aden... ref|XP_019530029.1|0; PREDICTED: Ca(2+)/calmodulin-responsive aden... ref|XP_017…	CDD: cd07302, CHD, 4.96819E-56 (275:428), cd07302, CHD, 4.32403E-38 (868:1052);Gene3D: G3DSA:3.30.70.1230, 4.9E-67 (261:458), G3DSA:3.30.70.1230, 4.6E-46 (856:1069);MobiDBLite: consensus disorder prediction (1275:1296, 1309:1384, 1416:1446, 1467:1533, 1571:1623, 1644:1663);PANTHER: PTHR11920, 0.0 (1:1348); PTHR11920:SF299, 0.0 (1:1348);Pfam: PF00211, Adenylate and Guanylate cyclase catalytic doma…	IPR001054: Adenylyl cyclase class-3/4/guanylyl cyclase (231:429, 268:428, 276:403, 823:1043, 861:1053, 869:1008);IPR009398: Adenylate cyclase, conserved domain (527:594);IPR018297: Adenylyl cyclase class-4/guanylyl cyclase, conserved site (380:403);IPR029787: Nucleotide cyclase (261:458, 264:431, 856:1069, 863:1052);IPR032628: Adenylate cyclase, N-terminal (16:258)	KEGG: 00230+4.6.1.1;Reactome: R-HSA-163359, R-HSA-163615, R-HSA-164378, R-HSA-170660, R-HSA-170670, R-HSA-418555, R-HSA-418594, R-HSA-418597, R-HSA-432040, R-HSA-5610787
g12147	GO:0042981	NA	NA	NA	NA	NA	NA	NA	NA	NA	*	*	Gene3D: G3DSA:1.10.437.10, 8.8E-19 (109:272);PANTHER: PTHR11256, 2.2E-33 (45:297); PTHR11256:SF48, 2.2E-33 (45:297);Pfam: PF00452, Apoptosis regulator proteins, Bcl-2 family, 9.4E-12 (162:266);SMART: SM00337, 1.1E-6 (160:266);SUPERFAMILY: SSF56854, 1.25E-19 (110:274)	IPR026298: Blc2 family (162:266, 45:297);IPR026309: Bcl-2-related ovarian killer protein (45:297);IPR036834: Blc2-like superfamily (109:272, 110:274)	*
g12149	GO:0004714, GO:0005515, GO:0004672, GO:0005524, GO:0004713, GO:0006468, GO:0007169, GO:0016020	GO:0016020	membrane	43/807	836/10666	0.998472807031004	0.999985906727115	0.819736933320784	g10229/g10258/g10429/g10751/g10833/g12091/g12113/g12149/g12519/g12545/g12795/g13835/g1469/g15933/g1597/g16004/g16077/g16825/g1823/g1824/g1987/g2314/g2315/g2335/g2415/g2744/g3018/g3372/g3701/g5744/g6000/g6065/g6534/g703/g7197/g7549/g7697/g8685/g8730/g9188/g9828/g9926/g9948	43	CRK90687.1	CLUMA_CG004384, isoform A, partial [Clunio marinus] emb|CRK90687.1|0; proto-oncogene tyrosine-protein kinase ROS i... ref|XP_021695168.1|0; proto-oncogene tyrosine-protein kinase ROS i... ref|XP_021695167.1|0; PREDICTED: proto-oncogene tyrosine-protein k... ref|XP_019525085.1|0; PREDICTED: proto-oncogene tyrosine-protein k... ref|XP_019564508.1|0; proto-oncogene tyrosine-protein kinase ROS i... r…	CDD: cd00063, FN3, 1.90914E-9 (155:257), cd00063, FN3, 1.86983E-13 (266:357), cd00063, FN3, 2.48715E-10 (664:756), cd00063, FN3, 2.07521E-12 (1153:1230), cd00063, FN3, 2.9308E-8 (1650:1743), cd00063, FN3, 5.2116E-8 (1760:1830);Coils (2457:2477);Gene3D: G3DSA:1.10.510.10, 1.0E-48 (2181:2486); G3DSA:2.120.10.30, 2.1E-8 (367:662), G3DSA:2.120.10.30, 3.5E-11 (755:1041); G3DSA:2.130.10.10, 6.0E-9 (123…	IPR000033: LDLR class B repeat (1298:1342, 1356:1401, 439:493, 824:866, 867:905, 906:954);IPR000719: Protein kinase domain (2099:2377);IPR001245: Serine-threonine/tyrosine-protein kinase, catalytic domain (2102:2369, 2179:2192, 2222:2240, 2297:2319, 2342:2364);IPR002011: Tyrosine-protein kinase, receptor class II, conserved site (2263:2271);IPR003961: Fibronectin type III (1033:1126, 1034:1115, 1…	*
g12149	GO:0004714, GO:0005515, GO:0004672, GO:0005524, GO:0004713, GO:0006468, GO:0007169, GO:0016020	GO:0004672	protein kinase activity	15/807	250/10666	0.858901375668844	0.999985906727115	0.819736933320784	g10218/g10666/g10848/g11515/g12056/g12149/g13160/g15831/g2417/g3124/g3426/g5398/g7960/g8179/g8817	15	CRK90687.1	CLUMA_CG004384, isoform A, partial [Clunio marinus] emb|CRK90687.1|0; proto-oncogene tyrosine-protein kinase ROS i... ref|XP_021695168.1|0; proto-oncogene tyrosine-protein kinase ROS i... ref|XP_021695167.1|0; PREDICTED: proto-oncogene tyrosine-protein k... ref|XP_019525085.1|0; PREDICTED: proto-oncogene tyrosine-protein k... ref|XP_019564508.1|0; proto-oncogene tyrosine-protein kinase ROS i... r…	CDD: cd00063, FN3, 1.90914E-9 (155:257), cd00063, FN3, 1.86983E-13 (266:357), cd00063, FN3, 2.48715E-10 (664:756), cd00063, FN3, 2.07521E-12 (1153:1230), cd00063, FN3, 2.9308E-8 (1650:1743), cd00063, FN3, 5.2116E-8 (1760:1830);Coils (2457:2477);Gene3D: G3DSA:1.10.510.10, 1.0E-48 (2181:2486); G3DSA:2.120.10.30, 2.1E-8 (367:662), G3DSA:2.120.10.30, 3.5E-11 (755:1041); G3DSA:2.130.10.10, 6.0E-9 (123…	IPR000033: LDLR class B repeat (1298:1342, 1356:1401, 439:493, 824:866, 867:905, 906:954);IPR000719: Protein kinase domain (2099:2377);IPR001245: Serine-threonine/tyrosine-protein kinase, catalytic domain (2102:2369, 2179:2192, 2222:2240, 2297:2319, 2342:2364);IPR002011: Tyrosine-protein kinase, receptor class II, conserved site (2263:2271);IPR003961: Fibronectin type III (1033:1126, 1034:1115, 1…	*
g12149	GO:0004714, GO:0005515, GO:0004672, GO:0005524, GO:0004713, GO:0006468, GO:0007169, GO:0016020	GO:0006468	protein phosphorylation	15/807	253/10666	0.870281867383285	0.999985906727115	0.819736933320784	g10218/g10666/g10848/g11515/g12056/g12149/g13160/g15831/g2417/g3124/g3426/g5398/g7960/g8179/g8817	15	CRK90687.1	CLUMA_CG004384, isoform A, partial [Clunio marinus] emb|CRK90687.1|0; proto-oncogene tyrosine-protein kinase ROS i... ref|XP_021695168.1|0; proto-oncogene tyrosine-protein kinase ROS i... ref|XP_021695167.1|0; PREDICTED: proto-oncogene tyrosine-protein k... ref|XP_019525085.1|0; PREDICTED: proto-oncogene tyrosine-protein k... ref|XP_019564508.1|0; proto-oncogene tyrosine-protein kinase ROS i... r…	CDD: cd00063, FN3, 1.90914E-9 (155:257), cd00063, FN3, 1.86983E-13 (266:357), cd00063, FN3, 2.48715E-10 (664:756), cd00063, FN3, 2.07521E-12 (1153:1230), cd00063, FN3, 2.9308E-8 (1650:1743), cd00063, FN3, 5.2116E-8 (1760:1830);Coils (2457:2477);Gene3D: G3DSA:1.10.510.10, 1.0E-48 (2181:2486); G3DSA:2.120.10.30, 2.1E-8 (367:662), G3DSA:2.120.10.30, 3.5E-11 (755:1041); G3DSA:2.130.10.10, 6.0E-9 (123…	IPR000033: LDLR class B repeat (1298:1342, 1356:1401, 439:493, 824:866, 867:905, 906:954);IPR000719: Protein kinase domain (2099:2377);IPR001245: Serine-threonine/tyrosine-protein kinase, catalytic domain (2102:2369, 2179:2192, 2222:2240, 2297:2319, 2342:2364);IPR002011: Tyrosine-protein kinase, receptor class II, conserved site (2263:2271);IPR003961: Fibronectin type III (1033:1126, 1034:1115, 1…	*
g12149	GO:0004714, GO:0005515, GO:0004672, GO:0005524, GO:0004713, GO:0006468, GO:0007169, GO:0016020	GO:0005524	ATP binding	52/807	707/10666	0.608932803780757	0.999985906727115	0.819736933320784	g10218/g10666/g10848/g10883/g11158/g11515/g12056/g12073/g12149/g12176/g12412/g13159/g13160/g13835/g1385/g14417/g15831/g15968/g1602/g16663/g17053/g17338/g1987/g2254/g2417/g2580/g2793/g3124/g3426/g3606/g3827/g5226/g5398/g553/g6010/g6095/g6491/g7327/g7540/g789/g7951/g7960/g7977/g8179/g8214/g8216/g8754/g8817/g9067/g9569/g9829/g9940	52	CRK90687.1	CLUMA_CG004384, isoform A, partial [Clunio marinus] emb|CRK90687.1|0; proto-oncogene tyrosine-protein kinase ROS i... ref|XP_021695168.1|0; proto-oncogene tyrosine-protein kinase ROS i... ref|XP_021695167.1|0; PREDICTED: proto-oncogene tyrosine-protein k... ref|XP_019525085.1|0; PREDICTED: proto-oncogene tyrosine-protein k... ref|XP_019564508.1|0; proto-oncogene tyrosine-protein kinase ROS i... r…	CDD: cd00063, FN3, 1.90914E-9 (155:257), cd00063, FN3, 1.86983E-13 (266:357), cd00063, FN3, 2.48715E-10 (664:756), cd00063, FN3, 2.07521E-12 (1153:1230), cd00063, FN3, 2.9308E-8 (1650:1743), cd00063, FN3, 5.2116E-8 (1760:1830);Coils (2457:2477);Gene3D: G3DSA:1.10.510.10, 1.0E-48 (2181:2486); G3DSA:2.120.10.30, 2.1E-8 (367:662), G3DSA:2.120.10.30, 3.5E-11 (755:1041); G3DSA:2.130.10.10, 6.0E-9 (123…	IPR000033: LDLR class B repeat (1298:1342, 1356:1401, 439:493, 824:866, 867:905, 906:954);IPR000719: Protein kinase domain (2099:2377);IPR001245: Serine-threonine/tyrosine-protein kinase, catalytic domain (2102:2369, 2179:2192, 2222:2240, 2297:2319, 2342:2364);IPR002011: Tyrosine-protein kinase, receptor class II, conserved site (2263:2271);IPR003961: Fibronectin type III (1033:1126, 1034:1115, 1…	*
g12149	GO:0004714, GO:0005515, GO:0004672, GO:0005524, GO:0004713, GO:0006468, GO:0007169, GO:0016020	GO:0004713	protein tyrosine kinase activity	2/807	30/10666	0.674221778789458	0.999985906727115	0.819736933320784	g12149/g3426	2	CRK90687.1	CLUMA_CG004384, isoform A, partial [Clunio marinus] emb|CRK90687.1|0; proto-oncogene tyrosine-protein kinase ROS i... ref|XP_021695168.1|0; proto-oncogene tyrosine-protein kinase ROS i... ref|XP_021695167.1|0; PREDICTED: proto-oncogene tyrosine-protein k... ref|XP_019525085.1|0; PREDICTED: proto-oncogene tyrosine-protein k... ref|XP_019564508.1|0; proto-oncogene tyrosine-protein kinase ROS i... r…	CDD: cd00063, FN3, 1.90914E-9 (155:257), cd00063, FN3, 1.86983E-13 (266:357), cd00063, FN3, 2.48715E-10 (664:756), cd00063, FN3, 2.07521E-12 (1153:1230), cd00063, FN3, 2.9308E-8 (1650:1743), cd00063, FN3, 5.2116E-8 (1760:1830);Coils (2457:2477);Gene3D: G3DSA:1.10.510.10, 1.0E-48 (2181:2486); G3DSA:2.120.10.30, 2.1E-8 (367:662), G3DSA:2.120.10.30, 3.5E-11 (755:1041); G3DSA:2.130.10.10, 6.0E-9 (123…	IPR000033: LDLR class B repeat (1298:1342, 1356:1401, 439:493, 824:866, 867:905, 906:954);IPR000719: Protein kinase domain (2099:2377);IPR001245: Serine-threonine/tyrosine-protein kinase, catalytic domain (2102:2369, 2179:2192, 2222:2240, 2297:2319, 2342:2364);IPR002011: Tyrosine-protein kinase, receptor class II, conserved site (2263:2271);IPR003961: Fibronectin type III (1033:1126, 1034:1115, 1…	*
g12154	GO:0043231, GO:0051537	GO:0051537	2 iron, 2 sulfur cluster binding	5/807	16/10666	0.00528965720749259	0.044276389959012	0.036295503645953	g11661/g12154/g3980/g6000/g7717	5	*	*	PANTHER: PTHR13680, 7.8E-33 (33:126); PTHR13680:SF25, 7.8E-33 (33:126);Pfam: PF09360, Iron-binding zinc finger CDGSH type, 3.3E-9 (59:85), PF09360, Iron-binding zinc finger CDGSH type, 3.7E-10 (99:125);SMART: SM00704, 1.5E-10 (53:90), SM00704, 3.0E-9 (93:128)	IPR018967: Iron sulphur-containing domain, CDGSH-type (53:90, 59:85, 93:128, 99:125)	*
g12171	GO:0051536, GO:0008137, GO:0055114, GO:0048038, GO:0051539	GO:0055114	oxidation-reduction process	54/807	531/10666	0.0150652570712308	0.0920202188675177	0.0754334351219521	g1009/g10240/g10378/g11926/g12171/g12635/g12728/g12948/g13028/g13445/g13601/g14075/g15097/g15288/g15290/g15558/g15759/g15953/g16336/g16389/g2171/g2484/g2702/g2739/g3316/g3365/g337/g4122/g4244/g4451/g4516/g4589/g50/g5005/g54/g56/g6000/g6248/g6558/g7339/g7636/g7639/g7717/g823/g8464/g8572/g9019/g9071/g9117/g9301/g9542/g9732/g9926/g9968	54	CRK93166.1	CLUMA_CG006563, isoform A [Clunio marinus] emb|CRK93166.1|1e-137; NADH dehydrogenase iron-sulfur protein 7, mi... ref|XP_001869339.1|5e-124; AGAP000170-PA [Anopheles gambiae str. PEST] &gt;gb... ref|XP_310968.2|4e-123; uncharacterized protein LOC5569992 [Aedes ae... ref|XP_001658881.1|6e-123; uncharacterized protein LOC110678504 [Aedes ... ref|XP_021707160.1|8e-123; PREDICTED: uncharacterized pro…	Gene3D: G3DSA:3.40.50.700, 2.5E-51 (22:215);Hamap: MF_01356, NAD(P)H-quinone oxidoreductase subunit K, chloroplastic [ndhK]., 41.182 (40:205);PANTHER: PTHR11995, 3.9E-100 (27:216); PTHR11995:SF19, 3.9E-100 (27:216);Pfam: PF01058, NADH ubiquinone oxidoreductase, 20 Kd subunit, 6.7E-23 (91:199);ProSitePatterns: PS01150, Respiratory-chain NADH dehydrogenase 20 Kd subunit signature., (172:188);SUPERF…	IPR006137: NADH:ubiquinone oxidoreductase-like, 20kDa subunit (91:199);IPR006138: NADH-ubiquinone oxidoreductase, 20 Kd subunit (172:188, 40:205, 67:206);IPR037024: NADH:ubiquinone oxidoreductase-like, 20kDa subunit superfamily (22:215)	Reactome: R-HSA-611105, R-HSA-6799198
g12171	GO:0051536, GO:0008137, GO:0055114, GO:0048038, GO:0051539	GO:0051539	4 iron, 4 sulfur cluster binding	3/807	12/10666	0.0567283867527509	0.251384615806308	0.206072158276247	g12171/g4108/g5631	3	CRK93166.1	CLUMA_CG006563, isoform A [Clunio marinus] emb|CRK93166.1|1e-137; NADH dehydrogenase iron-sulfur protein 7, mi... ref|XP_001869339.1|5e-124; AGAP000170-PA [Anopheles gambiae str. PEST] &gt;gb... ref|XP_310968.2|4e-123; uncharacterized protein LOC5569992 [Aedes ae... ref|XP_001658881.1|6e-123; uncharacterized protein LOC110678504 [Aedes ... ref|XP_021707160.1|8e-123; PREDICTED: uncharacterized pro…	Gene3D: G3DSA:3.40.50.700, 2.5E-51 (22:215);Hamap: MF_01356, NAD(P)H-quinone oxidoreductase subunit K, chloroplastic [ndhK]., 41.182 (40:205);PANTHER: PTHR11995, 3.9E-100 (27:216); PTHR11995:SF19, 3.9E-100 (27:216);Pfam: PF01058, NADH ubiquinone oxidoreductase, 20 Kd subunit, 6.7E-23 (91:199);ProSitePatterns: PS01150, Respiratory-chain NADH dehydrogenase 20 Kd subunit signature., (172:188);SUPERF…	IPR006137: NADH:ubiquinone oxidoreductase-like, 20kDa subunit (91:199);IPR006138: NADH-ubiquinone oxidoreductase, 20 Kd subunit (172:188, 40:205, 67:206);IPR037024: NADH:ubiquinone oxidoreductase-like, 20kDa subunit superfamily (22:215)	Reactome: R-HSA-611105, R-HSA-6799198
g12171	GO:0051536, GO:0008137, GO:0055114, GO:0048038, GO:0051539	GO:0051536	iron-sulfur cluster binding	6/807	23/10666	0.00608446134208163	0.0474168366658775	0.0388698800800859	g11661/g12171/g2263/g4108/g7717/g9926	6	CRK93166.1	CLUMA_CG006563, isoform A [Clunio marinus] emb|CRK93166.1|1e-137; NADH dehydrogenase iron-sulfur protein 7, mi... ref|XP_001869339.1|5e-124; AGAP000170-PA [Anopheles gambiae str. PEST] &gt;gb... ref|XP_310968.2|4e-123; uncharacterized protein LOC5569992 [Aedes ae... ref|XP_001658881.1|6e-123; uncharacterized protein LOC110678504 [Aedes ... ref|XP_021707160.1|8e-123; PREDICTED: uncharacterized pro…	Gene3D: G3DSA:3.40.50.700, 2.5E-51 (22:215);Hamap: MF_01356, NAD(P)H-quinone oxidoreductase subunit K, chloroplastic [ndhK]., 41.182 (40:205);PANTHER: PTHR11995, 3.9E-100 (27:216); PTHR11995:SF19, 3.9E-100 (27:216);Pfam: PF01058, NADH ubiquinone oxidoreductase, 20 Kd subunit, 6.7E-23 (91:199);ProSitePatterns: PS01150, Respiratory-chain NADH dehydrogenase 20 Kd subunit signature., (172:188);SUPERF…	IPR006137: NADH:ubiquinone oxidoreductase-like, 20kDa subunit (91:199);IPR006138: NADH-ubiquinone oxidoreductase, 20 Kd subunit (172:188, 40:205, 67:206);IPR037024: NADH:ubiquinone oxidoreductase-like, 20kDa subunit superfamily (22:215)	Reactome: R-HSA-611105, R-HSA-6799198
g12171	GO:0051536, GO:0008137, GO:0055114, GO:0048038, GO:0051539	GO:0008137	NADH dehydrogenase (ubiquinone) activity	9/807	12/10666	1.3914011408411e-08	3.14456657830088e-07	2.57775369250561e-07	g11124/g12171/g3820/g6065/g615/g6742/g9732/g9926/g9995	9	CRK93166.1	CLUMA_CG006563, isoform A [Clunio marinus] emb|CRK93166.1|1e-137; NADH dehydrogenase iron-sulfur protein 7, mi... ref|XP_001869339.1|5e-124; AGAP000170-PA [Anopheles gambiae str. PEST] &gt;gb... ref|XP_310968.2|4e-123; uncharacterized protein LOC5569992 [Aedes ae... ref|XP_001658881.1|6e-123; uncharacterized protein LOC110678504 [Aedes ... ref|XP_021707160.1|8e-123; PREDICTED: uncharacterized pro…	Gene3D: G3DSA:3.40.50.700, 2.5E-51 (22:215);Hamap: MF_01356, NAD(P)H-quinone oxidoreductase subunit K, chloroplastic [ndhK]., 41.182 (40:205);PANTHER: PTHR11995, 3.9E-100 (27:216); PTHR11995:SF19, 3.9E-100 (27:216);Pfam: PF01058, NADH ubiquinone oxidoreductase, 20 Kd subunit, 6.7E-23 (91:199);ProSitePatterns: PS01150, Respiratory-chain NADH dehydrogenase 20 Kd subunit signature., (172:188);SUPERF…	IPR006137: NADH:ubiquinone oxidoreductase-like, 20kDa subunit (91:199);IPR006138: NADH-ubiquinone oxidoreductase, 20 Kd subunit (172:188, 40:205, 67:206);IPR037024: NADH:ubiquinone oxidoreductase-like, 20kDa subunit superfamily (22:215)	Reactome: R-HSA-611105, R-HSA-6799198
g12173	GO:0005515	NA	NA	NA	NA	NA	NA	NA	NA	NA	CRK91082.1	CLUMA_CG004770, isoform A [Clunio marinus] emb|CRK91082.1|0; conserved hypothetical protein [Culex quinqu... ref|XP_001846988.1|0; enhancer of mRNA-decapping protein 4 homolog... ref|XP_021701681.1|6e-122; enhancer of mRNA-decapping protein 4 homolog... ref|XP_021701680.1|9e-122; AAEL009934-PA [Aedes aegypti] gb|EAT38138.1|3e-121; PREDICTED: enhancer of mRNA-decapping protei... ref|XP_011495160.1…	Coils (718:738);Gene3D: G3DSA:1.10.220.100, 5.5E-20 (1051:1134); G3DSA:2.130.10.10, 6.7E-19 (1:496);MobiDBLite: consensus disorder prediction (664:714);PANTHER: PTHR15598, 1.4E-119 (10:1134); PTHR15598:SF5, 1.4E-119 (10:1134);Pfam: PF16529, WD40 region of Ge1, enhancer of mRNA-decapping protein, 9.7E-104 (45:370);ProSiteProfiles: PS50082, Trp-Asp (WD) repeats profile., 10.174 (228:261); PS50294, …	IPR001680: WD40 repeat (221:260, 228:261, 267:318);IPR015943: WD40/YVTN repeat-like-containing domain superfamily (1:496);IPR017986: WD40-repeat-containing domain (228:269);IPR032401: Enhancer of mRNA-decapping protein 4, WD40 repeat region (45:370);IPR036322: WD40-repeat-containing domain superfamily (63:143, 224:369)	Reactome: R-HSA-430039
g12176	GO:0005524, GO:0035299	GO:0005524	ATP binding	52/807	707/10666	0.608932803780757	0.999985906727115	0.819736933320784	g10218/g10666/g10848/g10883/g11158/g11515/g12056/g12073/g12149/g12176/g12412/g13159/g13160/g13835/g1385/g14417/g15831/g15968/g1602/g16663/g17053/g17338/g1987/g2254/g2417/g2580/g2793/g3124/g3426/g3606/g3827/g5226/g5398/g553/g6010/g6095/g6491/g7327/g7540/g789/g7951/g7960/g7977/g8179/g8214/g8216/g8754/g8817/g9067/g9569/g9829/g9940	52	CRK91171.1	CLUMA_CG004856, isoform A [Clunio marinus] emb|CRK91171.1|8e-171	PANTHER: PTHR14456, 1.9E-55 (29:445);Pfam: PF06090, Inositol-pentakisphosphate 2-kinase, 3.5E-58 (31:434)	IPR009286: Inositol-pentakisphosphate 2-kinase (29:445, 31:434)	KEGG: 00562+2.7.1.158, 04070+2.7.1.158;MetaCyc: PWY-4661, PWY-6361, PWY-6362, PWY-6369, PWY-6372, PWY-6554;Reactome: R-HSA-1855167, R-HSA-1855191
g12177	NA	NA	NA	NA	NA	NA	NA	NA	NA	NA	CRK91172.1	CLUMA_CG004857, isoform A [Clunio marinus] emb|CRK91172.1|0; LOW QUALITY PROTEIN: protein tweety [Ceratit... ref|XP_012160930.1|0; uncharacterized protein Dmoj_GI15862, isofor... ref|XP_015017070.1|0; uncharacterized protein Dmoj_GI15862, isofor... ref|XP_015017069.1|0; PREDICTED: protein tweety [Drosophila rhopaloa] ref|XP_016976956.1|0; tweety, isoform C [Drosophila melanogaster] ... ref|NP_001…	CDD: cd07912, Tweety_N, 3.97981E-163 (11:430);Coils (602:622, 874:894);MobiDBLite: consensus disorder prediction (463:485, 511:533, 561:587, 621:683, 835:854, 859:946);PANTHER: PTHR12424, 6.7E-299 (9:934); PTHR12424:SF16, 6.7E-299 (9:934);Pfam: PF04906, Tweety, 2.0E-144 (31:438)	IPR006990: Tweety (11:430, 31:438, 9:934)	Reactome: R-HSA-2672351
g12182	NA	NA	NA	NA	NA	NA	NA	NA	NA	NA	*	*	Coils (282:313);MobiDBLite: consensus disorder prediction (296:355)	*	*
g12187	GO:0006400, GO:0008176	NA	NA	NA	NA	NA	NA	NA	NA	NA	AOG17714.1	putative tRNA (guanine-N-7) methyltransferase, pa... gb|AOG17714.1|8e-176; putative tRNA (guanine-n(7)-)-methyltransferase, ... gb|AOG17794.1|5e-157; CLUMA_CG013414, isoform A [Clunio marinus] emb|CRL00137.1|6e-142; AGAP004752-PA-like protein [Anopheles sinensis] gb|KFB52595.1|8e-119; RecName: Full=tRNA (guanine-N(7)-)-methyl... sp|Q0IEN3.1|TRMB_AEDAE|5e-117; tRNA (guanine-N(7)-)-methyltransferas…	CDD: cd02440, AdoMet_MTases, 0.0046804 (66:183);Gene3D: G3DSA:3.40.50.150, 1.7E-25 (28:244);Hamap: MF_03055, tRNA (guanine-N(7)-)-methyltransferase [METTL1]., 41.561 (12:245);PANTHER: PTHR23417, 1.3E-102 (10:245); PTHR23417:SF16, 1.3E-102 (10:245);Pfam: PF02390, Putative methyltransferase, 3.2E-54 (63:238);ProSiteProfiles: PS51625, SAM-dependent methyltransferase TRMB-type domain profile., 56.144…	IPR003358: tRNA (guanine-N-7) methyltransferase, Trmb type (10:245, 15:244, 50:244, 63:238);IPR025763: tRNA (guanine-N-7) methyltransferase catalytic subunit Trm8, eukaryote (10:245, 12:245);IPR029063: S-adenosyl-L-methionine-dependent methyltransferase (66:214)	Reactome: R-HSA-6782315
g12196	GO:0016787, GO:0004067	GO:0016787	hydrolase activity	18/807	130/10666	0.00893790085959439	0.0651601804602688	0.0534149592967271	g10225/g11284/g12196/g12610/g13262/g15166/g1602/g17465/g2793/g2835/g3200/g4866/g6491/g7315/g7951/g8566/g9569/g9940	18	CRK91256.1	CLUMA_CG004936, isoform A [Clunio marinus] emb|CRK91256.1|5e-165; AAEL010938-PA [Aedes aegypti] gb|EAT37031.1|6e-144; PREDICTED: probable isoaspartyl peptidase/L-... ref|XP_019558802.1|6e-143; probable isoaspartyl peptidase/L-asparaginas... ref|XP_001655052.2|7e-143; hypothetical protein RP20_CCG011302 [Aedes albopi... gb|KXJ82767.1|2e-142; hypothetical protein RP20_CCG007927 [Aedes albopi... gb|…	CDD: cd04702, ASRGL1_like, 1.07782E-151 (7:303);Gene3D: G3DSA:3.60.20.30, 3.9E-41 (181:319);PANTHER: PTHR10188, 1.2E-102 (9:322); PTHR10188:SF25, 1.2E-102 (9:322);Pfam: PF01112, Asparaginase, 1.2E-104 (8:309);SUPERFAMILY: SSF56235, 5.4E-84 (22:314)	IPR000246: Peptidase T2, asparaginase 2 (8:309, 9:322);IPR029055: Nucleophile aminohydrolases, N-terminal (22:314);IPR033844: Asparaginase-like 1, metazoa (7:303)	KEGG: 00250+3.5.1.1, 00460+3.5.1.1;Reactome: R-HSA-71182
g12199	GO:0004518, GO:0003677, GO:0006281, GO:0004519, GO:0005622	GO:0003677	DNA binding	48/807	507/10666	0.061258518495951	0.266238945770864	0.218248972779097	g1009/g1183/g12199/g12398/g12536/g14213/g14215/g1647/g17452/g17756/g2096/g2331/g2444/g2450/g2451/g3729/g3767/g3795/g5485/g5899/g6055/g6750/g6755/g6756/g6761/g6802/g6805/g6810/g7210/g7400/g7403/g7404/g7409/g7413/g7425/g7426/g7427/g7431/g7432/g7433/g7434/g8245/g8247/g8248/g8296/g8297/g8460/g8903	48	CRK91257.1	CLUMA_CG004937, isoform A [Clunio marinus] emb|CRK91257.1|1e-116; uncharacterized protein LOC109852164 isoform... ref|XP_020278645.1|4e-103; PREDICTED: uncharacterized protein LOC109032... ref|XP_018899600.1|2e-102; Recombination repair protein, putative [Pedi... ref|XP_002422991.1|5e-102; PREDICTED: DNA-(apurinic or apyrimidinic sit... ref|XP_019549293.1|5e-102; uncharacterized protein LOC109852…	CDD: cd09087, Ape1-like_AP-endo, 4.0325E-138 (292:539);Coils (175:195);Gene3D: G3DSA:3.60.10.10, 2.4E-52 (290:540);MobiDBLite: consensus disorder prediction (1:262);PANTHER: PTHR22748, 8.0E-97 (197:540); PTHR22748:SF6, 8.0E-97 (197:540);Pfam: PF03372, Endonuclease/Exonuclease/phosphatase family, 3.5E-21 (294:532);ProSitePatterns: PS00728, AP endonucleases family 1 signature 3., (500:511);ProSiteP…	IPR004808: AP endonuclease 1 (197:540, 291:540, 292:539);IPR005135: Endonuclease/exonuclease/phosphatase (294:532);IPR020848: AP endonuclease 1, conserved site (500:511);IPR036691: Endonuclease/exonuclease/phosphatase superfamily (290:540, 292:539)	Reactome: R-HSA-110357, R-HSA-110362, R-HSA-110373, R-HSA-5651801, R-HSA-73930, R-HSA-73933
g12199	GO:0004518, GO:0003677, GO:0006281, GO:0004519, GO:0005622	GO:0006281	DNA repair	6/807	89/10666	0.674397519774765	0.999985906727115	0.819736933320784	g12199/g14762/g16750/g2764/g5485/g9565	6	CRK91257.1	CLUMA_CG004937, isoform A [Clunio marinus] emb|CRK91257.1|1e-116; uncharacterized protein LOC109852164 isoform... ref|XP_020278645.1|4e-103; PREDICTED: uncharacterized protein LOC109032... ref|XP_018899600.1|2e-102; Recombination repair protein, putative [Pedi... ref|XP_002422991.1|5e-102; PREDICTED: DNA-(apurinic or apyrimidinic sit... ref|XP_019549293.1|5e-102; uncharacterized protein LOC109852…	CDD: cd09087, Ape1-like_AP-endo, 4.0325E-138 (292:539);Coils (175:195);Gene3D: G3DSA:3.60.10.10, 2.4E-52 (290:540);MobiDBLite: consensus disorder prediction (1:262);PANTHER: PTHR22748, 8.0E-97 (197:540); PTHR22748:SF6, 8.0E-97 (197:540);Pfam: PF03372, Endonuclease/Exonuclease/phosphatase family, 3.5E-21 (294:532);ProSitePatterns: PS00728, AP endonucleases family 1 signature 3., (500:511);ProSiteP…	IPR004808: AP endonuclease 1 (197:540, 291:540, 292:539);IPR005135: Endonuclease/exonuclease/phosphatase (294:532);IPR020848: AP endonuclease 1, conserved site (500:511);IPR036691: Endonuclease/exonuclease/phosphatase superfamily (290:540, 292:539)	Reactome: R-HSA-110357, R-HSA-110362, R-HSA-110373, R-HSA-5651801, R-HSA-73930, R-HSA-73933
g12199	GO:0004518, GO:0003677, GO:0006281, GO:0004519, GO:0005622	GO:0004518	nuclease activity	3/807	11/10666	0.0450078891863037	0.203435659122093	0.16676607361662	g12199/g5485/g9894	3	CRK91257.1	CLUMA_CG004937, isoform A [Clunio marinus] emb|CRK91257.1|1e-116; uncharacterized protein LOC109852164 isoform... ref|XP_020278645.1|4e-103; PREDICTED: uncharacterized protein LOC109032... ref|XP_018899600.1|2e-102; Recombination repair protein, putative [Pedi... ref|XP_002422991.1|5e-102; PREDICTED: DNA-(apurinic or apyrimidinic sit... ref|XP_019549293.1|5e-102; uncharacterized protein LOC109852…	CDD: cd09087, Ape1-like_AP-endo, 4.0325E-138 (292:539);Coils (175:195);Gene3D: G3DSA:3.60.10.10, 2.4E-52 (290:540);MobiDBLite: consensus disorder prediction (1:262);PANTHER: PTHR22748, 8.0E-97 (197:540); PTHR22748:SF6, 8.0E-97 (197:540);Pfam: PF03372, Endonuclease/Exonuclease/phosphatase family, 3.5E-21 (294:532);ProSitePatterns: PS00728, AP endonucleases family 1 signature 3., (500:511);ProSiteP…	IPR004808: AP endonuclease 1 (197:540, 291:540, 292:539);IPR005135: Endonuclease/exonuclease/phosphatase (294:532);IPR020848: AP endonuclease 1, conserved site (500:511);IPR036691: Endonuclease/exonuclease/phosphatase superfamily (290:540, 292:539)	Reactome: R-HSA-110357, R-HSA-110362, R-HSA-110373, R-HSA-5651801, R-HSA-73930, R-HSA-73933
g12199	GO:0004518, GO:0003677, GO:0006281, GO:0004519, GO:0005622	GO:0005622	intracellular	27/807	222/10666	0.00949706313469915	0.0670730083888127	0.0549829970956266	g10224/g10508/g10569/g11017/g11474/g11848/g12199/g12499/g12919/g13545/g14071/g14286/g14568/g14597/g2351/g392/g6187/g634/g6895/g7191/g7619/g8352/g9024/g9066/g9775/g9779/g9796	27	CRK91257.1	CLUMA_CG004937, isoform A [Clunio marinus] emb|CRK91257.1|1e-116; uncharacterized protein LOC109852164 isoform... ref|XP_020278645.1|4e-103; PREDICTED: uncharacterized protein LOC109032... ref|XP_018899600.1|2e-102; Recombination repair protein, putative [Pedi... ref|XP_002422991.1|5e-102; PREDICTED: DNA-(apurinic or apyrimidinic sit... ref|XP_019549293.1|5e-102; uncharacterized protein LOC109852…	CDD: cd09087, Ape1-like_AP-endo, 4.0325E-138 (292:539);Coils (175:195);Gene3D: G3DSA:3.60.10.10, 2.4E-52 (290:540);MobiDBLite: consensus disorder prediction (1:262);PANTHER: PTHR22748, 8.0E-97 (197:540); PTHR22748:SF6, 8.0E-97 (197:540);Pfam: PF03372, Endonuclease/Exonuclease/phosphatase family, 3.5E-21 (294:532);ProSitePatterns: PS00728, AP endonucleases family 1 signature 3., (500:511);ProSiteP…	IPR004808: AP endonuclease 1 (197:540, 291:540, 292:539);IPR005135: Endonuclease/exonuclease/phosphatase (294:532);IPR020848: AP endonuclease 1, conserved site (500:511);IPR036691: Endonuclease/exonuclease/phosphatase superfamily (290:540, 292:539)	Reactome: R-HSA-110357, R-HSA-110362, R-HSA-110373, R-HSA-5651801, R-HSA-73930, R-HSA-73933
g12204	GO:0005515	NA	NA	NA	NA	NA	NA	NA	NA	NA	*	*	Gene3D: G3DSA:3.30.710.10, 2.0E-28 (127:279);PANTHER: PTHR24413, 5.9E-26 (132:280);Pfam: PF00651, BTB/POZ domain, 6.4E-20 (138:234);ProSiteProfiles: PS50097, BTB domain profile., 15.99 (142:210);SMART: SM00225, 1.2E-13 (142:239);SUPERFAMILY: SSF54695, 9.42E-20 (127:233)	IPR000210: BTB/POZ domain (138:234, 142:210, 142:239);IPR011333: SKP1/BTB/POZ domain superfamily (127:233)	*
g12205	GO:0015078, GO:0015991, GO:0033180	GO:0015078	proton transmembrane transporter activity	7/807	19/10666	0.0003105428038158	0.00369382492959846	0.00302800739454741	g12205/g2383/g2903/g5227/g5732/g7304/g9266	7	CRK91209.1	CLUMA_CG004892, isoform A [Clunio marinus] emb|CRK91209.1|0; V-type proton ATPase subunit C isoform X2 [A... ref|XP_021695404.1|0; PREDICTED: V-type proton ATPase subunit C [A... ref|XP_019538701.1|0; vacuolar ATPase subunit C [Lutzomyia longipalpis] gb|ABO61291.1|0; AGAP005845-PA-like protein [Anopheles sinensis] gb|KFB48532.1|0; AGAP005845-PA [Anopheles gambiae str. PEST] &gt;gb... ref|XP_31587…	CDD: cd14785, V-ATPase_C, 0.0 (4:376);Coils (136:156);Gene3D: G3DSA:1.20.1460.10, 7.6E-89 (40:215); G3DSA:3.30.70.1180, 9.2E-39 (276:378);PANTHER: PTHR10137, 2.6E-202 (1:383);Pfam: PF03223, V-ATPase subunit C, 8.7E-178 (4:372);SUPERFAMILY: SSF118203, 5.1E-150 (1:377)	IPR004907: ATPase, V1 complex, subunit C (1:383, 4:372, 4:376);IPR036132: Vacuolar ATP synthase subunit C superfamily (1:377)	Reactome: R-HSA-1222556, R-HSA-77387, R-HSA-917977, R-HSA-983712
g12205	GO:0015078, GO:0015991, GO:0033180	GO:0015991	NA	5/807	23/10666	0.0262434424330864	0.144658975362867	0.118583976077618	g12205/g2233/g3827/g5147/g9266	5	CRK91209.1	CLUMA_CG004892, isoform A [Clunio marinus] emb|CRK91209.1|0; V-type proton ATPase subunit C isoform X2 [A... ref|XP_021695404.1|0; PREDICTED: V-type proton ATPase subunit C [A... ref|XP_019538701.1|0; vacuolar ATPase subunit C [Lutzomyia longipalpis] gb|ABO61291.1|0; AGAP005845-PA-like protein [Anopheles sinensis] gb|KFB48532.1|0; AGAP005845-PA [Anopheles gambiae str. PEST] &gt;gb... ref|XP_31587…	CDD: cd14785, V-ATPase_C, 0.0 (4:376);Coils (136:156);Gene3D: G3DSA:1.20.1460.10, 7.6E-89 (40:215); G3DSA:3.30.70.1180, 9.2E-39 (276:378);PANTHER: PTHR10137, 2.6E-202 (1:383);Pfam: PF03223, V-ATPase subunit C, 8.7E-178 (4:372);SUPERFAMILY: SSF118203, 5.1E-150 (1:377)	IPR004907: ATPase, V1 complex, subunit C (1:383, 4:372, 4:376);IPR036132: Vacuolar ATP synthase subunit C superfamily (1:377)	Reactome: R-HSA-1222556, R-HSA-77387, R-HSA-917977, R-HSA-983712
g12218	GO:0003824, GO:0004553, GO:0005975, GO:0030246	GO:0004553	hydrolase activity, hydrolyzing O-glycosyl compounds	1/807	56/10666	0.987938514521345	0.999985906727115	0.819736933320784	g12218	1	CRK87777.1	CLUMA_CG001536, isoform A [Clunio marinus] emb|CRK87777.1|0; neutral alpha-glucosidase AB [Culex quinquef... ref|XP_001851053.1|0; PREDICTED: neutral alpha-glucosidase AB-like... ref|XP_019558919.1|0; neutral alpha-glucosidase AB [Aedes aegypti] ref|XP_021703756.1|0; PREDICTED: neutral alpha-glucosidase AB-like... ref|XP_019535449.1|0; AAEL010599-PA [Aedes aegypti] gb|EAT37392.1|0; PREDICTED: neu…	CDD: cd06603, GH31_GANC_GANAB_alpha, 0.0 (359:831); cd14752, GH31_N, 2.74742E-24 (216:359);Coils (162:196);Gene3D: G3DSA:2.60.40.1180, 3.7E-14 (719:786), G3DSA:2.60.40.1180, 4.5E-29 (787:924); G3DSA:2.60.40.1760, 5.6E-83 (14:339); G3DSA:3.20.20.80, 2.3E-147 (340:718);MobiDBLite: consensus disorder prediction (170:189);PANTHER: PTHR22762, 0.0 (4:171, 188:923); PTHR22762:SF118, 0.0 (4:171, 188:923)…	IPR000322: Glycoside hydrolase family 31 (340:790);IPR011013: Galactose mutarotase-like domain superfamily (54:162, 216:347);IPR017853: Glycoside hydrolase superfamily (349:697);IPR025887: Glycoside hydrolase family 31, N-terminal domain (230:299);IPR030458: Glycosyl hydrolases family 31, active site (513:520)	*
g12218	GO:0003824, GO:0004553, GO:0005975, GO:0030246	GO:0005975	carbohydrate metabolic process	14/807	150/10666	0.244255650541583	0.673192402712167	0.551848453084963	g12218/g13350/g13920/g14117/g14695/g15492/g15558/g15934/g4514/g4516/g7339/g8111/g9301/g9762	14	CRK87777.1	CLUMA_CG001536, isoform A [Clunio marinus] emb|CRK87777.1|0; neutral alpha-glucosidase AB [Culex quinquef... ref|XP_001851053.1|0; PREDICTED: neutral alpha-glucosidase AB-like... ref|XP_019558919.1|0; neutral alpha-glucosidase AB [Aedes aegypti] ref|XP_021703756.1|0; PREDICTED: neutral alpha-glucosidase AB-like... ref|XP_019535449.1|0; AAEL010599-PA [Aedes aegypti] gb|EAT37392.1|0; PREDICTED: neu…	CDD: cd06603, GH31_GANC_GANAB_alpha, 0.0 (359:831); cd14752, GH31_N, 2.74742E-24 (216:359);Coils (162:196);Gene3D: G3DSA:2.60.40.1180, 3.7E-14 (719:786), G3DSA:2.60.40.1180, 4.5E-29 (787:924); G3DSA:2.60.40.1760, 5.6E-83 (14:339); G3DSA:3.20.20.80, 2.3E-147 (340:718);MobiDBLite: consensus disorder prediction (170:189);PANTHER: PTHR22762, 0.0 (4:171, 188:923); PTHR22762:SF118, 0.0 (4:171, 188:923)…	IPR000322: Glycoside hydrolase family 31 (340:790);IPR011013: Galactose mutarotase-like domain superfamily (54:162, 216:347);IPR017853: Glycoside hydrolase superfamily (349:697);IPR025887: Glycoside hydrolase family 31, N-terminal domain (230:299);IPR030458: Glycosyl hydrolases family 31, active site (513:520)	*
g12218	GO:0003824, GO:0004553, GO:0005975, GO:0030246	GO:0003824	catalytic activity	43/807	472/10666	0.115140955028964	0.428329406249223	0.351122382393402	g10102/g10274/g11691/g12073/g12218/g13262/g13350/g13377/g14017/g14219/g14220/g14829/g14967/g15479/g15685/g15934/g16740/g17235/g2341/g2394/g2985/g3032/g3597/g3891/g4108/g4516/g4907/g5265/g5490/g5963/g6461/g6959/g7339/g7637/g8005/g8960/g9019/g9117/g9301/g9565/g9730/g9731/g9821	43	CRK87777.1	CLUMA_CG001536, isoform A [Clunio marinus] emb|CRK87777.1|0; neutral alpha-glucosidase AB [Culex quinquef... ref|XP_001851053.1|0; PREDICTED: neutral alpha-glucosidase AB-like... ref|XP_019558919.1|0; neutral alpha-glucosidase AB [Aedes aegypti] ref|XP_021703756.1|0; PREDICTED: neutral alpha-glucosidase AB-like... ref|XP_019535449.1|0; AAEL010599-PA [Aedes aegypti] gb|EAT37392.1|0; PREDICTED: neu…	CDD: cd06603, GH31_GANC_GANAB_alpha, 0.0 (359:831); cd14752, GH31_N, 2.74742E-24 (216:359);Coils (162:196);Gene3D: G3DSA:2.60.40.1180, 3.7E-14 (719:786), G3DSA:2.60.40.1180, 4.5E-29 (787:924); G3DSA:2.60.40.1760, 5.6E-83 (14:339); G3DSA:3.20.20.80, 2.3E-147 (340:718);MobiDBLite: consensus disorder prediction (170:189);PANTHER: PTHR22762, 0.0 (4:171, 188:923); PTHR22762:SF118, 0.0 (4:171, 188:923)…	IPR000322: Glycoside hydrolase family 31 (340:790);IPR011013: Galactose mutarotase-like domain superfamily (54:162, 216:347);IPR017853: Glycoside hydrolase superfamily (349:697);IPR025887: Glycoside hydrolase family 31, N-terminal domain (230:299);IPR030458: Glycosyl hydrolases family 31, active site (513:520)	*
g12218	GO:0003824, GO:0004553, GO:0005975, GO:0030246	GO:0030246	carbohydrate binding	4/807	29/10666	0.172802664262094	0.520712028309777	0.426852896984261	g12218/g13350/g5552/g8131	4	CRK87777.1	CLUMA_CG001536, isoform A [Clunio marinus] emb|CRK87777.1|0; neutral alpha-glucosidase AB [Culex quinquef... ref|XP_001851053.1|0; PREDICTED: neutral alpha-glucosidase AB-like... ref|XP_019558919.1|0; neutral alpha-glucosidase AB [Aedes aegypti] ref|XP_021703756.1|0; PREDICTED: neutral alpha-glucosidase AB-like... ref|XP_019535449.1|0; AAEL010599-PA [Aedes aegypti] gb|EAT37392.1|0; PREDICTED: neu…	CDD: cd06603, GH31_GANC_GANAB_alpha, 0.0 (359:831); cd14752, GH31_N, 2.74742E-24 (216:359);Coils (162:196);Gene3D: G3DSA:2.60.40.1180, 3.7E-14 (719:786), G3DSA:2.60.40.1180, 4.5E-29 (787:924); G3DSA:2.60.40.1760, 5.6E-83 (14:339); G3DSA:3.20.20.80, 2.3E-147 (340:718);MobiDBLite: consensus disorder prediction (170:189);PANTHER: PTHR22762, 0.0 (4:171, 188:923); PTHR22762:SF118, 0.0 (4:171, 188:923)…	IPR000322: Glycoside hydrolase family 31 (340:790);IPR011013: Galactose mutarotase-like domain superfamily (54:162, 216:347);IPR017853: Glycoside hydrolase superfamily (349:697);IPR025887: Glycoside hydrolase family 31, N-terminal domain (230:299);IPR030458: Glycosyl hydrolases family 31, active site (513:520)	*
g12232	NA	NA	NA	NA	NA	NA	NA	NA	NA	NA	*	*	PANTHER: PTHR12970, 5.6E-25 (16:226);Pfam: PF09754, PAC2 family, 5.2E-14 (16:209);PIRSF: PIRSF010044, 1.5E-17 (13:157), PIRSF010044, 1.3E-5 (122:232);SUPERFAMILY: SSF159659, 1.28E-6 (3:178)	IPR016562: Proteasome assembly chaperone 2, eukaryotic (122:232, 13:157);IPR019151: Proteasome assembly chaperone 2 (16:209)	*
g12239	NA	NA	NA	NA	NA	NA	NA	NA	NA	NA	*	*	*	*	*
g12252	NA	NA	NA	NA	NA	NA	NA	NA	NA	NA	*	*	Coils (65:85);MobiDBLite: consensus disorder prediction (157:178);PANTHER: PTHR13542, 7.8E-35 (3:163);Pfam: PF09793, Anticodon-binding domain, 2.1E-23 (62:150);SMART: SM00995, 5.1E-23 (59:151)	IPR019181: Anticodon-binding domain (59:151, 62:150)	*
g12271	GO:0003676	GO:0003676	nucleic acid binding	54/807	989/10666	0.997428936992623	0.999985906727115	0.819736933320784	g10394/g10396/g10508/g10811/g11050/g11381/g11655/g1183/g12059/g12271/g12715/g12717/g13254/g13447/g14057/g14065/g14102/g15046/g15285/g15286/g15400/g1641/g1651/g16994/g17465/g1872/g2004/g2035/g2169/g2258/g2330/g2769/g2771/g293/g3066/g382/g383/g384/g441/g4493/g4789/g4866/g558/g5773/g6009/g6095/g6343/g6631/g789/g7900/g8193/g8254/g8754/g9495	54	CRK87312.1	CLUMA_CG001114, isoform A [Clunio marinus] emb|CRK87312.1|0; AGAP008473-PA, partial [Anopheles gambiae st... ref|XP_001237874.2|1e-107; hypothetical protein AND_007026 [Anopheles darlingi] gb|ETN61318.1|5e-105; AAEL002235-PA [Aedes aegypti] gb|EAT46632.1|2e-103; SUN domain-containing ossification factor is... ref|XP_021703376.1|7e-103; SUN domain-containing protein 2 isoform X1 [... ref|XP_001654…	Coils (161:188, 737:782, 1136:1156);Gene3D: G3DSA:2.20.28.30, 0.056 (1171:1229), G3DSA:2.20.28.30, 0.052 (1500:1535); G3DSA:2.60.120.260, 2.3E-9 (122:349); G3DSA:3.30.160.60, 4.8E-4 (1230:1274), G3DSA:3.30.160.60, 0.0018 (1297:1351), G3DSA:3.30.160.60, 0.11 (1363:1395), G3DSA:3.30.160.60, 3.4E-9 (1396:1425), G3DSA:3.30.160.60, 1.8E-8 (1426:1457), G3DSA:3.30.160.60, 0.19 (1458:1499), G3DSA:3.30.16…	IPR008979: Galactose-binding-like domain superfamily (122:349);IPR012919: SUN domain (149:342, 220:340);IPR013087: Zinc finger C2H2-type (1218:1240, 1218:1245, 1220:1240, 1324:1345, 1386:1407, 1416:1437, 1525:1547, 1249:1274, 1297:1319, 1322:1345, 1384:1407, 1414:1437, 1414:1442, 1444:1466, 1523:1547, 1523:1552, 1557:1577, 1557:1584);IPR036236: Zinc finger C2H2 superfamily (1384:1434, 1523:1577)	*
g12300	GO:0005319, GO:0016021	GO:0005319	lipid transporter activity	4/807	10/10666	0.00471945670707624	0.0410229698384319	0.03362851742694	g11110/g12300/g14825/g5166	4	XP_019933276.1	PREDICTED: Niemann-Pick C1 protein-like isof... ref|XP_019933276.1|0; PREDICTED: Niemann-Pick C1 protein isoform X... ref|XP_019931653.1|0; Niemann-Pick C1 protein isoform X3 [Aedes ae... ref|XP_021702839.1|0; niemann-pick C1 [Culex quinquefasciatus] &gt;gb... ref|XP_001846533.1|0; AGAP008137-PA-like protein [Anopheles sinensis] gb|KFB46421.1|0; AGAP008137-PA [Anopheles gambiae str. PEST] &gt;gb.…	Gene3D: G3DSA:1.20.1640.10, 1.3E-40 (597:821), G3DSA:1.20.1640.10, 3.1E-33 (1072:1297);PANTHER: PTHR10796, 0.0 (70:1302); PTHR10796:SF183, 0.0 (70:1302);Pfam: PF02460, Patched family, 4.0E-33 (1106:1282); PF12349, Sterol-sensing domain of SREBP cleavage-activation, 1.5E-57 (675:827); PF16414, Niemann-Pick C1 N terminus, 3.3E-76 (35:281);ProSiteProfiles: PS50156, Sterol-sensing domain (SSD) profil…	IPR000731: Sterol-sensing domain (645:810, 675:827);IPR003392: Protein patched/dispatched (1106:1282);IPR004765: Niemann-Pick C type protein (38:1284);IPR032190: Niemann-Pick C1, N-terminal (35:281)	Reactome: R-HSA-8964038
g12300	GO:0005319, GO:0016021	GO:0016021	integral component of membrane	44/807	890/10666	0.999557325889081	0.999985906727115	0.819736933320784	g10886/g10894/g11046/g11335/g11785/g12107/g12300/g12545/g12747/g13531/g13623/g13740/g14216/g15541/g16077/g16299/g1823/g1915/g2314/g2316/g2353/g2393/g3819/g4107/g4118/g4363/g4566/g4624/g5486/g5744/g5985/g6534/g7000/g7008/g7019/g715/g7197/g7239/g7364/g7549/g7772/g7815/g8131/g9081	44	XP_019933276.1	PREDICTED: Niemann-Pick C1 protein-like isof... ref|XP_019933276.1|0; PREDICTED: Niemann-Pick C1 protein isoform X... ref|XP_019931653.1|0; Niemann-Pick C1 protein isoform X3 [Aedes ae... ref|XP_021702839.1|0; niemann-pick C1 [Culex quinquefasciatus] &gt;gb... ref|XP_001846533.1|0; AGAP008137-PA-like protein [Anopheles sinensis] gb|KFB46421.1|0; AGAP008137-PA [Anopheles gambiae str. PEST] &gt;gb.…	Gene3D: G3DSA:1.20.1640.10, 1.3E-40 (597:821), G3DSA:1.20.1640.10, 3.1E-33 (1072:1297);PANTHER: PTHR10796, 0.0 (70:1302); PTHR10796:SF183, 0.0 (70:1302);Pfam: PF02460, Patched family, 4.0E-33 (1106:1282); PF12349, Sterol-sensing domain of SREBP cleavage-activation, 1.5E-57 (675:827); PF16414, Niemann-Pick C1 N terminus, 3.3E-76 (35:281);ProSiteProfiles: PS50156, Sterol-sensing domain (SSD) profil…	IPR000731: Sterol-sensing domain (645:810, 675:827);IPR003392: Protein patched/dispatched (1106:1282);IPR004765: Niemann-Pick C type protein (38:1284);IPR032190: Niemann-Pick C1, N-terminal (35:281)	Reactome: R-HSA-8964038
g12311	GO:0004129	GO:0004129	cytochrome-c oxidase activity	7/807	10/10666	1.35644193003202e-06	2.78687160170215e-05	2.28453377689603e-05	g10540/g10841/g12311/g13857/g370/g3830/g8637	7	*	*	CDD: cd00922, Cyt_c_Oxidase_IV, 9.00818E-65 (46:181);Gene3D: G3DSA:1.10.442.10, 7.0E-48 (45:188);PANTHER: PTHR10707, 2.8E-50 (15:188);Pfam: PF02936, Cytochrome c oxidase subunit IV, 6.5E-54 (51:187);PRINTS: PR01873, Cytochrome c oxidase subunit IV signature, 3.6E-21 (59:72, 102:120, 143:156, 171:187);SUPERFAMILY: SSF81406, 7.45E-57 (46:188)	IPR004203: Cytochrome c oxidase subunit IV family (15:188, 46:181, 51:187);IPR013288: Cytochrome c oxidase subunit IV (59:72, 102:120, 143:156, 171:187);IPR036639: Cytochrome c oxidase subunit IV superfamily (45:188, 46:188)	*
g12397	GO:0043248	NA	NA	NA	NA	NA	NA	NA	NA	NA	*	*	PANTHER: PTHR12828, 3.5E-26 (28:132);Pfam: PF05348, Proteasome maturation factor UMP1, 1.5E-25 (28:130)	IPR008012: Proteasome maturation factor Ump1 (28:132)	*
g12398	GO:0003677	GO:0003677	DNA binding	48/807	507/10666	0.061258518495951	0.266238945770864	0.218248972779097	g1009/g1183/g12199/g12398/g12536/g14213/g14215/g1647/g17452/g17756/g2096/g2331/g2444/g2450/g2451/g3729/g3767/g3795/g5485/g5899/g6055/g6750/g6755/g6756/g6761/g6802/g6805/g6810/g7210/g7400/g7403/g7404/g7409/g7413/g7425/g7426/g7427/g7431/g7432/g7433/g7434/g8245/g8247/g8248/g8296/g8297/g8460/g8903	48	CRL04793.1	CLUMA_CG017849, isoform A [Clunio marinus] emb|CRL04793.1|3e-117	Gene3D: G3DSA:1.10.10.60, 2.6E-11 (151:199);MobiDBLite: consensus disorder prediction (1:64, 201:273);PANTHER: PTHR16089, 3.6E-73 (62:261); PTHR16089:SF12, 3.6E-73 (62:261);Pfam: PF00249, Myb-like DNA-binding domain, 6.1E-6 (152:195); PF01448, ELM2 domain, 2.9E-9 (66:115);ProSiteProfiles: PS51156, ELM2 domain profile., 23.842 (64:147); PS51293, SANT domain profile., 13.215 (148:199);SMART: SM0071…	IPR000949: ELM2 domain (64:147, 66:115, 66:118);IPR001005: SANT/Myb domain (149:197, 152:195);IPR009057: Homeobox-like domain superfamily (136:196);IPR017884: SANT domain (148:199)	*
g12412	GO:0005524, GO:0004127, GO:0006139, GO:0006207, GO:0019205, GO:0006221, GO:0009041	GO:0005524	ATP binding	52/807	707/10666	0.608932803780757	0.999985906727115	0.819736933320784	g10218/g10666/g10848/g10883/g11158/g11515/g12056/g12073/g12149/g12176/g12412/g13159/g13160/g13835/g1385/g14417/g15831/g15968/g1602/g16663/g17053/g17338/g1987/g2254/g2417/g2580/g2793/g3124/g3426/g3606/g3827/g5226/g5398/g553/g6010/g6095/g6491/g7327/g7540/g789/g7951/g7960/g7977/g8179/g8214/g8216/g8754/g8817/g9067/g9569/g9829/g9940	52	CRK93102.1	CLUMA_CG006573, isoform A [Clunio marinus] emb|CRK93102.1|5e-115; PREDICTED: UMP-CMP kinase [Aedes albopictus]... ref|XP_019543894.1|5e-103; PREDICTED: UMP-CMP kinase-like [Aedes albopi... ref|XP_019553939.1|3e-102; UMP-CMP kinase [Aedes aegypti] &gt;gb|EAT40122.... ref|XP_001658961.1|8e-102	CDD: cd01428, ADK, 2.38786E-69 (8:187);Gene3D: G3DSA:3.40.50.300, 3.5E-45 (1:199);Hamap: MF_00235, Adenylate kinase [adk]., 36.81 (7:196); MF_03172, UMP-CMP kinase [CMPK1]., 44.0 (6:198);PANTHER: PTHR23359, 4.5E-71 (7:198); PTHR23359:SF114, 4.5E-71 (7:198);Pfam: PF00406, Adenylate kinase, 2.6E-44 (11:172);PRINTS: PR00094, Adenylate kinase signature, 1.0E-24 (10:23, 38:52, 91:107, 143:158, 160:174…	IPR000850: Adenylate kinase/UMP-CMP kinase (10:23, 38:52, 91:107, 143:158, 160:174, 7:196, 7:198, 8:187);IPR006266: UMP-CMP kinase (6:198, 8:195);IPR027417: P-loop containing nucleoside triphosphate hydrolase (2:194);IPR033690: Adenylate kinase, conserved site (91:102)	KEGG: 00230+2.7.4.3, 00240+2.7.4.14, 00730+2.7.4.3;MetaCyc: PWY-7176, PWY-7219;Reactome: R-HSA-499943, R-HSA-499943
g12412	GO:0005524, GO:0004127, GO:0006139, GO:0006207, GO:0019205, GO:0006221, GO:0009041	GO:0006139	nucleobase-containing compound metabolic process	4/807	30/10666	0.188292112217989	0.559921281069283	0.458994622581248	g11158/g12412/g9730/g9731	4	CRK93102.1	CLUMA_CG006573, isoform A [Clunio marinus] emb|CRK93102.1|5e-115; PREDICTED: UMP-CMP kinase [Aedes albopictus]... ref|XP_019543894.1|5e-103; PREDICTED: UMP-CMP kinase-like [Aedes albopi... ref|XP_019553939.1|3e-102; UMP-CMP kinase [Aedes aegypti] &gt;gb|EAT40122.... ref|XP_001658961.1|8e-102	CDD: cd01428, ADK, 2.38786E-69 (8:187);Gene3D: G3DSA:3.40.50.300, 3.5E-45 (1:199);Hamap: MF_00235, Adenylate kinase [adk]., 36.81 (7:196); MF_03172, UMP-CMP kinase [CMPK1]., 44.0 (6:198);PANTHER: PTHR23359, 4.5E-71 (7:198); PTHR23359:SF114, 4.5E-71 (7:198);Pfam: PF00406, Adenylate kinase, 2.6E-44 (11:172);PRINTS: PR00094, Adenylate kinase signature, 1.0E-24 (10:23, 38:52, 91:107, 143:158, 160:174…	IPR000850: Adenylate kinase/UMP-CMP kinase (10:23, 38:52, 91:107, 143:158, 160:174, 7:196, 7:198, 8:187);IPR006266: UMP-CMP kinase (6:198, 8:195);IPR027417: P-loop containing nucleoside triphosphate hydrolase (2:194);IPR033690: Adenylate kinase, conserved site (91:102)	KEGG: 00230+2.7.4.3, 00240+2.7.4.14, 00730+2.7.4.3;MetaCyc: PWY-7176, PWY-7219;Reactome: R-HSA-499943, R-HSA-499943
g12453	GO:0006629, GO:0052689	GO:0052689	carboxylic ester hydrolase activity	2/807	82/10666	0.988051122640104	0.999985906727115	0.819736933320784	g12453/g13177	2	XP_021702781.1	CLUMA_CG017117, isoform A, partial [Clunio marinus] emb|CRL03999.1|3e-114; probable phospholipase A1 magnifin isoform X... ref|XP_021702781.1|9e-114; phospholipase A1 member A isoform X2 [Aedes ... ref|XP_001652443.1|1e-113; lipase [Culex quinquefasciatus] &gt;gb|EDS39330... ref|XP_001845166.1|3e-113; pancreatic lipase-related protein 2 isoform ... ref|XP_021702769.1|5e-113; hypothetical protein …	CDD: cd00707, Pancreat_lipase_like, 1.26948E-90 (35:307);Coils (326:346);Gene3D: G3DSA:3.40.50.1820, 2.2E-62 (8:313);PANTHER: PTHR11610, 3.6E-85 (24:314); PTHR11610:SF141, 3.6E-85 (24:314);Pfam: PF00151, Lipase, 1.4E-46 (27:311);PRINTS: PR00821, Triacylglycerol lipase family signature, 2.0E-11 (65:84, 150:168, 245:260);SUPERFAMILY: SSF53474, 2.7E-56 (25:312)	IPR000734: Triacylglycerol lipase family (24:314, 65:84, 150:168, 245:260);IPR013818: Lipase/vitellogenin (27:311);IPR029058: Alpha/Beta hydrolase fold (25:312, 8:313);IPR033906: Lipase, N-terminal (35:307)	*
g12453	GO:0006629, GO:0052689	GO:0006629	lipid metabolic process	6/807	91/10666	0.695242358526212	0.999985906727115	0.819736933320784	g10668/g11284/g12453/g16389/g1882/g5552	6	XP_021702781.1	CLUMA_CG017117, isoform A, partial [Clunio marinus] emb|CRL03999.1|3e-114; probable phospholipase A1 magnifin isoform X... ref|XP_021702781.1|9e-114; phospholipase A1 member A isoform X2 [Aedes ... ref|XP_001652443.1|1e-113; lipase [Culex quinquefasciatus] &gt;gb|EDS39330... ref|XP_001845166.1|3e-113; pancreatic lipase-related protein 2 isoform ... ref|XP_021702769.1|5e-113; hypothetical protein …	CDD: cd00707, Pancreat_lipase_like, 1.26948E-90 (35:307);Coils (326:346);Gene3D: G3DSA:3.40.50.1820, 2.2E-62 (8:313);PANTHER: PTHR11610, 3.6E-85 (24:314); PTHR11610:SF141, 3.6E-85 (24:314);Pfam: PF00151, Lipase, 1.4E-46 (27:311);PRINTS: PR00821, Triacylglycerol lipase family signature, 2.0E-11 (65:84, 150:168, 245:260);SUPERFAMILY: SSF53474, 2.7E-56 (25:312)	IPR000734: Triacylglycerol lipase family (24:314, 65:84, 150:168, 245:260);IPR013818: Lipase/vitellogenin (27:311);IPR029058: Alpha/Beta hydrolase fold (25:312, 8:313);IPR033906: Lipase, N-terminal (35:307)	*
g12463	NA	NA	NA	NA	NA	NA	NA	NA	NA	NA	*	*	MobiDBLite: consensus disorder prediction (50:91);PANTHER: PTHR16875, 5.6E-13 (1:91);Pfam: PF10961, Selenoprotein SelK_SelG, 1.1E-18 (2:91)	IPR024491: Selenoprotein SelK/SelG (2:91)	*
g12499	GO:0003735, GO:0005789, GO:0005622, GO:0005840, GO:0006412	GO:0006412	translation	20/807	119/10666	0.0005675216061426	0.00610761347562989	0.00500670690130815	g10224/g10508/g10569/g10871/g11017/g11431/g11474/g12499/g13545/g14071/g14286/g14568/g3358/g6187/g7191/g7619/g9066/g9715/g9779/g9796	20	CRK87436.1	CLUMA_CG001237, isoform A [Clunio marinus] emb|CRK87436.1|2e-101	Coils (175:216);Gene3D: G3DSA:2.60.40.10, 1.1E-39 (1:125);PANTHER: PTHR10809, 2.6E-63 (3:226); PTHR10809:SF90, 2.6E-63 (3:226);Pfam: PF00635, MSP (Major sperm protein) domain, 1.2E-33 (8:104); PF01249, Ribosomal protein S21e, 2.3E-39 (257:335);ProDom: PD006584, RIBOSOMAL 40S S21 RIBONUCLEOPROTEIN S21 ACETYLATION DIRECT SEQUENCING SUBUNIT PROTEIN, 3.0E-20 (282:335);ProSitePatterns: PS00996, Riboso…	IPR000535: Major sperm protein (MSP) domain (7:124, 8:104);IPR001931: Ribosomal protein S21e (257:335, 282:335);IPR008962: PapD-like superfamily (3:128);IPR013783: Immunoglobulin-like fold (1:125);IPR016763: Vesicle-associated membrane-protein-associated protein (3:226);IPR018279: Ribosomal protein S21e, conserved site (267:275)	Reactome: R-HSA-156827, R-HSA-156902, R-HSA-1799339, R-HSA-192823, R-HSA-2408557, R-HSA-6791226, R-HSA-72649, R-HSA-72689, R-HSA-72695, R-HSA-72702, R-HSA-72706, R-HSA-72764, R-HSA-975956, R-HSA-975957
g12499	GO:0003735, GO:0005789, GO:0005622, GO:0005840, GO:0006412	GO:0005622	intracellular	27/807	222/10666	0.00949706313469915	0.0670730083888127	0.0549829970956266	g10224/g10508/g10569/g11017/g11474/g11848/g12199/g12499/g12919/g13545/g14071/g14286/g14568/g14597/g2351/g392/g6187/g634/g6895/g7191/g7619/g8352/g9024/g9066/g9775/g9779/g9796	27	CRK87436.1	CLUMA_CG001237, isoform A [Clunio marinus] emb|CRK87436.1|2e-101	Coils (175:216);Gene3D: G3DSA:2.60.40.10, 1.1E-39 (1:125);PANTHER: PTHR10809, 2.6E-63 (3:226); PTHR10809:SF90, 2.6E-63 (3:226);Pfam: PF00635, MSP (Major sperm protein) domain, 1.2E-33 (8:104); PF01249, Ribosomal protein S21e, 2.3E-39 (257:335);ProDom: PD006584, RIBOSOMAL 40S S21 RIBONUCLEOPROTEIN S21 ACETYLATION DIRECT SEQUENCING SUBUNIT PROTEIN, 3.0E-20 (282:335);ProSitePatterns: PS00996, Riboso…	IPR000535: Major sperm protein (MSP) domain (7:124, 8:104);IPR001931: Ribosomal protein S21e (257:335, 282:335);IPR008962: PapD-like superfamily (3:128);IPR013783: Immunoglobulin-like fold (1:125);IPR016763: Vesicle-associated membrane-protein-associated protein (3:226);IPR018279: Ribosomal protein S21e, conserved site (267:275)	Reactome: R-HSA-156827, R-HSA-156902, R-HSA-1799339, R-HSA-192823, R-HSA-2408557, R-HSA-6791226, R-HSA-72649, R-HSA-72689, R-HSA-72695, R-HSA-72702, R-HSA-72706, R-HSA-72764, R-HSA-975956, R-HSA-975957
g12499	GO:0003735, GO:0005789, GO:0005622, GO:0005840, GO:0006412	GO:0003735	structural constituent of ribosome	20/807	123/10666	0.000874518788222206	0.00859309765818342	0.00704417879757933	g10224/g10508/g10569/g10871/g11017/g11431/g11474/g12499/g13545/g14071/g14286/g14568/g3358/g6187/g7191/g7619/g9066/g9715/g9779/g9796	20	CRK87436.1	CLUMA_CG001237, isoform A [Clunio marinus] emb|CRK87436.1|2e-101	Coils (175:216);Gene3D: G3DSA:2.60.40.10, 1.1E-39 (1:125);PANTHER: PTHR10809, 2.6E-63 (3:226); PTHR10809:SF90, 2.6E-63 (3:226);Pfam: PF00635, MSP (Major sperm protein) domain, 1.2E-33 (8:104); PF01249, Ribosomal protein S21e, 2.3E-39 (257:335);ProDom: PD006584, RIBOSOMAL 40S S21 RIBONUCLEOPROTEIN S21 ACETYLATION DIRECT SEQUENCING SUBUNIT PROTEIN, 3.0E-20 (282:335);ProSitePatterns: PS00996, Riboso…	IPR000535: Major sperm protein (MSP) domain (7:124, 8:104);IPR001931: Ribosomal protein S21e (257:335, 282:335);IPR008962: PapD-like superfamily (3:128);IPR013783: Immunoglobulin-like fold (1:125);IPR016763: Vesicle-associated membrane-protein-associated protein (3:226);IPR018279: Ribosomal protein S21e, conserved site (267:275)	Reactome: R-HSA-156827, R-HSA-156902, R-HSA-1799339, R-HSA-192823, R-HSA-2408557, R-HSA-6791226, R-HSA-72649, R-HSA-72689, R-HSA-72695, R-HSA-72702, R-HSA-72706, R-HSA-72764, R-HSA-975956, R-HSA-975957
g12499	GO:0003735, GO:0005789, GO:0005622, GO:0005840, GO:0006412	GO:0005789	endoplasmic reticulum membrane	1/807	17/10666	0.737772568684629	0.999985906727115	0.819736933320784	g12499	1	CRK87436.1	CLUMA_CG001237, isoform A [Clunio marinus] emb|CRK87436.1|2e-101	Coils (175:216);Gene3D: G3DSA:2.60.40.10, 1.1E-39 (1:125);PANTHER: PTHR10809, 2.6E-63 (3:226); PTHR10809:SF90, 2.6E-63 (3:226);Pfam: PF00635, MSP (Major sperm protein) domain, 1.2E-33 (8:104); PF01249, Ribosomal protein S21e, 2.3E-39 (257:335);ProDom: PD006584, RIBOSOMAL 40S S21 RIBONUCLEOPROTEIN S21 ACETYLATION DIRECT SEQUENCING SUBUNIT PROTEIN, 3.0E-20 (282:335);ProSitePatterns: PS00996, Riboso…	IPR000535: Major sperm protein (MSP) domain (7:124, 8:104);IPR001931: Ribosomal protein S21e (257:335, 282:335);IPR008962: PapD-like superfamily (3:128);IPR013783: Immunoglobulin-like fold (1:125);IPR016763: Vesicle-associated membrane-protein-associated protein (3:226);IPR018279: Ribosomal protein S21e, conserved site (267:275)	Reactome: R-HSA-156827, R-HSA-156902, R-HSA-1799339, R-HSA-192823, R-HSA-2408557, R-HSA-6791226, R-HSA-72649, R-HSA-72689, R-HSA-72695, R-HSA-72702, R-HSA-72706, R-HSA-72764, R-HSA-975956, R-HSA-975957
g12499	GO:0003735, GO:0005789, GO:0005622, GO:0005840, GO:0006412	GO:0005840	ribosome	20/807	108/10666	0.000149676846047422	0.00198982160039514	0.00163115324485116	g10224/g10508/g10569/g10871/g11017/g11431/g11474/g12499/g13545/g14071/g14286/g14568/g3358/g6187/g7191/g7619/g9066/g9715/g9779/g9796	20	CRK87436.1	CLUMA_CG001237, isoform A [Clunio marinus] emb|CRK87436.1|2e-101	Coils (175:216);Gene3D: G3DSA:2.60.40.10, 1.1E-39 (1:125);PANTHER: PTHR10809, 2.6E-63 (3:226); PTHR10809:SF90, 2.6E-63 (3:226);Pfam: PF00635, MSP (Major sperm protein) domain, 1.2E-33 (8:104); PF01249, Ribosomal protein S21e, 2.3E-39 (257:335);ProDom: PD006584, RIBOSOMAL 40S S21 RIBONUCLEOPROTEIN S21 ACETYLATION DIRECT SEQUENCING SUBUNIT PROTEIN, 3.0E-20 (282:335);ProSitePatterns: PS00996, Riboso…	IPR000535: Major sperm protein (MSP) domain (7:124, 8:104);IPR001931: Ribosomal protein S21e (257:335, 282:335);IPR008962: PapD-like superfamily (3:128);IPR013783: Immunoglobulin-like fold (1:125);IPR016763: Vesicle-associated membrane-protein-associated protein (3:226);IPR018279: Ribosomal protein S21e, conserved site (267:275)	Reactome: R-HSA-156827, R-HSA-156902, R-HSA-1799339, R-HSA-192823, R-HSA-2408557, R-HSA-6791226, R-HSA-72649, R-HSA-72689, R-HSA-72695, R-HSA-72702, R-HSA-72706, R-HSA-72764, R-HSA-975956, R-HSA-975957
g12513	NA	NA	NA	NA	NA	NA	NA	NA	NA	NA	*	*	MobiDBLite: consensus disorder prediction (156:184);Pfam: PF16741, mRNA-decapping enzyme C-terminus, 2.3E-12 (182:217)	IPR031953: mRNA-decapping enzyme, C-terminal (182:217)	Reactome: R-HSA-430039
g12519	GO:0070072, GO:0016020	GO:0016020	membrane	43/807	836/10666	0.998472807031004	0.999985906727115	0.819736933320784	g10229/g10258/g10429/g10751/g10833/g12091/g12113/g12149/g12519/g12545/g12795/g13835/g1469/g15933/g1597/g16004/g16077/g16825/g1823/g1824/g1987/g2314/g2315/g2335/g2415/g2744/g3018/g3372/g3701/g5744/g6000/g6065/g6534/g703/g7197/g7549/g7697/g8685/g8730/g9188/g9828/g9926/g9948	43	*	*	Gene3D: G3DSA:1.20.1300.10, 9.8E-4 (13:118);MobiDBLite: consensus disorder prediction (1:25);PANTHER: PTHR31792, 3.1E-21 (1:124);Pfam: PF09446, VMA21-like domain, 9.4E-15 (49:106)	IPR019013: Vacuolar ATPase assembly integral membrane protein Vma21 (1:124, 49:106);IPR034804: Fumarate reductase/succinate dehydrogenase, transmembrane subunit (13:118)	Reactome: R-HSA-611105, R-HSA-71403
g12536	GO:0003700, GO:0006355, GO:0003677, GO:0005634, GO:0008270, GO:0003707, GO:0043401, GO:0043565	GO:0006355	regulation of transcription, DNA-templated	22/807	372/10666	0.91149600877789	0.999985906727115	0.819736933320784	g1183/g11889/g12536/g14005/g14213/g14215/g14761/g17030/g17452/g1872/g2900/g3362/g3729/g3795/g5035/g5899/g6790/g7210/g730/g7766/g9252/g970	22	CRK87618.1	CLUMA_CG001414, isoform A [Clunio marinus] emb|CRK87618.1|0; transcription factor HNF-4 homolog isoform X... ref|XP_021700061.1|0; nuclear transcription factor 4 homolog isoform a ... gb|AAC72723.1|0; AGAP002155-PA [Anopheles gambiae str. PEST] &gt;re... ref|XP_308036.5|0; hepatocyte nuclear factor 4-alpha (hnf-4-alpha) [... gb|ETN67428.1|0; hepatocyte nuclear factor 4-gamma isoform X3... ref|XP_…	CDD: cd06931, NR_LBD_HNF4_like, 7.21177E-123 (167:398); cd06960, NR_DBD_HNF4A, 1.82277E-52 (73:148);Gene3D: G3DSA:1.10.565.10, 2.5E-71 (133:401); G3DSA:3.30.50.10, 5.6E-31 (65:132);MobiDBLite: consensus disorder prediction (406:430, 532:555);PANTHER: PTHR24083, 8.5E-185 (61:433, 531:549); PTHR24083:SF104, 8.5E-185 (61:433, 531:549);Pfam: PF00104, Ligand-binding domain of nuclear hormone receptor,…	IPR000003: Retinoid X receptor/HNF4 (141:154, 292:310, 333:352);IPR000536: Nuclear hormone receptor, ligand-binding domain (194:386, 207:373);IPR001628: Zinc finger, nuclear hormone receptor-type (70:141, 70:145, 72:140, 73:89, 89:104, 122:130, 130:138, 73:99);IPR001723: Nuclear hormone receptor (134:144, 208:229, 229:245, 304:319, 361:378);IPR013088: Zinc finger, NHR/GATA-type (65:132);IPR035500…	Reactome: R-HSA-383280
g12536	GO:0003700, GO:0006355, GO:0003677, GO:0005634, GO:0008270, GO:0003707, GO:0043401, GO:0043565	GO:0003707	steroid hormone receptor activity	1/807	16/10666	0.716273276083644	0.999985906727115	0.819736933320784	g12536	1	CRK87618.1	CLUMA_CG001414, isoform A [Clunio marinus] emb|CRK87618.1|0; transcription factor HNF-4 homolog isoform X... ref|XP_021700061.1|0; nuclear transcription factor 4 homolog isoform a ... gb|AAC72723.1|0; AGAP002155-PA [Anopheles gambiae str. PEST] &gt;re... ref|XP_308036.5|0; hepatocyte nuclear factor 4-alpha (hnf-4-alpha) [... gb|ETN67428.1|0; hepatocyte nuclear factor 4-gamma isoform X3... ref|XP_…	CDD: cd06931, NR_LBD_HNF4_like, 7.21177E-123 (167:398); cd06960, NR_DBD_HNF4A, 1.82277E-52 (73:148);Gene3D: G3DSA:1.10.565.10, 2.5E-71 (133:401); G3DSA:3.30.50.10, 5.6E-31 (65:132);MobiDBLite: consensus disorder prediction (406:430, 532:555);PANTHER: PTHR24083, 8.5E-185 (61:433, 531:549); PTHR24083:SF104, 8.5E-185 (61:433, 531:549);Pfam: PF00104, Ligand-binding domain of nuclear hormone receptor,…	IPR000003: Retinoid X receptor/HNF4 (141:154, 292:310, 333:352);IPR000536: Nuclear hormone receptor, ligand-binding domain (194:386, 207:373);IPR001628: Zinc finger, nuclear hormone receptor-type (70:141, 70:145, 72:140, 73:89, 89:104, 122:130, 130:138, 73:99);IPR001723: Nuclear hormone receptor (134:144, 208:229, 229:245, 304:319, 361:378);IPR013088: Zinc finger, NHR/GATA-type (65:132);IPR035500…	Reactome: R-HSA-383280
g12536	GO:0003700, GO:0006355, GO:0003677, GO:0005634, GO:0008270, GO:0003707, GO:0043401, GO:0043565	GO:0043401	steroid hormone mediated signaling pathway	1/807	19/10666	0.776012468377464	0.999985906727115	0.819736933320784	g12536	1	CRK87618.1	CLUMA_CG001414, isoform A [Clunio marinus] emb|CRK87618.1|0; transcription factor HNF-4 homolog isoform X... ref|XP_021700061.1|0; nuclear transcription factor 4 homolog isoform a ... gb|AAC72723.1|0; AGAP002155-PA [Anopheles gambiae str. PEST] &gt;re... ref|XP_308036.5|0; hepatocyte nuclear factor 4-alpha (hnf-4-alpha) [... gb|ETN67428.1|0; hepatocyte nuclear factor 4-gamma isoform X3... ref|XP_…	CDD: cd06931, NR_LBD_HNF4_like, 7.21177E-123 (167:398); cd06960, NR_DBD_HNF4A, 1.82277E-52 (73:148);Gene3D: G3DSA:1.10.565.10, 2.5E-71 (133:401); G3DSA:3.30.50.10, 5.6E-31 (65:132);MobiDBLite: consensus disorder prediction (406:430, 532:555);PANTHER: PTHR24083, 8.5E-185 (61:433, 531:549); PTHR24083:SF104, 8.5E-185 (61:433, 531:549);Pfam: PF00104, Ligand-binding domain of nuclear hormone receptor,…	IPR000003: Retinoid X receptor/HNF4 (141:154, 292:310, 333:352);IPR000536: Nuclear hormone receptor, ligand-binding domain (194:386, 207:373);IPR001628: Zinc finger, nuclear hormone receptor-type (70:141, 70:145, 72:140, 73:89, 89:104, 122:130, 130:138, 73:99);IPR001723: Nuclear hormone receptor (134:144, 208:229, 229:245, 304:319, 361:378);IPR013088: Zinc finger, NHR/GATA-type (65:132);IPR035500…	Reactome: R-HSA-383280
g12536	GO:0003700, GO:0006355, GO:0003677, GO:0005634, GO:0008270, GO:0003707, GO:0043401, GO:0043565	GO:0003700	DNA-binding transcription factor activity	12/807	164/10666	0.591542355265477	0.999985906727115	0.819736933320784	g1183/g11889/g12536/g14005/g14761/g2900/g3729/g6790/g7210/g730/g7766/g970	12	CRK87618.1	CLUMA_CG001414, isoform A [Clunio marinus] emb|CRK87618.1|0; transcription factor HNF-4 homolog isoform X... ref|XP_021700061.1|0; nuclear transcription factor 4 homolog isoform a ... gb|AAC72723.1|0; AGAP002155-PA [Anopheles gambiae str. PEST] &gt;re... ref|XP_308036.5|0; hepatocyte nuclear factor 4-alpha (hnf-4-alpha) [... gb|ETN67428.1|0; hepatocyte nuclear factor 4-gamma isoform X3... ref|XP_…	CDD: cd06931, NR_LBD_HNF4_like, 7.21177E-123 (167:398); cd06960, NR_DBD_HNF4A, 1.82277E-52 (73:148);Gene3D: G3DSA:1.10.565.10, 2.5E-71 (133:401); G3DSA:3.30.50.10, 5.6E-31 (65:132);MobiDBLite: consensus disorder prediction (406:430, 532:555);PANTHER: PTHR24083, 8.5E-185 (61:433, 531:549); PTHR24083:SF104, 8.5E-185 (61:433, 531:549);Pfam: PF00104, Ligand-binding domain of nuclear hormone receptor,…	IPR000003: Retinoid X receptor/HNF4 (141:154, 292:310, 333:352);IPR000536: Nuclear hormone receptor, ligand-binding domain (194:386, 207:373);IPR001628: Zinc finger, nuclear hormone receptor-type (70:141, 70:145, 72:140, 73:89, 89:104, 122:130, 130:138, 73:99);IPR001723: Nuclear hormone receptor (134:144, 208:229, 229:245, 304:319, 361:378);IPR013088: Zinc finger, NHR/GATA-type (65:132);IPR035500…	Reactome: R-HSA-383280
g12536	GO:0003700, GO:0006355, GO:0003677, GO:0005634, GO:0008270, GO:0003707, GO:0043401, GO:0043565	GO:0003677	DNA binding	48/807	507/10666	0.061258518495951	0.266238945770864	0.218248972779097	g1009/g1183/g12199/g12398/g12536/g14213/g14215/g1647/g17452/g17756/g2096/g2331/g2444/g2450/g2451/g3729/g3767/g3795/g5485/g5899/g6055/g6750/g6755/g6756/g6761/g6802/g6805/g6810/g7210/g7400/g7403/g7404/g7409/g7413/g7425/g7426/g7427/g7431/g7432/g7433/g7434/g8245/g8247/g8248/g8296/g8297/g8460/g8903	48	CRK87618.1	CLUMA_CG001414, isoform A [Clunio marinus] emb|CRK87618.1|0; transcription factor HNF-4 homolog isoform X... ref|XP_021700061.1|0; nuclear transcription factor 4 homolog isoform a ... gb|AAC72723.1|0; AGAP002155-PA [Anopheles gambiae str. PEST] &gt;re... ref|XP_308036.5|0; hepatocyte nuclear factor 4-alpha (hnf-4-alpha) [... gb|ETN67428.1|0; hepatocyte nuclear factor 4-gamma isoform X3... ref|XP_…	CDD: cd06931, NR_LBD_HNF4_like, 7.21177E-123 (167:398); cd06960, NR_DBD_HNF4A, 1.82277E-52 (73:148);Gene3D: G3DSA:1.10.565.10, 2.5E-71 (133:401); G3DSA:3.30.50.10, 5.6E-31 (65:132);MobiDBLite: consensus disorder prediction (406:430, 532:555);PANTHER: PTHR24083, 8.5E-185 (61:433, 531:549); PTHR24083:SF104, 8.5E-185 (61:433, 531:549);Pfam: PF00104, Ligand-binding domain of nuclear hormone receptor,…	IPR000003: Retinoid X receptor/HNF4 (141:154, 292:310, 333:352);IPR000536: Nuclear hormone receptor, ligand-binding domain (194:386, 207:373);IPR001628: Zinc finger, nuclear hormone receptor-type (70:141, 70:145, 72:140, 73:89, 89:104, 122:130, 130:138, 73:99);IPR001723: Nuclear hormone receptor (134:144, 208:229, 229:245, 304:319, 361:378);IPR013088: Zinc finger, NHR/GATA-type (65:132);IPR035500…	Reactome: R-HSA-383280
g12536	GO:0003700, GO:0006355, GO:0003677, GO:0005634, GO:0008270, GO:0003707, GO:0043401, GO:0043565	GO:0005634	nucleus	48/807	539/10666	0.131654130096366	0.441641517053388	0.36203496507404	g1009/g10601/g12060/g12536/g12822/g13141/g13254/g13345/g13726/g15285/g15286/g1640/g1641/g1647/g17030/g2060/g2331/g2764/g2900/g3362/g3602/g3729/g3767/g4231/g5485/g6251/g6750/g6756/g6790/g6805/g7272/g730/g7400/g7404/g7409/g7413/g7426/g7427/g7431/g7432/g7434/g7766/g7768/g7973/g8247/g8297/g970/g9775	48	CRK87618.1	CLUMA_CG001414, isoform A [Clunio marinus] emb|CRK87618.1|0; transcription factor HNF-4 homolog isoform X... ref|XP_021700061.1|0; nuclear transcription factor 4 homolog isoform a ... gb|AAC72723.1|0; AGAP002155-PA [Anopheles gambiae str. PEST] &gt;re... ref|XP_308036.5|0; hepatocyte nuclear factor 4-alpha (hnf-4-alpha) [... gb|ETN67428.1|0; hepatocyte nuclear factor 4-gamma isoform X3... ref|XP_…	CDD: cd06931, NR_LBD_HNF4_like, 7.21177E-123 (167:398); cd06960, NR_DBD_HNF4A, 1.82277E-52 (73:148);Gene3D: G3DSA:1.10.565.10, 2.5E-71 (133:401); G3DSA:3.30.50.10, 5.6E-31 (65:132);MobiDBLite: consensus disorder prediction (406:430, 532:555);PANTHER: PTHR24083, 8.5E-185 (61:433, 531:549); PTHR24083:SF104, 8.5E-185 (61:433, 531:549);Pfam: PF00104, Ligand-binding domain of nuclear hormone receptor,…	IPR000003: Retinoid X receptor/HNF4 (141:154, 292:310, 333:352);IPR000536: Nuclear hormone receptor, ligand-binding domain (194:386, 207:373);IPR001628: Zinc finger, nuclear hormone receptor-type (70:141, 70:145, 72:140, 73:89, 89:104, 122:130, 130:138, 73:99);IPR001723: Nuclear hormone receptor (134:144, 208:229, 229:245, 304:319, 361:378);IPR013088: Zinc finger, NHR/GATA-type (65:132);IPR035500…	Reactome: R-HSA-383280
g12536	GO:0003700, GO:0006355, GO:0003677, GO:0005634, GO:0008270, GO:0003707, GO:0043401, GO:0043565	GO:0043565	sequence-specific DNA binding	8/807	169/10666	0.947810512109905	0.999985906727115	0.819736933320784	g1183/g12536/g14761/g2900/g3795/g5899/g730/g970	8	CRK87618.1	CLUMA_CG001414, isoform A [Clunio marinus] emb|CRK87618.1|0; transcription factor HNF-4 homolog isoform X... ref|XP_021700061.1|0; nuclear transcription factor 4 homolog isoform a ... gb|AAC72723.1|0; AGAP002155-PA [Anopheles gambiae str. PEST] &gt;re... ref|XP_308036.5|0; hepatocyte nuclear factor 4-alpha (hnf-4-alpha) [... gb|ETN67428.1|0; hepatocyte nuclear factor 4-gamma isoform X3... ref|XP_…	CDD: cd06931, NR_LBD_HNF4_like, 7.21177E-123 (167:398); cd06960, NR_DBD_HNF4A, 1.82277E-52 (73:148);Gene3D: G3DSA:1.10.565.10, 2.5E-71 (133:401); G3DSA:3.30.50.10, 5.6E-31 (65:132);MobiDBLite: consensus disorder prediction (406:430, 532:555);PANTHER: PTHR24083, 8.5E-185 (61:433, 531:549); PTHR24083:SF104, 8.5E-185 (61:433, 531:549);Pfam: PF00104, Ligand-binding domain of nuclear hormone receptor,…	IPR000003: Retinoid X receptor/HNF4 (141:154, 292:310, 333:352);IPR000536: Nuclear hormone receptor, ligand-binding domain (194:386, 207:373);IPR001628: Zinc finger, nuclear hormone receptor-type (70:141, 70:145, 72:140, 73:89, 89:104, 122:130, 130:138, 73:99);IPR001723: Nuclear hormone receptor (134:144, 208:229, 229:245, 304:319, 361:378);IPR013088: Zinc finger, NHR/GATA-type (65:132);IPR035500…	Reactome: R-HSA-383280
g12536	GO:0003700, GO:0006355, GO:0003677, GO:0005634, GO:0008270, GO:0003707, GO:0043401, GO:0043565	GO:0008270	zinc ion binding	22/807	486/10666	0.997859157861783	0.999985906727115	0.819736933320784	g1183/g12536/g12717/g13254/g13262/g13785/g1392/g14053/g14102/g15285/g15286/g15894/g16301/g16841/g17030/g3362/g441/g6009/g6445/g6631/g9371/g9561	22	CRK87618.1	CLUMA_CG001414, isoform A [Clunio marinus] emb|CRK87618.1|0; transcription factor HNF-4 homolog isoform X... ref|XP_021700061.1|0; nuclear transcription factor 4 homolog isoform a ... gb|AAC72723.1|0; AGAP002155-PA [Anopheles gambiae str. PEST] &gt;re... ref|XP_308036.5|0; hepatocyte nuclear factor 4-alpha (hnf-4-alpha) [... gb|ETN67428.1|0; hepatocyte nuclear factor 4-gamma isoform X3... ref|XP_…	CDD: cd06931, NR_LBD_HNF4_like, 7.21177E-123 (167:398); cd06960, NR_DBD_HNF4A, 1.82277E-52 (73:148);Gene3D: G3DSA:1.10.565.10, 2.5E-71 (133:401); G3DSA:3.30.50.10, 5.6E-31 (65:132);MobiDBLite: consensus disorder prediction (406:430, 532:555);PANTHER: PTHR24083, 8.5E-185 (61:433, 531:549); PTHR24083:SF104, 8.5E-185 (61:433, 531:549);Pfam: PF00104, Ligand-binding domain of nuclear hormone receptor,…	IPR000003: Retinoid X receptor/HNF4 (141:154, 292:310, 333:352);IPR000536: Nuclear hormone receptor, ligand-binding domain (194:386, 207:373);IPR001628: Zinc finger, nuclear hormone receptor-type (70:141, 70:145, 72:140, 73:89, 89:104, 122:130, 130:138, 73:99);IPR001723: Nuclear hormone receptor (134:144, 208:229, 229:245, 304:319, 361:378);IPR013088: Zinc finger, NHR/GATA-type (65:132);IPR035500…	Reactome: R-HSA-383280
g12536	GO:0006355, GO:0003677, GO:0003700, GO:0043401, GO:0008270, GO:0003707, GO:0005634, GO:0043565	GO:0006355	regulation of transcription, DNA-templated	22/807	372/10666	0.91149600877789	0.999985906727115	0.819736933320784	g1183/g11889/g12536/g14005/g14213/g14215/g14761/g17030/g17452/g1872/g2900/g3362/g3729/g3795/g5035/g5899/g6790/g7210/g730/g7766/g9252/g970	22	CRK87618.1	CLUMA_CG001414, isoform A [Clunio marinus] emb|CRK87618.1|0; transcription factor HNF-4 homolog isoform X... ref|XP_021700061.1|0; nuclear transcription factor 4 homolog isoform a ... gb|AAC72723.1|0; AGAP002155-PA [Anopheles gambiae str. PEST] &gt;re... ref|XP_308036.5|0; hepatocyte nuclear factor 4-alpha (hnf-4-alpha) [... gb|ETN67428.1|0; hepatocyte nuclear factor 4-gamma isoform X3... ref|XP_…	CDD: cd06931, NR_LBD_HNF4_like, 7.21177E-123 (167:398); cd06960, NR_DBD_HNF4A, 1.82277E-52 (73:148);Gene3D: G3DSA:1.10.565.10, 2.5E-71 (133:401); G3DSA:3.30.50.10, 5.6E-31 (65:132);MobiDBLite: consensus disorder prediction (406:430, 532:555);PANTHER: PTHR24083, 8.5E-185 (61:433, 531:549); PTHR24083:SF104, 8.5E-185 (61:433, 531:549);Pfam: PF00104, Ligand-binding domain of nuclear hormone receptor,…	IPR000003: Retinoid X receptor/HNF4 (141:154, 292:310, 333:352);IPR000536: Nuclear hormone receptor, ligand-binding domain (194:386, 207:373);IPR001628: Zinc finger, nuclear hormone receptor-type (70:141, 70:145, 72:140, 73:89, 89:104, 122:130, 130:138, 73:99);IPR001723: Nuclear hormone receptor (134:144, 208:229, 229:245, 304:319, 361:378);IPR013088: Zinc finger, NHR/GATA-type (65:132);IPR035500…	Reactome: R-HSA-383280
g12536	GO:0006355, GO:0003677, GO:0003700, GO:0043401, GO:0008270, GO:0003707, GO:0005634, GO:0043565	GO:0003707	steroid hormone receptor activity	1/807	16/10666	0.716273276083644	0.999985906727115	0.819736933320784	g12536	1	CRK87618.1	CLUMA_CG001414, isoform A [Clunio marinus] emb|CRK87618.1|0; transcription factor HNF-4 homolog isoform X... ref|XP_021700061.1|0; nuclear transcription factor 4 homolog isoform a ... gb|AAC72723.1|0; AGAP002155-PA [Anopheles gambiae str. PEST] &gt;re... ref|XP_308036.5|0; hepatocyte nuclear factor 4-alpha (hnf-4-alpha) [... gb|ETN67428.1|0; hepatocyte nuclear factor 4-gamma isoform X3... ref|XP_…	CDD: cd06931, NR_LBD_HNF4_like, 7.21177E-123 (167:398); cd06960, NR_DBD_HNF4A, 1.82277E-52 (73:148);Gene3D: G3DSA:1.10.565.10, 2.5E-71 (133:401); G3DSA:3.30.50.10, 5.6E-31 (65:132);MobiDBLite: consensus disorder prediction (406:430, 532:555);PANTHER: PTHR24083, 8.5E-185 (61:433, 531:549); PTHR24083:SF104, 8.5E-185 (61:433, 531:549);Pfam: PF00104, Ligand-binding domain of nuclear hormone receptor,…	IPR000003: Retinoid X receptor/HNF4 (141:154, 292:310, 333:352);IPR000536: Nuclear hormone receptor, ligand-binding domain (194:386, 207:373);IPR001628: Zinc finger, nuclear hormone receptor-type (70:141, 70:145, 72:140, 73:89, 89:104, 122:130, 130:138, 73:99);IPR001723: Nuclear hormone receptor (134:144, 208:229, 229:245, 304:319, 361:378);IPR013088: Zinc finger, NHR/GATA-type (65:132);IPR035500…	Reactome: R-HSA-383280
g12536	GO:0006355, GO:0003677, GO:0003700, GO:0043401, GO:0008270, GO:0003707, GO:0005634, GO:0043565	GO:0043401	steroid hormone mediated signaling pathway	1/807	19/10666	0.776012468377464	0.999985906727115	0.819736933320784	g12536	1	CRK87618.1	CLUMA_CG001414, isoform A [Clunio marinus] emb|CRK87618.1|0; transcription factor HNF-4 homolog isoform X... ref|XP_021700061.1|0; nuclear transcription factor 4 homolog isoform a ... gb|AAC72723.1|0; AGAP002155-PA [Anopheles gambiae str. PEST] &gt;re... ref|XP_308036.5|0; hepatocyte nuclear factor 4-alpha (hnf-4-alpha) [... gb|ETN67428.1|0; hepatocyte nuclear factor 4-gamma isoform X3... ref|XP_…	CDD: cd06931, NR_LBD_HNF4_like, 7.21177E-123 (167:398); cd06960, NR_DBD_HNF4A, 1.82277E-52 (73:148);Gene3D: G3DSA:1.10.565.10, 2.5E-71 (133:401); G3DSA:3.30.50.10, 5.6E-31 (65:132);MobiDBLite: consensus disorder prediction (406:430, 532:555);PANTHER: PTHR24083, 8.5E-185 (61:433, 531:549); PTHR24083:SF104, 8.5E-185 (61:433, 531:549);Pfam: PF00104, Ligand-binding domain of nuclear hormone receptor,…	IPR000003: Retinoid X receptor/HNF4 (141:154, 292:310, 333:352);IPR000536: Nuclear hormone receptor, ligand-binding domain (194:386, 207:373);IPR001628: Zinc finger, nuclear hormone receptor-type (70:141, 70:145, 72:140, 73:89, 89:104, 122:130, 130:138, 73:99);IPR001723: Nuclear hormone receptor (134:144, 208:229, 229:245, 304:319, 361:378);IPR013088: Zinc finger, NHR/GATA-type (65:132);IPR035500…	Reactome: R-HSA-383280
g12536	GO:0006355, GO:0003677, GO:0003700, GO:0043401, GO:0008270, GO:0003707, GO:0005634, GO:0043565	GO:0003700	DNA-binding transcription factor activity	12/807	164/10666	0.591542355265477	0.999985906727115	0.819736933320784	g1183/g11889/g12536/g14005/g14761/g2900/g3729/g6790/g7210/g730/g7766/g970	12	CRK87618.1	CLUMA_CG001414, isoform A [Clunio marinus] emb|CRK87618.1|0; transcription factor HNF-4 homolog isoform X... ref|XP_021700061.1|0; nuclear transcription factor 4 homolog isoform a ... gb|AAC72723.1|0; AGAP002155-PA [Anopheles gambiae str. PEST] &gt;re... ref|XP_308036.5|0; hepatocyte nuclear factor 4-alpha (hnf-4-alpha) [... gb|ETN67428.1|0; hepatocyte nuclear factor 4-gamma isoform X3... ref|XP_…	CDD: cd06931, NR_LBD_HNF4_like, 7.21177E-123 (167:398); cd06960, NR_DBD_HNF4A, 1.82277E-52 (73:148);Gene3D: G3DSA:1.10.565.10, 2.5E-71 (133:401); G3DSA:3.30.50.10, 5.6E-31 (65:132);MobiDBLite: consensus disorder prediction (406:430, 532:555);PANTHER: PTHR24083, 8.5E-185 (61:433, 531:549); PTHR24083:SF104, 8.5E-185 (61:433, 531:549);Pfam: PF00104, Ligand-binding domain of nuclear hormone receptor,…	IPR000003: Retinoid X receptor/HNF4 (141:154, 292:310, 333:352);IPR000536: Nuclear hormone receptor, ligand-binding domain (194:386, 207:373);IPR001628: Zinc finger, nuclear hormone receptor-type (70:141, 70:145, 72:140, 73:89, 89:104, 122:130, 130:138, 73:99);IPR001723: Nuclear hormone receptor (134:144, 208:229, 229:245, 304:319, 361:378);IPR013088: Zinc finger, NHR/GATA-type (65:132);IPR035500…	Reactome: R-HSA-383280
g12536	GO:0006355, GO:0003677, GO:0003700, GO:0043401, GO:0008270, GO:0003707, GO:0005634, GO:0043565	GO:0003677	DNA binding	48/807	507/10666	0.061258518495951	0.266238945770864	0.218248972779097	g1009/g1183/g12199/g12398/g12536/g14213/g14215/g1647/g17452/g17756/g2096/g2331/g2444/g2450/g2451/g3729/g3767/g3795/g5485/g5899/g6055/g6750/g6755/g6756/g6761/g6802/g6805/g6810/g7210/g7400/g7403/g7404/g7409/g7413/g7425/g7426/g7427/g7431/g7432/g7433/g7434/g8245/g8247/g8248/g8296/g8297/g8460/g8903	48	CRK87618.1	CLUMA_CG001414, isoform A [Clunio marinus] emb|CRK87618.1|0; transcription factor HNF-4 homolog isoform X... ref|XP_021700061.1|0; nuclear transcription factor 4 homolog isoform a ... gb|AAC72723.1|0; AGAP002155-PA [Anopheles gambiae str. PEST] &gt;re... ref|XP_308036.5|0; hepatocyte nuclear factor 4-alpha (hnf-4-alpha) [... gb|ETN67428.1|0; hepatocyte nuclear factor 4-gamma isoform X3... ref|XP_…	CDD: cd06931, NR_LBD_HNF4_like, 7.21177E-123 (167:398); cd06960, NR_DBD_HNF4A, 1.82277E-52 (73:148);Gene3D: G3DSA:1.10.565.10, 2.5E-71 (133:401); G3DSA:3.30.50.10, 5.6E-31 (65:132);MobiDBLite: consensus disorder prediction (406:430, 532:555);PANTHER: PTHR24083, 8.5E-185 (61:433, 531:549); PTHR24083:SF104, 8.5E-185 (61:433, 531:549);Pfam: PF00104, Ligand-binding domain of nuclear hormone receptor,…	IPR000003: Retinoid X receptor/HNF4 (141:154, 292:310, 333:352);IPR000536: Nuclear hormone receptor, ligand-binding domain (194:386, 207:373);IPR001628: Zinc finger, nuclear hormone receptor-type (70:141, 70:145, 72:140, 73:89, 89:104, 122:130, 130:138, 73:99);IPR001723: Nuclear hormone receptor (134:144, 208:229, 229:245, 304:319, 361:378);IPR013088: Zinc finger, NHR/GATA-type (65:132);IPR035500…	Reactome: R-HSA-383280
g12536	GO:0006355, GO:0003677, GO:0003700, GO:0043401, GO:0008270, GO:0003707, GO:0005634, GO:0043565	GO:0005634	nucleus	48/807	539/10666	0.131654130096366	0.441641517053388	0.36203496507404	g1009/g10601/g12060/g12536/g12822/g13141/g13254/g13345/g13726/g15285/g15286/g1640/g1641/g1647/g17030/g2060/g2331/g2764/g2900/g3362/g3602/g3729/g3767/g4231/g5485/g6251/g6750/g6756/g6790/g6805/g7272/g730/g7400/g7404/g7409/g7413/g7426/g7427/g7431/g7432/g7434/g7766/g7768/g7973/g8247/g8297/g970/g9775	48	CRK87618.1	CLUMA_CG001414, isoform A [Clunio marinus] emb|CRK87618.1|0; transcription factor HNF-4 homolog isoform X... ref|XP_021700061.1|0; nuclear transcription factor 4 homolog isoform a ... gb|AAC72723.1|0; AGAP002155-PA [Anopheles gambiae str. PEST] &gt;re... ref|XP_308036.5|0; hepatocyte nuclear factor 4-alpha (hnf-4-alpha) [... gb|ETN67428.1|0; hepatocyte nuclear factor 4-gamma isoform X3... ref|XP_…	CDD: cd06931, NR_LBD_HNF4_like, 7.21177E-123 (167:398); cd06960, NR_DBD_HNF4A, 1.82277E-52 (73:148);Gene3D: G3DSA:1.10.565.10, 2.5E-71 (133:401); G3DSA:3.30.50.10, 5.6E-31 (65:132);MobiDBLite: consensus disorder prediction (406:430, 532:555);PANTHER: PTHR24083, 8.5E-185 (61:433, 531:549); PTHR24083:SF104, 8.5E-185 (61:433, 531:549);Pfam: PF00104, Ligand-binding domain of nuclear hormone receptor,…	IPR000003: Retinoid X receptor/HNF4 (141:154, 292:310, 333:352);IPR000536: Nuclear hormone receptor, ligand-binding domain (194:386, 207:373);IPR001628: Zinc finger, nuclear hormone receptor-type (70:141, 70:145, 72:140, 73:89, 89:104, 122:130, 130:138, 73:99);IPR001723: Nuclear hormone receptor (134:144, 208:229, 229:245, 304:319, 361:378);IPR013088: Zinc finger, NHR/GATA-type (65:132);IPR035500…	Reactome: R-HSA-383280
g12536	GO:0006355, GO:0003677, GO:0003700, GO:0043401, GO:0008270, GO:0003707, GO:0005634, GO:0043565	GO:0043565	sequence-specific DNA binding	8/807	169/10666	0.947810512109905	0.999985906727115	0.819736933320784	g1183/g12536/g14761/g2900/g3795/g5899/g730/g970	8	CRK87618.1	CLUMA_CG001414, isoform A [Clunio marinus] emb|CRK87618.1|0; transcription factor HNF-4 homolog isoform X... ref|XP_021700061.1|0; nuclear transcription factor 4 homolog isoform a ... gb|AAC72723.1|0; AGAP002155-PA [Anopheles gambiae str. PEST] &gt;re... ref|XP_308036.5|0; hepatocyte nuclear factor 4-alpha (hnf-4-alpha) [... gb|ETN67428.1|0; hepatocyte nuclear factor 4-gamma isoform X3... ref|XP_…	CDD: cd06931, NR_LBD_HNF4_like, 7.21177E-123 (167:398); cd06960, NR_DBD_HNF4A, 1.82277E-52 (73:148);Gene3D: G3DSA:1.10.565.10, 2.5E-71 (133:401); G3DSA:3.30.50.10, 5.6E-31 (65:132);MobiDBLite: consensus disorder prediction (406:430, 532:555);PANTHER: PTHR24083, 8.5E-185 (61:433, 531:549); PTHR24083:SF104, 8.5E-185 (61:433, 531:549);Pfam: PF00104, Ligand-binding domain of nuclear hormone receptor,…	IPR000003: Retinoid X receptor/HNF4 (141:154, 292:310, 333:352);IPR000536: Nuclear hormone receptor, ligand-binding domain (194:386, 207:373);IPR001628: Zinc finger, nuclear hormone receptor-type (70:141, 70:145, 72:140, 73:89, 89:104, 122:130, 130:138, 73:99);IPR001723: Nuclear hormone receptor (134:144, 208:229, 229:245, 304:319, 361:378);IPR013088: Zinc finger, NHR/GATA-type (65:132);IPR035500…	Reactome: R-HSA-383280
g12536	GO:0006355, GO:0003677, GO:0003700, GO:0043401, GO:0008270, GO:0003707, GO:0005634, GO:0043565	GO:0008270	zinc ion binding	22/807	486/10666	0.997859157861783	0.999985906727115	0.819736933320784	g1183/g12536/g12717/g13254/g13262/g13785/g1392/g14053/g14102/g15285/g15286/g15894/g16301/g16841/g17030/g3362/g441/g6009/g6445/g6631/g9371/g9561	22	CRK87618.1	CLUMA_CG001414, isoform A [Clunio marinus] emb|CRK87618.1|0; transcription factor HNF-4 homolog isoform X... ref|XP_021700061.1|0; nuclear transcription factor 4 homolog isoform a ... gb|AAC72723.1|0; AGAP002155-PA [Anopheles gambiae str. PEST] &gt;re... ref|XP_308036.5|0; hepatocyte nuclear factor 4-alpha (hnf-4-alpha) [... gb|ETN67428.1|0; hepatocyte nuclear factor 4-gamma isoform X3... ref|XP_…	CDD: cd06931, NR_LBD_HNF4_like, 7.21177E-123 (167:398); cd06960, NR_DBD_HNF4A, 1.82277E-52 (73:148);Gene3D: G3DSA:1.10.565.10, 2.5E-71 (133:401); G3DSA:3.30.50.10, 5.6E-31 (65:132);MobiDBLite: consensus disorder prediction (406:430, 532:555);PANTHER: PTHR24083, 8.5E-185 (61:433, 531:549); PTHR24083:SF104, 8.5E-185 (61:433, 531:549);Pfam: PF00104, Ligand-binding domain of nuclear hormone receptor,…	IPR000003: Retinoid X receptor/HNF4 (141:154, 292:310, 333:352);IPR000536: Nuclear hormone receptor, ligand-binding domain (194:386, 207:373);IPR001628: Zinc finger, nuclear hormone receptor-type (70:141, 70:145, 72:140, 73:89, 89:104, 122:130, 130:138, 73:99);IPR001723: Nuclear hormone receptor (134:144, 208:229, 229:245, 304:319, 361:378);IPR013088: Zinc finger, NHR/GATA-type (65:132);IPR035500…	Reactome: R-HSA-383280
g12538	GO:0005515	NA	NA	NA	NA	NA	NA	NA	NA	NA	CRK87621.1	CLUMA_CG001417, isoform A [Clunio marinus] emb|CRK87621.1|0; PREDICTED: COP9 signalosome complex subunit ... ref|XP_017493326.1|0; COP9 signalosome complex subunit 5 [Ceratiti... ref|XP_004524029.1|0; PREDICTED: COP9 signalosome complex subunit ... ref|XP_013106264.1|0; PREDICTED: COP9 signalosome complex subunit ... ref|XP_011292660.1|0; PREDICTED: COP9 signalosome complex subunit ... ref|XP_011…	CDD: cd08069, MPN_RPN11_CSN5, 5.62247E-160 (10:268);Gene3D: G3DSA:3.40.140.10, 3.8E-40 (18:157);PANTHER: PTHR10410, 4.7E-155 (2:298); PTHR10410:SF14, 4.7E-155 (2:298);Pfam: PF01398, JAB1/Mov34/MPN/PAD-1 ubiquitin protease, 1.3E-34 (18:129);SMART: SM00232, 6.3E-50 (20:157);SUPERFAMILY: SSF102712, 4.32E-14 (20:156)	IPR000555: JAB1/MPN/MOV34 metalloenzyme domain (18:129, 20:157)	*
g12545	GO:0007166, GO:0005515, GO:0004888, GO:0016020, GO:0016021	GO:0007166	cell surface receptor signaling pathway	1/807	26/10666	0.871018188189236	0.999985906727115	0.819736933320784	g12545	1	CRK87626.1	CLUMA_CG001422, isoform A [Clunio marinus] emb|CRK87626.1|0; frizzled-2 [Aedes aegypti] ref|XP_001658030.3|0; hypothetical protein RP20_CCG024918 [Aedes albopi... gb|KXJ83965.1|0; AAEL006778-PA, partial [Aedes aegypti] gb|EAT41596.2|0; frizzled-2 [Culex quinquefasciatus] &gt;gb|EDS2... ref|XP_001868222.1|0; PREDICTED: frizzled-2 [Aedes albopictus] ref|XP_019546748.1|0; PREDICTED: frizzled-2-like …	CDD: cd07456, CRD_FZ5_like, 1.8032E-81 (56:175); cd15035, 7tmF_FZD5_FZD8-like, 0.0 (271:583);Gene3D: G3DSA:1.10.2000.10, 7.5E-40 (48:177); G3DSA:1.20.1070.10, 4.6E-18 (271:596);MobiDBLite: consensus disorder prediction (178:217);PANTHER: PTHR11309, 2.2E-233 (48:633); PTHR11309:SF126, 2.2E-233 (48:633);Pfam: PF01392, Fz domain, 4.3E-35 (57:162); PF01534, Frizzled/Smoothened family membrane region,…	IPR000539: Frizzled/Smoothened, transmembrane domain (271:588, 272:584, 284:306, 312:334, 361:385, 404:427, 449:471, 495:516, 550:570);IPR015526: Frizzled/secreted frizzled-related protein (48:633);IPR017981: GPCR, family 2-like (281:577);IPR020067: Frizzled domain (52:173, 56:175, 57:162);IPR036790: Frizzled cysteine-rich domain superfamily (48:177, 56:175)	Reactome: R-HSA-373080
g12545	GO:0007166, GO:0005515, GO:0004888, GO:0016020, GO:0016021	GO:0004888	transmembrane signaling receptor activity	1/807	26/10666	0.871018188189236	0.999985906727115	0.819736933320784	g12545	1	CRK87626.1	CLUMA_CG001422, isoform A [Clunio marinus] emb|CRK87626.1|0; frizzled-2 [Aedes aegypti] ref|XP_001658030.3|0; hypothetical protein RP20_CCG024918 [Aedes albopi... gb|KXJ83965.1|0; AAEL006778-PA, partial [Aedes aegypti] gb|EAT41596.2|0; frizzled-2 [Culex quinquefasciatus] &gt;gb|EDS2... ref|XP_001868222.1|0; PREDICTED: frizzled-2 [Aedes albopictus] ref|XP_019546748.1|0; PREDICTED: frizzled-2-like …	CDD: cd07456, CRD_FZ5_like, 1.8032E-81 (56:175); cd15035, 7tmF_FZD5_FZD8-like, 0.0 (271:583);Gene3D: G3DSA:1.10.2000.10, 7.5E-40 (48:177); G3DSA:1.20.1070.10, 4.6E-18 (271:596);MobiDBLite: consensus disorder prediction (178:217);PANTHER: PTHR11309, 2.2E-233 (48:633); PTHR11309:SF126, 2.2E-233 (48:633);Pfam: PF01392, Fz domain, 4.3E-35 (57:162); PF01534, Frizzled/Smoothened family membrane region,…	IPR000539: Frizzled/Smoothened, transmembrane domain (271:588, 272:584, 284:306, 312:334, 361:385, 404:427, 449:471, 495:516, 550:570);IPR015526: Frizzled/secreted frizzled-related protein (48:633);IPR017981: GPCR, family 2-like (281:577);IPR020067: Frizzled domain (52:173, 56:175, 57:162);IPR036790: Frizzled cysteine-rich domain superfamily (48:177, 56:175)	Reactome: R-HSA-373080
g12545	GO:0007166, GO:0005515, GO:0004888, GO:0016020, GO:0016021	GO:0016020	membrane	43/807	836/10666	0.998472807031004	0.999985906727115	0.819736933320784	g10229/g10258/g10429/g10751/g10833/g12091/g12113/g12149/g12519/g12545/g12795/g13835/g1469/g15933/g1597/g16004/g16077/g16825/g1823/g1824/g1987/g2314/g2315/g2335/g2415/g2744/g3018/g3372/g3701/g5744/g6000/g6065/g6534/g703/g7197/g7549/g7697/g8685/g8730/g9188/g9828/g9926/g9948	43	CRK87626.1	CLUMA_CG001422, isoform A [Clunio marinus] emb|CRK87626.1|0; frizzled-2 [Aedes aegypti] ref|XP_001658030.3|0; hypothetical protein RP20_CCG024918 [Aedes albopi... gb|KXJ83965.1|0; AAEL006778-PA, partial [Aedes aegypti] gb|EAT41596.2|0; frizzled-2 [Culex quinquefasciatus] &gt;gb|EDS2... ref|XP_001868222.1|0; PREDICTED: frizzled-2 [Aedes albopictus] ref|XP_019546748.1|0; PREDICTED: frizzled-2-like …	CDD: cd07456, CRD_FZ5_like, 1.8032E-81 (56:175); cd15035, 7tmF_FZD5_FZD8-like, 0.0 (271:583);Gene3D: G3DSA:1.10.2000.10, 7.5E-40 (48:177); G3DSA:1.20.1070.10, 4.6E-18 (271:596);MobiDBLite: consensus disorder prediction (178:217);PANTHER: PTHR11309, 2.2E-233 (48:633); PTHR11309:SF126, 2.2E-233 (48:633);Pfam: PF01392, Fz domain, 4.3E-35 (57:162); PF01534, Frizzled/Smoothened family membrane region,…	IPR000539: Frizzled/Smoothened, transmembrane domain (271:588, 272:584, 284:306, 312:334, 361:385, 404:427, 449:471, 495:516, 550:570);IPR015526: Frizzled/secreted frizzled-related protein (48:633);IPR017981: GPCR, family 2-like (281:577);IPR020067: Frizzled domain (52:173, 56:175, 57:162);IPR036790: Frizzled cysteine-rich domain superfamily (48:177, 56:175)	Reactome: R-HSA-373080
g12545	GO:0007166, GO:0005515, GO:0004888, GO:0016020, GO:0016021	GO:0016021	integral component of membrane	44/807	890/10666	0.999557325889081	0.999985906727115	0.819736933320784	g10886/g10894/g11046/g11335/g11785/g12107/g12300/g12545/g12747/g13531/g13623/g13740/g14216/g15541/g16077/g16299/g1823/g1915/g2314/g2316/g2353/g2393/g3819/g4107/g4118/g4363/g4566/g4624/g5486/g5744/g5985/g6534/g7000/g7008/g7019/g715/g7197/g7239/g7364/g7549/g7772/g7815/g8131/g9081	44	CRK87626.1	CLUMA_CG001422, isoform A [Clunio marinus] emb|CRK87626.1|0; frizzled-2 [Aedes aegypti] ref|XP_001658030.3|0; hypothetical protein RP20_CCG024918 [Aedes albopi... gb|KXJ83965.1|0; AAEL006778-PA, partial [Aedes aegypti] gb|EAT41596.2|0; frizzled-2 [Culex quinquefasciatus] &gt;gb|EDS2... ref|XP_001868222.1|0; PREDICTED: frizzled-2 [Aedes albopictus] ref|XP_019546748.1|0; PREDICTED: frizzled-2-like …	CDD: cd07456, CRD_FZ5_like, 1.8032E-81 (56:175); cd15035, 7tmF_FZD5_FZD8-like, 0.0 (271:583);Gene3D: G3DSA:1.10.2000.10, 7.5E-40 (48:177); G3DSA:1.20.1070.10, 4.6E-18 (271:596);MobiDBLite: consensus disorder prediction (178:217);PANTHER: PTHR11309, 2.2E-233 (48:633); PTHR11309:SF126, 2.2E-233 (48:633);Pfam: PF01392, Fz domain, 4.3E-35 (57:162); PF01534, Frizzled/Smoothened family membrane region,…	IPR000539: Frizzled/Smoothened, transmembrane domain (271:588, 272:584, 284:306, 312:334, 361:385, 404:427, 449:471, 495:516, 550:570);IPR015526: Frizzled/secreted frizzled-related protein (48:633);IPR017981: GPCR, family 2-like (281:577);IPR020067: Frizzled domain (52:173, 56:175, 57:162);IPR036790: Frizzled cysteine-rich domain superfamily (48:177, 56:175)	Reactome: R-HSA-373080
g12610	GO:0004046, GO:0008152, GO:0005737, GO:0016787, GO:0006520	GO:0005737	cytoplasm	22/807	174/10666	0.0118545996081088	0.0787982209244882	0.0645947223228222	g12610/g13122/g13123/g15934/g1597/g1602/g1641/g2060/g2580/g2793/g4417/g6491/g6705/g6790/g7315/g7339/g7768/g7951/g9024/g9127/g9569/g9775	22	CRK91117.1	CLUMA_CG004805, isoform A [Clunio marinus] emb|CRK91117.1|0; PREDICTED: aminoacylase-1-like [Bactrocera o... ref|XP_014087745.1|0; PREDICTED: aminoacylase-1-like [Zeugodacus c... ref|XP_011177299.1|0; PREDICTED: aminoacylase-1B-like [Drosophila ... ref|XP_017026845.1|0; PREDICTED: aminoacylase-1-like [Rhagoletis z... ref|XP_017492783.1|0; GL23825 [Drosophila persimilis] &gt;gb|EDW23845... ref|XP_…	CDD: cd05646, M20_AcylaseI_like, 0.0 (6:397);Gene3D: G3DSA:3.30.70.360, 3.5E-18 (193:313); G3DSA:3.40.630.10, 2.0E-38 (2:192);PANTHER: PTHR11014, 5.5E-166 (6:399); PTHR11014:SF106, 5.5E-166 (6:399);Pfam: PF01546, Peptidase family M20/M25/M40, 4.1E-35 (74:394); PF07687, Peptidase dimerisation domain, 3.7E-12 (186:297);PIRSF: PIRSF036696, 2.4E-187 (1:400);SUPERFAMILY: SSF53187, 1.99E-57 (7:189, 313…	IPR002933: Peptidase M20 (74:394);IPR010159: N-acyl-L-amino-acid amidohydrolase (3:398, 6:397);IPR011650: Peptidase M20, dimerisation domain (186:297);IPR036264: Bacterial exopeptidase dimerisation domain (192:304)	KEGG: 00220+3.5.1.14;Reactome: R-HSA-5423646
g12610	GO:0004046, GO:0008152, GO:0005737, GO:0016787, GO:0006520	GO:0016787	hydrolase activity	18/807	130/10666	0.00893790085959439	0.0651601804602688	0.0534149592967271	g10225/g11284/g12196/g12610/g13262/g15166/g1602/g17465/g2793/g2835/g3200/g4866/g6491/g7315/g7951/g8566/g9569/g9940	18	CRK91117.1	CLUMA_CG004805, isoform A [Clunio marinus] emb|CRK91117.1|0; PREDICTED: aminoacylase-1-like [Bactrocera o... ref|XP_014087745.1|0; PREDICTED: aminoacylase-1-like [Zeugodacus c... ref|XP_011177299.1|0; PREDICTED: aminoacylase-1B-like [Drosophila ... ref|XP_017026845.1|0; PREDICTED: aminoacylase-1-like [Rhagoletis z... ref|XP_017492783.1|0; GL23825 [Drosophila persimilis] &gt;gb|EDW23845... ref|XP_…	CDD: cd05646, M20_AcylaseI_like, 0.0 (6:397);Gene3D: G3DSA:3.30.70.360, 3.5E-18 (193:313); G3DSA:3.40.630.10, 2.0E-38 (2:192);PANTHER: PTHR11014, 5.5E-166 (6:399); PTHR11014:SF106, 5.5E-166 (6:399);Pfam: PF01546, Peptidase family M20/M25/M40, 4.1E-35 (74:394); PF07687, Peptidase dimerisation domain, 3.7E-12 (186:297);PIRSF: PIRSF036696, 2.4E-187 (1:400);SUPERFAMILY: SSF53187, 1.99E-57 (7:189, 313…	IPR002933: Peptidase M20 (74:394);IPR010159: N-acyl-L-amino-acid amidohydrolase (3:398, 6:397);IPR011650: Peptidase M20, dimerisation domain (186:297);IPR036264: Bacterial exopeptidase dimerisation domain (192:304)	KEGG: 00220+3.5.1.14;Reactome: R-HSA-5423646
g12610	GO:0004046, GO:0008152, GO:0005737, GO:0016787, GO:0006520	GO:0006520	cellular amino acid metabolic process	3/807	26/10666	0.31390678521939	0.771118841951981	0.632123503416621	g12610/g5265/g7315	3	CRK91117.1	CLUMA_CG004805, isoform A [Clunio marinus] emb|CRK91117.1|0; PREDICTED: aminoacylase-1-like [Bactrocera o... ref|XP_014087745.1|0; PREDICTED: aminoacylase-1-like [Zeugodacus c... ref|XP_011177299.1|0; PREDICTED: aminoacylase-1B-like [Drosophila ... ref|XP_017026845.1|0; PREDICTED: aminoacylase-1-like [Rhagoletis z... ref|XP_017492783.1|0; GL23825 [Drosophila persimilis] &gt;gb|EDW23845... ref|XP_…	CDD: cd05646, M20_AcylaseI_like, 0.0 (6:397);Gene3D: G3DSA:3.30.70.360, 3.5E-18 (193:313); G3DSA:3.40.630.10, 2.0E-38 (2:192);PANTHER: PTHR11014, 5.5E-166 (6:399); PTHR11014:SF106, 5.5E-166 (6:399);Pfam: PF01546, Peptidase family M20/M25/M40, 4.1E-35 (74:394); PF07687, Peptidase dimerisation domain, 3.7E-12 (186:297);PIRSF: PIRSF036696, 2.4E-187 (1:400);SUPERFAMILY: SSF53187, 1.99E-57 (7:189, 313…	IPR002933: Peptidase M20 (74:394);IPR010159: N-acyl-L-amino-acid amidohydrolase (3:398, 6:397);IPR011650: Peptidase M20, dimerisation domain (186:297);IPR036264: Bacterial exopeptidase dimerisation domain (192:304)	KEGG: 00220+3.5.1.14;Reactome: R-HSA-5423646
g12610	GO:0004046, GO:0008152, GO:0005737, GO:0016787, GO:0006520	GO:0008152	metabolic process	34/807	369/10666	0.132814712884747	0.441641517053388	0.36203496507404	g10274/g11284/g12073/g12091/g12610/g13028/g14017/g14967/g15166/g15479/g15685/g15953/g16336/g16735/g16740/g17235/g2341/g2985/g3032/g3891/g4122/g5005/g5288/g5490/g5631/g6461/g7315/g7636/g8184/g823/g9117/g9821/g9924/g9968	34	CRK91117.1	CLUMA_CG004805, isoform A [Clunio marinus] emb|CRK91117.1|0; PREDICTED: aminoacylase-1-like [Bactrocera o... ref|XP_014087745.1|0; PREDICTED: aminoacylase-1-like [Zeugodacus c... ref|XP_011177299.1|0; PREDICTED: aminoacylase-1B-like [Drosophila ... ref|XP_017026845.1|0; PREDICTED: aminoacylase-1-like [Rhagoletis z... ref|XP_017492783.1|0; GL23825 [Drosophila persimilis] &gt;gb|EDW23845... ref|XP_…	CDD: cd05646, M20_AcylaseI_like, 0.0 (6:397);Gene3D: G3DSA:3.30.70.360, 3.5E-18 (193:313); G3DSA:3.40.630.10, 2.0E-38 (2:192);PANTHER: PTHR11014, 5.5E-166 (6:399); PTHR11014:SF106, 5.5E-166 (6:399);Pfam: PF01546, Peptidase family M20/M25/M40, 4.1E-35 (74:394); PF07687, Peptidase dimerisation domain, 3.7E-12 (186:297);PIRSF: PIRSF036696, 2.4E-187 (1:400);SUPERFAMILY: SSF53187, 1.99E-57 (7:189, 313…	IPR002933: Peptidase M20 (74:394);IPR010159: N-acyl-L-amino-acid amidohydrolase (3:398, 6:397);IPR011650: Peptidase M20, dimerisation domain (186:297);IPR036264: Bacterial exopeptidase dimerisation domain (192:304)	KEGG: 00220+3.5.1.14;Reactome: R-HSA-5423646
g12635	GO:0016491, GO:0055114	GO:0016491	oxidoreductase activity	36/807	231/10666	2.41324464454737e-05	0.000363595526445137	0.000298056882414272	g1009/g10240/g11866/g12635/g12728/g12948/g13028/g13445/g13601/g14075/g14436/g15558/g15759/g15953/g16735/g2484/g2702/g3316/g3365/g4122/g4244/g4451/g4516/g6000/g6248/g6558/g7339/g7622/g7717/g823/g8572/g9071/g9117/g9301/g9926/g9968	36	CRL04289.1	CLUMA_CG017387, isoform A [Clunio marinus] emb|CRL04289.1|2e-130; aldo-keto reductase [Anopheles sinensis] gb|KFB39332.1|2e-127; aldo-keto reductase [Culex quinquefasciatus]... ref|XP_001850756.1|8e-126; aldo-keto reductase [Anopheles darlingi] gb|ETN58615.1|1e-125; AAEL007275-PA [Aedes aegypti] gb|EAT41050.1|2e-118; LOW QUALITY PROTEIN: NADPH-dependent aldo-ke... ref|XP_001658269.2|2e-118; PREDI…	CDD: cd06660, Aldo_ket_red, 8.26034E-83 (8:276);Gene3D: G3DSA:3.20.20.100, 3.3E-86 (1:290);PANTHER: PTHR43827, 4.5E-111 (11:289); PTHR43827:SF5, 4.5E-111 (11:289);Pfam: PF00248, Aldo/keto reductase family, 2.9E-45 (16:276);PIRSF: PIRSF000097, 4.5E-79 (1:289);PRINTS: PR00069, Aldo-keto reductase signature, 6.4E-49 (36:60, 97:115, 138:155, 173:202, 213:237);ProSitePatterns: PS00798, Aldo/keto reduc…	IPR018170: Aldo/keto reductase, conserved site (40:57);IPR020471: Aldo/keto reductase (1:289, 36:60, 97:115, 138:155, 173:202, 213:237);IPR023210: NADP-dependent oxidoreductase domain (16:276, 8:276);IPR036812: NADP-dependent oxidoreductase domain superfamily (1:284, 1:290)	*
[truncated: 1,748 more rows]

## Sheet: Cluster 2
Gene id	GO_annotation	GO.id	GO.description	GeneRatio	BgRatio	p.value	adjudted.p.value	q.value	Gene id	Count	Blastp.Acc.	Blastp.Description	Pfam	Interpro	Pathway
g1000	NA	NA	NA	NA	NA	NA	NA	NA	NA	NA	CRK88716.1	CLUMA_CG002522, isoform A [Clunio marinus] emb|CRK88716.1|0; CLUMA_CG002522, isoform B [Clunio marinus] emb|CRK88717.1|0; THO complex subunit 2 [Aedes aegypti] &gt;ref|X... ref|XP_001653823.1|0; PREDICTED: THO complex subunit 2-like [Aedes... ref|XP_019530477.1|0; PREDICTED: THO complex subunit 2-like [Aedes... ref|XP_019545346.1|0; hypothetical protein RP20_CCG010205 [Aedes albopi... gb|KXJ82903…	Coils (301:335, 894:914, 923:954, 1349:1394);MobiDBLite: consensus disorder prediction (315:334, 1188:1438);PANTHER: PTHR21597, 0.0 (7:1433);Pfam: PF11262, Transcription factor/nuclear export subunit protein 2, 2.1E-103 (871:1172); PF11732, Transcription- and export-related complex subunit, 6.3E-27 (565:638); PF16134, THO complex subunit 2 N-terminus, 1.7E-48 (4:397), PF16134, THO complex subunit…	IPR021418: THO complex, subunitTHOC2, C-terminal (871:1172);IPR021726: THO complex, subunitTHOC2, N-terminal (565:638);IPR032302: THO complex subunit 2, N-terminal domain (4:397, 413:563)	Reactome: R-HSA-109688, R-HSA-159236, R-HSA-72187
[truncated: 2,216 more rows]

## Sheet: Cluster 3
Gene id	GO_annotation	GO.id	GO.description	GeneRatio	BgRatio	p.value	adjudted.p.value	q.value	Gene id	Count	Blastp.Acc.	Blastp.Description	Pfam	Interpro	Pathway
[truncated: 4,123 more rows]

## Sheet: Cluster 4
Gene id	GO_annotation	GO.id	GO.description	GeneRatio	BgRatio	p.value	adjudted.p.value	q.value	Gene id	Count	Blastp.Acc.	Blastp.Description	Pfam	Interpro	Pathway
[truncated: 2,179 more rows]
