# Supplementary material for: Genome-Wide Role of HSF1 in Transcriptional Regulation of Desiccation Tolerance in the Anhydrobiotic Cell Line, Pv11
Source: Int J Mol Sci. 2021 May 28;22(11):5798. doi: 10.3390/ijms22115798 (PMC8197945; doi:10.3390/ijms22115798)
Supplement: Supplementary file 1 [file ijms-22-05798-s001.zip › Data S6. DEGs in Figure S6.xls]

## Sheet: upregulated
Gene id	Hsf1−/−; HaloTag/BlaR				Hsf1−/−; Hsf1-HaloTag/BlaR
	TPM		logFC (T0 vs T48)	FDR (T0 vs T48)	TPM		logFC (T0 vs T48)	FDR (T0 vs T48)
	T0	T48			T0	T48
g10014	11.6024	27.5841	2.14646	3.14906e-143	10.0034	23.1793	1.01213	1.06084e-102
g10016	17.2026	44.2245	1.02336	1.46441e-63	14.8664	39.2233	0.979214	3.54423e-37
g10045	11.7995	22.6076	2.91341	2.72021e-31	10.0858	17.1374	0.642994	6.30259e-19
g10099	0	1.84967	3.96065	2.96538e-54	0.0974041	0.948254	1.01317	1.91783e-31
g10151	20.2351	38.9201	1.3647	6.64032e-84	16.9524	27.0766	0.682964	2.7458e-27
g10167	4.09825	6.68466	1.10959	1.15253e-46	3.2682	4.74943	2.89316	2.68018e-66
g10186	5.14584	19.4877	1.05904	7.98051e-44	7.27205	12.1983	0.559668	1.59858e-50
g10196	69.8164	128.327	1.02544	2.35116e-55	61.1642	96.5226	2.66153	5.78753e-25
g10197	4.0697	11.8269	1.2316	3.21742e-43	3.07974	11.3838	2.6215	1.6597e-24
g10228	7.9932	20.3899	1.33292	2.38838e-52	8.75112	13.9268	1.0636	4.31667e-25
g10231	1.28181	9.39912	1.83896	1.53309e-278	0.585488	4.9598	2.8533	1.42083e-32
g10233	8.07991	16.0897	1.38782	5.65216e-105	5.41318	11.3369	2.00959	2.37883e-267
g10270	0.148665	1.51814	0.367087	1.35372e-54	0	0.762311	1.0207	2.02987e-32
g10273	8.12192	17.3984	1.99812	5.26006e-43	6.73095	13.2965	3.85995	1.81442e-36
g10312	53.8566	166.427	1.02577	6.87683e-43	60.0029	114.534	1.41702	7.04617e-25
g10321	0.196831	2.65817	1.3751	2.35363e-111	0.168874	1.04887	6.85362	1.31479e-30
g10323	0.200461	1.5704	0.822597	7.00048e-33	0.186442	1.89568	0.984276	3.26751e-20
g10325	15.407	39.6458	1.05616	7.7337e-45	13.157	34.2022	1.19777	3.01306e-42
g10341	5.04918	14.7986	0.878416	9.29867e-48	4.06426	9.28353	1.53759	8.90765e-25
g10342	3.17479	7.67432	1.28148	5.66723e-41	2.36514	7.00949	0.723186	1.16772e-25
g10348	39.8747	72.3461	1.52077	7.53142e-95	36.9128	51.5038	5.45197	1.72744e-203
g10357	0	0.102974	0.907056	7.21495e-48	0	0.0589426	1.27	3.58617e-70
g10374	1.80807	5.01994	3.5961	2.41199e-71	1.67894	3.51338	0.865136	3.23036e-19
g10376	16.0407	38.7099	6.03382	1.70598e-152	17.6051	25.9592	4.02751	0
g10401	0.413279	2.92515	0.984388	5.93507e-61	0.287184	1.33518	2.74309	0
g10409	19.4821	36.5839	1.4383	1.16857e-37	17.8217	29.0012	0.874504	3.19405e-87
g10443	30.2642	57.0151	1.99954	5.7571e-112	31.237	44.6452	0.85774	1.41694e-30
g10458	14.3969	27.4288	3.4808	0	12.6631	18.9965	1.72376	1.60689e-22
g10479	0.321331	14.4235	2.30044	3.08897e-134	0.0541471	9.06738	4.16476	5,78498964545721e-314
g10496	22.2548	51.0279	1.30622	2.23707e-33	19.5471	41.8056	2.74433	0
g10499	0.153867	8.39807	2.92644	2,44772156388886e-316	0.223838	10.3835	1.93348	1.0193e-96
g10503	0.0328066	0.433331	6.59834	5.05087e-96	0.0159469	0.173261	0.541049	3.3397e-18
g10504	8.47884	14.8427	0.957657	1.4706e-53	7.14143	12.8888	1.90177	1.479e-91
g10510	0.305476	1.50148	1.35862	3.1689e-33	0.279022	1.08394	2.31767	4.4839e-39
g10526	1.54664	5.43584	2.25691	0	1.37803	3.10536	1.81092	2.39124e-116
g10536	0.037458	0.55402	1.57023	6.03535e-83	0	0.515275	1.11216	1.88894e-38
g10550	0	2.27973	4.02761	3.35025e-49	0.0642403	2.43704	9.67919	3.66343e-57
g10574	0.865894	7.32689	1.05457	2.52687e-57	1.14609	5.34213	2.63577	1.05958e-243
g10579	2.16193	8.95725	2.20799	0	1.57918	7.2755	0.859417	1.40743e-28
g10585	6.50922	17.4061	6.04545	2.88231e-78	4.84861	11.0079	2.74431	1.01415e-147
g10589	17.0965	25.6683	1.06643	1.63343e-48	16.567	21.675	0.926847	3.62643e-74
g10590	0	1.27766	1.35888	6.1696e-52	0.0583537	1.45791	10.9857	0
g10597	8.70113	34.9789	2.24653	3.81206e-261	7.86603	27.1155	0.582709	3.51622e-58
g10669	1.91292	4.88973	1.29411	8.37626e-58	1.71144	3.06421	1.25222	6.34437e-69
g10674	35.5621	73.9724	3.56019	2.14409e-224	23.3422	49.7303	2.60463	0
g10676	27.8185	50.7534	2.47258	1.76649e-228	24.3129	44.0461	1.46715	1.78593e-70
g10677	0.0125881	0.250075	0.872982	1.91113e-32	0.0218364	0.207923	0.70585	2.88068e-24
g10681	14.0678	25.1364	0.800077	4.10743e-36	12.1518	20.1616	1.78328	1.31406e-20
g10712	0.195235	3.61172	0.986137	5.88389e-56	0.295979	2.83996	2.16524	1.71962e-28
g10755	0.0271494	1.42218	2.23095	7.12569e-65	0.0470958	0.568026	0.910023	1.27229e-29
g10765	0	0.38469	1.83983	1.56674e-47	0	0.196018	1.19626	8.02027e-50
g10818	20.9893	35.6432	1.33878	4.60312e-61	17.0803	23.4529	0.99682	2.17339e-29
g10828	37.3844	91.5427	3.07311	0	41.4526	74.8216	0.747105	7.22767e-31
g10834	13.961	31.1914	2.15407	3.23374e-101	14.0685	24.5067	0.935883	3.25077e-39
g10850	3.69322	34.1428	4.20476	7.48028e-284	3.90345	28.8888	5.31021	6.95972e-19
g10857	35.4002	71.3796	1.19286	1.42719e-31	38.2039	57.4027	1.39021	2.19614e-34
g10902	10.2815	29.9431	2.12518	8.82637e-32	13.1403	20.5449	0.889951	4.30818e-27
g10919	0.294714	2.07304	1.2596	9.78168e-111	0.292014	1.18536	0.840576	8.152e-20
g10935	4.23164	10.8432	1.15745	1.19298e-40	3.14321	9.49766	0.613448	4.02903e-22
g10958	4.559	10.8783	1.17769	1.84321e-33	4.81455	9.22142	0.899865	9.48397e-22
g10968	0	0.223485	1.8303	7.27078e-68	0	0.305924	2.85693	1.73132e-20
g10976	5.15901	15.7782	0.643184	1.14904e-43	5.48347	12.241	2.31627	6.97637e-33
g11018	10.2541	36.9266	2.60459	6.90864e-135	8.81194	27.2196	2.72226	5.15657e-235
g11068	0.20799	1.81559	2.15968	9.3866e-56	0.125236	0.679814	2.46561	1.69167e-36
g11099	0.104009	0.875027	2.3363	1.50917e-49	0.0183659	0.599299	0.811594	8.05216e-31
g11131	0.447915	3.42424	0.887687	4.61089e-32	0.279891	4.25678	0.67668	1.49106e-24
g11140	5.45114	14.3673	1.41951	7.22647e-34	6.10869	12.0122	1.55276	6.97637e-33
g11147	0.0335058	1.31409	1.53372	1.71616e-41	0	0.93716	1.53939	2.19168e-28
g11180	0.0731417	0.645559	0.98567	1.26447e-46	0.0273542	0.35056	2.04637	9.85113e-22
g11191	20.1569	41.3916	1.11099	3.5069e-31	19.0496	29.8144	0.946388	1.21251e-21
g11193	7.4692	18.0187	2.06411	8.85359e-142	6.61816	11.6887	2.083	2.61633e-18
g11195	12.8521	30.6684	2.23681	8.99552e-76	14.1448	25.6613	1.55043	5.18733e-25
g11203	13.5866	28.7974	4.77734	4.02021e-165	13.2617	18.7482	5.07574	0
g1129	0	0.12653	1.42469	2.88195e-116	0.0167288	0.398919	1.77765	8.62824e-131
g11334	12.9811	30.7968	1.59733	4.17382e-53	18.0329	30.9463	3.23545	9.49057e-117
g11341	23.3243	61.4529	1.96245	3.21162e-84	26.5244	40.6551	1.32849	4.61397e-78
g11347	0.0192334	0.428531	2.09491	2.66393e-43	0	0.254734	3.41536	1.22909e-276
g11364	35.4736	64.0557	1.14266	1.14707e-35	36.1877	52.5492	2.43084	3.94319e-191
g11388	3.82996	10.7386	2.30842	0	3.4143	9.7734	1.02912	1.15635e-23
g11419	12.1113	21.5845	1.72982	6.88836e-117	7.93869	18.9585	1.2587	5.20819e-86
g11430	22.723	42.2472	3.45346	4.14255e-52	23.1457	41.0463	4.36757	0
g11453	0.612663	2.73338	1.58271	3.64398e-278	0.872119	3.07893	3.27027	4.61257e-119
g11464	0	0.829132	8.83847	0	0.0460788	0.416912	2.90071	3.5796e-108
g11469	0.366165	2.05088	1.29887	8.89456e-69	0.361757	1.89665	5.30784	6.32962e-140
g11486	0.0871279	0.774167	2.46809	0	0.0418724	0.371337	3.28634	0
g11487	14.9291	23.1603	2.99693	1.55447e-176	14.3486	21.1755	2.05366	1.45233e-50
g11514	0.372903	3.74351	1.34166	1.36469e-66	0.387474	1.47597	0.914791	1.18788e-20
g11567	0.182962	1.11285	3.93745	0	0.270107	1.2529	1.50044	1.8518e-141
g11582	3.68515	6.32363	4.15689	2.3873e-138	4.09957	6.00881	10.1245	4.61224e-74
g11593	6.8413	12.3837	4.31744	2.82898e-46	5.87206	8.57117	1.30639	4.91942e-34
g11616	0.31543	5.25369	2.17217	8.16505e-173	0.527361	2.75666	1.19718	1.12986e-18
g11647	24.0309	45.8785	1.97682	0	21.3009	31.6922	1.28004	1.35572e-29
g11648	10.8718	22.7423	1.34312	6.82153e-80	7.21502	15.1116	0.491388	1.84628e-18
g11675	0	3.53791	1.22369	1.66098e-30	0.104568	1.28267	0.93501	2.13755e-41
g11698	4.17891	7.7805	1.38486	3.51111e-113	4.05241	6.19617	0.632412	8.17142e-21
g11711	0.0105535	0.220238	3.05309	1.90151e-178	0	0.238491	4.79837	9.31356e-21
g11714	14.2186	36.2688	4.20169	1.02709e-94	14.2599	22.2091	1.06367	4.35675e-67
g11716	0.0815714	0.577239	4.8147	5.03117e-89	0.174368	0.465056	1.66889	8.65133e-117
g11729	8.22638	19.2824	2.25861	4.54669e-127	7.87813	13.9353	2.30298	0
g11731	13.4023	30.744	2.96156	4.53715e-73	12.7371	24.4524	5.57471	9.2762e-39
g11737	12.3338	24.049	1.86383	5.5503e-114	10.1191	15.5207	2.06569	4.1542e-202
g1174	4.0665	9.47692	1.52663	3.30203e-167	2.50908	5.88267	1.97427	7.26712e-148
g11748	0.0473622	0.392209	1.56118	5.57727e-125	0.0478447	0.285676	2.82011	5.71035e-25
g11769	7.54585	20.4254	1.42422	1.16769e-39	6.76487	18.2455	2.47699	2.97694e-33
g11786	9.74129	23.2281	1.02863	1.27802e-33	6.67299	15.0953	2.06922	6.56551e-147
g11816	22.5877	35.1615	1.5811	1.93119e-248	20.5764	29.4711	0.915535	5.42817e-53
g11837	18.262	33.6641	1.37088	3.64136e-56	16.5542	27.5269	2.36234	2.94093e-45
g1186	12.2696	39.8368	5.69699	0	13.6907	34.9366	7.77131	0
g11876	0	0.347526	0.93953	1.37292e-29	0.0556003	0.504736	2.20171	1.11521e-30
g11917	0.618782	2.47878	5.52515	3.05799e-29	0.742317	3.14539	0.695562	2.96792e-19
g1194	0.890428	5.06657	0.771262	6.42416e-30	1.37678	4.89723	1.01975	1.92139e-37
g12061	11.2317	18.9606	2.68663	1.8903e-49	10.0253	14.6794	0.691901	8.35066e-22
g12088	1.47906	6.74743	1.91197	1.68139e-70	1.75238	4.07983	5.43654	0
g12153	3.47748	14.3405	4.363	1.51946e-76	3.02897	6.56607	0.60649	2.78812e-27
g12160	0.29644	4.00407	1.91237	1.25951e-35	0.442634	2.4548	1.36134	9.79718e-22
g12167	29.1088	46.4509	2.35052	0	23.0493	37.1833	1.20747	5.3627e-267
g12175	0.0191625	0.232403	5.94161	3.06562e-188	0.0231707	0.174595	0.922426	1.63564e-30
g12186	0	0.236006	1.67854	4.20257e-49	0	0.121136	0.784531	2.17517e-64
g12192	0	0.382826	1.77414	1.2305e-38	0	0.281393	0.709801	7.27689e-18
g12212	2.71539	5.78156	1.01742	7.92187e-47	2.20006	3.90424	6.84994	0
g12280	0.0723414	0.890273	2.70034	1.81243e-217	0.21138	1.03291	2.55989	6.27473e-29
g12288	3.73976	11.6215	0.994368	4.06166e-46	4.54128	8.33464	1.46513	3.23905e-67
g12295	69.6882	103.076	0.629819	5.8661e-44	58.5825	82.7079	1.14928	2.51193e-45
g12339	1.49595	3.56702	1.32536	1.22509e-30	1.0544	3.592	4.09315	5.04581e-24
g12345	0	0.572771	0.918169	1.59471e-44	0.0297397	1.04164	0.923922	5.11562e-23
g12406	0.543183	2.20782	2.28565	2.52763e-69	0.344894	1.93815	1.13998	1.63698e-74
g12410	2.14108	6.49395	0.819082	5.95418e-33	1.01343	6.04357	1.56572	2.3133e-131
g12441	34.9997	83.773	2.08598	5.24859e-277	35.8172	64.9522	3.828	0
g12467	0.0503336	0.534709	0.89337	4.84194e-31	0	0.454946	1.71739	4.17531e-119
g12495	0	0.93018	5.90936	8.01947e-108	0.115329	1.66121	0.935374	1.45622e-41
g12497	6.45316	17.444	2.42031	3.54937e-45	5.44807	12.1261	5.05481	7.48532e-54
g12512	1.15485	3.73954	1.98354	1.55391e-61	1.0095	3.72226	0.976167	9.51357e-28
g12529	0.0945895	1.65377	1.63464	4.22869e-92	0.0681966	0.825474	3.06328	8.38528e-21
g12736	7.23589	18.4045	3.46967	6.65131e-31	3.88736	11.7537	1.68289	1.08278e-153
g12760	0.0703981	0.706322	2.59824	4.40931e-33	0.0605902	0.620289	0.784111	3.69995e-27
g12761	0	0.671289	5.30864	0	0	1.45031	5.5672	0
g1278	125.4	1053.64	1.8193	2.79132e-122	115.444	823.986	0.712885	6.30808e-29
g1279	2.14538	9.80869	1.08363	1.14303e-30	1.90545	6.97636	1.82626	0
g12823	39.1339	78.2145	1.15458	8.49312e-50	34.5955	65.5405	1.14186	1.1187e-30
g12840	3.16612	12.431	3.07837	3.14733e-42	3.55602	7.26256	2.91618	0
g12849	0.0683743	0.922989	1.30173	2.2686e-40	0.0781865	0.622433	1.79916	5.7417e-46
g12879	4.44229	28.8433	1.06795	9.73517e-67	5.89587	16.6558	2.09712	1.40713e-150
g12884	0	0.771742	0.888624	5.51556e-34	0.0493035	0.249969	1.16914	2.06102e-53
g12912	0.978114	10.1688	2.00525	1.18576e-200	1.574	6.08578	1.10433	3.03162e-30
g12938	0.421084	1.43748	3.22326	1.61215e-45	0.350742	1.01059	0.966097	4.50894e-19
g12941	3.65614	13.5992	1.57579	9.5654e-67	4.59236	11.6887	1.22787	3.22244e-55
g12942	12.9802	42.0894	0.762769	2.45119e-139	12.388	32.6429	0.75765	3.24553e-19
g12949	0.397457	1.73621	3.00962	1.02466e-279	0.13484	0.670801	0.817409	4.79345e-30
g12974	1.17288	3.66185	4.26846	5.62399e-159	0.390167	1.68692	1.1766	1.09585e-35
g13003	19.5595	34.3432	1.12074	6.23047e-37	17.8057	23.5779	1.09451	8.09045e-79
g13036	0.2086	2.95013	1.48695	3.64534e-40	0.422843	1.68512	5.61513	1.98902e-65
g13039	0.0179235	0.372465	1.57889	1.55698e-53	0.0144803	0.322407	1.46154	5.5833e-18
g13041	0.0686812	0.332387	1.50877	1.2104e-34	0.00775988	0.174458	0.774788	3.18134e-37
g13085	0.927619	2.34237	2.00302	4.74274e-107	0.953131	2.28361	1.61148	9.18716e-272
g13086	0.133774	1.14784	1.0068	1.06149e-65	0.1594	0.593836	2.65595	1.34637e-21
g13098	19.6213	40.6426	2.18291	1.36962e-129	14.8718	34.2479	1.99727	3.69133e-221
g13100	46.3951	85.5497	1.1379	6.44902e-34	41.0117	57.5649	3.78213	9.76044e-96
g13168	0.48346	3.03929	1.42816	1.60888e-69	0.860687	5.56031	5.5625	5.19764e-261
g13181	0.774707	2.9487	1.88362	6.34414e-104	0.50685	1.27801	0.89384	8.55847e-36
g13214	55.0134	106.27	1.67289	0	47.3238	77.7815	1.28196	2.33019e-18
g13239	0.896408	2.38239	0.725196	4.49223e-36	0.613464	1.97946	1.54884	1.47848e-56
g13248	0.17889	0.85287	1.64798	3.57846e-45	0.198902	0.743278	1.0493	4.88547e-56
g1326	24.5954	44.717	1.76014	0	23.6313	36.3977	1.18662	1.34495e-44
g13273	4.60843	13.4437	2.6384	2.55115e-257	4.47815	7.94661	0.671585	1.1461e-20
g13284	0	0.894058	0.99942	2.48791e-30	0	0.191295	1.66187	2.46014e-96
g13301	18.9152	33.2666	0.992336	5.03376e-39	13.3171	21.9458	0.897979	2.76384e-39
g13374	137.341	195.983	5.18116	1.58638e-31	123.302	156.147	1.83635	1.47794e-122
g13381	23.948	38.9013	6.80431	1.61035e-29	23.3012	35.799	7.34779	9.35728e-89
g13421	1.87111	8.59162	1.67908	6.26385e-98	1.55613	4.1813	0.823308	2.14489e-19
g13422	0.146816	1.43129	0.763091	2.37092e-44	0.108917	0.860792	0.648255	6.90002e-30
g13444	0	0.630719	4.22792	1,50346623630701e-315	0	0.228823	0.92585	5.79405e-19
g13488	2.81288	11.9017	3.99152	0	2.21045	5.59953	4.14935	7.29247e-19
g13603	2.8292	13.7574	1.03094	5.40003e-32	2.59668	7.84793	4.88558	1.63409e-37
g13650	18.3971	41.4681	1.75052	6.94644e-77	20.6508	37.6013	3.63264	4.16309e-44
g13670	0.0501412	1.92695	1.38537	7.51279e-173	0.0301861	1.06303	1.43343	1.98923e-20
g13723	0.718954	3.75284	1.20217	9.43675e-30	0.335305	2.57571	0.722767	9.2282e-25
g13727	17.4692	31.0401	5.07295	1.51962e-92	18.8079	24.4777	2.77983	4.1146e-44
g13734	0.831392	2.98005	0.965674	1.04625e-35	0.424728	1.41998	3.50878	5.12453e-46
g13792	6.73349	18.5839	0.53105	3.2418e-45	3.13825	8.57565	1.5294	1.00419e-22
g13823	5.76321	14.4259	2.38765	1.02895e-129	6.44486	12.0107	5.23504	2.25372e-40
g13839	14.2665	25.5672	1.12659	1.35354e-32	15.6254	24.0717	1.61841	7.2034e-105
g13841	16.177	34.2804	1.43857	7.43016e-75	13.8348	28.0592	0.775128	9.3385e-29
g13852	7.82655	15.773	1.70264	1.22351e-46	6.07811	12.1631	1.88632	2.65697e-40
g13867	0	0.448323	2.80092	1.70077e-50	0.0257866	0.648782	1.21368	1.31767e-36
g1390	0.0312721	0.737563	0.854083	3.71936e-112	0.0756268	0.578732	1.17448	1.08166e-50
g1393	1.64971	7.16159	2.47024	8.20675e-140	1.62179	5.48868	1.15065	1.62624e-23
g13972	24.6533	43.1461	1.88063	6.74092e-106	23.4985	30.5417	0.789456	5.64502e-25
g13975	3.96564	27.1153	2.15117	8.18131e-31	5.82487	20.519	2.46072	2.52306e-134
g13980	10.0889	41.5752	1.11348	3.63223e-44	9.83382	27.8322	0.899465	1.58105e-26
g14019	6.34289	13.675	2.45082	6.9624e-160	5.37665	11.11	1.22214	1.44629e-18
g14020	1.08817	12.4275	1.67858	1.92516e-175	1.53521	12.5285	1.68469	7.97933e-21
g14021	8.1913	16.8089	3.57363	9.44113e-168	6.01162	12.1096	0.919144	1.91082e-25
g14067	1.98015	5.57174	2.03501	4.00149e-96	1.40665	4.38086	1.00323	3.3324e-52
g1407	10.3068	24.3078	2.73954	3.85672e-55	7.62519	15.9027	0.696136	2.43522e-18
g1408	6.49841	28.4749	2.11487	1.5529e-100	6.95164	14.2747	0.768087	4.41057e-20
g141	2.88087	7.5346	1.61946	2.38401e-66	2.79197	7.41686	2.28446	2.11119e-21
g14109	2.81105	15.5045	0.599022	1.3074e-90	2.67094	7.49122	1.53204	2.66133e-28
g14115	65.5386	160.712	1.43852	8.15938e-32	58.554	137.849	1.01028	1.05428e-45
g14131	2.02465	8.51446	1.27936	1.12929e-34	2.93945	7.531	0.734356	1.69393e-32
g14175	155.962	260.722	0.641715	9.49324e-33	156.055	230.414	0.750637	6.3255e-26
g14184	28.9433	46.5177	2.61329	6.55322e-48	27.9793	35.4769	5.30695	2.98459e-24
g14235	65.2224	137.807	1.71347	3.24453e-69	64.9737	99.5044	1.014	8.26873e-26
g14265	0.401105	1.8163	1.49609	0	0.108376	0.798363	1.44416	1.60184e-31
g14271	13.2158	23.8668	1.21686	4.66262e-36	11.9097	16.7807	3.19811	1.18854e-30
g14321	0.805442	4.87139	4.3116	2.23707e-33	0.96345	2.89385	1.07657	2.53732e-50
g14336	1.03119	3.19838	1.69405	6.6052e-59	1.13914	3.05461	2.0039	1.73179e-206
g14342	0.312301	1.66108	0.854441	2.78248e-40	0.461234	2.60023	0.893625	1.90693e-24
g14385	20.5175	31.835	0.944702	5.21711e-32	17.8968	24.5622	1.65489	3.24911e-25
g14388	0.167374	0.695119	3.28038	0	0.0900154	0.279339	1.46786	7.12463e-20
g14396	3.85718	11.0259	1.71671	2.16497e-33	3.7995	9.11249	1.895	1.12519e-204
g14415	0.0306346	0.177111	2.33827	8.33907e-128	0	0.0579345	1.7417	2.32821e-58
g14501	3.60314	8.51345	2.54143	6.92823e-73	3.2347	6.2137	1.14865	4.7462e-60
g14516	10.4293	29.4455	2.45328	1.9515e-49	10.3464	21.2436	0.903096	2.04621e-19
g1453	0.146879	1.24437	4.20208	0	0.145986	0.614175	0.970349	1.23555e-24
g14565	0	0.386126	2.50846	1.49755e-29	0.048502	0.563276	2.918	1.12515e-200
g14579	5.70148	11.7748	2.41428	3.18393e-148	5.95227	10.6534	0.572384	2.64842e-25
g14779	2.10074	6.29333	1.50682	2.20874e-54	1.17157	2.89258	0.625988	1.40385e-41
g14808	6.00768	12.1115	2.09081	1.41013e-40	5.74423	9.05196	1.51548	0
g14817	16.7175	42.8588	1.41102	1.47412e-225	16.8644	33.5902	5.31641	2.46536e-20
g14845	18.1896	28.3301	0.96942	8.99923e-31	16.0791	22.0712	5.93376	2.01261e-229
g14903	1.42847	3.90566	1.47971	2.92266e-77	1.47193	3.3788	1.61783	5.30499e-305
g15002	106.945	301.277	4.23277	0	108.049	215.424	4.40699	1.49066e-77
g15062	3.40658	13.1677	1.09128	3.9858e-50	2.93126	7.47344	0.690769	1.82863e-30
g15064	2.76339	5.85984	2.9647	4.42647e-33	2.52023	4.49159	1.1716	2.88381e-63
g15080	0	0.211243	3.35621	5.26519e-53	0	0.383669	1.38942	5.67101e-107
g15087	0	0.141509	0.744922	1.88559e-88	0	0.111701	1.67099	8.6105e-40
g15129	7.68888	19.5646	2.09534	2.34964e-136	6.22271	14.817	3.52705	2.81789e-297
g15167	2.19519	5.13927	2.74129	8.17646e-277	1.75773	3.69206	2.05197	3.56997e-96
g15275	1.45902	11.4239	0.938795	4.94128e-35	2.64076	7.41443	1.62895	3.6028e-133
g15344	4.6813	23.7875	1.38965	6.80674e-54	3.42035	14.1637	6.4269	2.00585e-25
g15362	5.85347	10.4223	5.12223	4.59303e-113	5.54253	7.75183	1.48712	2.47204e-60
g15418	0.095044	1.69687	2.0895	5.74724e-205	0	0.687116	5.18121	1.61853e-148
g15446	2.16139	7.92701	0.763746	2.30133e-31	2.22662	5.03961	6.87012	0
g15447	0.0402549	1.67971	1.13214	1.08161e-83	0.0624354	0.495442	0.412667	2.24608e-59
g1550	0.306273	0.880036	1.38852	3.30449e-29	0.165936	0.636852	1.53719	7.47246e-257
g15511	2.4819	7.44844	2.14609	9.26394e-73	2.61077	5.554	1.72749	3.05054e-114
g1553	1.31425	5.13273	1.78307	9.43706e-40	1.55983	5.37712	1.4824	3.74313e-40
g15543	9.40569	17.0111	2.41192	8.61878e-35	8.16983	16.3634	1.27434	6.36693e-18
g1556	76.4922	128.983	2.29486	3.80338e-195	70.3628	106.31	5.03539	0
g15578	0	1.27089	1.00145	4.89898e-49	0	0.531607	3.41059	5.79375e-20
g15686	0.921178	3.24904	1.99942	9.7595e-191	0.72629	1.95116	0.970693	1.26093e-25
g15719	0.604072	2.43551	1.05437	1.81489e-64	0.911313	2.1216	0.556083	2.24447e-21
g15779	21.9678	45.1801	8.78298	0	22.937	45.6437	0.779232	6.1255e-20
g15794	0.0894672	1.28417	1.9181	1.44698e-142	0	0.390524	0.518021	1.74052e-102
g1581	0.270462	2.131	2.43409	9.39514e-30	0.274832	2.10126	1.47555	4.44966e-66
g1582	22.467	42.7202	1.36526	9.48966e-116	23.0356	35.0346	3.07287	1.27976e-244
g15870	11.4666	51.0625	0.990181	2.0837e-47	12.5535	37.1588	0.768093	1.85902e-24
g15882	0.390205	4.54088	2.82179	5.22561e-40	0.103464	1.98668	2.96425	2.04998e-21
g15992	0.00645895	0.090356	0.995056	9.25062e-37	0	0.10176	0.489217	8.18047e-26
g16	49.2037	112.923	3.49103	1.83811e-29	47.5778	86.0283	0.568974	9.84074e-46
g16014	1.0868	5.24876	3.06532	3.27707e-265	0.313863	2.16426	0.70001	1.29269e-79
g16257	0.0168185	0.200421	1.80215	2.205e-48	0	0.106076	0.659833	7.77213e-21
g16269	0	0.839486	3.60796	1.02325e-53	0	0.69362	4.90373	3.04329e-78
g16275	1.64366	3.99379	1.4248	5.40938e-204	1.54105	2.81419	1.02237	3.0353e-29
g16289	0.598214	4.20587	2.49919	1.53658e-154	0.351875	3.92378	1.76666	4.60686e-42
g16314	0.0936675	1.8953	1.90389	1.38639e-76	0	0.693144	1.61826	7.27689e-18
g16416	0.284396	1.77936	1.48649	5.6747e-98	0.92529	2.72089	1.971	1.04679e-27
g16420	9.16221	34.6661	0.861696	7.03942e-50	11.2693	20.5456	1.09484	1.52518e-21
g16435	0	0.787564	1.86168	7.39189e-260	0	0.339589	2.40936	3.92767e-27
g16438	0.165422	2.81869	2.76479	2.05141e-256	0.219479	1.24393	4.36605	5.15894e-19
g16560	1.76028	4.60909	1.80161	1.30532e-50	1.2515	3.89054	0.99894	3.28167e-24
g16563	0	0.62622	1.79965	2.61099e-30	0	0.500903	1.38534	8.59742e-39
g1658	0.250137	4.04535	3.36928	3.94499e-273	1.05393	4.56056	2.52381	9.16837e-292
g16627	14.3186	38.5397	2.36236	1.36962e-148	16.4137	25.7933	1.35864	1.68547e-49
g1667	32.8664	59.9097	0.820722	2.56658e-36	21.7367	48.3933	0.979171	6.69507e-56
g16680	0.119716	1.15955	1.93681	7.17388e-45	0.111213	0.623897	1.20108	6.20359e-67
g1671	1.03948	5.82158	5.13228	1.77966e-31	0.841455	3.26946	4.14241	0
g16710	0.822127	2.56568	2.38629	0	0.328815	1.34889	1.17911	1.12342e-48
g16776	0.40228	2.73696	1.37028	5.54148e-117	0.246208	2.50415	1.96343	0
g16847	0.104888	4.62992	1.31259	4.66179e-93	0.456775	4.26874	0.839738	3.39728e-26
g16956	0	1.26554	1.41645	5.62963e-119	0	0.313515	2.53829	9.21044e-27
g16993	0	0.541646	0.932205	9.80407e-46	0.181919	1.47408	2.59518	1.21737e-229
g17028	0.0686352	1.60331	1.01511	1.6112e-53	0.103952	0.753238	0.385898	2.82445e-18
g1708	0.0385107	0.644958	2.34284	2.85634e-116	0	0.1649	1.3778	0
g17105	0	2.67066	1.90646	3.61433e-239	0.202212	0.9567	0.340128	1.08946e-33
g17224	1.70745	4.804	1.37889	3.68614e-69	1.86275	4.61761	2.37223	5.5276e-24
g17248	2.76531	6.28521	0.665219	3.65025e-103	3.62792	5.66547	2.79058	8.29198e-55
g17300	3.81532	12.5922	2.16618	1.55358e-52	5.84038	11.1032	2.2906	3.01696e-31
g17434	0	2.54463	1.13013	1.82925e-37	0.0410463	1.13235	2.24714	0
g17448	5.42484	9.57057	1.37797	2.93296e-84	5.02458	8.38253	3.72587	1.56229e-134
g17450	2.78718	7.2957	2.46923	1.57656e-33	2.49725	5.11135	1.46783	9.29631e-30
g17472	10.9925	27.5864	0.785859	7.60524e-30	12.5556	20.9758	1.15371	1.43264e-20
g17475	4.17837	13.891	1.47548	2.52503e-51	4.55497	8.10894	0.59186	3.31821e-22
g17519	1.43838	3.1877	2.963	0	0.907747	2.64856	2.32662	2,93534574972314e-313
g17541	0	1.20217	1.35096	3.64453e-71	0.0319102	0.717112	1.05319	2.60652e-39
g17544	1.82823	5.07514	1.31936	3.65762e-112	1.59146	3.54114	1.07103	3.85852e-43
g17545	1.19016	3.09837	1.68823	5.92337e-147	0.55328	1.99757	1.8357	1.82387e-33
g17546	49.0835	120.874	0.970129	1.59092e-32	50.8207	105.312	1.97113	3.40405e-110
g17734	11.6134	31.1666	2.35525	8.84872e-32	12.1537	26.5129	2.26578	1.03555e-189
g17749	1.55953	7.88925	1.0375	2.40847e-43	0.518549	3.07903	1.25571	2.59345e-35
g17766	0.222555	2.77148	1.21863	1.29477e-55	0.132251	1.63758	1.04282	1.38781e-38
g17793	0.0150809	0.209527	4.00997	1.28957e-62	0.0838021	0.445101	1.31042	2.55926e-18
g17844	0.0363774	1.0135	1.33582	2.82947e-57	0.0908535	0.550245	3.34592	2.50949e-30
g1853	0.143469	1.3087	1.53494	4.55549e-128	0.0255764	0.643653	2.40971	3.36578e-48
g1858	16.6662	51.2551	1.87814	4.50242e-108	18.0546	45.41	2.08629	2.04054e-74
g1871	6.30832	17.3369	1.0967	5.6868e-40	7.28052	10.5193	0.631603	1.06633e-21
g1941	1.0366	5.9647	1.81337	0	0.117174	2.10643	9.03898	1.5322e-23
g1949	6.51678	14.9546	5.83994	2.12294e-32	6.52942	13.0093	4.49523	2.74092e-42
g1953	10.6493	27.3965	0.932088	1.68563e-60	10.3067	17.9007	1.11591	9.74285e-72
g1954	0.459231	2.29896	1.98799	5.55016e-163	0.256036	2.25235	0.336195	3.09792e-18
g1962	0.244444	1.23887	2.05643	7.27151e-58	0.0771916	0.629006	1.58945	1.6909e-69
g1968	1.07626	11.9389	2.87839	5.19986e-93	1.78951	6.01723	1.93241	5.20118e-126
g1975	2.76241	6.79595	2.81965	0	1.68728	6.20563	1.2263	1.09675e-121
g1977	66.2665	121.611	1.11765	2.22056e-40	71.0625	101.845	1.1308	4.44952e-22
g1978	233.733	359.697	1.82844	7.65558e-45	215.198	299.689	1.2073	5.14468e-63
g1997	0.0788756	1.89659	3.90169	3.76895e-64	0.0345946	2.17142	3.93573	0
g2020	1.68274	5.22706	1.4464	1.43768e-134	1.01086	3.39734	0.840417	6.27982e-24
g2053	18.7124	37.5233	1.45095	6.74425e-73	16.632	25.7833	2.54911	1.59126e-240
g2124	0.159424	1.2254	1.14059	7.49978e-83	0.121142	0.858666	1.77984	1.56286e-19
g2138	73.7512	118.274	6.74154	1.90652e-47	59.6475	97.2019	1.59411	1.83606e-47
g2174	11.3182	31.7113	3.07034	9.01717e-293	11.7175	19.2853	0.398134	1.68769e-20
g2223	1.39525	3.1657	2.44927	1.48028e-150	1.15246	2.75405	1.69248	1.51503e-63
g2225	6.47798	10.6471	2.24707	3.39509e-154	6.62706	8.97568	2.76084	2.67725e-18
g2252	0	0.294	1.25168	6.42839e-64	0.017041	0.221298	3.17466	1.5322e-23
g2262	1.85467	5.15755	1.30013	4.22532e-81	1.30071	3.64929	2.03295	1.14806e-60
g2264	23.5414	56.176	2.73561	3.83265e-32	19.5497	42.4334	0.860199	2.35386e-29
g2269	0.128657	3.51438	1.19254	1.52891e-38	0.0916208	1.17527	0.954392	4.12805e-36
g2328	0	1.27877	3.46011	2.84529e-297	0	2.16919	1.42301	3.16257e-19
g2369	0.0398798	0.458496	5.24271	8.32737e-255	0.0369417	0.655693	0.650737	1.31551e-22
g2379	24.9587	39.0168	0.70369	4.74915e-167	23.2436	32.5365	4.15229	1.83912e-20
g2384	263.829	1130.04	4.05446	2.67637e-211	262.305	853.927	0.789286	2.27461e-27
g2385	0	0.853873	0.91348	6.62962e-32	0.153476	1.21012	2.69177	4.29376e-200
g2508	20.3487	35.9797	1.38379	6.58169e-45	17.4106	24.6705	1.32169	8.99772e-39
g2510	13.2719	21.559	1.22902	2.27116e-32	11.2995	18.5698	7.57499	1.87871e-172
g2527	37.4411	76.3504	1.51348	1.50941e-58	36.2318	55.915	4.89497	0
g2531	6.4879	20.8925	6.88278	4.82176e-47	7.34644	17.7921	3.51145	0
g2532	12.271	33.6348	1.20634	1.01908e-58	11.1067	29.6062	0.868257	2.48487e-22
g2534	0.102075	3.50294	2.16822	7.24207e-35	0	0.959146	0.64997	1.74057e-18
g2581	21.8721	40.9903	1.30714	1.23167e-59	17.6153	25.6338	4.16709	0
g2589	20.2034	43.6861	1.8464	0	20.7655	35.8423	6.24316	1.32094e-289
g2602	7.55289	17.7439	0.643462	2.35048e-100	7.73746	13.8571	2.4569	9.31454e-176
g2621	2.59352	7.79415	1.6723	6.21205e-217	1.57089	11.1325	1.71517	1.12985e-36
g2703	0.139417	1.77611	2.76833	3.72093e-73	0.0202025	1.09652	1.19985	1.92265e-38
g2704	0.178316	2.07246	2.51676	5.64392e-155	0.0720541	0.817883	2.29932	6.35498e-118
g2705	0	2.70443	2.49631	5.81305e-218	0	0.583237	3.81799	5.06108e-261
g2788	0.858174	4.00956	1.03754	9.49216e-45	1.20136	4.03229	1.58887	5.14918e-22
g2809	0	0.267227	5.47682	1.95949e-31	0	0.153186	1.15849	0
g283	7.21203	25.7914	1.41801	1.56055e-59	11.8207	21.6677	0.862974	1.45156e-23
g2833	0.729809	10.6429	1.74335	2.24337e-29	1.1692	8.71139	0.79261	7.49972e-26
g2866	0.138081	4.06228	0.673822	1.35477e-41	0.265594	2.22477	0.609659	1.73034e-21
g2882	12.7577	28.2119	4.11121	0	12.0302	18.7002	1.7189	1.14926e-90
g2884	0.884087	4.03552	2.17858	7.75854e-196	0.527078	3.18339	3.63775	1.84777e-25
g289	0	0.83413	2.40976	5.71767e-73	0	0.382605	1.55749	4.42825e-108
g2902	0.468633	3.03325	1.15069	2.68411e-37	0.0551668	1.69448	0.934449	4.90387e-30
g2933	0.0617679	0.396881	2.83655	0	0.0296246	0.414386	1.68241	4.16723e-44
g3044	0.186921	0.608224	2.04287	5.12317e-160	0.350212	0.791708	1.05314	3.24245e-18
g305	0.369907	1.60181	1.56858	4.71183e-116	0.362012	1.07636	1.58668	1.50064e-43
g306	9.63776	29.6833	0.926767	2.21913e-34	6.93906	17.6427	1.41399	1.32789e-80
g3060	23.3231	56.3156	0.958251	3.57738e-183	24.4832	45.8763	1.19359	7.14925e-47
g3108	17.3743	57.01	4.51253	6.53383e-245	20.6337	51.6646	2.38527	7.53652e-220
g3133	0.361603	3.40457	4.14274	1.94644e-78	0.410717	2.11678	1.61707	1.1256e-29
g3138	2.80686	6.38548	1.26806	2.08011e-79	3.29814	5.90486	1.18706	8.44251e-37
g3145	0	0.868201	1.8705	2.34552e-42	0.163651	2.45989	0.938726	5.61624e-30
g3171	163.759	556.79	1.00593	1.27732e-38	173.929	449.447	0.459995	2.13605e-18
g3195	40.8502	65.3731	1.8787	3.65757e-64	32.8762	44.7088	1.10724	2.25006e-82
g3228	49.0501	107.554	1.06557	1.55697e-37	45.8999	77.491	0.703059	7.66297e-33
g3232	0.0718507	0.561816	1.30073	1.54572e-51	0.118738	0.490573	1.92626	4.66879e-190
g3261	0.75297	15.0404	0.688867	4.37306e-34	0.762561	12.3993	0.983342	1.70171e-33
g3292	0	0.0781025	2.1599	6.30586e-183	0	0.110216	0.937957	2.3155e-36
g3320	7.03366	18.3895	1.4306	1.95959e-97	6.36608	10.9627	1.0356	1.6616e-22
g3354	1.25494	3.52828	2.07853	2.02351e-206	1.31631	3.38906	2.30479	6.36403e-164
g3361	0	0.101298	1.69672	3.46107e-145	0	0.052802	9.11604	1.48197e-228
g3388	18.6058	34.0069	1.41562	3.56689e-80	16.6231	30.2907	1.49411	7.18582e-115
g3408	7.26039	48.5993	3.75198	3.09593e-101	6.40095	37.6561	1.6371	5.06238e-134
g3427	0.100017	0.626853	3.36438	9.46212e-121	0.184419	0.813767	7.88533	1.90349e-60
g3449	28.182	62.6317	1.99364	1.66354e-113	31.3184	47.5404	1.51905	2.9882e-44
g3493	0	1.19325	2.73629	1.69525e-89	0.151836	1.92734	3.50694	0
g3498	13.9096	30.1103	3.39878	2.52033e-88	14.2635	19.8061	1.39199	3.11046e-23
g351	6.11073	23.0976	1.61897	1.90631e-249	7.47195	18.4329	1.38846	1.87753e-57
g3525	44.3916	95.5903	1.21513	4.33967e-54	38.5145	80.2703	2.1244	6.78532e-91
g3532	0	1.13831	1.83458	0	0.0430232	0.529059	0.858377	2.31264e-32
g3543	0.705454	11.6109	1.10189	7.32653e-274	1.06579	8.08912	0.995617	4.94111e-32
g3544	0.205938	5.41199	1.78198	7.73482e-98	0	3.18694	1.74119	7.45805e-91
g3567	0	0.251799	1.44611	4.35102e-65	0.0112534	0.28115	1.27152	8.35148e-48
g3578	140.256	292.769	0.948024	3.26558e-39	129.438	212.906	2.39988	6.63105e-26
g3591	46.5092	89.2186	1.92857	8.66117e-234	37.0842	71.7293	1.89051	5.85347e-87
g3594	34.0721	54.6143	1.35132	0	29.6517	40.8378	1.80644	1.70107e-149
g3610	7.52606	20.1575	6.97292	2.75161e-46	8.01649	13.5421	1.47112	6.13701e-243
g3611	0.0110446	0.1972	4.12639	1.9947e-87	0.0089228	0.139231	1.315	2.50428e-48
g3619	7.67805	21.6469	1.11087	7.91965e-66	8.33209	16.4911	0.775757	3.92992e-21
g3700	3.14917	5.86978	5.04106	3.9431e-39	2.70321	5.1765	4.82874	7.75367e-36
g3705	0.277881	2.38078	1.79128	5.57093e-66	0.312301	1.54782	1.32541	1.00837e-23
g3709	0.359905	3.11059	1.13023	1.42126e-50	0.249301	1.65304	1.35989	5.59974e-41
g3723	25.4201	43.929	0.714199	1.20222e-42	27.8778	38.8879	2.05948	2.53591e-18
g3725	0.213234	1.41573	3.94132	6.76093e-284	0.109305	1.93748	1.11096	1.6273e-32
g375	0.0227474	0.421689	3.42858	1.6264e-73	0	0.159452	2.41256	6.57596e-171
g3769	1.61756	5.38745	6.62926	2.17599e-125	1.47471	5.03234	1.63637	1.14904e-151
g3802	0.128174	2.07643	1.21276	1.94415e-161	0.074408	1.20276	3.03905	2.3596e-93
g3804	3.25687	7.85795	4.15149	2.07949e-32	3.83216	7.07456	0.983805	6.18005e-50
g3840	0.214413	2.52938	1.46004	1.17293e-31	0.327456	1.24925	1.81103	2.57278e-66
g3843	0.374131	2.47108	1.23181	2.86359e-42	0.357412	2.02391	1.25194	1.50356e-68
g3845	17.8428	39.1127	2.52887	2.3836e-33	16.9313	24.1729	1.33771	1.36527e-53
g3852	0.0571129	1.12469	6.03535	7.25601e-88	0.0488878	0.480139	1.88093	6.03593e-18
g3887	7.47034	11.6717	1.94925	6.19652e-144	6.79649	10.4375	2.06465	2.64985e-29
g3901	36.9697	84.4207	3.91332	3,23199187961003e-312	39.4242	76.647	0.834698	1.11439e-38
g393	0.600885	10.7106	3.11889	2.37169e-44	0.832236	8.88005	5.16384	6.21625e-84
g3931	0.0218758	0.617991	2.36804	4.14742e-39	0.108169	0.393158	0.908768	1.98812e-55
g3958	0.158854	2.96728	2.09491	8.38127e-123	0.0996639	1.57209	4.10337	1.14999e-89
g3982	6.50777	13.4584	1.75849	1.61653e-37	6.81686	9.7828	3.85112	5.26278e-20
g3985	21.5889	37.3527	1.34414	0	20.5505	26.8304	5.15256	0
g3989	23.9882	37.3389	2.29624	0	21.0569	31.6498	1.82543	4.28337e-177
g3990	9.60123	17.0057	1.09526	8.95664e-83	7.35219	11.9794	1.12705	5.15893e-54
g3996	22.0186	58.6468	1.64253	5.65746e-98	24.1526	40.4854	0.589145	8.27139e-20
g40	5.35167	17.1803	2.53731	1.94496e-219	4.24416	14.3802	0.705714	3.04407e-79
g4079	33.4044	52.1853	1.13672	1.07762e-29	35.4317	46.9826	3.58643	0
g4106	17.335	34.5649	0.807677	1.01368e-32	16.8651	27.0384	4.61848	7.61704e-51
g4116	139.346	308.725	4.3373	6.78088e-59	129.584	216.647	0.63017	3.30394e-24
g4138	17.4275	43.7	0.931939	1.22167e-35	17.6856	30.7173	2.71548	2.41562e-262
g4151	64.7457	107.422	1.95833	3.7462e-80	72.8422	104.292	2.03721	1.01019e-146
g4153	32.5053	82.9848	1.53077	3.98296e-40	35.6192	69.7523	9.29091	1.03005e-18
g4154	0	1.32286	1.14952	6.70964e-38	0.0739878	1.78115	3.4	1.12965e-32
g4194	0.125553	1.0215	3.29456	6.10836e-99	0.100111	0.727798	0.837065	2.20028e-25
g425	14.5738	28.8422	1.60059	2.53444e-76	14.6041	20.031	0.622821	7.44906e-21
g4274	1.00754	5.67155	1.98173	9.78216e-31	1.59327	4.71987	1.95188	0
g4303	0.299466	2.022	1.15569	3.87386e-71	0.365783	2.57177	0.678253	4.34808e-31
g4308	17.9277	36.6776	1.13178	2.70364e-55	18.2196	26.5274	1.72776	5.43419e-42
g4349	14.6472	27.7898	1.08398	2.52284e-34	10.5852	19.1578	2.15529	8.17774e-179
g437	367.072	1180.26	2.45704	5.89872e-220	351.529	929.11	1.2787	2.58241e-56
g4431	0.796197	4.88122	1.32059	2.32503e-75	0.28419	2.68792	1.45582	6.84247e-55
g4467	481.155	916.233	0.894484	5.01331e-34	493.231	701.921	0.861516	2.01257e-23
g4480	11.2041	22.279	0.960622	3.16404e-47	9.61468	17.6043	5.86702	3.13466e-64
g4492	65.7665	128.371	1.58281	6.5804e-89	59.5277	103.992	0.964424	6.1255e-20
g4517	43.1318	64.1462	1.23711	7.52208e-72	44.2081	57.4403	0.900456	1.99931e-23
g4528	0.945889	3.94669	0.80081	7.33219e-33	1.05228	2.40579	0.710399	9.53993e-21
g4575	0	0.592059	1.52723	1.97348e-106	0.0290682	0.229758	2.6702	1.81762e-30
g4577	0	0.296301	0.915045	3.38736e-33	0.0277748	0.303309	0.79415	2.90671e-19
g46	0.183081	2.17128	1.11051	1.16346e-30	0	0.397687	3.0675	1.24094e-19
g4647	0	3.87406	1.32002	7.49715e-305	0.273973	3.04823	0.885512	2.31474e-19
g4656	0.161623	1.86041	1.99418	2.19869e-159	0	0.395169	3.89121	1.57201e-47
g4671	61.2804	106.201	1.35897	2.71008e-35	63.8874	79.4529	0.895458	4.95358e-39
g4686	3.36056	11.2879	1.7491	2.42558e-111	3.33484	6.89186	0.902091	4.94864e-23
g4813	0	0.821558	1.93487	4.59661e-117	0	0.373095	1.27234	1.35078e-24
g4831	0	0.348811	2.75956	1.08612e-257	0	0.909104	6.53557	0
g4880	6.41926	15.7624	2.56086	1.09316e-284	5.30036	10.5836	5.49381	2.62525e-20
g4946	0.258117	2.58662	2.06394	1.06921e-71	0.117098	1.25516	1.1862	1.32791e-71
g4949	0.45483	2.78811	1.7019	3.99134e-158	0.400618	2.28878	3.24964	5.76751e-53
g4973	11.2895	61.1929	2.05869	3.05825e-130	13.3877	52.975	1.94366	2.59943e-19
g4989	0.286488	2.57289	1.35313	4.87691e-97	0.21716	2.37525	3.07235	7.31584e-79
g5019	14.5791	27.1603	1.63097	3.46565e-99	15.2558	25.6467	2.42251	2.18201e-57
g5038	52.5179	110.857	2.36406	1.92531e-250	56.0687	85.9788	1.34028	3.58728e-46
g504	0.0370327	2.92746	1.60113	4.91961e-74	0	0.969117	2.43959	6.41948e-108
g5049	0.134294	2.3883	0.8083	5.43859e-33	0.284998	2.03027	0.788213	1.17826e-19
g5071	7.12637	19.4198	1.89072	6.5503e-57	6.14456	12.5528	2.52974	0
g5081	1.32775	5.78047	3.91268	0	1.62641	3.93351	1.0765	1.19937e-44
g5090	0.226477	0.533131	1.52965	8.47718e-51	0.262962	0.530394	2.52787	2.07107e-227
g5148	126.07	410.311	1.21119	3.28454e-167	131.275	310.51	1.6971	1.09894e-30
g5164	0.703487	8.45454	1.20649	4.43828e-88	1.05226	6.76239	1.21429	5.61018e-29
g5230	13.7416	27.7769	1.71348	3.01268e-65	12.8687	22.9086	1.99586	1.77003e-128
g5326	0.132446	15.3967	1.09816	1.9472e-31	0.881937	12.6847	1.02772	1.19425e-280
g534	9.58725	32.7533	1.25172	5.5418e-58	8.90182	25.4405	2.7538	0
g5356	0	0.25883	0.728471	7.49025e-57	0	0.178518	1.70434	4.91181e-79
g5427	1.59434	20.9734	1.47272	8.30911e-33	1.07522	13.3954	1.42587	4.91523e-62
g5429	58.1386	148.516	2.36353	1.24008e-95	55.8418	110.73	2.50925	1.79514e-253
g5452	11.3612	31.7443	0.900071	4.7945e-39	13.5181	24.7156	0.664005	7.46909e-27
g5453	0.415997	4.96021	1.61918	1.60999e-80	0.151694	4.556	1.02187	1.31557e-24
g5489	0.56564	1.69369	0.491117	1.22509e-30	0.482953	1.01508	1.63275	1.59602e-42
g5493	1.79102	8.75825	1.86756	1.80893e-120	1.75395	5.42897	2.23934	9.85607e-207
g5521	0.39708	1.78805	2.89145	5,26772791595937e-320	0.0793863	1.01393	0.760128	4.30061e-19
g5550	0	1.57604	1.34102	1.0435e-46	0.171912	1.63048	1.35507	1.15801e-45
g5551	0.192929	6.60351	3.27586	0	0.23355	5.17553	1.43833	1.89053e-96
g5555	0	0.208382	2.12946	8.06492e-89	0	0.135286	1.53783	1.56272e-88
g5614	0.0441771	0.349126	1.31834	1.6401e-32	0.0457896	0.220777	3.27147	2,7253985120534e-317
g5617	15.2629	42.8161	1.82153	8.4985e-118	12.2236	36.4955	0.822373	1.77509e-28
g5621	0.417839	2.10625	2.14862	1.16647e-154	0.594304	1.23094	0.995403	3.14984e-28
g567	3.86093	7.44465	1.01409	1.79711e-31	3.78706	6.02694	3.97469	1.1957e-38
g5685	11.1501	37.092	6.67023	4.05159e-114	14.3807	25.171	1.82663	2.43356e-22
g5687	20.6331	38.9495	3.52416	0	17.0961	32.0167	0.661503	5.3083e-20
g5700	0.864956	5.6622	0.915002	2.40295e-32	1.50755	5.78476	1.18198	2.07575e-33
g5702	0.599958	7.7423	2.73469	0	1.05778	5.00036	1.64429	7.62833e-65
g5719	0	0.322216	1.80359	2.57527e-54	0	0.237441	1.26009	2.07582e-32
g5761	5.91894	11.7299	1.39763	2.47175e-54	3.66013	6.40137	1.64398	2.03247e-23
g5764	0.262356	4.34558	2.01547	1.12566e-126	0.311484	5.72325	2.70109	7.26367e-28
g5839	7.89002	16.2546	0.727215	1.13898e-37	6.72455	11.5367	0.923143	6.71195e-40
g5842	27.6643	45.8159	1.28818	3.22599e-56	21.9499	35.3294	2.02004	9.1702e-122
g5862	9.97594	22.756	1.78295	5.35353e-170	11.9651	19.3749	1.29412	1.31184e-21
g5897	20.7809	53.7787	3.21129	8.1725e-86	21.9726	47.4377	0.52942	4.94746e-67
g5901	6.57794	15.6587	1.88817	9.78686e-200	6.556	14.6131	3.28313	3.42735e-19
g5924	1.19295	4.59993	1.28203	3.43102e-76	1.64449	4.95647	1.02885	2.86385e-35
g5959	0	3.82686	1.16914	2.38856e-112	0.647571	7.33499	1.87271	1.74178e-180
g5960	12.1818	21.4185	1.74894	9.60385e-96	11.7636	20.0236	1.18449	7.89918e-42
g5961	19.2078	29.6076	2.17486	1.66488e-71	15.5731	20.1221	1.96571	6.78408e-129
g5962	0.33526	2.2142	1.19907	4.43546e-222	0.664875	1.53012	1.64856	6.34432e-81
g5982	0	0.276389	1.39298	9.7839e-52	0.0754822	0.813608	6.92091	1.14153e-283
g6005	9.71295	16.4541	1.36719	1.45131e-45	10.133	15.9279	2.98493	2.07237e-29
g6011	10.1872	18.3604	2.55222	1.18503e-44	11.7797	16.9623	0.578927	1.76359e-30
g6137	0	0.840526	1.31585	1.288e-70	0	2.679	0.700739	1.75934e-26
g6206	0.110034	3.8611	0.892991	3.09781e-51	0.242597	3.29719	3.04239	8,20835723344189e-319
g6247	0	0.937128	1.23783	4.36477e-91	0.0191712	0.287772	1.85022	1.30364e-35
g629	0.022546	0.962001	1.33401	1.02284e-76	0	0.9281	1.22563	5.27227e-34
g6298	2.15276	6.14977	1.28326	4.78699e-40	2.57696	4.72536	2.19887	3.21345e-22
g6324	14.6396	24.818	2.70009	2.31346e-51	12.6666	19.5523	3.10236	3.13247e-18
g6367	211.438	525.023	2.39568	2.53585e-54	204.647	403.842	1.06514	1.80204e-21
g6372	0.0292808	0.527475	0.987185	3.62104e-69	0.0284661	0.351336	1.52879	4.45858e-84
g6399	0	1.64026	2.19543	2.81564e-77	0	0.472578	1.15162	5.20171e-76
g6401	11.1807	22.4802	3.60698	2.82238e-162	12.0783	17.1096	1.08245	3.23797e-21
g6521	0	0.397006	1.08706	2.07306e-47	0.0724017	0.677038	1.2369	3.17838e-19
g6541	4.41024	12.6781	1.11718	1.66549e-35	4.31487	10.2346	1.36736	1.15762e-24
g6563	11.7134	20.3665	4.03623	1.81081e-68	10.9614	19.0817	1.60065	8.09999e-22
g6592	14.1535	32.1331	2.0678	3.33893e-128	12.8111	30.0846	2.08958	3.10184e-283
g6608	28.5209	42.622	1.58303	5.61647e-60	22.6404	31.9948	0.851906	2.88755e-43
g661	23.1976	48.8103	1.09957	4.41369e-55	19.2271	30.8151	3.56742	0
g6630	8.8438	15.5814	2.00022	3.09928e-34	9.09074	13.444	0.728007	8.45892e-62
g6669	77.8993	126.268	1.71074	9.6303e-214	66.0848	98.2464	1.09408	1.34999e-33
g6670	2.05249	12.2666	1.0091	1.70612e-39	2.32633	9.40233	0.935064	3.8762e-24
g6672	5.73918	12.8979	1.35638	1.73674e-34	4.6011	9.22189	7.91598	1.55948e-209
g6691	12.0106	26.9363	2.12857	0	7.74697	21.0154	1.01643	5.6232e-35
g6700	6.63397	12.4957	0.547083	1.39687e-45	5.24387	11.3046	1.40671	2.02072e-32
g6724	17.7734	38.5264	2.77783	4.40963e-101	19.358	26.3021	1.28535	5.41559e-30
g6772	17.4282	45.7704	1.15634	3.04653e-37	15.9554	35.2211	0.786205	2.50762e-19
g6824	2.25243	6.84182	1.83114	2.20783e-51	2.30319	5.00031	0.682442	1.96273e-20
g694	8.11065	17.2878	0.528519	2.15155e-45	8.14278	13.2869	0.874252	9.1756e-25
g6949	2.58952	5.33954	2.20018	5.58233e-100	1.88963	3.68172	1.36293	2.80879e-77
g6951	0.484411	1.72422	2.0634	8.02763e-63	0.346892	0.874932	0.880412	2.05241e-18
g6968	11.8361	20.1904	1.65228	2.55999e-133	8.79508	13.9949	2.4928	2.91258e-206
g7058	7.80749	15.3579	2.52523	2.78144e-170	7.70545	16.0652	5.03401	0
g7114	5.22359	18.2411	1.67773	1.73503e-32	6.64141	11.8317	3.13743	4.55141e-18
g7122	0.0456143	0.948806	0.800214	6.85817e-30	0.0714397	0.431902	1.6228	1.77638e-48
g7126	0	0.57525	1.4655	1.0734e-65	0	0.331025	1.30211	7.55495e-153
g7162	0.0117967	0.771443	3.27609	6.47408e-40	0.0285284	0.56151	0.9119	1.67012e-44
g7207	0.187569	2.45342	2.03027	1.0506e-48	0.307469	1.50935	0.721714	3.81638e-20
g7218	0.0408688	0.571044	3.07399	4.00849e-91	0.0184701	0.384021	0.622856	1.90904e-21
g7241	0	0.624423	0.698102	4.36518e-32	0	0.33196	1.47155	3.75658e-44
g7244	0	0.202742	2.62578	1.36368e-100	0.010992	0.128942	1.41631	6.37142e-79
g725	0	0.468049	1.80577	1.29632e-99	0.0524359	0.764323	2.79894	1.16321e-21
g7297	0	0.259702	2.63673	0	0.0133006	0.12374	1.13762	1.66444e-59
g734	28.5871	49.5213	1.0865	2.88452e-41	23.1364	38.0311	2.30111	3.4681e-46
g7348	0	4.12435	5.3413	1.8953e-201	0.0707961	2.2567	1.14239	2.96909e-26
g7358	15.3998	36.0382	1.24258	8.24708e-49	15.0859	32.0361	2.62778	2.1505e-160
g7476	12.0961	32.3075	4.50785	1.21868e-56	13.479	24.677	1.60952	5.58602e-76
g7487	3.00679	9.237	1.81077	9.15239e-109	1.24641	4.76532	1.40891	3.77296e-72
g7499	0.580645	8.33405	1.49244	2.77445e-56	1.20577	8.59921	0.559031	2.86759e-30
g757	31.3639	57.9018	1.55132	1.55926e-50	29.6067	41.107	2.54138	5.33037e-55
g7628	0.0203887	1.35453	1.83189	4.66461e-79	0.106475	0.725097	4.28859	2.66456e-44
g7642	0.713969	3.00888	3.8113	1.59881e-206	0.554477	3.18079	1.19655	1.50046e-30
g7709	19.3611	47.9857	4.60249	8.30662e-71	19.6247	36.0519	6.16706	2.78014e-215
g7757	0	1.87431	1.57008	2.51766e-72	0	0.823383	2.71083	6.53735e-28
g7807	0	0.479095	4.13059	7.07615e-80	0.028582	0.757576	0.667923	1.00161e-32
g7819	19.6596	63.279	1.10196	2.10796e-41	21.9915	47.2694	1.96009	2.68979e-20
g7832	0.115129	2.09892	0.800493	1.32423e-36	0.0872691	2.30736	2.41617	2.94098e-18
g7877	0.354745	1.48542	1.21402	3.21943e-126	0.177176	1.12745	1.312	4.78917e-91
g7879	0.126494	4.85534	6.02667	4.92992e-89	0.329141	3.61591	1.92777	2.75367e-56
g7880	15.1256	35.2294	1.80741	1.11265e-97	16.2589	28.8868	1.70495	4.01506e-150
g7905	0.0296478	0.431798	2.82536	6.82815e-209	0	0.156815	2.70737	2.64719e-52
g7956	11.5278	26.2469	1.89407	1.45426e-94	12.7602	17.2442	4.34833	1.29786e-26
g7957	9.952	31.9736	1.35119	2.33964e-82	7.83583	21.632	3.61989	6.17415e-84
g7979	0.0303176	0.430583	3.53696	1.13122e-114	0.147963	0.553689	1.11609	6.62544e-29
g7996	9.2359	15.8722	3.1818	9.06404e-79	8.95014	14.4932	3.34267	4.51225e-19
g8028	1.92264	5.34175	2.84837	2.88396e-305	2.54626	4.32207	0.365714	2.59071e-33
g8067	0.292557	1.67269	1.66863	1.08885e-120	0.529817	1.82748	1.21546	3.45875e-44
g8103	23.5079	42.68	2.20339	1.39295e-66	24.3419	34.1932	3.18572	1.48087e-31
g8135	0.379341	2.46815	1.03788	7.75722e-39	0.271783	1.95535	1.10123	7.53276e-21
g8142	0	0.998501	2.63681	2.3426e-145	0	0.75942	0.611811	3.77301e-30
g8143	0	1.27908	1.02511	4.68794e-37	0	0.603563	5.60608	1.49106e-24
g8198	15.0648	25.9845	0.767334	1.62139e-31	13.0054	23.8381	7.51271	5.39566e-90
g8228	34.0947	77.4473	1.49202	8.05285e-57	34.4376	62.3019	1.06784	4.63266e-47
g8244	1.79518	6.28101	0.63268	9.9853e-36	1.64455	4.54358	1.07443	5.06825e-43
g8252	0.399656	3.12869	2.14953	1.45739e-55	0.629516	2.25374	1.84451	9.19339e-21
g8295	0.344793	2.68501	10.266	1.06924e-93	0.251132	1.01039	0.874622	1.27766e-38
g8328	12.9558	28.6418	1.32543	0	7.52166	17.4002	3.53029	6.12506e-25
g8377	9.95351	21.925	1.54889	4.39631e-45	9.05478	17.8771	0.846754	1.25544e-38
g8378	0.112957	1.20432	2.10479	1.83971e-32	0.139011	0.769188	2.54275	1.39228e-86
g8379	0.111978	2.60404	1.15642	8.99368e-51	0.235889	1.43414	0.84811	1.38639e-21
g8389	4.85989	12.8704	4.4025	3.71601e-43	5.21526	8.77495	1.22158	7.34756e-60
g841	11.2727	21.4429	2.44988	1.15337e-112	11.8877	15.3174	2.92141	1.00051e-197
g8546	16.7412	30.4203	1.08231	3.21005e-59	18.6572	25.763	1.44929	4.44997e-87
g8563	0.0358533	2.39721	1.47095	7.45897e-123	0.264239	1.23516	3.90743	2.39038e-30
g8672	24.9869	68.1608	4.37296	0	27.5019	50.7486	1.10171	2.135e-35
g8686	0	2.98594	2.18575	3.22301e-267	0.0726887	2.34764	0.940469	1.19817e-44
g8689	0	2.13479	1.88184	4.14653e-67	0.0556912	1.47614	3.73327	8.03944e-96
g8692	1.89344	7.66636	3.6856	0	1.21666	6.55952	1.1441	7.11513e-42
g8720	3.01155	8.0494	1.27097	1.68076e-55	3.04663	6.4546	3.61013	7.30675e-30
g8746	0	0.467481	2.3182	1.40106e-134	0.033175	0.841602	0.780843	1.59396e-24
g8766	0.0392263	2.16831	1.10103	7.62371e-42	0.314836	1.70368	0.874991	1.17411e-22
g8775	0.367301	1.17799	2.77642	8.22435e-54	0.239239	1.35704	2.4355	3.7176e-23
g8786	0.483589	2.43758	2.36996	6.44842e-188	0.733651	2.1488	0.712975	6.24385e-20
g8809	5.75022	13.0959	1.22447	7.7085e-39	5.09188	10.002	2.37199	3.2755e-139
g8851	11.5579	26.2048	1.5057	7.91531e-123	11.2527	22.2268	1.12181	2.3203e-72
g8886	398.19	1307.07	2.35676	4.68834e-173	387.346	1016.71	0.578574	1.10385e-26
g8941	18.3507	46.6289	0.740768	7.66127e-31	15.7047	36.1063	1.06532	2.1855e-41
g8942	51.4668	100.413	0.537472	8.52329e-37	55.3499	82.713	5.64903	0
g9002	4.14092	12.9534	3.40767	1.19943e-47	4.7817	8.22656	1.2378	2.55955e-54
g9006	0	0.739011	2.32403	5.50267e-48	0	0.542976	0.716123	1.04793e-18
g9026	0.0913079	3.1577	0.859174	7.34601e-39	0.238843	4.64588	3.52494	0
g9068	14.7844	43.2537	1.81593	9.3045e-62	11.2729	26.1382	2.87993	5.31111e-31
g9079	4.58544	8.79088	0.99357	9.80598e-34	3.41026	5.99518	3.00314	1.56705e-56
g935	35.1036	76.8645	6.05785	1.39026e-54	32.3633	61.5163	0.921713	4.89462e-37
g9364	0.0171642	0.250194	1.43226	4.26838e-68	0.103812	0.335548	7.09707	0
g9365	0.0898241	2.94786	1.04205	1.64466e-94	0.0779084	2.90473	0.965432	2.65628e-36
g9456	10.1892	21.7606	0.981647	4.21476e-35	9.19206	15.039	1.40901	2.48842e-95
g9480	2.85244	9.45354	1.39431	1.28441e-35	2.96271	6.10303	1.39876	2.06997e-24
g9491	0	0.978817	2.24515	4.59097e-228	0.0122618	0.295065	1.6818	1.05798e-26
g9522	0.104773	2.23781	1.621	2.17016e-129	0.114474	1.52501	0.749027	1.71432e-22
g9532	3.98257	17.9281	2.95627	5.1524e-151	3.83372	14.899	1.38681	8.12749e-64
g9567	5.13121	12.29	1.26006	1.0028e-120	4.74537	11.298	1.95888	2.74128e-82
g9628	19.3193	36.7123	1.21626	5.47441e-52	15.6053	24.452	2.02376	6.81398e-133
g968	0.00761874	0.114005	1.74903	0	0.0176914	0.142094	1.13451	4.93836e-59
g9696	1.81903	7.35845	3.03313	3.85967e-46	1.73002	4.85594	1.13773	1.0189e-295
g9697	2.62632	6.72244	2.22683	7.50146e-237	2.73955	4.14358	1.19441	2.36977e-47
g9704	1.22177	3.95066	1.07675	9.14833e-30	1.31956	3.54785	1.14471	2.05723e-19
g9849	71.359	137.824	6.84786	1.06598e-65	61.3148	120.242	1.12781	1.49464e-21
g9898	17.9532	40.571	4.14302	1.1612e-49	19.6977	28.8959	6.64874	2.15439e-185
g9900	37.4838	77.3144	1.02058	5.87306e-44	37.0478	63.7723	0.814667	3.73053e-25
g9904	0	0.664105	1.29044	3.60291e-33	0.0127023	0.267777	0.720824	5.13399e-21
g9920	11.8761	26.5604	0.72008	8.20561e-39	9.68334	18.8336	1.26924	2.23767e-52
g9936	101.021	181.719	1.49389	2.11634e-83	106.11	138.866	6.28827	9.73632e-23
g9943	33.3651	63.1479	5.96055	0	31.2653	54.3033	0.72851	7.22663e-31

## Sheet: downregulated
Gene id	Hsf1−/−; HaloTag/BlaR				Hsf1−/−; Hsf1-HaloTag/BlaR
	TPM		logFC (T0 vs T48)	FDR (T0 vs T48)	TPM		logFC (T0 vs T48)	FDR (T0 vs T48)
	T0	T48			T0	T48
g10052	16.609	13.7247	-0.956713	2.0573e-66	13.1623	8.7771	-0.770386	1.45289e-35
g10110	8.17666	6.35035	-2.37824	6,05442864383239e-318	7.49544	4.22331	-2.80616	7.9e-257
g10124	5.85844	2.86127	-1.37709	6.6801e-56	5.1729	2.97267	-1.48014	5.74798e-31
g10126	69.7162	45.3163	-1.74213	1.2607e-59	58.0199	39.3642	-2.44149	1.00233e-79
g10163	10.9985	8.66012	-2.60838	1.53724e-119	11.6249	5.66997	-0.823618	2.37387e-29
g10201	32.937	12.9492	-1.65429	2.46602e-58	31.4727	11.7784	-1.15987	1.6656e-30
g10214	201.449	165.408	-1.79654	9.79336e-49	189.809	118.546	-1.08939	2.95461e-36
g10305	5.67182	2.7696	-1.99295	6.0461e-136	4.07518	1.26077	-1.91018	3.2447e-179
g10309	3.73326	1.34587	-2.11893	0	3.80035	1.71989	-0.849978	1.65451e-25
g10328	32.3111	33.5869	-0.962067	7.75977e-68	26.7262	22.8759	-1.67032	3.04138e-93
g10351	38.0217	29.4637	-6.0743	6.62094e-268	30.2852	21.1959	-0.98257	0
g10359	27.3967	21.0848	-1.09849	2.00831e-280	20.6959	17.4294	-1.06621	5.08045e-49
g10385	8.39766	3.88478	-0.869298	1.19621e-133	6.5264	4.02413	-1.06777	1.81442e-36
g10408	6056.42	3748.96	-1.62165	3.61841e-218	5323.33	2884.16	-1.19933	6.46584e-151
g10464	15.9562	14.5427	-1.21116	2.36972e-88	12.7327	10.8458	-2.19771	4.88573e-275
g10519	42.784	40.2085	-1.80593	3.10474e-114	42.729	31.5756	-0.433014	2.8397e-34
g10553	50.3406	38.1207	-0.995547	3.56193e-68	47.6731	32.0833	-1.92992	3.11547e-54
g10591	18.5541	15.9815	-1.36152	3.1644e-71	17.4549	10.1674	-1.20279	2.52195e-90
g10596	11.0762	10.1495	-4.9555	7.26772e-82	10.1576	7.36626	-3.80713	2.30837e-178
g10658	17.1706	11.5459	-1.7833	4.3104e-79	18.7002	8.51871	-0.805445	4.06904e-114
g10713	9.79224	1.9604	-1.18327	9.86301e-45	11.8817	2.92265	-0.602924	1.48052e-23
g10748	3.7271	1.30864	-2.40787	1.27597e-175	1.98233	1.07355	-1.48901	5.68541e-77
g10810	60.8479	61.3837	-0.965921	0	50.3359	40.4198	-2.15379	8.61098e-39
g10837	12.9203	11.5864	-1.30392	4.94826e-44	12.8098	10.2464	-2.34729	3.86558e-101
g10842	51.0495	52.141	-2.60101	1.73559e-174	51.5467	43.3861	-0.930402	2.87195e-34
g10891	45.0495	33.6288	-1.37978	1.61167e-44	41.4593	32.7047	-0.68526	2.71851e-23
g10918	10570.2	6695.02	-2.32728	4.84408e-150	9442.95	4941.29	-1.1478	1.1792e-115
g10960	9.95525	4.9237	-1.50429	2.25617e-82	11.6301	4.02946	-0.682951	5.2657e-24
g1101	30.5303	26.7414	-1.61957	3.4194e-114	31.5529	20.7892	-1.027	1.46114e-23
g11020	32.6441	30.6188	-1.08949	1.63424e-64	30.1406	24.4655	-3.01333	1.59125e-45
g11025	487.781	144.187	-1.13178	3.31765e-76	496.553	120.998	-0.945907	4.56331e-75
g1104	12.2252	8.11029	-1.2079	2.84482e-46	13.902	5.31208	-0.698004	8.14522e-24
g11045	15.7835	12.1835	-2.3031	2.90521e-64	11.7081	9.26091	-1.31311	1.99905e-56
g11062	28.3164	22.4279	-0.977203	1.84124e-45	25.6147	20.3961	-2.27458	1.8224e-42
g11087	1.70749	0.0369108	-1.04671	1.9131e-75	1.42424	0.029184	-1.08084	8.21712e-55
g11107	39.9803	28.118	-1.12176	3.20442e-61	33.3437	15.9126	-1.69158	2.6999e-31
g11112	9.17359	5.21038	-0.92855	3.11069e-294	11.2776	6.55289	-0.770083	4.8931e-41
g11116	38.4291	21.8234	-1.14548	4.1521e-89	32.1738	17.356	-0.803644	5.22687e-25
g11173	9.66429	2.93756	-1.68424	4.29702e-89	6.708	2.60749	-0.813097	2.07882e-28
g11187	16.8589	10.6458	-1.78536	2.20757e-79	14.7467	8.79135	-1.51635	3.40081e-35
g11204	12.9832	9.67739	-1.44983	8.25531e-83	10.8107	6.46763	-0.741401	8.44099e-56
g11209	3053.4	2358.58	-1.13376	1.53007e-47	3173.24	1882.22	-0.637692	2.26492e-90
g11240	5959.93	4702.37	-2.71663	2.47575e-93	5872.59	3806.02	-3.08516	1.63779e-41
g11289	7750.91	4323.28	-1.23473	7.87031e-66	6865.87	3596.01	-1.16415	1.83398e-49
g11379	3.13775	0.612294	-1.19804	4.88787e-48	2.18134	0.893087	-0.798116	1.57685e-134
g11387	107.621	98.1098	-2.13824	2.55543e-204	84.6941	69.0577	-0.905872	6.28612e-51
g11389	153.645	114.643	-1.5769	6.1863e-74	128.892	98.0058	-0.862127	1.32493e-49
g11390	107.489	107.147	-2.52992	5.174e-61	99.8998	77.7224	-0.93523	4.35671e-24
g11429	18.4832	14.2637	-1.552	5.1406e-46	16.9015	11.5598	-0.434518	4.55056e-41
g11470	1310.82	793.368	-1.41668	1.3842e-74	1300.53	616.522	-4.28688	3.04275e-46
g11480	19.7855	18.9386	-1.84319	2.65186e-101	18.2946	14.6805	-1.8683	1.19167e-122
g11502	25.6132	14.4137	-2.23619	5.51971e-214	19.7077	13.044	-0.92082	6.34388e-191
g11504	12.4194	7.52811	-1.16801	7.56854e-45	10.9918	5.72298	-5.56415	5.09025e-43
g1153	78.5213	29.8602	-4.08316	9.70624e-74	62.9668	29.2371	-0.688448	3.97659e-32
g11598	33.7247	25.9775	-2.27316	1.25432e-88	32.794	23.4153	-1.74092	1.48246e-55
g11600	4541.3	3085.52	-1.43254	2.59475e-54	4103.66	2420.24	-1.88759	6.77553e-25
g11608	10865.9	6961.71	-1.6182	1.06881e-60	9872.87	5835.9	-1.94109	2.25813e-120
g1161	57.9998	39.251	-1.92765	1.22038e-130	54.3584	37.3698	-3.10828	6.28185e-86
g11611	25.4284	23.2751	-1.83621	4.66435e-44	22.0437	19.3601	-0.793454	1.94531e-22
g11696	14.4472	9.24837	-1.75277	1.39484e-135	22.0715	11.478	-1.92574	3.73668e-43
g11724	53.1076	37.8201	-3.07009	8.1416e-43	44.7127	33.9739	-3.15755	1.01154e-167
g11747	93.3098	48.6786	-1.03091	1.49627e-93	93.9275	43.1628	-1.53167	1.42524e-150
g11749	2.74836	0.187636	-1.355	4.05479e-74	1.97763	0	-1.36226	9.02628e-58
g11778	11.5029	6.62047	-1.2508	6.5852e-134	11.6359	4.71509	-0.158034	1.6256e-73
g1179	19.1306	17.5279	-2.32899	9.08424e-65	18.3298	13.7561	-1.21071	3.81804e-26
g118	3.91094	3.08508	-1.49248	1.36256e-64	4.38102	2.04732	-1.16522	2.4571e-65
g1180	13.8774	10.1376	-1.5717	1.48743e-79	11.0777	8.31486	-1.72842	0
g11817	3332.67	2601.25	-0.636854	3.19409e-51	3382.06	2142.03	-0.755529	3.83551e-31
g11835	20.6427	16.4412	-1.28958	2.45364e-48	15.709	11.1822	-1.29599	4.94215e-45
g1191	21.1924	18.5784	-1.18342	7.62563e-74	17.5092	10.9435	-1.01913	1.28606e-31
g11915	75.1877	51.31	-1.07478	2.32579e-58	72.1187	37.729	-1.58347	0
g11987	46.6558	44.2329	-1.77275	1.10266e-51	47.9698	37.9732	-1.48498	2.08008e-27
g12006	19.9753	11.9835	-4.14589	3.05921e-56	13.2127	6.72583	-0.800083	1.39362e-23
g12052	43.9222	31.4699	-1.78618	3.31014e-62	36.0144	24.0625	-1.68196	3.49265e-98
g12081	25.8414	16.2074	-1.31122	9.80515e-77	27.785	12.8831	-1.08478	3.14664e-50
g12085	29.9966	21.5409	-1.15065	3.84803e-48	22.6922	18.5848	-0.764676	4.5891e-92
g1209	22.7159	11.6952	-3.50001	1.31438e-109	21.7529	8.67847	-2.11931	2.83254e-46
g1212	6.25353	3.3816	-1.39454	1.08489e-246	5.14203	3.05644	-0.87692	9.63571e-27
g12123	208.806	131.951	-1.37821	5.39369e-83	195.403	113.293	-1.5654	1.16697e-43
g12134	146.24	70.548	-1.02472	4.51241e-77	146.775	60.3312	-1.52955	2.83231e-27
g1215	17.7639	13.4115	-2.00223	1.27638e-195	15.675	11.5398	-0.68506	2.06327e-28
g12151	5.89346	2.16197	-1.13096	9.91186e-79	9.67031	1.77178	-0.876724	6.50676e-53
g12155	112.109	96.8811	-1.04565	8.38219e-192	98.7235	80.2768	-1.9879	2.83676e-34
g12161	96.7232	83.6576	-1.00848	1.42325e-47	89.7234	70.0775	-0.85347	3.15156e-117
g12223	4.93493	0.652905	-1.17772	3.10634e-129	3.5314	0.859454	-1.09873	1.14073e-182
g12224	110.235	93.3591	-1.36103	2.1437e-94	92.9827	79.9546	-1.44726	4.32118e-70
g12236	15.5576	15.6893	-1.41428	1.45595e-83	14.0612	12.2713	-0.943322	1.33517e-35
g12266	11.2448	7.98375	-1.82183	2.25178e-46	10.804	6.55235	-0.964836	2.01721e-23
g12312	22.3942	22.1615	-1.26382	4.00004e-187	19.9793	15.687	-1.02852	4.53507e-32
g12436	20.4975	11.1121	-2.05904	2.72928e-174	18.759	10.1167	-1.23713	2.11838e-52
g12520	25.6261	17.0163	-3.44098	2.57527e-54	17.6288	11.9793	-1.89437	2.96424e-31
g12550	3.62034	1.63931	-1.45993	8.04214e-87	3.80068	1.80602	-3.05204	3.3985e-24
g12566	0.516083	0.260517	-1.34381	2.69211e-57	0.560297	0.115755	-1.13499	5.61636e-25
g12698	22.6896	16.5209	-3.76721	1.35801e-49	17.2489	11.9453	-0.564617	1.7748e-44
g12723	24.0467	19.7439	-1.52448	7.91949e-60	20.7831	15.4478	-0.975223	1.19682e-83
g12729	34.1174	22.9251	-1.89383	5.90221e-126	39.3463	13.2751	-1.03528	2.58779e-28
g12741	27.564	24.9869	-1.33891	1.11269e-88	23.8194	20.9955	-0.911023	1.81762e-29
g12742	140.953	75.9756	-1.87093	1.91048e-66	142.437	66.9447	-1.25042	3.45971e-27
g12744	49.7158	51.4182	-1.09885	4.77175e-54	47.5127	39.4479	-2.98184	1.95292e-40
g12746	71.2035	64.1738	-1.79739	2.67722e-60	68.6394	45.6752	-3.01674	6.62935e-25
g12769	16.0936	3.3172	-1.2891	1.57516e-83	15.8609	1.75205	-1.07131	4.18246e-33
g12821	112.955	101.099	-2.29838	7.99414e-77	107.198	87.2017	-0.742113	4.38645e-24
g12835	30.2679	28.0635	-2.52662	1.00527e-180	26.0282	22.5181	-1.77659	1.00103e-29
g12836	28.1302	20.2005	-2.23541	9.95696e-51	25.5273	14.5975	-0.999769	1.4095e-124
g12837	13.6444	9.67422	-1.70074	1.36926e-121	15.9289	7.43305	-1.07981	3.36219e-50
g12918	22.6724	15.1286	-1.84945	3.08751e-62	21.8835	14.0779	-0.87453	8.67536e-105
g12928	75.5658	68.3153	-2.27592	2.8934e-56	77.5375	59.6117	-0.501411	5.0452e-36
g12933	96.7151	99.1171	-0.870012	4.97828e-47	90.7758	74.6406	-1.00731	1.16379e-47
g12936	52.693	5.80908	-4.10002	0	39.0816	4.82182	-1.65033	8.49529e-41
g12943	184.873	126.647	-1.65612	4.03014e-103	153.388	94.8945	-1.52478	4.19833e-121
g12956	82.669	80.2155	-5.48018	6.91199e-292	85.6485	66.7038	-1.63786	6.55673e-71
g12988	58.3022	36.7583	-1.79771	3.15829e-53	61.1914	33.7857	-1.59777	0
g12995	2739.74	1861.45	-2.19818	0	2506.97	1534.18	-0.949517	7.28817e-26
g12997	133.727	98.6605	-1.53365	2.90711e-82	145.906	80.5209	-0.792724	2.44896e-25
g12998	2.12598	1.10407	-2.40293	4.82832e-77	1.86697	0.730035	-0.885297	2.56291e-28
g13132	36.1236	11.404	-1.86922	7.52582e-69	33.275	6.28292	-1.26145	1.56042e-61
g13143	7136.05	4505.65	-3.69111	0	6415.61	3577.92	-1.3178	3.26959e-55
g13150	64.846	55.4671	-2.54348	9.13011e-282	56.361	45.6429	-1.45642	5.79263e-30
g13151	24.3475	21.5676	-0.897235	1.39622e-43	21.5042	15.1559	-1.57201	5.0146e-25
g13155	24.0691	17.7895	-2.48379	7.53498e-246	20.1504	10.5779	-0.982684	1.59534e-34
g13194	29.074	26.821	-1.81166	2.92751e-134	33.767	24.5304	-0.923754	6.96715e-50
g13209	22.4442	20.3344	-1.44039	5.22209e-67	19.8246	15.9805	-2.2034	4.48942e-95
g13235	1.34759	0.306048	-2.2601	1.33925e-110	2.94651	0.42818	-1.09284	5.45051e-50
g13288	23.7116	7.83771	-0.8615	4.33215e-55	17.3623	4.65329	-1.44371	1.78254e-54
g1330	15	16.0042	-1.3944	7.47499e-78	13.5789	12.0586	-0.895087	2.10707e-49
g13342	8.59973	5.59535	-4.94024	2.80593e-56	6.23633	3.87821	-0.93001	3.3681e-34
g13380	387.848	215.643	-1.38544	2.69937e-201	319.124	201.143	-0.873575	1.59334e-30
g13382	73.7129	72.1955	-1.4073	4.2059e-79	63.6643	51.09	-1.52574	8.53341e-98
g13425	13.3962	7.76046	-1.87231	2.00999e-83	12.234	7.06396	-1.28859	1.01151e-48
g13443	9.5276	7.09391	-1.2644	6.36271e-46	7.53506	5.87182	-1.56153	3.13996e-61
g13544	13.5885	5.10437	-3.75555	4.42315e-105	12.4571	4.06706	-1.21982	1.66321e-91
g13549	23.4065	16.3872	-1.84609	3.61214e-87	19.0265	14.2926	-1.0938	6.0643e-79
g13586	4.20146	3.64294	-1.71894	9.14116e-61	4.00398	2.90889	-1.34109	9.63384e-60
g13604	33.362	29.3357	-1.06052	2.74913e-47	25.7585	20.9612	-1.28056	2.39766e-91
g13649	7.47532	2.87606	-2.30114	1.40554e-116	6.98311	3.65141	-1.2681	1.20359e-51
g13651	41.1759	28.4796	-1.79256	5.11954e-124	33.2167	22.023	-1.04183	1.45619e-38
g13656	1.43207	0.809342	-2.6736	1.57403e-102	1.35545	0.468119	-0.883459	4.19239e-266
g13674	61.9714	13.6068	-0.791876	3.16297e-81	57.3012	10.8762	-0.956434	6.82652e-29
g13722	42.8319	39.4822	-2.20762	4.54002e-71	35.4666	29.855	-1.51814	5.56554e-80
g13729	7.35476	5.21136	-0.652515	4.63739e-98	6.5826	3.90667	-0.961067	4.75623e-114
g13793	49.0742	39.5277	-1.7976	2.65559e-62	48.796	35.1963	-1.18702	3.86624e-23
g13833	3.0571	0.769049	-2.58848	2.32203e-134	3.43979	0.550993	-0.757719	5.83257e-24
g13888	8.92281	1.60597	-2.06108	7.14599e-58	4.82804	1.79869	-0.855766	1.65732e-25
g13917	11.5912	5.64035	-1.24528	1.41826e-59	9.68625	4.14173	-1.60042	1.37943e-41
g14004	6421.01	4396.54	-1.52329	2.30331e-47	5613.58	3576.22	-0.970013	2.95849e-58
g14074	31.1744	7.94164	-1.99148	2.07737e-133	27.9226	6.78081	-0.979692	3.47647e-31
g14091	3.07134	1.70179	-2.55064	1.39021e-184	3.33343	1.42748	-0.974083	5.2312e-23
g14092	24.672	12.9487	-4.25413	0	17.2363	8.1481	-0.97796	6.05394e-36
g14096	46.2154	33.5799	-0.728919	3.76633e-76	55.3551	33.9937	-0.880847	3.49151e-34
g14114	53.7823	45.8907	-1.33386	1.31431e-81	45.329	35.1192	-1.40255	1.25163e-30
g14172	0.659767	0.204737	-1.58546	2.03028e-65	0.699419	0.212713	-1.60812	1.64476e-34
g14375	36.0065	36.3839	-1.54879	6.7314e-103	32.4182	25.9599	-1.10053	5.3931e-39
g14390	50.5339	36.9627	-2.50698	2.0337e-227	43.0339	25.8146	-1.13915	1.35989e-43
g14392	30.1516	18.1418	-1.05652	2.40089e-48	42.6358	17.0803	-1.25313	3.94898e-73
g14506	61.1871	59.953	-1.76475	6.87336e-77	47.9017	40.4808	-0.842161	2.93917e-49
g14515	0.980233	0.106763	-3.55166	0	0.57265	0.012384	-2.35483	1.59956e-43
g14571	9.12288	7.35966	-1.15089	9.39318e-113	6.72012	4.38939	-1.92165	1.35657e-43
g14684	9.07473	2.87994	-2.01948	3.13378e-144	6.55081	3.34271	-1.5431	2.3783e-62
g147	112.499	117.201	-2.30716	4.35397e-75	109.71	99.8689	-1.33491	1.86062e-48
g14728	20.44	16.4973	-1.0102	3.11883e-62	18.765	12.5371	-2.00015	1.4385e-24
g14799	19.9725	15.5609	-1.03826	6.17006e-57	18.9986	14.5332	-0.605663	2.32077e-74
g14863	56.4737	57.4619	-2.16277	4.01582e-169	49.8879	39.137	-1.65876	2.80656e-52
g14883	0.554924	0.0349035	-0.929994	1.94592e-56	0.34612	0	-0.731115	1.95567e-24
g14884	0.880063	0.0302287	-1.21006	2.28959e-58	0.893758	0.024621	-1.13021	6.34437e-69
g14885	2.03805	0.655304	-1.47752	3.32059e-141	1.59018	0.364691	-0.794733	0
g15104	12.7214	11.4431	-1.36347	5.27662e-63	13.3162	8.47214	-1.02227	5.26431e-75
g15159	53.0644	51.2403	-1.8427	1.86711e-71	52.9362	39.8848	-1.1105	3.05809e-31
g15205	7.9317	6.96456	-1.58496	5.4825e-55	8.27964	4.03215	-2.05115	1.99288e-38
g15212	0.493748	0.175459	-1.16922	2.18883e-45	0.504198	0.144081	-0.738711	2.20431e-25
g15335	50.3817	38.0206	-4.07552	2.19783e-88	50.3909	30.2025	-2.45187	4.61233e-112
g15370	0.241067	0.0389673	-1.75814	4.85388e-68	0.350495	0.03081	-0.952745	1.57834e-214
g15371	14.7137	6.72354	-1.20456	5.92961e-43	11.9951	4.93611	-1.25885	5.7417e-46
g15471	5.30736	1.59577	-2.45197	1.03936e-68	3.78894	1.45901	-1.34657	3.99028e-30
g15564	11.9426	8.52867	-1.07788	1.94946e-171	11.9926	8.19094	-1.38416	1.51633e-36
g15668	39.8714	24.8651	-2.31711	1.60811e-66	32.2063	19.1471	-0.890035	6.92877e-36
g1587	28.2714	14.4759	-1.55113	6.11529e-140	25.2944	11.0894	-1.97759	7.0735e-85
g15954	9.3695	7.63885	-1.06392	1.75536e-45	8.02652	4.07326	-1.28258	4.69477e-29
g16073	15.2616	3.30008	-1.25296	8.24598e-57	9.60032	2.58576	-1.71668	5.03334e-35
g16088	6.45824	3.67775	-2.10971	1.28298e-289	7.42774	4.19727	-1.70537	2.29661e-130
g16106	23.0325	18.4218	-2.40223	8.81766e-152	21.2024	14.3873	-2.39907	1.02544e-187
g16120	10.732	4.76504	-2.05579	2.85011e-71	10.8955	2.60846	-4.46225	8.06035e-31
g16122	6.98413	3.69864	-1.18047	0	8.34955	3.83986	-0.815319	2.20881e-36
g16321	20.4384	3.42561	-2.80368	1.645e-61	22.58	3.53511	-0.625333	0
g16442	1.26157	0.075932	-0.922099	4.66073e-49	2.18231	0.134355	-3.6838	1.52687e-79
g16538	21.4365	19.4706	-0.954422	9.93206e-48	19.6861	13.1593	-4.35005	0
g16647	1.31118	0.362284	-1.58766	9.52917e-44	1.52594	0.248557	-0.673057	1.99905e-23
g16648	4.36873	1.22007	-2.23657	0	5.55639	0.664239	-1.92553	1.82644e-27
g16675	8.32759	4.26391	-1.54696	2.70978e-77	5.73941	2.54811	-1.07421	1.49411e-24
g16746	4.71646	3.32894	-2.21788	3.20373e-142	4.76053	2.43839	-1.0961	3.26495e-32
g16748	6.35104	4.2836	-5.19314	3.57657e-255	5.55878	3.45231	-0.996622	3.86247e-35
g16898	2.5369	0.589821	-1.99263	2.1323e-154	2.10802	0.722657	-0.799202	0
g16911	6.45282	3.65349	-1.91302	5.97932e-61	5.99068	3.83086	-1.58246	3.35642e-65
g16959	117.714	62.4855	-4.23975	0	94.6389	42.4127	-0.990934	1.77428e-47
g16960	34.8431	11.7616	-1.18886	3.31911e-46	32.9314	7.9385	-0.785577	1.455e-29
g17037	0.338916	0.0483391	-1.8345	0	0.0669362	0	-4.17825	3.44179e-105
g17264	0.653619	0.170874	-1.79267	4.78499e-82	0.562944	0.11056	-0.856312	1.66377e-38
g17276	28.9461	4.33119	-1.87052	6.02302e-75	27.1048	3.67106	-1.44974	4.79482e-41
g17277	26.5394	3.31046	-1.59124	1.37366e-97	20.0358	3.07987	-2.05814	2.30693e-175
g17471	54.6054	26.4759	-1.53583	1.22483e-64	54.7754	26.7491	-2.23503	4.42831e-183
g17533	190.514	119.596	-2.56365	1.73961e-207	191.506	92.7978	-1.8666	6.8644e-107
g1754	12.4027	9.29133	-3.05006	2.98255e-205	12.4027	6.14527	-1.64933	1.29952e-96
g17553	21.7588	6.31948	-0.970866	4.32629e-46	20.9411	4.38439	-2.19171	1.77509e-28
g17653	84.5408	4.8159	-0.789974	1.33144e-50	75.9437	4.73315	-1.32052	1.91563e-73
g17655	9.94559	2.517	-1.2135	1.956e-68	9.44123	1.84332	-3.69264	1.0283e-28
g17656	6.05061	0.8632	-3.00261	9.62624e-117	4.16757	0.768687	-0.93789	2.73153e-29
g17774	28.3425	13.4244	-1.00129	1.25571e-80	18.5941	9.27509	-0.771866	1.22068e-24
g1812	10.6816	9.57629	-3.49841	1.30646e-100	8.58601	6.47214	-1.35513	8.30799e-55
g1847	20.765	18.2769	-1.55695	1.399e-99	18.8767	13.4518	-1.45231	5.03411e-27
g1851	37.1186	30.5122	-1.94193	7.54452e-108	36.3187	21.0423	-1.97102	1.23068e-29
g1866	0.214702	0.0149767	-1.17447	8.45433e-66	0.240087	0.0130709	-3.38861	3.3428e-38
g1885	34.3192	26.5001	-1.28091	1.34168e-171	33.3599	19.0277	-2.20353	2.15478e-22
g1895	9.99941	1.42494	-1.17044	6.75075e-44	9.22815	1.07723	-1.39663	1.10171e-87
g1917	23.0441	19.8277	-1.47605	5.59259e-63	18.516	15.7154	-3.25548	2.90734e-46
g1918	16.8831	16.1443	-1.17321	1.27496e-46	17.3536	11.8696	-0.899769	8.6858e-29
g1929	28.6771	24.5851	-1.54854	1.95135e-126	30.266	16.8233	-1.05885	4.1111e-68
g1947	30.9567	26.0904	-1.49989	1.96591e-80	29.0537	21.8922	-0.830145	3.90377e-23
g20	5.60581	1.07514	-1.14561	7.13551e-57	2.44773	0.12941	-2.83039	7.09466e-31
g2010	1557.05	1371.34	-1.37664	9.94599e-67	1585.73	1012.06	-0.631367	8.20996e-23
g2145	39.5941	25.0985	-1.15399	1.34134e-43	36.5632	24.1741	-0.652566	2.8381e-268
g2165	7.17104	6.72567	-1.09914	4.77175e-54	8.52935	6.53656	-0.749563	3.72074e-71
g218	198.086	173.665	-0.860233	1.49816e-79	192.349	126.401	-4.05288	3.19003e-70
g219	56.6576	46.5305	-1.28161	4.43309e-74	50.5316	33.0635	-1.45955	0
g2218	21.9927	13.7433	-1.13628	8.4842e-56	18.3708	9.02166	-1.49503	4.99883e-78
g2221	3.55846	1.35425	-1.3406	2.61432e-43	4.41613	0.934623	-0.716869	9.43543e-90
g2257	53.6224	30.9277	-0.980389	1.0611e-42	42.012	24.3059	-3.11865	8.72866e-42
g2290	1.56407	0.0878549	-2.35932	4.5186e-117	0.577324	0	-2.41297	6.15181e-23
g2392	66.2534	36.4933	-1.58176	1.46504e-51	61.901	29.9166	-1.64094	8.02775e-89
g2416	20.2171	9.49842	-1.09561	2.98225e-56	17.3094	11.3547	-6.21523	2.48533e-42
g2434	63.5189	38.8531	-1.67804	2.21047e-172	55.5895	32.7533	-2.15129	1.44232e-48
g2441	8.89377	0.120544	-1.63774	5.18898e-85	7.11055	0.218202	-2.08731	6.07811e-157
g2442	14.2766	5.18894	-1.50081	2.20412e-50	10.8168	4.78169	-2.75317	0
g2445	66.9396	23.7999	-1.15225	2.2175e-68	45.2628	11.6459	-0.828428	6.25336e-27
g2447	62.6566	2.4	-1.13242	8.56746e-53	53.4408	1.05993	-0.829272	1.20382e-26
g2448	23.8725	18.3878	-2.92117	3.20382e-60	20.4086	13.3867	-1.86302	8.01799e-260
g2449	23.8526	6.46466	-2.01558	2.08372e-50	21.0914	4.9296	-0.95569	1.17358e-34
g2502	4.33903	3.12602	-1.94857	1.6153e-46	3.46662	1.93944	-1.10747	7.69591e-24
g2519	10766.3	9071.45	-3.06493	0	10156.6	7643.99	-1.64344	8.26873e-26
g2570	5.30626	3.58703	-1.10458	1.49714e-65	3.95153	2.70028	-0.827256	4.36834e-52
g2579	29.1301	20.3798	-1.38469	1.06023e-138	29.4914	19.2916	-1.78086	2.204e-168
g2607	4017.51	4022.82	-5.41507	0	4239.67	3530.11	-1.83036	9.83494e-71
g261	18.475	7.10933	-3.81614	1.02022e-211	23.4204	5.00683	-1.76929	0
g2666	19.5043	15.2863	-0.896734	2.13229e-80	17.1428	11.3496	-1.37393	4.46762e-52
g2676	6.46585	3.35326	-1.19302	4.63526e-75	4.4976	2.94416	-0.924814	1.90612e-33
g2683	45.2719	40.0114	-1.34047	9.12344e-96	47.3922	32.2549	-2.13009	3.17818e-210
g2842	367.565	296.289	-1.06122	0	313.461	219.903	-2.26888	3.88938e-36
g2862	8.17	4.21216	-1.79607	2.10272e-84	6.13893	2.71724	-4.38548	1.38891e-59
g2999	102.593	62.9245	-0.976855	0	84.7538	46.5399	-3.00512	9.34954e-109
g3048	20.4848	15.7789	-3.35303	2.29594e-250	21.4493	14.6707	-0.837028	3.01832e-110
g3167	9.49397	5.63331	-1.36266	3.71442e-75	8.06674	4.80973	-2.50846	8.82325e-92
g3177	9571.03	5796.92	-3.02756	2.24816e-58	8251.54	4690.34	-0.946121	6.11212e-25
g3198	25.6721	22.63	-1.13765	2.66305e-46	22.0902	16.338	-2.28693	1.35121e-128
g335	52.9377	51.7321	-1.06229	1.10675e-69	44.835	31.8078	-1.80284	1.7994e-63
g3350	23.7648	8.10508	-0.798778	0	18.8359	4.71407	-0.830685	4.77226e-31
g3353	9.1693	8.37181	-1.87185	1.9795e-105	10.3299	8.10805	-0.830182	9.74902e-31
g3514	117.544	66.8199	-2.03016	2.87198e-114	102.549	41.9526	-1.16906	2.72933e-23
g3536	10.7871	6.08507	-3.15498	1.44289e-82	7.92353	6.15458	-1.06836	3.03221e-40
g3552	28.6271	23.0478	-1.93103	2.11831e-47	26.9592	22.161	-1.12671	7.64645e-31
g3561	42.7089	9.81586	-2.09365	5.38259e-75	43.4237	8.67588	-0.778994	4.34814e-24
g3571	26.1979	16.2149	-1.54491	7.98521e-117	20.4425	12.2561	-0.774875	1.4876e-90
g3607	82.8489	66.3785	-1.23027	6.01672e-57	80.956	57.434	-1.23467	4.2882e-37
g3608	33.9158	18.7472	-0.937734	4.33163e-83	29.698	16.9818	-1.70945	1.66716e-83
g3668	56.4343	41.9583	-5.67851	2.15662e-70	53.3033	32.3701	-0.930988	2.81092e-27
g3680	12.9245	7.2774	-2.04078	5.08987e-62	8.22625	4.21618	-1.09252	3.86171e-38
g3689	36.6206	8.29255	-0.75657	1.93374e-81	27.9226	7.91482	-1.02925	0
g3794	25.1289	18.2172	-1.59126	1.90904e-51	19.3176	15.5493	-0.385529	6.60324e-24
g3798	31.7952	23.4324	-2.05767	0	29.6579	13.214	-1.13995	0
g3799	257.87	144.672	-1.913	6.78137e-55	223.702	105.289	-1.20383	3.64208e-53
g3889	2.34545	1.45508	-2.60606	0	2.4828	1.20659	-1.91005	2.22536e-79
g3953	5.71754	3.48638	-0.99867	2.56912e-47	4.33656	2.27904	-2.20178	2.70361e-36
g3987	72.6883	61.101	-0.851149	3.27821e-55	60.7205	51.6078	-1.07606	1.29321e-109
g4018	32.3045	22.5101	-2.57527	8.12127e-258	24.698	20.9037	-1.86874	8.09048e-25
g4019	43.8192	35.2055	-1.19499	1.75373e-47	41.7806	29.1022	-0.787222	3.98429e-40
g4074	5.09001	2.81865	-1.23735	3.67302e-60	5.0843	2.92513	-0.819562	5.05871e-40
g4110	19.4455	15.4106	-0.587348	0	16.4478	10.434	-1.02397	3.57059e-64
g4112	115.824	71.9503	-1.27492	1.14105e-43	109.589	56.6727	-0.849384	6.13471e-28
g4123	6.19468	1.37922	-0.95383	1.39856e-67	8.64051	2.51441	-1.08251	1.17272e-23
g4242	50.1305	26.1681	-1.44102	6.87535e-69	44.0634	17.277	-1.52358	1.4723e-105
g4250	3006.29	2698.88	-1.00933	1.74908e-84	2739.95	2076.08	-3.43046	8.91161e-94
g4365	6297.04	3833.1	-1.75038	3.60921e-105	6680.72	3268.19	-1.35873	1.62024e-74
g4409	15.1212	6.22762	-2.00363	5.33722e-94	11.5708	5.13351	-1.33655	1.32182e-40
g4426	23.2618	24.7282	-1.40992	1.95807e-76	21.5449	17.0444	-2.07376	1.78515e-126
g4448	10.0309	2.93176	-2.79791	2.95074e-77	8.11838	3.15449	-0.988887	2.63989e-163
g4521	14.9564	9.07319	-1.77863	6.51888e-49	11.9594	7.479	-0.74287	2.81248e-46
g4562	20.8596	20.8837	-1.55525	2.19314e-44	19.1965	13.3412	-0.999392	4.21322e-39
g4567	3.39045	1.87817	-1.31948	1.23734e-73	2.71312	0.676529	-1.62168	9.16379e-256
g4568	0.7134	0.239228	-1.92645	9.51004e-107	0.639468	0.20439	-1.96275	4.6047e-126
g4578	0.446885	0.149599	-2.44408	1.51302e-50	0.584181	0.123068	-2.04807	4.75617e-56
g4664	4.81107	1.45621	-2.30955	3.47687e-150	5.51014	2.71161	-1.02556	6.13176e-72
g469	32.702	24.7636	-1.88487	4.0224e-96	26.4016	19.6702	-0.721485	5.1022e-28
g4696	19.6343	11.6493	-1.47732	6.54784e-68	22.0504	13.4289	-2.28775	7.41236e-227
g471	62.6354	48.5942	-2.26995	4.69999e-203	56.9569	45.6796	-0.839805	7.61025e-24
g4741	8.69173	3.42663	-1.25252	1.81898e-224	5.85017	2.81971	-1.44856	3.75252e-36
g4788	31.3719	15.4777	-2.12282	1.08205e-71	28.7588	11.804	-0.99033	2.77511e-31
g4790	132.062	56.0376	-6.57861	3.36987e-160	113.242	47.1537	-1.13577	6.68503e-37
g4812	27.7755	26.9888	-5.00036	4.94815e-71	27.83	20.4452	-0.751475	1.67018e-26
g4868	4502.75	3827.57	-1.56634	2.37515e-61	4397.41	3246.21	-1.88843	9.30742e-30
g4899	20.6504	8.15459	-1.21538	3.04151e-82	22.1759	6.05901	-3.13001	2.68072e-33
g4906	24.3525	21.0316	-1.04321	7.16933e-86	24.0733	19.2103	-1.23572	2.74976e-177
g4912	82.2165	54.7318	-1.25793	1.74991e-69	94.8805	45.9661	-0.933506	4.15116e-70
g4919	11.627	9.68222	-1.87832	3.5401e-88	10.0309	8.40788	-1.182	3.24894e-46
g4932	11.6973	9.03849	-1.10285	1.43213e-71	11.0079	6.1947	-1.69249	2.95737e-86
g4935	50.7554	47.0015	-0.730111	4.8167e-201	49.6234	40.6997	-1.8779	8.48724e-63
g4948	51.1714	32.1951	-2.33358	6.2327e-151	40.6263	28.8382	-1.58352	2.28458e-36
g4950	46.5997	38.3969	-1.44933	5.08458e-105	39.8042	33.8766	-1.63645	1.08677e-32
g5028	21.3996	16.9169	-1.12118	3.33527e-98	23.241	13.131	-0.857356	1.02447e-24
g5043	39.0203	39.2396	-1.41293	1.40665e-74	39.0115	32.1636	-1.45709	1.5411e-78
g5051	33.9646	30.7344	-1.39577	2.02702e-60	30.1131	25.1822	-1.24551	1.36815e-163
g5123	72.5715	67.2953	-1.2002	4.24715e-70	58.457	49.5579	-1.16753	2.62801e-28
g5264	10.9904	4.31016	-1.22425	5.38043e-46	7.83957	4.17963	-0.968529	1.55161e-29
g5267	43.1257	46.7116	-1.86829	7.79334e-72	36.1153	33.1952	-2.6798	9.69161e-183
g5270	109.775	102.403	-1.32017	1.61791e-57	92.4858	81.4079	-1.11327	2.71397e-28
g5333	17.9164	13.9779	-1.43449	2.02253e-75	20.7416	12.3	-0.844247	3.24764e-71
g5414	139.363	123.23	-1.32326	2.1093e-118	123.949	106.264	-0.873024	1.28869e-71
g5475	14.4323	7.83739	-2.41897	8.97469e-60	14.2985	5.85933	-1.28442	1.25265e-42
g5559	2.92731	2.0373	-1.62853	2.6842e-59	3.45272	2.13507	-1.19551	5.60427e-30
g556	13420.8	7750.11	-1.17088	1.33227e-50	12540.7	6291.35	-1.40696	2.29792e-153
g5571	178.584	141.756	-1.75175	1.22565e-48	147.341	105.064	-0.764811	3.16188e-33
g5602	27.8256	25.7684	-3.37296	1.10478e-47	31.5837	21.5169	-1.09826	9.7643e-42
g5645	2.69367	0.305263	-0.818465	8.92909e-50	1.4113	0.0452943	-1.1847	1.06697e-93
g5676	58.3886	16.579	-2.9553	2.06212e-98	56.7114	11.7558	-0.581113	2.36631e-30
g568	29.1753	27.9996	-1.67025	1.91939e-62	26.8235	19.8512	-0.644421	1.728e-22
g5681	92.76	61.9292	-0.831952	0	113.313	64.7496	-1.24062	4.14321e-32
g5690	50.6705	48.6252	-1.78232	6.22447e-71	54.7369	38.8848	-1.9031	4.99684e-123
g5765	25.9948	11.7136	-1.57384	4.14152e-65	31.1156	12.3118	-1.05973	4.31831e-45
g5768	3.48025	0.520065	-0.938206	2.97115e-111	4.20778	0.41712	-0.969099	1.32842e-70
g5838	47.3928	38.7677	-0.930807	3.9339e-81	44.3641	32.2306	-0.718386	1.97255e-30
g5927	43.8263	26.1124	-1.43879	1.13408e-69	45.3901	22.6385	-0.943505	2.17811e-111
g5932	5691.25	3811.34	-0.884953	3.2396e-79	5372.2	3101.32	-0.884952	8.48108e-28
g5939	37.8191	35.5394	-3.50003	0	38.2858	28.7683	-1.02152	2.87899e-63
g5945	6378.51	4795.55	-1.69375	4.44013e-50	5751.95	3592.61	-1.1227	4.8469e-43
g6014	4.91803	0.78357	-1.8587	7.10515e-53	6.50929	1.50934	-2.49457	6.19096e-176
g6054	10.9423	10.385	-2.06695	2.11671e-133	8.14942	6.95664	-1.30372	1.51908e-121
g6063	6.79291	3.41005	-2.29661	2.01925e-57	5.52691	3.38499	-0.707837	0
g6127	111.892	96.0622	-1.78241	1.51365e-105	104.28	81.5076	-1.90223	8.90987e-26
g6128	6.53732	6.06422	-0.859579	1.2999e-155	7.09548	5.59372	-1.00454	1.2668e-27
g6157	34.5197	22.8895	-1.35141	4.52103e-88	32.9769	17.1858	-0.604728	4.91629e-27
g6159	72.708	43.7459	-1.05107	0	63.1781	40.6618	-1.00882	4.33683e-87
g6185	42.9842	30.4876	-1.74033	2.37607e-75	43.5381	25.3016	-1.05585	2.189e-27
g6191	2.34215	0.317321	-2.5465	2.26523e-202	2.04493	0.314801	-1.33059	4.41892e-30
g6209	3824.9	2688.64	-2.59635	6.84103e-194	3583.58	1949.39	-1.1695	3.77045e-147
g6215	3893.59	2255.22	-1.57405	7.35693e-53	4116.59	1903.43	-1.47064	2.6833e-93
g631	47.1426	36.5621	-1.77725	4.12242e-137	44.237	27.766	-1.66615	3.33405e-42
g635	191.492	183.898	-1.30769	4.4953e-57	165.894	129.605	-1.32812	1.15061e-38
g6406	39.7446	31.8714	-1.34656	5,75852254016335e-312	32.8616	21.8637	-1.31765	2.15873e-147
g6418	4.69763	2.34547	-4.43808	2.90156e-254	3.23574	1.15991	-2.3461	1.10791e-51
g6447	9.09213	6.0244	-2.16768	7.39999e-49	6.57946	4.55701	-0.562101	5.71941e-24
g6463	14.8848	7.95273	-2.11214	6.68266e-122	13.2268	8.10029	-0.811186	9.0767e-30
g6471	27.3529	19.3898	-2.3787	1.77836e-89	21.8397	17.5876	-1.29297	3.42282e-41
g6509	13.613	3.26186	-4.7502	5.48918e-173	10.6599	5.00937	-0.88546	2.35794e-51
g6517	12.2735	0.205319	-1.68902	6.03699e-123	8.71541	0.428784	-3.42704	1.51884e-109
g6535	62.8772	39.5648	-1.38038	4.26814e-70	59.9526	39.1536	-0.844667	2.96063e-289
g6544	6.9364	6.71476	-1.02047	2.92906e-55	6.36439	4.8364	-2.27151	3.13528e-124
g656	37.1323	34.9592	-3.24438	7.61218e-268	30.9138	24.4288	-0.605934	8.74389e-33
g6560	58.3489	41.2473	-1.61837	0	45.7064	29.0785	-0.674986	1.61601e-35
g6568	32.2874	28.1757	-1.26739	1.39026e-54	25.5958	20.7633	-0.82155	8.83627e-24
g6609	898.172	795.718	-2.07781	6.93901e-152	869	657.8	-1.09517	1.48898e-36
g6623	41.4583	21.1657	-2.01897	2.16368e-133	33.1123	16.3673	-0.905085	0
g6639	20.5836	8.32009	-1.55486	3.86575e-103	12.1271	3.69663	-2.15762	5.4185e-26
g6689	328.558	165.38	-2.83222	2.83239e-299	278.877	151.812	-1.38146	2.67833e-26
g6692	26.0062	22.2709	-2.32566	2.9343e-134	25.4525	20.7211	-3.69432	1.30087e-29
g6693	99.1851	57.1704	-1.48458	2.09187e-98	77.8164	57.8102	-2.92776	5.80716e-292
g6704	105.233	85.3215	-1.50527	5.28969e-81	100.11	58.9357	-1.43033	2.97445e-40
g673	29.2963	11.8138	-1.10737	1.20985e-54	30.6542	8.5374	-3.96014	1.83614e-118
g675	3.42122	0.661826	-0.925828	6.15383e-44	1.65478	0.228342	-1.67685	7.56499e-54
g6757	37.9534	6.00688	-1.97104	9.57143e-59	51.7831	7.42709	-0.695981	1.29957e-29
g6759	5.03255	0.738263	-1.60975	1.69144e-57	7.04084	0.844977	-0.785463	4.34828e-27
g6760	5.76234	1.06107	-2.8324	8.03668e-59	7.71459	0.624396	-0.663709	7.18092e-27
g6762	46.5434	9.88936	-1.20346	2.01191e-154	48.9816	6.50033	-2.78308	2.43955e-29
g6765	10.6449	4.74975	-1.6244	1.27764e-134	8.08947	2.6879	-1.62381	7.40255e-61
g6773	2930.12	1508.66	-1.18597	1.38648e-85	2694.14	1218.75	-0.69763	2.27934e-37
g6803	22.7013	4.09175	-2.18325	4.72316e-246	14.2795	3.85043	-1.37177	1.21639e-30
g6804	8.06586	2.80965	-3.17492	1.32658e-50	10.3494	2.82568	-1.10934	1.24278e-42
g6806	3.67387	1.37128	-1.48173	2.42191e-108	6.06517	0.271315	-0.802269	1.18083e-134
g6807	3.07814	0.756731	-1.27488	4.21838e-61	1.65181	0.37989	-1.11456	8.83917e-80
g6808	4.841	1.02462	-4.56017	0	7.60877	1.11855	-1.67259	1.92432e-60
g6821	5.55113	5.02941	-1.99599	1.10607e-175	5.13475	3.89951	-1.62811	4.69034e-34
g6837	56.709	46.8424	-1.25704	1.82763e-50	46.8229	37.7582	-1.40439	6.65981e-54
g6857	10.8975	0.599357	-2.13309	2.07919e-202	6.14333	0.11057	-1.107	1.73375e-38
g6939	84.3756	49.0358	-2.99101	9.75084e-285	72.6742	45.2951	-3.21141	1.20421e-122
g6955	78.4994	16.0939	-1.38352	1.41459e-52	76.5093	15.0929	-1.1364	3.76691e-32
g6958	59.4851	65.9068	-4.49579	0	58.235	51.9501	-1.27408	2.11938e-70
g6994	36.5306	21.2986	-1.73219	5.02848e-43	28.3431	19.9575	-0.731886	1.21796e-37
g6997	1.4278	0.189483	-1.75848	5.24205e-61	1.88294	0.0990875	-1.07388	7.16915e-23
g7021	11.1036	7.20248	-2.69392	1.03133e-307	6.79849	3.69508	-1.12398	1.36057e-33
g7056	22.0749	17.7934	-1.31058	6.68033e-63	17.7779	12.1783	-0.889486	2.6302e-94
g7072	42.449	26.3011	-2.28574	1.88506e-88	36.8547	21.9846	-0.929932	0
g7101	13.8767	11.5846	-1.25297	3.60987e-53	12.2294	9.82377	-1.01532	4.28173e-28
g7125	16.0178	10.6841	-4.79905	7.21536e-69	14.7668	9.94701	-1.42431	5.48761e-84
g7139	19.8828	8.74964	-1.70021	9.49621e-43	15.5692	8.61052	-1.32666	4.6348e-35
g7144	50.9854	45.1191	-1.42307	2.42997e-127	50.0913	31.8476	-1.71508	7.74218e-59
g7149	44.9778	33.5181	-3.29807	0	37.8088	25.8651	-0.995035	5.83689e-29
g7169	13.0446	8.53781	-1.11937	9.0759e-53	11.0259	8.34212	-0.858739	3.51214e-28
g7189	13.8384	8.17152	-2.36414	1.52528e-72	10.8506	8.00693	-1.70458	5.11077e-108
g7262	20.3821	15.2809	-3.5421	3.57469e-108	17.5367	13.0562	-1.31262	1.76977e-36
g7286	11.45	8.56235	-2.16314	5.88341e-85	9.20267	6.74348	-5.85401	5.19666e-75
g7299	115.514	89.0269	-2.66344	5.64713e-141	99.6969	69.2323	-0.972806	5.50275e-23
g7366	8559.76	4136.71	-1.7389	6.34121e-110	7413.67	3330.38	-0.705019	4.9245e-37
g7376	29.7981	15.2468	-0.920487	3.36072e-50	19.2118	11.7635	-0.989484	2.81623e-49
g7401	1.82806	0.474559	-1.74483	2.04641e-201	3.446	0.0741279	-1.1796	2.99691e-53
g7410	5.23099	1.53329	-1.7403	7.32438e-106	6.15087	0.644882	-0.956007	1.00987e-34
g7411	13.6345	5.47999	-0.773533	1.68563e-44	13.9189	7.31068	-0.86861	1.45109e-27
g7412	27.5469	0.648968	-0.848351	3.13744e-47	28.7933	1.87941	-1.15287	3.91493e-73
g7415	12.2759	2.08815	-3.34014	5.5198e-53	8.90607	1.56836	-1.25625	7.0515e-48
g7416	3.83008	0.28981	-1.06819	7.98481e-52	4.3098	0.335231	-0.651733	1.03842e-44
g7428	6.34429	2.23336	-2.95736	2.09584e-50	8.73851	1.61099	-1.33408	1.37332e-79
g7429	7.79453	3.8875	-4.51166	7.16399e-80	7.65262	4.61903	-1.72134	1.56011e-105
g7430	11.4953	0.379044	-1.12809	4.51518e-54	12.9786	0.545791	-1.19763	2.7027e-209
g7436	45.2691	7.64173	-1.74721	1.03086e-132	55.4089	6.69003	-2.49175	1.16311e-39
g746	13.9291	7.07788	-1.3684	4.95304e-49	9.20685	4.5873	-1.9979	3.13397e-99
g7486	28.0475	24.8855	-1.29696	2.4719e-88	23.5719	21.3529	-2.09707	1.74077e-37
g7605	84.6547	52.6387	-1.31524	9.09078e-88	70.7565	40.7795	-2.67417	6.06674e-58
g7608	125.032	96.6164	-1.15257	1.47044e-61	114.734	73.1977	-1.02841	6.45682e-74
g7617	67.8493	63.82	-1.28791	8.65919e-68	59.7878	45.3481	-1.36096	2.13244e-84
g7635	1.83657	0.578735	-0.999557	2.39889e-68	1.78521	0.333463	-3.48088	6.51774e-74
g7676	44.6315	41.5434	-1.01579	0	34.8465	29.0765	-4.43815	8.07497e-31
g7693	5.25714	1.71994	-6.39128	1.25078e-71	2.3978	0.62246	-0.780709	1.22529e-23
g7724	161.703	178.74	-1.48862	7.89449e-69	152.034	135.473	-2.42542	6.39825e-48
g775	81.6978	41.425	-1.29521	1.27094e-194	56.9428	40.7527	-2.5319	1.83932e-48
g7769	19.5648	13.1697	-1.32777	1.27516e-61	16.5607	7.82982	-5.10481	5.80289e-109
g7816	23.8364	21.5233	-1.19503	1.13091e-65	24.3798	19.0379	-6.12219	2.57018e-26
g7821	94.4282	98.4168	-2.11684	1.36949e-129	110.831	83.0023	-2.17348	4.97763e-24
g787	11.2987	7.32279	-2.07375	4.79076e-168	10.5515	5.02018	-0.610657	7.8445e-40
g7933	18.9354	14.2998	-1.99365	7.38203e-53	23.8774	10.4494	-0.836247	2.79279e-281
g7976	3265.73	2470.63	-1.39081	7.63669e-63	3283.76	2106.53	-2.14164	4.70963e-36
g7980	21.5988	17.1648	-2.60042	2.91701e-133	16.9288	13.0838	-0.519993	3.75219e-42
g7981	36.2396	31.573	-1.39401	3.75997e-78	31.3944	23.8894	-1.63585	3.11696e-84
g7983	3267.87	2176.89	-1.40302	3.36371e-65	3193.61	1891.6	-1.09388	2.45665e-32
g8076	22.1245	10.745	-1.8997	0	20.3062	8.22342	-4.73253	4.72244e-82
g8079	13.1496	11.6184	-1.5019	2.63957e-85	12.151	9.16096	-0.727948	2.08821e-46
g8081	30.0073	22.9921	-1.57852	8.10011e-43	23.9428	18.5633	-0.757053	6.52628e-87
g8106	25.7124	24.4591	-5.93205	2,16273916410094e-312	25.2129	19.1465	-0.784366	3.62904e-53
g8123	144.623	136.343	-1.45589	5.83098e-79	151.345	120.864	-0.911973	7.1442e-304
g813	43.0837	31.8888	-0.979161	5.30961e-46	35.2801	22.4991	-0.850542	3.88141e-53
g8145	82.982	66.4149	-2.34337	1.32278e-136	89.9381	42.064	-0.659449	2.79289e-24
g815	18.6465	12.7839	-1.56477	5.33454e-45	15.2954	6.51948	-0.784397	4.0785e-108
g8194	11.5219	8.29968	-1.47699	3.0743e-81	9.01116	6.18207	-4.02747	4.26117e-51
g8233	0.622871	0.236353	-1.00882	4.11063e-66	0.324298	0.129793	-0.797255	1.39155e-33
g8236	11.8818	10.4206	-1.77677	4.72931e-129	10.6338	8.76118	-0.852874	1.39062e-72
g8246	18.1507	5.5876	-1.40172	6.75194e-100	13.4692	4.22131	-2.59553	2.29297e-52
g8260	18.0404	12.1613	-1.21859	2.1446e-105	17.8572	9.43567	-1.57558	2.42019e-45
g8269	13.2891	11.669	-2.26219	5.67276e-233	15.6929	10.2078	-4.66676	3.06918e-103
g8271	5.80809	3.30256	-1.20723	6.25138e-58	5.64321	2.24615	-5.36782	4.00027e-308
g8291	9.32786	3.88079	-1.36287	3.00177e-61	8.47544	1.67548	-0.986015	1.03054e-85
g8349	52.4748	47.5996	-2.17399	6.15774e-114	42.5099	33.9759	-0.965975	1.03327e-36
g8372	38.7169	36.0831	-1.937	3.80103e-73	32.2204	28.1951	-0.780426	1.12078e-31
g8374	6827.28	3891.42	-1.66058	1.84354e-47	6201.32	3282.72	-1.19324	0
g8391	88.5231	71.2861	-1.44537	2.65836e-102	105.694	54.5679	-0.84621	1.9842e-22
g8392	1053.26	1122.55	-2.28274	1.17568e-87	999.213	919.262	-0.816467	1.13561e-43
g8396	42.3025	8.1125	-1.58534	3.21183e-59	31.364	8.45412	-0.886991	1.94638e-141
g8398	45.0487	43.964	-1.54812	5.79144e-154	34.2357	28.2384	-1.37399	8.70327e-62
g8419	85.82	39.5115	-1.52929	5.71192e-68	75.2498	38.2676	-0.663944	3.26078e-24
g8459	23.8477	0.23347	-2.01655	6.76187e-198	30.6705	0.549973	-1.98389	1.52424e-49
g8531	3191.25	2892.46	-1.38444	0	3276.91	2208.82	-1.27517	8.54022e-30
g8544	18.6459	14.9795	-1.33781	1.40508e-45	14.8405	9.66351	-3.05063	4.55321e-69
g8598	24.1492	13.2133	-1.97538	2.95315e-123	23.3801	12.1892	-0.783077	0
g8687	62.5282	27.4402	-0.970227	2.86386e-55	47.8665	20.0444	-2.67527	1.22994e-82
g873	13.5514	8.20947	-2.12787	1.98933e-94	10.6652	5.8512	-1.76517	9.12738e-48
g8738	11.8177	9.11848	-2.23601	1.05863e-130	14.6743	10.086	-1.44797	0
g8747	17.9106	14.7253	-1.50786	8.5962e-97	15.5555	11.9904	-0.905893	5.66678e-24
g8794	124.882	90.8479	-4.05961	6.44177e-104	106.268	74.6991	-1.08635	1.29007e-72
g8805	21.4752	18.9646	-2.60155	7.00227e-121	18.5684	12.645	-1.84612	1.01385e-72
g8858	26.8605	13.025	-4.31679	2.8598e-69	19.9113	9.97348	-1.07934	1.10407e-30
g8866	136.223	137.491	-1.64685	6.51523e-97	132.716	119.332	-1.6051	3.36077e-117
g8902	15.9516	1.73086	-1.32065	3.2801e-73	10.7679	1.69603	-2.76133	3.78605e-32
g8905	2.51569	1.34498	-2.15375	7.56987e-88	2.15856	0.759449	-1.88735	5.07631e-42
g8925	146.42	88.2523	-2.59024	1.04643e-80	121.918	88.8584	-1.8778	2.27295e-24
g8967	13.7464	11.8397	-1.84324	8.3282e-76	11.8858	10.4389	-1.03374	2.89544e-38
g8983	10.1893	3.0177	-1.21931	3.24081e-52	7.27596	1.7747	-0.631263	2.51262e-28
g8995	12.9268	8.64001	-1.75106	3.99498e-98	9.75863	5.66891	-4.74904	4.24025e-35
g9164	59.5925	31.4906	-1.86023	1.01908e-58	52.3041	26.6662	-1.29806	5.11088e-28
g9186	8.36823	5.06943	-1.51227	4.67603e-88	10.0759	3.89453	-0.909275	1.57007e-23
g9189	4.61458	0.757043	-2.46567	2.08543e-69	3.24869	1.43091	-2.02878	1.59672e-90
g9261	24.4932	7.47466	-2.27999	8.63406e-79	23.7736	4.06495	-1.22874	4.30079e-38
g9269	5.69461	3.25677	-1.81277	8.43802e-95	4.69894	2.45883	-1.13347	2.46338e-39
g9281	13.3525	9.93197	-1.39592	4.45505e-92	11.7797	7.90524	-1.89329	0
g9299	12.0704	5.14602	-1.82878	2.52223e-156	8.9099	3.55844	-0.691988	1.82883e-28
g9397	0.685082	0.0661422	-0.971867	5.73232e-83	1.1808	0	-2.24223	4.92084e-40
g9425	30.601	32.4613	-2.54886	7.60176e-140	33.2172	25.73	-1.30326	2.09947e-81
g9447	7.8255	3.17157	-3.81785	1.76369e-207	5.01559	2.12565	-0.854543	2.90712e-37
g9484	1919.42	1332.24	-1.65279	3.30377e-48	1836.09	1051.38	-1.08377	4.70681e-56
g9509	9.19246	5.7387	-1.41884	4.03395e-71	7.38467	5.33261	-0.893391	9.05073e-23
g9523	25.698	27.006	-1.14738	9.26197e-74	28.512	21.5423	-0.94252	3.43677e-53
g9528	21.097	15.6193	-3.16071	0	25.9639	15.7705	-1.32049	8.41564e-44
g9547	22.3699	2.01787	-2.87375	4.54384e-49	14.1213	1.73332	-0.946161	9.11717e-32
g9549	20.9932	0.938403	-2.39338	1.60092e-130	14.7378	0.954148	-0.86001	8.79808e-38
g9554	56.574	24.7082	-0.69106	9.72555e-84	52.165	18.961	-1.07532	2.10337e-39
g956	1.02974	0.211766	-1.03772	6.21977e-148	0.736227	0.196337	-2.06371	8.74587e-25
g9592	8.18537	5.86025	-1.26857	9.09178e-47	7.54446	4.02367	-1.03803	0
g9622	51.1303	22.9275	-4.22017	1.03179e-109	43.4598	20.463	-2.12288	9.88315e-50
g9650	1494.02	973.666	-1.60973	8.50183e-73	1382.15	816.207	-1.02618	1.37423e-25
g9660	3.28187	2.63725	-2.09394	3.00077e-202	2.82341	1.74371	-0.724221	2.10078e-28
g9661	41.9515	25.6981	-0.743433	3.27002e-134	37.1246	16.4254	-1.01763	2.43349e-26
g9673	17.7821	10.5967	-1.03841	3.11026e-107	13.1114	7.24983	-1.14093	1.60596e-58
g9711	26.2036	20.7606	-1.22426	1.4652e-45	19.2578	16.6256	-1.6226	1.34622e-85
g9725	24.0187	15.4119	-1.5182	7.26504e-43	20.9651	10.3529	-2.21635	1.7035e-24
g973	48.8423	36.8028	-1.05254	0	39.0223	33.3892	-1.5308	1.32893e-67
g9790	17.5732	10.7646	-1.25925	5.35457e-105	19.088	11.0127	-1.83773	5.15501e-107
g9861	9.87915	4.15042	-1.19681	1.35592e-68	15.7544	6.57425	-2.58982	8.06708e-178
g9881	13.4981	7.78895	-1.96073	2.38909e-103	12.1549	7.18366	-1.78182	2.46128e-125
g9891	54.5467	58.5727	-0.874607	2.41451e-45	46.0501	40.8521	-2.34836	2.7304e-96
g9896	52.34	45.8955	-1.75033	1.69007e-67	59.4765	37.3234	-4.64452	7.05472e-238
g9919	26.3411	7.923	-1.47463	0	19.9788	4.65467	-0.660613	3.19941e-157
g999	46.9712	40.0686	-0.760045	5.92871e-103	50.0007	39.7656	-0.617847	5.06386e-23
g9998	32.1668	23.0143	-1.43277	1.65312e-52	28.0228	17.9514	-2.24828	3.9636e-25
