# Supplementary material for: Genome-Wide Role of HSF1 in Transcriptional Regulation of Desiccation Tolerance in the Anhydrobiotic Cell Line, Pv11
Source: Int J Mol Sci. 2021 May 28;22(11):5798. doi: 10.3390/ijms22115798 (PMC8197945; doi:10.3390/ijms22115798)
Supplement: Supplementary file 1 [file ijms-22-05798-s001.zip › Data S7. GO enrichment analysis in Figure S6.xls]

## Sheet: upregulated
Gene id	GO id	Description	GeneRatio	BgRatio	p-value	adjudted p-value	q-value	geneID	Count	Pfam.y	Interpro	Pathway
g10014	GO:0004252	serine-type endopeptidase activity	13/377	319/10666	0.338966311430989	0.893200240639024	0.865421285786614	g10014/g11131/g12495/g14565/g16435/g17541/g1997/g2833/g305/g3709/g4431/g7957/g8746	13	CDD: cd00064, FU, 3.61469E-11 (644:690), cd00064, FU, 1.40809E-10 (691:738); cd04059, Peptidases_S8_Protein_convertases_Kexins_Furin..., 1.84385E-173 (65:361);Gene3D: G3DSA:2.10.220.10, 2.0E-5 (596:659), G3DSA:2.10.220.10, 1.0E-13 (660:696), G3DSA:2.10.220.10, 2.3E-11 (697:766); G3DSA:2.60.120.260, 3.1E-42 (400:545); G3DSA:3.40.50.200, 8.2E-72 (55:399);MobiDBLite: consensus disorder prediction (1…	IPR000209: Peptidase S8/S53 domain (98:387);IPR002884: Proprotein convertase, P (448:536);IPR006212: Furin-like repeat (641:683, 686:733);IPR008979: Galactose-binding-like domain superfamily (395:543, 400:545);IPR009030: Growth factor receptor cysteine-rich domain superfamily (644:737);IPR015500: Peptidase S8, subtilisin-related (98:117, 142:155, 324:340);IPR022398: Peptidase S8, subtilisin, His-…	*
g10014	GO:0006508	proteolysis	19/377	615/10666	0.762330145806353	0.965252558718836	0.93523274229935	g10014/g10510/g11131/g11486/g12495/g14565/g14817/g15870/g16435/g17541/g1853/g1997/g2833/g305/g3709/g4431/g5982/g7957/g8746	19	CDD: cd00064, FU, 3.61469E-11 (644:690), cd00064, FU, 1.40809E-10 (691:738); cd04059, Peptidases_S8_Protein_convertases_Kexins_Furin..., 1.84385E-173 (65:361);Gene3D: G3DSA:2.10.220.10, 2.0E-5 (596:659), G3DSA:2.10.220.10, 1.0E-13 (660:696), G3DSA:2.10.220.10, 2.3E-11 (697:766); G3DSA:2.60.120.260, 3.1E-42 (400:545); G3DSA:3.40.50.200, 8.2E-72 (55:399);MobiDBLite: consensus disorder prediction (1…	IPR000209: Peptidase S8/S53 domain (98:387);IPR002884: Proprotein convertase, P (448:536);IPR006212: Furin-like repeat (641:683, 686:733);IPR008979: Galactose-binding-like domain superfamily (395:543, 400:545);IPR009030: Growth factor receptor cysteine-rich domain superfamily (644:737);IPR015500: Peptidase S8, subtilisin-related (98:117, 142:155, 324:340);IPR022398: Peptidase S8, subtilisin, His-…	*
g10016	NA	NA	NA	NA	NA	NA	NA	NA	NA	Gene3D: G3DSA:3.30.70.850, 2.0E-9 (134:174);Pfam: PF16470, Peptidase S8 pro-domain, 4.8E-6 (146:173);SUPERFAMILY: SSF54897, 2.89E-7 (143:173)	IPR009020: Protease propeptides/proteinase inhibitor I9 (143:173);IPR032815: Peptidase S8, pro-domain (146:173)	*
g10045	NA	NA	NA	NA	NA	NA	NA	NA	NA	CDD: cd06168, LSMD1, 2.19421E-26 (29:98);Gene3D: G3DSA:2.30.30.100, 1.9E-11 (24:100);PANTHER: PTHR10701, 5.4E-28 (18:100); PTHR10701:SF5, 5.4E-28 (18:100);Pfam: PF01423, LSM domain, 3.2E-9 (31:95);SMART: SM00651, 2.4E-6 (30:97);SUPERFAMILY: SSF50182, 8.05E-14 (30:99)	IPR001163: LSM domain, eukaryotic/archaea-type (30:97, 31:95);IPR010920: LSM domain superfamily (30:99);IPR034110: LSM domain containing 1 (18:100, 29:98)	Reactome: R-HSA-6811440
g10099	GO:0006886	intracellular protein transport	4/377	68/10666	0.219293187595934	0.893200240639024	0.865421285786614	g10099/g13041/g1978/g2532	4	CDD: cd08384, C2B_Rabphilin_Doc2, 1.84759E-69 (469:600);Gene3D: G3DSA:2.60.40.150, 1.6E-24 (319:455), G3DSA:2.60.40.150, 7.9E-37 (456:605);MobiDBLite: consensus disorder prediction (139:203, 249:273);PANTHER: PTHR10024, 7.8E-96 (26:156, 221:602); PTHR10024:SF257, 7.8E-96 (26:156, 221:602);Pfam: PF00168, C2 domain, 2.8E-17 (341:447), PF00168, C2 domain, 5.3E-19 (483:584); PF02318, FYVE-type zinc f…	IPR000008: C2 domain (340:432, 340:447, 341:447, 482:583, 483:570, 483:584, 498:510, 526:539, 550:558);IPR001565: Synaptotagmin (470:485, 485:498, 541:556, 561:571);IPR010911: Rab-binding domain (6:131);IPR011011: Zinc finger, FYVE/PHD-type (23:135);IPR017455: Zinc finger, FYVE-related (54:119);IPR030541: Rabphilin-1 (26:156, 221:602);IPR035892: C2 domain superfamily (319:455, 322:455, 456:605, 4…	*
g10099	GO:0006887	exocytosis	1/377	10/10666	0.302332164998726	0.893200240639024	0.865421285786614	g10099	1	CDD: cd08384, C2B_Rabphilin_Doc2, 1.84759E-69 (469:600);Gene3D: G3DSA:2.60.40.150, 1.6E-24 (319:455), G3DSA:2.60.40.150, 7.9E-37 (456:605);MobiDBLite: consensus disorder prediction (139:203, 249:273);PANTHER: PTHR10024, 7.8E-96 (26:156, 221:602); PTHR10024:SF257, 7.8E-96 (26:156, 221:602);Pfam: PF00168, C2 domain, 2.8E-17 (341:447), PF00168, C2 domain, 5.3E-19 (483:584); PF02318, FYVE-type zinc f…	IPR000008: C2 domain (340:432, 340:447, 341:447, 482:583, 483:570, 483:584, 498:510, 526:539, 550:558);IPR001565: Synaptotagmin (470:485, 485:498, 541:556, 561:571);IPR010911: Rab-binding domain (6:131);IPR011011: Zinc finger, FYVE/PHD-type (23:135);IPR017455: Zinc finger, FYVE-related (54:119);IPR030541: Rabphilin-1 (26:156, 221:602);IPR035892: C2 domain superfamily (319:455, 322:455, 456:605, 4…	*
g10099	GO:0016020	membrane	23/377	836/10666	0.919570678212146	0.993298276464878	0.962406224804488	g10099/g10342/g10503/g10958/g11648/g1186/g13301/g14265/g3138/g3228/g3525/g3840/g3901/g4946/g5038/g5356/g5897/g5901/g7207/g7297/g7905/g8563/g8775	23	CDD: cd08384, C2B_Rabphilin_Doc2, 1.84759E-69 (469:600);Gene3D: G3DSA:2.60.40.150, 1.6E-24 (319:455), G3DSA:2.60.40.150, 7.9E-37 (456:605);MobiDBLite: consensus disorder prediction (139:203, 249:273);PANTHER: PTHR10024, 7.8E-96 (26:156, 221:602); PTHR10024:SF257, 7.8E-96 (26:156, 221:602);Pfam: PF00168, C2 domain, 2.8E-17 (341:447), PF00168, C2 domain, 5.3E-19 (483:584); PF02318, FYVE-type zinc f…	IPR000008: C2 domain (340:432, 340:447, 341:447, 482:583, 483:570, 483:584, 498:510, 526:539, 550:558);IPR001565: Synaptotagmin (470:485, 485:498, 541:556, 561:571);IPR010911: Rab-binding domain (6:131);IPR011011: Zinc finger, FYVE/PHD-type (23:135);IPR017455: Zinc finger, FYVE-related (54:119);IPR030541: Rabphilin-1 (26:156, 221:602);IPR035892: C2 domain superfamily (319:455, 322:455, 456:605, 4…	*
g10151	GO:0007165	signal transduction	17/377	136/10666	5.75903029194509e-06	0.00101358933138234	0.000982066218205374	g10151/g11364/g11648/g11729/g12512/g14501/g1975/g2369/g3228/g3292/g3408/g3427/g3525/g3700/g3840/g5962/g8379	17	Coils (252:272);Gene3D: G3DSA:1.10.167.10, 2.8E-10 (139:187); G3DSA:1.10.196.10, 6.2E-12 (97:138), G3DSA:1.10.196.10, 5.4E-9 (188:225); G3DSA:3.10.20.90, 2.2E-13 (347:413), G3DSA:3.10.20.90, 1.4E-10 (418:483);MobiDBLite: consensus disorder prediction (54:76, 260:322, 564:604, 725:767);PANTHER: PTHR10845, 3.8E-128 (36:681, 773:836); PTHR10845:SF150, 3.8E-128 (36:681, 773:836);Pfam: PF00615, Regula…	IPR003109: GoLoco motif (656:678);IPR003116: Raf-like Ras-binding (344:415, 345:413, 345:415, 416:486);IPR016137: RGS domain (100:121, 122:140, 151:174, 193:212, 103:217, 103:219);IPR024066: RGS, subdomain 1 (188:225, 97:138);IPR029071: Ubiquitin-like domain superfamily (345:413, 403:488);IPR034484: Regulator of G-protein signalling Loco (36:681, 773:836);IPR036305: RGS domain superfamily (98:221)	Reactome: R-HSA-418594
g10151	GO:0005096	GTPase activator activity	2/377	26/10666	0.233839459343432	0.893200240639024	0.865421285786614	g10151/g6672	2	Coils (252:272);Gene3D: G3DSA:1.10.167.10, 2.8E-10 (139:187); G3DSA:1.10.196.10, 6.2E-12 (97:138), G3DSA:1.10.196.10, 5.4E-9 (188:225); G3DSA:3.10.20.90, 2.2E-13 (347:413), G3DSA:3.10.20.90, 1.4E-10 (418:483);MobiDBLite: consensus disorder prediction (54:76, 260:322, 564:604, 725:767);PANTHER: PTHR10845, 3.8E-128 (36:681, 773:836); PTHR10845:SF150, 3.8E-128 (36:681, 773:836);Pfam: PF00615, Regula…	IPR003109: GoLoco motif (656:678);IPR003116: Raf-like Ras-binding (344:415, 345:413, 345:415, 416:486);IPR016137: RGS domain (100:121, 122:140, 151:174, 193:212, 103:217, 103:219);IPR024066: RGS, subdomain 1 (188:225, 97:138);IPR029071: Ubiquitin-like domain superfamily (345:413, 403:488);IPR034484: Regulator of G-protein signalling Loco (36:681, 773:836);IPR036305: RGS domain superfamily (98:221)	Reactome: R-HSA-418594
g10151	GO:0007186	G protein-coupled receptor signaling pathway	3/377	141/10666	0.880153036211608	0.992414209099	0.961549652356687	g10151/g11147/g14265	3	Coils (252:272);Gene3D: G3DSA:1.10.167.10, 2.8E-10 (139:187); G3DSA:1.10.196.10, 6.2E-12 (97:138), G3DSA:1.10.196.10, 5.4E-9 (188:225); G3DSA:3.10.20.90, 2.2E-13 (347:413), G3DSA:3.10.20.90, 1.4E-10 (418:483);MobiDBLite: consensus disorder prediction (54:76, 260:322, 564:604, 725:767);PANTHER: PTHR10845, 3.8E-128 (36:681, 773:836); PTHR10845:SF150, 3.8E-128 (36:681, 773:836);Pfam: PF00615, Regula…	IPR003109: GoLoco motif (656:678);IPR003116: Raf-like Ras-binding (344:415, 345:413, 345:415, 416:486);IPR016137: RGS domain (100:121, 122:140, 151:174, 193:212, 103:217, 103:219);IPR024066: RGS, subdomain 1 (188:225, 97:138);IPR029071: Ubiquitin-like domain superfamily (345:413, 403:488);IPR034484: Regulator of G-protein signalling Loco (36:681, 773:836);IPR036305: RGS domain superfamily (98:221)	Reactome: R-HSA-418594
g10167	GO:0005634	nucleus	30/377	539/10666	0.00911450519422144	0.200519114272872	0.194282873876825	g10167/g10228/g11593/g11769/g1194/g13273/g13980/g14021/g14109/g14579/g15446/g1550/g1553/g1556/g15686/g15719/g16627/g17450/g17475/g17544/g2225/g3611/g5761/g7476/g8244/g8942/g9002/g9696/g9697/g9920	30	CDD: cd15489, PHD_SF, 9.65639E-4 (962:1009); cd15506, PHD1_KMT2A_like, 4.3417E-14 (876:907); cd15508, PHD3_KMT2A_like, 1.48494E-31 (1042:1098);Coils (741:761, 1709:1729);Gene3D: G3DSA:1.20.920.10, 3.0E-10 (1106:1278); G3DSA:2.170.270.10, 9.9E-63 (2258:3219); G3DSA:3.30.40.10, 2.6E-9 (868:969), G3DSA:3.30.40.10, 0.0096 (970:1017), G3DSA:3.30.40.10, 1.0E-12 (1035:1102), G3DSA:3.30.40.10, 0.0032 (13…	IPR001214: SET domain (3081:3197, 3081:3203, 3092:3196);IPR001628: Zinc finger, nuclear hormone receptor-type (404:505);IPR001841: Zinc finger, RING-type (1325:1388, 877:963, 966:1009);IPR001965: Zinc finger, PHD-type (1042:1099, 1384:1429, 876:964, 965:1010);IPR003616: Post-SET domain (3203:3219);IPR003888: FY-rich, N-terminal (1466:1523, 1472:1520, 1479:1524);IPR003889: FY-rich, C-terminal (286…	KEGG: 00310+2.1.1.43;Reactome: R-HSA-3214841, R-HSA-383280, R-HSA-8936459, R-HSA-3214841
g10167	GO:0005634	nucleus	30/377	539/10666	0.00911450519422144	0.200519114272872	0.194282873876825	g10167/g10228/g11593/g11769/g1194/g13273/g13980/g14021/g14109/g14579/g15446/g1550/g1553/g1556/g15686/g15719/g16627/g17450/g17475/g17544/g2225/g3611/g5761/g7476/g8244/g8942/g9002/g9696/g9697/g9920	30	CDD: cd15489, PHD_SF, 9.65639E-4 (962:1009); cd15506, PHD1_KMT2A_like, 4.3417E-14 (876:907); cd15508, PHD3_KMT2A_like, 1.48494E-31 (1042:1098);Coils (741:761, 1709:1729);Gene3D: G3DSA:1.20.920.10, 3.0E-10 (1106:1278); G3DSA:2.170.270.10, 9.9E-63 (2258:3219); G3DSA:3.30.40.10, 2.6E-9 (868:969), G3DSA:3.30.40.10, 0.0096 (970:1017), G3DSA:3.30.40.10, 1.0E-12 (1035:1102), G3DSA:3.30.40.10, 0.0032 (13…	IPR001214: SET domain (3081:3197, 3081:3203, 3092:3196);IPR001628: Zinc finger, nuclear hormone receptor-type (404:505);IPR001841: Zinc finger, RING-type (1325:1388, 877:963, 966:1009);IPR001965: Zinc finger, PHD-type (1042:1099, 1384:1429, 876:964, 965:1010);IPR003616: Post-SET domain (3203:3219);IPR003888: FY-rich, N-terminal (1466:1523, 1472:1520, 1479:1524);IPR003889: FY-rich, C-terminal (286…	KEGG: 00310+2.1.1.43;Reactome: R-HSA-3214841, R-HSA-383280, R-HSA-8936459, R-HSA-3214841
g10167	GO:0008270	zinc ion binding	26/377	486/10666	0.0229868268316384	0.404568152236836	0.391985889128991	g10167/g11486/g11593/g11769/g13100/g13214/g13273/g13980/g14021/g14109/g14579/g15446/g1550/g1553/g15686/g15719/g17450/g17475/g17544/g3320/g8244/g9002/g9006/g9456/g9696/g9697	26	CDD: cd15489, PHD_SF, 9.65639E-4 (962:1009); cd15506, PHD1_KMT2A_like, 4.3417E-14 (876:907); cd15508, PHD3_KMT2A_like, 1.48494E-31 (1042:1098);Coils (741:761, 1709:1729);Gene3D: G3DSA:1.20.920.10, 3.0E-10 (1106:1278); G3DSA:2.170.270.10, 9.9E-63 (2258:3219); G3DSA:3.30.40.10, 2.6E-9 (868:969), G3DSA:3.30.40.10, 0.0096 (970:1017), G3DSA:3.30.40.10, 1.0E-12 (1035:1102), G3DSA:3.30.40.10, 0.0032 (13…	IPR001214: SET domain (3081:3197, 3081:3203, 3092:3196);IPR001628: Zinc finger, nuclear hormone receptor-type (404:505);IPR001841: Zinc finger, RING-type (1325:1388, 877:963, 966:1009);IPR001965: Zinc finger, PHD-type (1042:1099, 1384:1429, 876:964, 965:1010);IPR003616: Post-SET domain (3203:3219);IPR003888: FY-rich, N-terminal (1466:1523, 1472:1520, 1479:1524);IPR003889: FY-rich, C-terminal (286…	KEGG: 00310+2.1.1.43;Reactome: R-HSA-3214841, R-HSA-383280, R-HSA-8936459, R-HSA-3214841
g10167	GO:0008270	zinc ion binding	26/377	486/10666	0.0229868268316384	0.404568152236836	0.391985889128991	g10167/g11486/g11593/g11769/g13100/g13214/g13273/g13980/g14021/g14109/g14579/g15446/g1550/g1553/g15686/g15719/g17450/g17475/g17544/g3320/g8244/g9002/g9006/g9456/g9696/g9697	26	CDD: cd15489, PHD_SF, 9.65639E-4 (962:1009); cd15506, PHD1_KMT2A_like, 4.3417E-14 (876:907); cd15508, PHD3_KMT2A_like, 1.48494E-31 (1042:1098);Coils (741:761, 1709:1729);Gene3D: G3DSA:1.20.920.10, 3.0E-10 (1106:1278); G3DSA:2.170.270.10, 9.9E-63 (2258:3219); G3DSA:3.30.40.10, 2.6E-9 (868:969), G3DSA:3.30.40.10, 0.0096 (970:1017), G3DSA:3.30.40.10, 1.0E-12 (1035:1102), G3DSA:3.30.40.10, 0.0032 (13…	IPR001214: SET domain (3081:3197, 3081:3203, 3092:3196);IPR001628: Zinc finger, nuclear hormone receptor-type (404:505);IPR001841: Zinc finger, RING-type (1325:1388, 877:963, 966:1009);IPR001965: Zinc finger, PHD-type (1042:1099, 1384:1429, 876:964, 965:1010);IPR003616: Post-SET domain (3203:3219);IPR003888: FY-rich, N-terminal (1466:1523, 1472:1520, 1479:1524);IPR003889: FY-rich, C-terminal (286…	KEGG: 00310+2.1.1.43;Reactome: R-HSA-3214841, R-HSA-383280, R-HSA-8936459, R-HSA-3214841
g10167	GO:0043565	sequence-specific DNA binding	3/377	169/10666	0.941419300465884	0.99839358315419	0.967343065017816	g10167/g3611/g3769	3	CDD: cd15489, PHD_SF, 9.65639E-4 (962:1009); cd15506, PHD1_KMT2A_like, 4.3417E-14 (876:907); cd15508, PHD3_KMT2A_like, 1.48494E-31 (1042:1098);Coils (741:761, 1709:1729);Gene3D: G3DSA:1.20.920.10, 3.0E-10 (1106:1278); G3DSA:2.170.270.10, 9.9E-63 (2258:3219); G3DSA:3.30.40.10, 2.6E-9 (868:969), G3DSA:3.30.40.10, 0.0096 (970:1017), G3DSA:3.30.40.10, 1.0E-12 (1035:1102), G3DSA:3.30.40.10, 0.0032 (13…	IPR001214: SET domain (3081:3197, 3081:3203, 3092:3196);IPR001628: Zinc finger, nuclear hormone receptor-type (404:505);IPR001841: Zinc finger, RING-type (1325:1388, 877:963, 966:1009);IPR001965: Zinc finger, PHD-type (1042:1099, 1384:1429, 876:964, 965:1010);IPR003616: Post-SET domain (3203:3219);IPR003888: FY-rich, N-terminal (1466:1523, 1472:1520, 1479:1524);IPR003889: FY-rich, C-terminal (286…	KEGG: 00310+2.1.1.43;Reactome: R-HSA-3214841, R-HSA-383280, R-HSA-8936459, R-HSA-3214841
g10167	GO:0043565	sequence-specific DNA binding	3/377	169/10666	0.941419300465884	0.99839358315419	0.967343065017816	g10167/g3611/g3769	3	CDD: cd15489, PHD_SF, 9.65639E-4 (962:1009); cd15506, PHD1_KMT2A_like, 4.3417E-14 (876:907); cd15508, PHD3_KMT2A_like, 1.48494E-31 (1042:1098);Coils (741:761, 1709:1729);Gene3D: G3DSA:1.20.920.10, 3.0E-10 (1106:1278); G3DSA:2.170.270.10, 9.9E-63 (2258:3219); G3DSA:3.30.40.10, 2.6E-9 (868:969), G3DSA:3.30.40.10, 0.0096 (970:1017), G3DSA:3.30.40.10, 1.0E-12 (1035:1102), G3DSA:3.30.40.10, 0.0032 (13…	IPR001214: SET domain (3081:3197, 3081:3203, 3092:3196);IPR001628: Zinc finger, nuclear hormone receptor-type (404:505);IPR001841: Zinc finger, RING-type (1325:1388, 877:963, 966:1009);IPR001965: Zinc finger, PHD-type (1042:1099, 1384:1429, 876:964, 965:1010);IPR003616: Post-SET domain (3203:3219);IPR003888: FY-rich, N-terminal (1466:1523, 1472:1520, 1479:1524);IPR003889: FY-rich, C-terminal (286…	KEGG: 00310+2.1.1.43;Reactome: R-HSA-3214841, R-HSA-383280, R-HSA-8936459, R-HSA-3214841
g10167	GO:0005634	nucleus	30/377	539/10666	0.00911450519422144	0.200519114272872	0.194282873876825	g10167/g10228/g11593/g11769/g1194/g13273/g13980/g14021/g14109/g14579/g15446/g1550/g1553/g1556/g15686/g15719/g16627/g17450/g17475/g17544/g2225/g3611/g5761/g7476/g8244/g8942/g9002/g9696/g9697/g9920	30	CDD: cd15489, PHD_SF, 9.65639E-4 (962:1009); cd15506, PHD1_KMT2A_like, 4.3417E-14 (876:907); cd15508, PHD3_KMT2A_like, 1.48494E-31 (1042:1098);Coils (741:761, 1709:1729);Gene3D: G3DSA:1.20.920.10, 3.0E-10 (1106:1278); G3DSA:2.170.270.10, 9.9E-63 (2258:3219); G3DSA:3.30.40.10, 2.6E-9 (868:969), G3DSA:3.30.40.10, 0.0096 (970:1017), G3DSA:3.30.40.10, 1.0E-12 (1035:1102), G3DSA:3.30.40.10, 0.0032 (13…	IPR001214: SET domain (3081:3197, 3081:3203, 3092:3196);IPR001628: Zinc finger, nuclear hormone receptor-type (404:505);IPR001841: Zinc finger, RING-type (1325:1388, 877:963, 966:1009);IPR001965: Zinc finger, PHD-type (1042:1099, 1384:1429, 876:964, 965:1010);IPR003616: Post-SET domain (3203:3219);IPR003888: FY-rich, N-terminal (1466:1523, 1472:1520, 1479:1524);IPR003889: FY-rich, C-terminal (286…	KEGG: 00310+2.1.1.43;Reactome: R-HSA-3214841, R-HSA-383280, R-HSA-8936459, R-HSA-3214841
g10167	GO:0005634	nucleus	30/377	539/10666	0.00911450519422144	0.200519114272872	0.194282873876825	g10167/g10228/g11593/g11769/g1194/g13273/g13980/g14021/g14109/g14579/g15446/g1550/g1553/g1556/g15686/g15719/g16627/g17450/g17475/g17544/g2225/g3611/g5761/g7476/g8244/g8942/g9002/g9696/g9697/g9920	30	CDD: cd15489, PHD_SF, 9.65639E-4 (962:1009); cd15506, PHD1_KMT2A_like, 4.3417E-14 (876:907); cd15508, PHD3_KMT2A_like, 1.48494E-31 (1042:1098);Coils (741:761, 1709:1729);Gene3D: G3DSA:1.20.920.10, 3.0E-10 (1106:1278); G3DSA:2.170.270.10, 9.9E-63 (2258:3219); G3DSA:3.30.40.10, 2.6E-9 (868:969), G3DSA:3.30.40.10, 0.0096 (970:1017), G3DSA:3.30.40.10, 1.0E-12 (1035:1102), G3DSA:3.30.40.10, 0.0032 (13…	IPR001214: SET domain (3081:3197, 3081:3203, 3092:3196);IPR001628: Zinc finger, nuclear hormone receptor-type (404:505);IPR001841: Zinc finger, RING-type (1325:1388, 877:963, 966:1009);IPR001965: Zinc finger, PHD-type (1042:1099, 1384:1429, 876:964, 965:1010);IPR003616: Post-SET domain (3203:3219);IPR003888: FY-rich, N-terminal (1466:1523, 1472:1520, 1479:1524);IPR003889: FY-rich, C-terminal (286…	KEGG: 00310+2.1.1.43;Reactome: R-HSA-3214841, R-HSA-383280, R-HSA-8936459, R-HSA-3214841
g10167	GO:0006355	regulation of transcription, DNA-templated	7/377	372/10666	0.979670232247009	0.99839358315419	0.967343065017816	g10167/g16627/g17472/g2225/g3611/g3769/g4106	7	CDD: cd15489, PHD_SF, 9.65639E-4 (962:1009); cd15506, PHD1_KMT2A_like, 4.3417E-14 (876:907); cd15508, PHD3_KMT2A_like, 1.48494E-31 (1042:1098);Coils (741:761, 1709:1729);Gene3D: G3DSA:1.20.920.10, 3.0E-10 (1106:1278); G3DSA:2.170.270.10, 9.9E-63 (2258:3219); G3DSA:3.30.40.10, 2.6E-9 (868:969), G3DSA:3.30.40.10, 0.0096 (970:1017), G3DSA:3.30.40.10, 1.0E-12 (1035:1102), G3DSA:3.30.40.10, 0.0032 (13…	IPR001214: SET domain (3081:3197, 3081:3203, 3092:3196);IPR001628: Zinc finger, nuclear hormone receptor-type (404:505);IPR001841: Zinc finger, RING-type (1325:1388, 877:963, 966:1009);IPR001965: Zinc finger, PHD-type (1042:1099, 1384:1429, 876:964, 965:1010);IPR003616: Post-SET domain (3203:3219);IPR003888: FY-rich, N-terminal (1466:1523, 1472:1520, 1479:1524);IPR003889: FY-rich, C-terminal (286…	KEGG: 00310+2.1.1.43;Reactome: R-HSA-3214841, R-HSA-383280, R-HSA-8936459, R-HSA-3214841
g10167	GO:0006355	regulation of transcription, DNA-templated	7/377	372/10666	0.979670232247009	0.99839358315419	0.967343065017816	g10167/g16627/g17472/g2225/g3611/g3769/g4106	7	CDD: cd15489, PHD_SF, 9.65639E-4 (962:1009); cd15506, PHD1_KMT2A_like, 4.3417E-14 (876:907); cd15508, PHD3_KMT2A_like, 1.48494E-31 (1042:1098);Coils (741:761, 1709:1729);Gene3D: G3DSA:1.20.920.10, 3.0E-10 (1106:1278); G3DSA:2.170.270.10, 9.9E-63 (2258:3219); G3DSA:3.30.40.10, 2.6E-9 (868:969), G3DSA:3.30.40.10, 0.0096 (970:1017), G3DSA:3.30.40.10, 1.0E-12 (1035:1102), G3DSA:3.30.40.10, 0.0032 (13…	IPR001214: SET domain (3081:3197, 3081:3203, 3092:3196);IPR001628: Zinc finger, nuclear hormone receptor-type (404:505);IPR001841: Zinc finger, RING-type (1325:1388, 877:963, 966:1009);IPR001965: Zinc finger, PHD-type (1042:1099, 1384:1429, 876:964, 965:1010);IPR003616: Post-SET domain (3203:3219);IPR003888: FY-rich, N-terminal (1466:1523, 1472:1520, 1479:1524);IPR003889: FY-rich, C-terminal (286…	KEGG: 00310+2.1.1.43;Reactome: R-HSA-3214841, R-HSA-383280, R-HSA-8936459, R-HSA-3214841
g10167	GO:0008270	zinc ion binding	26/377	486/10666	0.0229868268316384	0.404568152236836	0.391985889128991	g10167/g11486/g11593/g11769/g13100/g13214/g13273/g13980/g14021/g14109/g14579/g15446/g1550/g1553/g15686/g15719/g17450/g17475/g17544/g3320/g8244/g9002/g9006/g9456/g9696/g9697	26	CDD: cd15489, PHD_SF, 9.65639E-4 (962:1009); cd15506, PHD1_KMT2A_like, 4.3417E-14 (876:907); cd15508, PHD3_KMT2A_like, 1.48494E-31 (1042:1098);Coils (741:761, 1709:1729);Gene3D: G3DSA:1.20.920.10, 3.0E-10 (1106:1278); G3DSA:2.170.270.10, 9.9E-63 (2258:3219); G3DSA:3.30.40.10, 2.6E-9 (868:969), G3DSA:3.30.40.10, 0.0096 (970:1017), G3DSA:3.30.40.10, 1.0E-12 (1035:1102), G3DSA:3.30.40.10, 0.0032 (13…	IPR001214: SET domain (3081:3197, 3081:3203, 3092:3196);IPR001628: Zinc finger, nuclear hormone receptor-type (404:505);IPR001841: Zinc finger, RING-type (1325:1388, 877:963, 966:1009);IPR001965: Zinc finger, PHD-type (1042:1099, 1384:1429, 876:964, 965:1010);IPR003616: Post-SET domain (3203:3219);IPR003888: FY-rich, N-terminal (1466:1523, 1472:1520, 1479:1524);IPR003889: FY-rich, C-terminal (286…	KEGG: 00310+2.1.1.43;Reactome: R-HSA-3214841, R-HSA-383280, R-HSA-8936459, R-HSA-3214841
g10167	GO:0008270	zinc ion binding	26/377	486/10666	0.0229868268316384	0.404568152236836	0.391985889128991	g10167/g11486/g11593/g11769/g13100/g13214/g13273/g13980/g14021/g14109/g14579/g15446/g1550/g1553/g15686/g15719/g17450/g17475/g17544/g3320/g8244/g9002/g9006/g9456/g9696/g9697	26	CDD: cd15489, PHD_SF, 9.65639E-4 (962:1009); cd15506, PHD1_KMT2A_like, 4.3417E-14 (876:907); cd15508, PHD3_KMT2A_like, 1.48494E-31 (1042:1098);Coils (741:761, 1709:1729);Gene3D: G3DSA:1.20.920.10, 3.0E-10 (1106:1278); G3DSA:2.170.270.10, 9.9E-63 (2258:3219); G3DSA:3.30.40.10, 2.6E-9 (868:969), G3DSA:3.30.40.10, 0.0096 (970:1017), G3DSA:3.30.40.10, 1.0E-12 (1035:1102), G3DSA:3.30.40.10, 0.0032 (13…	IPR001214: SET domain (3081:3197, 3081:3203, 3092:3196);IPR001628: Zinc finger, nuclear hormone receptor-type (404:505);IPR001841: Zinc finger, RING-type (1325:1388, 877:963, 966:1009);IPR001965: Zinc finger, PHD-type (1042:1099, 1384:1429, 876:964, 965:1010);IPR003616: Post-SET domain (3203:3219);IPR003888: FY-rich, N-terminal (1466:1523, 1472:1520, 1479:1524);IPR003889: FY-rich, C-terminal (286…	KEGG: 00310+2.1.1.43;Reactome: R-HSA-3214841, R-HSA-383280, R-HSA-8936459, R-HSA-3214841
g10167	GO:0006355	regulation of transcription, DNA-templated	7/377	372/10666	0.979670232247009	0.99839358315419	0.967343065017816	g10167/g16627/g17472/g2225/g3611/g3769/g4106	7	CDD: cd15489, PHD_SF, 9.65639E-4 (962:1009); cd15506, PHD1_KMT2A_like, 4.3417E-14 (876:907); cd15508, PHD3_KMT2A_like, 1.48494E-31 (1042:1098);Coils (741:761, 1709:1729);Gene3D: G3DSA:1.20.920.10, 3.0E-10 (1106:1278); G3DSA:2.170.270.10, 9.9E-63 (2258:3219); G3DSA:3.30.40.10, 2.6E-9 (868:969), G3DSA:3.30.40.10, 0.0096 (970:1017), G3DSA:3.30.40.10, 1.0E-12 (1035:1102), G3DSA:3.30.40.10, 0.0032 (13…	IPR001214: SET domain (3081:3197, 3081:3203, 3092:3196);IPR001628: Zinc finger, nuclear hormone receptor-type (404:505);IPR001841: Zinc finger, RING-type (1325:1388, 877:963, 966:1009);IPR001965: Zinc finger, PHD-type (1042:1099, 1384:1429, 876:964, 965:1010);IPR003616: Post-SET domain (3203:3219);IPR003888: FY-rich, N-terminal (1466:1523, 1472:1520, 1479:1524);IPR003889: FY-rich, C-terminal (286…	KEGG: 00310+2.1.1.43;Reactome: R-HSA-3214841, R-HSA-383280, R-HSA-8936459, R-HSA-3214841
g10167	GO:0006355	regulation of transcription, DNA-templated	7/377	372/10666	0.979670232247009	0.99839358315419	0.967343065017816	g10167/g16627/g17472/g2225/g3611/g3769/g4106	7	CDD: cd15489, PHD_SF, 9.65639E-4 (962:1009); cd15506, PHD1_KMT2A_like, 4.3417E-14 (876:907); cd15508, PHD3_KMT2A_like, 1.48494E-31 (1042:1098);Coils (741:761, 1709:1729);Gene3D: G3DSA:1.20.920.10, 3.0E-10 (1106:1278); G3DSA:2.170.270.10, 9.9E-63 (2258:3219); G3DSA:3.30.40.10, 2.6E-9 (868:969), G3DSA:3.30.40.10, 0.0096 (970:1017), G3DSA:3.30.40.10, 1.0E-12 (1035:1102), G3DSA:3.30.40.10, 0.0032 (13…	IPR001214: SET domain (3081:3197, 3081:3203, 3092:3196);IPR001628: Zinc finger, nuclear hormone receptor-type (404:505);IPR001841: Zinc finger, RING-type (1325:1388, 877:963, 966:1009);IPR001965: Zinc finger, PHD-type (1042:1099, 1384:1429, 876:964, 965:1010);IPR003616: Post-SET domain (3203:3219);IPR003888: FY-rich, N-terminal (1466:1523, 1472:1520, 1479:1524);IPR003889: FY-rich, C-terminal (286…	KEGG: 00310+2.1.1.43;Reactome: R-HSA-3214841, R-HSA-383280, R-HSA-8936459, R-HSA-3214841
g10167	GO:0003700	DNA-binding transcription factor activity	4/377	164/10666	0.836757983136112	0.981796033546371	0.951261707144211	g10167/g3611/g3769/g4106	4	CDD: cd15489, PHD_SF, 9.65639E-4 (962:1009); cd15506, PHD1_KMT2A_like, 4.3417E-14 (876:907); cd15508, PHD3_KMT2A_like, 1.48494E-31 (1042:1098);Coils (741:761, 1709:1729);Gene3D: G3DSA:1.20.920.10, 3.0E-10 (1106:1278); G3DSA:2.170.270.10, 9.9E-63 (2258:3219); G3DSA:3.30.40.10, 2.6E-9 (868:969), G3DSA:3.30.40.10, 0.0096 (970:1017), G3DSA:3.30.40.10, 1.0E-12 (1035:1102), G3DSA:3.30.40.10, 0.0032 (13…	IPR001214: SET domain (3081:3197, 3081:3203, 3092:3196);IPR001628: Zinc finger, nuclear hormone receptor-type (404:505);IPR001841: Zinc finger, RING-type (1325:1388, 877:963, 966:1009);IPR001965: Zinc finger, PHD-type (1042:1099, 1384:1429, 876:964, 965:1010);IPR003616: Post-SET domain (3203:3219);IPR003888: FY-rich, N-terminal (1466:1523, 1472:1520, 1479:1524);IPR003889: FY-rich, C-terminal (286…	KEGG: 00310+2.1.1.43;Reactome: R-HSA-3214841, R-HSA-383280, R-HSA-8936459, R-HSA-3214841
g10167	GO:0003700	DNA-binding transcription factor activity	4/377	164/10666	0.836757983136112	0.981796033546371	0.951261707144211	g10167/g3611/g3769/g4106	4	CDD: cd15489, PHD_SF, 9.65639E-4 (962:1009); cd15506, PHD1_KMT2A_like, 4.3417E-14 (876:907); cd15508, PHD3_KMT2A_like, 1.48494E-31 (1042:1098);Coils (741:761, 1709:1729);Gene3D: G3DSA:1.20.920.10, 3.0E-10 (1106:1278); G3DSA:2.170.270.10, 9.9E-63 (2258:3219); G3DSA:3.30.40.10, 2.6E-9 (868:969), G3DSA:3.30.40.10, 0.0096 (970:1017), G3DSA:3.30.40.10, 1.0E-12 (1035:1102), G3DSA:3.30.40.10, 0.0032 (13…	IPR001214: SET domain (3081:3197, 3081:3203, 3092:3196);IPR001628: Zinc finger, nuclear hormone receptor-type (404:505);IPR001841: Zinc finger, RING-type (1325:1388, 877:963, 966:1009);IPR001965: Zinc finger, PHD-type (1042:1099, 1384:1429, 876:964, 965:1010);IPR003616: Post-SET domain (3203:3219);IPR003888: FY-rich, N-terminal (1466:1523, 1472:1520, 1479:1524);IPR003889: FY-rich, C-terminal (286…	KEGG: 00310+2.1.1.43;Reactome: R-HSA-3214841, R-HSA-383280, R-HSA-8936459, R-HSA-3214841
g10167	GO:0003700	DNA-binding transcription factor activity	4/377	164/10666	0.836757983136112	0.981796033546371	0.951261707144211	g10167/g3611/g3769/g4106	4	CDD: cd15489, PHD_SF, 9.65639E-4 (962:1009); cd15506, PHD1_KMT2A_like, 4.3417E-14 (876:907); cd15508, PHD3_KMT2A_like, 1.48494E-31 (1042:1098);Coils (741:761, 1709:1729);Gene3D: G3DSA:1.20.920.10, 3.0E-10 (1106:1278); G3DSA:2.170.270.10, 9.9E-63 (2258:3219); G3DSA:3.30.40.10, 2.6E-9 (868:969), G3DSA:3.30.40.10, 0.0096 (970:1017), G3DSA:3.30.40.10, 1.0E-12 (1035:1102), G3DSA:3.30.40.10, 0.0032 (13…	IPR001214: SET domain (3081:3197, 3081:3203, 3092:3196);IPR001628: Zinc finger, nuclear hormone receptor-type (404:505);IPR001841: Zinc finger, RING-type (1325:1388, 877:963, 966:1009);IPR001965: Zinc finger, PHD-type (1042:1099, 1384:1429, 876:964, 965:1010);IPR003616: Post-SET domain (3203:3219);IPR003888: FY-rich, N-terminal (1466:1523, 1472:1520, 1479:1524);IPR003889: FY-rich, C-terminal (286…	KEGG: 00310+2.1.1.43;Reactome: R-HSA-3214841, R-HSA-383280, R-HSA-8936459, R-HSA-3214841
g10167	GO:0003700	DNA-binding transcription factor activity	4/377	164/10666	0.836757983136112	0.981796033546371	0.951261707144211	g10167/g3611/g3769/g4106	4	CDD: cd15489, PHD_SF, 9.65639E-4 (962:1009); cd15506, PHD1_KMT2A_like, 4.3417E-14 (876:907); cd15508, PHD3_KMT2A_like, 1.48494E-31 (1042:1098);Coils (741:761, 1709:1729);Gene3D: G3DSA:1.20.920.10, 3.0E-10 (1106:1278); G3DSA:2.170.270.10, 9.9E-63 (2258:3219); G3DSA:3.30.40.10, 2.6E-9 (868:969), G3DSA:3.30.40.10, 0.0096 (970:1017), G3DSA:3.30.40.10, 1.0E-12 (1035:1102), G3DSA:3.30.40.10, 0.0032 (13…	IPR001214: SET domain (3081:3197, 3081:3203, 3092:3196);IPR001628: Zinc finger, nuclear hormone receptor-type (404:505);IPR001841: Zinc finger, RING-type (1325:1388, 877:963, 966:1009);IPR001965: Zinc finger, PHD-type (1042:1099, 1384:1429, 876:964, 965:1010);IPR003616: Post-SET domain (3203:3219);IPR003888: FY-rich, N-terminal (1466:1523, 1472:1520, 1479:1524);IPR003889: FY-rich, C-terminal (286…	KEGG: 00310+2.1.1.43;Reactome: R-HSA-3214841, R-HSA-383280, R-HSA-8936459, R-HSA-3214841
g10167	GO:0043565	sequence-specific DNA binding	3/377	169/10666	0.941419300465884	0.99839358315419	0.967343065017816	g10167/g3611/g3769	3	CDD: cd15489, PHD_SF, 9.65639E-4 (962:1009); cd15506, PHD1_KMT2A_like, 4.3417E-14 (876:907); cd15508, PHD3_KMT2A_like, 1.48494E-31 (1042:1098);Coils (741:761, 1709:1729);Gene3D: G3DSA:1.20.920.10, 3.0E-10 (1106:1278); G3DSA:2.170.270.10, 9.9E-63 (2258:3219); G3DSA:3.30.40.10, 2.6E-9 (868:969), G3DSA:3.30.40.10, 0.0096 (970:1017), G3DSA:3.30.40.10, 1.0E-12 (1035:1102), G3DSA:3.30.40.10, 0.0032 (13…	IPR001214: SET domain (3081:3197, 3081:3203, 3092:3196);IPR001628: Zinc finger, nuclear hormone receptor-type (404:505);IPR001841: Zinc finger, RING-type (1325:1388, 877:963, 966:1009);IPR001965: Zinc finger, PHD-type (1042:1099, 1384:1429, 876:964, 965:1010);IPR003616: Post-SET domain (3203:3219);IPR003888: FY-rich, N-terminal (1466:1523, 1472:1520, 1479:1524);IPR003889: FY-rich, C-terminal (286…	KEGG: 00310+2.1.1.43;Reactome: R-HSA-3214841, R-HSA-383280, R-HSA-8936459, R-HSA-3214841
g10167	GO:0043565	sequence-specific DNA binding	3/377	169/10666	0.941419300465884	0.99839358315419	0.967343065017816	g10167/g3611/g3769	3	CDD: cd15489, PHD_SF, 9.65639E-4 (962:1009); cd15506, PHD1_KMT2A_like, 4.3417E-14 (876:907); cd15508, PHD3_KMT2A_like, 1.48494E-31 (1042:1098);Coils (741:761, 1709:1729);Gene3D: G3DSA:1.20.920.10, 3.0E-10 (1106:1278); G3DSA:2.170.270.10, 9.9E-63 (2258:3219); G3DSA:3.30.40.10, 2.6E-9 (868:969), G3DSA:3.30.40.10, 0.0096 (970:1017), G3DSA:3.30.40.10, 1.0E-12 (1035:1102), G3DSA:3.30.40.10, 0.0032 (13…	IPR001214: SET domain (3081:3197, 3081:3203, 3092:3196);IPR001628: Zinc finger, nuclear hormone receptor-type (404:505);IPR001841: Zinc finger, RING-type (1325:1388, 877:963, 966:1009);IPR001965: Zinc finger, PHD-type (1042:1099, 1384:1429, 876:964, 965:1010);IPR003616: Post-SET domain (3203:3219);IPR003888: FY-rich, N-terminal (1466:1523, 1472:1520, 1479:1524);IPR003889: FY-rich, C-terminal (286…	KEGG: 00310+2.1.1.43;Reactome: R-HSA-3214841, R-HSA-383280, R-HSA-8936459, R-HSA-3214841
g10186	GO:0030246	carbohydrate binding	1/377	29/10666	0.648302549284962	0.914466370980251	0.886026029299047	g10186	1	CDD: cd00070, GLECT, 5.99203E-30 (5:133);Gene3D: G3DSA:2.60.120.200, 1.0E-30 (1:147), G3DSA:2.60.120.200, 3.9E-18 (156:271);PANTHER: PTHR11346, 3.4E-81 (1:271); PTHR11346:SF153, 3.4E-81 (1:271);Pfam: PF00337, Galactoside-binding lectin, 2.9E-26 (5:138), PF00337, Galactoside-binding lectin, 8.6E-17 (164:269);ProSiteProfiles: PS51304, Galactoside-binding lectin (galectin) domain profile., 34.46 (5:…	IPR001079: Galectin, carbohydrate recognition domain (161:272, 164:269, 165:272, 3:141, 5:133, 5:138, 5:141, 9:138);IPR013320: Concanavalin A-like lectin/glucanase domain superfamily (163:268, 3:141)	*
g10186	GO:0030246	carbohydrate binding	1/377	29/10666	0.648302549284962	0.914466370980251	0.886026029299047	g10186	1	CDD: cd00070, GLECT, 5.99203E-30 (5:133);Gene3D: G3DSA:2.60.120.200, 1.0E-30 (1:147), G3DSA:2.60.120.200, 3.9E-18 (156:271);PANTHER: PTHR11346, 3.4E-81 (1:271); PTHR11346:SF153, 3.4E-81 (1:271);Pfam: PF00337, Galactoside-binding lectin, 2.9E-26 (5:138), PF00337, Galactoside-binding lectin, 8.6E-17 (164:269);ProSiteProfiles: PS51304, Galactoside-binding lectin (galectin) domain profile., 34.46 (5:…	IPR001079: Galectin, carbohydrate recognition domain (161:272, 164:269, 165:272, 3:141, 5:133, 5:138, 5:141, 9:138);IPR013320: Concanavalin A-like lectin/glucanase domain superfamily (163:268, 3:141)	*
g10186	GO:0030246	carbohydrate binding	1/377	29/10666	0.648302549284962	0.914466370980251	0.886026029299047	g10186	1	CDD: cd00070, GLECT, 5.99203E-30 (5:133);Gene3D: G3DSA:2.60.120.200, 1.0E-30 (1:147), G3DSA:2.60.120.200, 3.9E-18 (156:271);PANTHER: PTHR11346, 3.4E-81 (1:271); PTHR11346:SF153, 3.4E-81 (1:271);Pfam: PF00337, Galactoside-binding lectin, 2.9E-26 (5:138), PF00337, Galactoside-binding lectin, 8.6E-17 (164:269);ProSiteProfiles: PS51304, Galactoside-binding lectin (galectin) domain profile., 34.46 (5:…	IPR001079: Galectin, carbohydrate recognition domain (161:272, 164:269, 165:272, 3:141, 5:133, 5:138, 5:141, 9:138);IPR013320: Concanavalin A-like lectin/glucanase domain superfamily (163:268, 3:141)	*
g10186	GO:0030246	carbohydrate binding	1/377	29/10666	0.648302549284962	0.914466370980251	0.886026029299047	g10186	1	CDD: cd00070, GLECT, 5.99203E-30 (5:133);Gene3D: G3DSA:2.60.120.200, 1.0E-30 (1:147), G3DSA:2.60.120.200, 3.9E-18 (156:271);PANTHER: PTHR11346, 3.4E-81 (1:271); PTHR11346:SF153, 3.4E-81 (1:271);Pfam: PF00337, Galactoside-binding lectin, 2.9E-26 (5:138), PF00337, Galactoside-binding lectin, 8.6E-17 (164:269);ProSiteProfiles: PS51304, Galactoside-binding lectin (galectin) domain profile., 34.46 (5:…	IPR001079: Galectin, carbohydrate recognition domain (161:272, 164:269, 165:272, 3:141, 5:133, 5:138, 5:141, 9:138);IPR013320: Concanavalin A-like lectin/glucanase domain superfamily (163:268, 3:141)	*
g10196	GO:0006457	protein folding	1/377	45/10666	0.802648587799006	0.981796033546371	0.951261707144211	g10196	1	Coils (141:161, 180:185);Gene3D: G3DSA:1.10.287.370, 5.9E-33 (38:185);PANTHER: PTHR12409, 4.3E-81 (7:184);Pfam: PF02996, Prefoldin subunit, 6.0E-29 (55:175);PIRSF: PIRSF016396, 1.2E-59 (2:185);SUPERFAMILY: SSF46579, 3.4E-18 (46:172)	IPR004127: Prefoldin alpha-like (55:175);IPR016655: Prefoldin subunit 3 (2:185, 7:184)	Reactome: R-HSA-389957
g10196	GO:0006457	protein folding	1/377	45/10666	0.802648587799006	0.981796033546371	0.951261707144211	g10196	1	Coils (141:161, 180:185);Gene3D: G3DSA:1.10.287.370, 5.9E-33 (38:185);PANTHER: PTHR12409, 4.3E-81 (7:184);Pfam: PF02996, Prefoldin subunit, 6.0E-29 (55:175);PIRSF: PIRSF016396, 1.2E-59 (2:185);SUPERFAMILY: SSF46579, 3.4E-18 (46:172)	IPR004127: Prefoldin alpha-like (55:175);IPR016655: Prefoldin subunit 3 (2:185, 7:184)	Reactome: R-HSA-389957
g10196	GO:0006457	protein folding	1/377	45/10666	0.802648587799006	0.981796033546371	0.951261707144211	g10196	1	Coils (141:161, 180:185);Gene3D: G3DSA:1.10.287.370, 5.9E-33 (38:185);PANTHER: PTHR12409, 4.3E-81 (7:184);Pfam: PF02996, Prefoldin subunit, 6.0E-29 (55:175);PIRSF: PIRSF016396, 1.2E-59 (2:185);SUPERFAMILY: SSF46579, 3.4E-18 (46:172)	IPR004127: Prefoldin alpha-like (55:175);IPR016655: Prefoldin subunit 3 (2:185, 7:184)	Reactome: R-HSA-389957
g10196	GO:0006457	protein folding	1/377	45/10666	0.802648587799006	0.981796033546371	0.951261707144211	g10196	1	Coils (141:161, 180:185);Gene3D: G3DSA:1.10.287.370, 5.9E-33 (38:185);PANTHER: PTHR12409, 4.3E-81 (7:184);Pfam: PF02996, Prefoldin subunit, 6.0E-29 (55:175);PIRSF: PIRSF016396, 1.2E-59 (2:185);SUPERFAMILY: SSF46579, 3.4E-18 (46:172)	IPR004127: Prefoldin alpha-like (55:175);IPR016655: Prefoldin subunit 3 (2:185, 7:184)	Reactome: R-HSA-389957
g10196	GO:0006457	protein folding	1/377	45/10666	0.802648587799006	0.981796033546371	0.951261707144211	g10196	1	Coils (141:161, 180:185);Gene3D: G3DSA:1.10.287.370, 5.9E-33 (38:185);PANTHER: PTHR12409, 4.3E-81 (7:184);Pfam: PF02996, Prefoldin subunit, 6.0E-29 (55:175);PIRSF: PIRSF016396, 1.2E-59 (2:185);SUPERFAMILY: SSF46579, 3.4E-18 (46:172)	IPR004127: Prefoldin alpha-like (55:175);IPR016655: Prefoldin subunit 3 (2:185, 7:184)	Reactome: R-HSA-389957
g10196	GO:0006457	protein folding	1/377	45/10666	0.802648587799006	0.981796033546371	0.951261707144211	g10196	1	Coils (141:161, 180:185);Gene3D: G3DSA:1.10.287.370, 5.9E-33 (38:185);PANTHER: PTHR12409, 4.3E-81 (7:184);Pfam: PF02996, Prefoldin subunit, 6.0E-29 (55:175);PIRSF: PIRSF016396, 1.2E-59 (2:185);SUPERFAMILY: SSF46579, 3.4E-18 (46:172)	IPR004127: Prefoldin alpha-like (55:175);IPR016655: Prefoldin subunit 3 (2:185, 7:184)	Reactome: R-HSA-389957
g10196	GO:0006457	protein folding	1/377	45/10666	0.802648587799006	0.981796033546371	0.951261707144211	g10196	1	Coils (141:161, 180:185);Gene3D: G3DSA:1.10.287.370, 5.9E-33 (38:185);PANTHER: PTHR12409, 4.3E-81 (7:184);Pfam: PF02996, Prefoldin subunit, 6.0E-29 (55:175);PIRSF: PIRSF016396, 1.2E-59 (2:185);SUPERFAMILY: SSF46579, 3.4E-18 (46:172)	IPR004127: Prefoldin alpha-like (55:175);IPR016655: Prefoldin subunit 3 (2:185, 7:184)	Reactome: R-HSA-389957
g10196	GO:0006457	protein folding	1/377	45/10666	0.802648587799006	0.981796033546371	0.951261707144211	g10196	1	Coils (141:161, 180:185);Gene3D: G3DSA:1.10.287.370, 5.9E-33 (38:185);PANTHER: PTHR12409, 4.3E-81 (7:184);Pfam: PF02996, Prefoldin subunit, 6.0E-29 (55:175);PIRSF: PIRSF016396, 1.2E-59 (2:185);SUPERFAMILY: SSF46579, 3.4E-18 (46:172)	IPR004127: Prefoldin alpha-like (55:175);IPR016655: Prefoldin subunit 3 (2:185, 7:184)	Reactome: R-HSA-389957
g10196	GO:0006457	protein folding	1/377	45/10666	0.802648587799006	0.981796033546371	0.951261707144211	g10196	1	Coils (141:161, 180:185);Gene3D: G3DSA:1.10.287.370, 5.9E-33 (38:185);PANTHER: PTHR12409, 4.3E-81 (7:184);Pfam: PF02996, Prefoldin subunit, 6.0E-29 (55:175);PIRSF: PIRSF016396, 1.2E-59 (2:185);SUPERFAMILY: SSF46579, 3.4E-18 (46:172)	IPR004127: Prefoldin alpha-like (55:175);IPR016655: Prefoldin subunit 3 (2:185, 7:184)	Reactome: R-HSA-389957
g10196	GO:0006457	protein folding	1/377	45/10666	0.802648587799006	0.981796033546371	0.951261707144211	g10196	1	Coils (141:161, 180:185);Gene3D: G3DSA:1.10.287.370, 5.9E-33 (38:185);PANTHER: PTHR12409, 4.3E-81 (7:184);Pfam: PF02996, Prefoldin subunit, 6.0E-29 (55:175);PIRSF: PIRSF016396, 1.2E-59 (2:185);SUPERFAMILY: SSF46579, 3.4E-18 (46:172)	IPR004127: Prefoldin alpha-like (55:175);IPR016655: Prefoldin subunit 3 (2:185, 7:184)	Reactome: R-HSA-389957
g10196	GO:0006457	protein folding	1/377	45/10666	0.802648587799006	0.981796033546371	0.951261707144211	g10196	1	Coils (141:161, 180:185);Gene3D: G3DSA:1.10.287.370, 5.9E-33 (38:185);PANTHER: PTHR12409, 4.3E-81 (7:184);Pfam: PF02996, Prefoldin subunit, 6.0E-29 (55:175);PIRSF: PIRSF016396, 1.2E-59 (2:185);SUPERFAMILY: SSF46579, 3.4E-18 (46:172)	IPR004127: Prefoldin alpha-like (55:175);IPR016655: Prefoldin subunit 3 (2:185, 7:184)	Reactome: R-HSA-389957
g10196	GO:0006457	protein folding	1/377	45/10666	0.802648587799006	0.981796033546371	0.951261707144211	g10196	1	Coils (141:161, 180:185);Gene3D: G3DSA:1.10.287.370, 5.9E-33 (38:185);PANTHER: PTHR12409, 4.3E-81 (7:184);Pfam: PF02996, Prefoldin subunit, 6.0E-29 (55:175);PIRSF: PIRSF016396, 1.2E-59 (2:185);SUPERFAMILY: SSF46579, 3.4E-18 (46:172)	IPR004127: Prefoldin alpha-like (55:175);IPR016655: Prefoldin subunit 3 (2:185, 7:184)	Reactome: R-HSA-389957
g10196	GO:0006457	protein folding	1/377	45/10666	0.802648587799006	0.981796033546371	0.951261707144211	g10196	1	Coils (141:161, 180:185);Gene3D: G3DSA:1.10.287.370, 5.9E-33 (38:185);PANTHER: PTHR12409, 4.3E-81 (7:184);Pfam: PF02996, Prefoldin subunit, 6.0E-29 (55:175);PIRSF: PIRSF016396, 1.2E-59 (2:185);SUPERFAMILY: SSF46579, 3.4E-18 (46:172)	IPR004127: Prefoldin alpha-like (55:175);IPR016655: Prefoldin subunit 3 (2:185, 7:184)	Reactome: R-HSA-389957
g10196	GO:0006457	protein folding	1/377	45/10666	0.802648587799006	0.981796033546371	0.951261707144211	g10196	1	Coils (141:161, 180:185);Gene3D: G3DSA:1.10.287.370, 5.9E-33 (38:185);PANTHER: PTHR12409, 4.3E-81 (7:184);Pfam: PF02996, Prefoldin subunit, 6.0E-29 (55:175);PIRSF: PIRSF016396, 1.2E-59 (2:185);SUPERFAMILY: SSF46579, 3.4E-18 (46:172)	IPR004127: Prefoldin alpha-like (55:175);IPR016655: Prefoldin subunit 3 (2:185, 7:184)	Reactome: R-HSA-389957
g10196	GO:0006457	protein folding	1/377	45/10666	0.802648587799006	0.981796033546371	0.951261707144211	g10196	1	Coils (141:161, 180:185);Gene3D: G3DSA:1.10.287.370, 5.9E-33 (38:185);PANTHER: PTHR12409, 4.3E-81 (7:184);Pfam: PF02996, Prefoldin subunit, 6.0E-29 (55:175);PIRSF: PIRSF016396, 1.2E-59 (2:185);SUPERFAMILY: SSF46579, 3.4E-18 (46:172)	IPR004127: Prefoldin alpha-like (55:175);IPR016655: Prefoldin subunit 3 (2:185, 7:184)	Reactome: R-HSA-389957
g10196	GO:0006457	protein folding	1/377	45/10666	0.802648587799006	0.981796033546371	0.951261707144211	g10196	1	Coils (141:161, 180:185);Gene3D: G3DSA:1.10.287.370, 5.9E-33 (38:185);PANTHER: PTHR12409, 4.3E-81 (7:184);Pfam: PF02996, Prefoldin subunit, 6.0E-29 (55:175);PIRSF: PIRSF016396, 1.2E-59 (2:185);SUPERFAMILY: SSF46579, 3.4E-18 (46:172)	IPR004127: Prefoldin alpha-like (55:175);IPR016655: Prefoldin subunit 3 (2:185, 7:184)	Reactome: R-HSA-389957
g10197	NA	NA	NA	NA	NA	NA	NA	NA	NA	Coils (238:259);MobiDBLite: consensus disorder prediction (124:149, 228:278, 349:377, 395:433)	*	*
g10228	GO:0008168	methyltransferase activity	4/377	54/10666	0.122875375438326	0.844284632373686	0.818026976342925	g10228/g12061/g2531/g9904	4	Coils (3:23);Gene3D: G3DSA:3.40.50.150, 0.0049 (338:483);PANTHER: PTHR12829, 7.7E-189 (23:542); PTHR12829:SF2, 7.7E-189 (23:542);Pfam: PF05063, MT-A70, 1.3E-59 (355:516);ProSiteProfiles: PS51143, MT-A70-like family profile., 47.139 (317:536); PS51563, mRNA (2'-O-methyladenosine-N(6)-)-methyltransferase (EC 2.1.1.62) family profile., 159.223 (1:540);SUPERFAMILY: SSF53335, 9.24E-17 (352:518)	IPR007757: MT-A70-like (317:536, 355:516);IPR025848: mRNA (2-O-methyladenosine-N(6)-)-methyltransferase (1:540);IPR029063: S-adenosyl-L-methionine-dependent methyltransferase (352:518)	Reactome: R-HSA-72203
g10228	GO:0006139	nucleobase-containing compound metabolic process	5/377	30/10666	0.00369127300821232	0.129977939072994	0.125935562977423	g10228/g13003/g14020/g16275/g5719	5	Coils (3:23);Gene3D: G3DSA:3.40.50.150, 0.0049 (338:483);PANTHER: PTHR12829, 7.7E-189 (23:542); PTHR12829:SF2, 7.7E-189 (23:542);Pfam: PF05063, MT-A70, 1.3E-59 (355:516);ProSiteProfiles: PS51143, MT-A70-like family profile., 47.139 (317:536); PS51563, mRNA (2'-O-methyladenosine-N(6)-)-methyltransferase (EC 2.1.1.62) family profile., 159.223 (1:540);SUPERFAMILY: SSF53335, 9.24E-17 (352:518)	IPR007757: MT-A70-like (317:536, 355:516);IPR025848: mRNA (2-O-methyladenosine-N(6)-)-methyltransferase (1:540);IPR029063: S-adenosyl-L-methionine-dependent methyltransferase (352:518)	Reactome: R-HSA-72203
g10228	GO:0005634	nucleus	30/377	539/10666	0.00911450519422144	0.200519114272872	0.194282873876825	g10167/g10228/g11593/g11769/g1194/g13273/g13980/g14021/g14109/g14579/g15446/g1550/g1553/g1556/g15686/g15719/g16627/g17450/g17475/g17544/g2225/g3611/g5761/g7476/g8244/g8942/g9002/g9696/g9697/g9920	30	Coils (3:23);Gene3D: G3DSA:3.40.50.150, 0.0049 (338:483);PANTHER: PTHR12829, 7.7E-189 (23:542); PTHR12829:SF2, 7.7E-189 (23:542);Pfam: PF05063, MT-A70, 1.3E-59 (355:516);ProSiteProfiles: PS51143, MT-A70-like family profile., 47.139 (317:536); PS51563, mRNA (2'-O-methyladenosine-N(6)-)-methyltransferase (EC 2.1.1.62) family profile., 159.223 (1:540);SUPERFAMILY: SSF53335, 9.24E-17 (352:518)	IPR007757: MT-A70-like (317:536, 355:516);IPR025848: mRNA (2-O-methyladenosine-N(6)-)-methyltransferase (1:540);IPR029063: S-adenosyl-L-methionine-dependent methyltransferase (352:518)	Reactome: R-HSA-72203
g10231	NA	NA	NA	NA	NA	NA	NA	NA	NA	Gene3D: G3DSA:3.60.60.10, 2.9E-13 (115:330);PANTHER: PTHR34180, 1.4E-92 (8:365);Pfam: PF03417, Acyl-coenzyme A:6-aminopenicillanic acid acyl-transferase, 1.4E-45 (129:361)	IPR005079: Peptidase C45 (129:361)	*
g10233	GO:0005525	GTP binding	11/377	179/10666	0.0527733439960715	0.554401842382148	0.537159679820024	g10233/g11648/g13650/g1390/g14235/g1978/g3228/g3525/g3723/g3840/g9936	11	CDD: cd01898, Obg, 4.37528E-74 (159:353);Gene3D: G3DSA:2.70.210.12, 3.9E-22 (23:172); G3DSA:3.40.50.300, 7.5E-34 (173:365);PANTHER: PTHR11702, 5.2E-129 (23:374); PTHR11702:SF38, 5.2E-129 (23:374);Pfam: PF01018, GTP1/OBG, 2.0E-19 (26:141); PF01926, 50S ribosome-binding GTPase, 5.6E-25 (161:289);PIRSF: PIRSF002401, 9.1E-90 (22:381);PRINTS: PR00326, GTP1/OBG GTP-binding protein family signature, 6.4…	IPR006073: GTP binding domain (161:181, 182:200, 210:225, 227:245, 161:289);IPR006169: GTP1/OBG domain (26:141);IPR027417: P-loop containing nucleoside triphosphate hydrolase (153:360);IPR031167: OBG-type guanine nucleotide-binding (G) domain (159:353, 159:354);IPR035101: GTP-binding protein, Obg-type (22:381);IPR036726: GTP1/OBG domain superfamily (23:172, 24:156)	*
g10270	NA	NA	NA	NA	NA	NA	NA	NA	NA	MobiDBLite: consensus disorder prediction (25:46)	*	*
g10273	GO:0046872	metal ion binding	6/377	129/10666	0.305384647611629	0.893200240639024	0.865421285786614	g10273/g12212/g141/g15543/g16289/g5019	6	CDD: cd16735, RING-HC_PCGF3, 6.04082E-22 (13:61);Gene3D: G3DSA:3.10.20.90, 4.6E-25 (133:225); G3DSA:3.30.40.10, 2.7E-14 (1:104);PANTHER: PTHR10825, 5.9E-86 (2:221); PTHR10825:SF37, 5.9E-86 (2:221);Pfam: PF00097, Zinc finger, C3HC4 type (RING finger), 3.4E-9 (16:56); PF16207, RAWUL domain RING finger- and WD40-associated ubiquitin-like, 4.6E-13 (157:223);ProSitePatterns: PS00518, Zinc finger RING-…	IPR001841: Zinc finger, RING-type (16:56, 16:57);IPR013083: Zinc finger, RING/FYVE/PHD-type (1:104);IPR017907: Zinc finger, RING-type, conserved site (32:41);IPR018957: Zinc finger, C3HC4 RING-type (16:56);IPR032443: RAWUL domain (157:223)	*
g10273	GO:0046872	metal ion binding	6/377	129/10666	0.305384647611629	0.893200240639024	0.865421285786614	g10273/g12212/g141/g15543/g16289/g5019	6	CDD: cd16735, RING-HC_PCGF3, 6.04082E-22 (13:61);Gene3D: G3DSA:3.10.20.90, 4.6E-25 (133:225); G3DSA:3.30.40.10, 2.7E-14 (1:104);PANTHER: PTHR10825, 5.9E-86 (2:221); PTHR10825:SF37, 5.9E-86 (2:221);Pfam: PF00097, Zinc finger, C3HC4 type (RING finger), 3.4E-9 (16:56); PF16207, RAWUL domain RING finger- and WD40-associated ubiquitin-like, 4.6E-13 (157:223);ProSitePatterns: PS00518, Zinc finger RING-…	IPR001841: Zinc finger, RING-type (16:56, 16:57);IPR013083: Zinc finger, RING/FYVE/PHD-type (1:104);IPR017907: Zinc finger, RING-type, conserved site (32:41);IPR018957: Zinc finger, C3HC4 RING-type (16:56);IPR032443: RAWUL domain (157:223)	*
g10273	GO:0046872	metal ion binding	6/377	129/10666	0.305384647611629	0.893200240639024	0.865421285786614	g10273/g12212/g141/g15543/g16289/g5019	6	CDD: cd16735, RING-HC_PCGF3, 6.04082E-22 (13:61);Gene3D: G3DSA:3.10.20.90, 4.6E-25 (133:225); G3DSA:3.30.40.10, 2.7E-14 (1:104);PANTHER: PTHR10825, 5.9E-86 (2:221); PTHR10825:SF37, 5.9E-86 (2:221);Pfam: PF00097, Zinc finger, C3HC4 type (RING finger), 3.4E-9 (16:56); PF16207, RAWUL domain RING finger- and WD40-associated ubiquitin-like, 4.6E-13 (157:223);ProSitePatterns: PS00518, Zinc finger RING-…	IPR001841: Zinc finger, RING-type (16:56, 16:57);IPR013083: Zinc finger, RING/FYVE/PHD-type (1:104);IPR017907: Zinc finger, RING-type, conserved site (32:41);IPR018957: Zinc finger, C3HC4 RING-type (16:56);IPR032443: RAWUL domain (157:223)	*
g10273	GO:0046872	metal ion binding	6/377	129/10666	0.305384647611629	0.893200240639024	0.865421285786614	g10273/g12212/g141/g15543/g16289/g5019	6	CDD: cd16735, RING-HC_PCGF3, 6.04082E-22 (13:61);Gene3D: G3DSA:3.10.20.90, 4.6E-25 (133:225); G3DSA:3.30.40.10, 2.7E-14 (1:104);PANTHER: PTHR10825, 5.9E-86 (2:221); PTHR10825:SF37, 5.9E-86 (2:221);Pfam: PF00097, Zinc finger, C3HC4 type (RING finger), 3.4E-9 (16:56); PF16207, RAWUL domain RING finger- and WD40-associated ubiquitin-like, 4.6E-13 (157:223);ProSitePatterns: PS00518, Zinc finger RING-…	IPR001841: Zinc finger, RING-type (16:56, 16:57);IPR013083: Zinc finger, RING/FYVE/PHD-type (1:104);IPR017907: Zinc finger, RING-type, conserved site (32:41);IPR018957: Zinc finger, C3HC4 RING-type (16:56);IPR032443: RAWUL domain (157:223)	*
g10312	NA	NA	NA	NA	NA	NA	NA	NA	NA	CDD: cd00132, CRIB, 4.58719E-7 (34:74);Gene3D: G3DSA:3.90.810.10, 4.9E-9 (28:68);PANTHER: PTHR13502, 1.1E-25 (6:78);Pfam: PF00786, P21-Rho-binding domain, 1.6E-6 (35:55);ProSiteProfiles: PS50108, CRIB domain profile., 9.314 (36:49)	IPR000095: CRIB domain (34:74, 35:55, 36:49);IPR036936: CRIB domain superfamily (28:68)	*
g10321	GO:0016788	hydrolase activity, acting on ester bonds	2/377	31/10666	0.300037992444255	0.893200240639024	0.865421285786614	g10321/g10357	2	CDD: cd01824, Phospholipase_B_like, 2.33241E-116 (90:382);Gene3D: G3DSA:3.40.50.1110, 3.7E-7 (80:168), G3DSA:3.40.50.1110, 2.8E-16 (169:381);PANTHER: PTHR21325, 1.6E-110 (57:413); PTHR21325:SF31, 1.6E-110 (57:413);Pfam: PF00657, GDSL-like Lipase/Acylhydrolase, 6.7E-16 (102:375);SUPERFAMILY: SSF52266, 2.33E-14 (102:133, 176:380)	IPR001087: GDSL lipase/esterase (102:375);IPR035547: Phospholipase B (90:382);IPR036514: SGNH hydrolase superfamily (102:133, 176:380, 169:381, 80:168)	KEGG: 00564+3.1.1.4+3.1.1.5, 00565+3.1.1.4, 00590+3.1.1.4, 00591+3.1.1.4, 00592+3.1.1.4;MetaCyc: PWY-6803, PWY-7409, PWY-7416, PWY-7417, PWY-7783;Reactome: R-HSA-1482788, R-HSA-975634
g10323	NA	NA	NA	NA	NA	NA	NA	NA	NA	PANTHER: PTHR23423, 1.7E-36 (30:296); PTHR23423:SF21, 1.7E-36 (30:296);Pfam: PF03619, Organic solute transporter Ostalpha, 9.4E-14 (36:291)	IPR005178: Organic solute transporter subunit alpha/Transmembrane protein 184 (30:296, 36:291)	*
g10323	NA	NA	NA	NA	NA	NA	NA	NA	NA	PANTHER: PTHR23423, 1.7E-36 (30:296); PTHR23423:SF21, 1.7E-36 (30:296);Pfam: PF03619, Organic solute transporter Ostalpha, 9.4E-14 (36:291)	IPR005178: Organic solute transporter subunit alpha/Transmembrane protein 184 (30:296, 36:291)	*
g10323	NA	NA	NA	NA	NA	NA	NA	NA	NA	PANTHER: PTHR23423, 1.7E-36 (30:296); PTHR23423:SF21, 1.7E-36 (30:296);Pfam: PF03619, Organic solute transporter Ostalpha, 9.4E-14 (36:291)	IPR005178: Organic solute transporter subunit alpha/Transmembrane protein 184 (30:296, 36:291)	*
g10323	NA	NA	NA	NA	NA	NA	NA	NA	NA	PANTHER: PTHR23423, 1.7E-36 (30:296); PTHR23423:SF21, 1.7E-36 (30:296);Pfam: PF03619, Organic solute transporter Ostalpha, 9.4E-14 (36:291)	IPR005178: Organic solute transporter subunit alpha/Transmembrane protein 184 (30:296, 36:291)	*
g10325	NA	NA	NA	NA	NA	NA	NA	NA	NA	Coils (99:140, 169:189);MobiDBLite: consensus disorder prediction (387:408);PANTHER: PTHR13664, 3.0E-53 (37:224, 245:441);Pfam: PF10186, Vacuolar sorting 38 and autophagy-related subunit 14, 1.9E-21 (38:337)	IPR018791: UV radiation resistance protein/autophagy-related protein 14 (38:337)	Reactome: R-HSA-1632852
g10341	GO:0003676	nucleic acid binding	51/377	989/10666	0.00369255508730098	0.129977939072994	0.125935562977423	g10341/g10526/g11099/g11180/g11593/g11716/g11769/g12849/g13003/g13100/g13273/g13980/g14021/g14109/g14388/g14579/g15062/g15064/g15362/g15446/g15686/g15719/g16275/g16560/g16993/g17450/g17475/g17519/g17544/g1953/g1962/g2703/g3320/g3887/g4274/g4349/g5019/g5081/g5429/g6541/g8028/g8198/g8244/g9002/g9006/g9068/g9079/g9480/g9532/g9696/g9697	51	Gene3D: G3DSA:3.30.160.60, 4.0E-11 (99:122), G3DSA:3.30.160.60, 5.6E-6 (123:138), G3DSA:3.30.160.60, 3.2E-5 (188:232); G3DSA:3.30.40.10, 1.7E-4 (7:98), G3DSA:3.30.40.10, 4.6E-5 (139:187);PANTHER: PTHR44944, 6.5E-27 (19:230, 87:253);Pfam: PF00096, Zinc finger, C2H2 type, 0.003 (87:108), PF00096, Zinc finger, C2H2 type, 4.6E-4 (116:136);ProSitePatterns: PS00028, Zinc finger C2H2 type domain signatu…	IPR013083: Zinc finger, RING/FYVE/PHD-type (139:187, 7:98);IPR013087: Zinc finger C2H2-type (114:136, 114:141, 147:170, 178:201, 208:230, 24:47, 24:52, 26:47, 87:108, 116:136, 85:108, 85:113);IPR036236: Zinc finger C2H2 superfamily (85:136)	*
g10342	GO:0005549	odorant binding	2/377	240/10666	0.99839358315419	0.99839358315419	0.967343065017816	g10342/g16710	2	PANTHER: PTHR21137, 4.3E-42 (22:376);Pfam: PF02949, 7tm Odorant receptor, 4.3E-32 (88:364)	IPR004117: Olfactory receptor, insect (22:376, 88:364)	*
g10342	GO:0004984	olfactory receptor activity	1/377	173/10666	0.998121371617728	0.99839358315419	0.967343065017816	g10342	1	PANTHER: PTHR21137, 4.3E-42 (22:376);Pfam: PF02949, 7tm Odorant receptor, 4.3E-32 (88:364)	IPR004117: Olfactory receptor, insect (22:376, 88:364)	*
g10342	GO:0007608	sensory perception of smell	1/377	173/10666	0.998121371617728	0.99839358315419	0.967343065017816	g10342	1	PANTHER: PTHR21137, 4.3E-42 (22:376);Pfam: PF02949, 7tm Odorant receptor, 4.3E-32 (88:364)	IPR004117: Olfactory receptor, insect (22:376, 88:364)	*
g10342	GO:0016020	membrane	23/377	836/10666	0.919570678212146	0.993298276464878	0.962406224804488	g10099/g10342/g10503/g10958/g11648/g1186/g13301/g14265/g3138/g3228/g3525/g3840/g3901/g4946/g5038/g5356/g5897/g5901/g7207/g7297/g7905/g8563/g8775	23	PANTHER: PTHR21137, 4.3E-42 (22:376);Pfam: PF02949, 7tm Odorant receptor, 4.3E-32 (88:364)	IPR004117: Olfactory receptor, insect (22:376, 88:364)	*
g10348	NA	NA	NA	NA	NA	NA	NA	NA	NA	MobiDBLite: consensus disorder prediction (240:260);PANTHER: PTHR13266, 3.5E-32 (9:260);Pfam: PF11566, PI31 proteasome regulator N-terminal, 8.6E-18 (16:147)	IPR021625: PI31 proteasome regulator, N-terminal (16:147)	Reactome: R-HSA-8951664, R-HSA-983168
g10348	NA	NA	NA	NA	NA	NA	NA	NA	NA	MobiDBLite: consensus disorder prediction (240:260);PANTHER: PTHR13266, 3.5E-32 (9:260);Pfam: PF11566, PI31 proteasome regulator N-terminal, 8.6E-18 (16:147)	IPR021625: PI31 proteasome regulator, N-terminal (16:147)	Reactome: R-HSA-8951664, R-HSA-983168
g10357	GO:0031177	phosphopantetheine binding	1/377	15/10666	0.417337564462568	0.893200240639024	0.865421285786614	g10357	1	CDD: cd00833, PKS, 7.5022E-149 (24:425); cd05195, enoyl_red, 1.24578E-99 (1444:1736); cd08954, KR_1_FAS_SDR_x, 2.75961E-62 (1734:1990);Gene3D: G3DSA:1.10.1200.10, 1.7E-8 (1999:2082); G3DSA:3.30.70.250, 3.8E-13 (658:710); G3DSA:3.40.366.10, 3.8E-28 (519:657); G3DSA:3.40.47.10, 1.2E-62 (17:269), G3DSA:3.40.47.10, 8.9E-45 (271:429); G3DSA:3.40.50.1820, 1.1E-8 (2115:2377); G3DSA:3.40.50.720, 6.2E-12 …	IPR001031: Thioesterase (2138:2371);IPR006162: Phosphopantetheine attachment site (2026:2041);IPR009081: Phosphopantetheine binding ACP domain (1998:2054, 2008:2057);IPR011032: GroES-like superfamily (1434:1556);IPR013968: Polyketide synthase, ketoreductase domain (1763:1941);IPR014030: Beta-ketoacyl synthase, N-terminal (24:260);IPR014031: Beta-ketoacyl synthase, C-terminal (265:382);IPR014043: …	Reactome: R-HSA-75105, R-HSA-163765, R-HSA-199220, R-HSA-2426168, R-HSA-75105
g10357	GO:0016491	oxidoreductase activity	7/377	231/10666	0.713679463080822	0.914466370980251	0.886026029299047	g10357/g12912/g12949/g2531/g3989/g3990/g4480	7	CDD: cd00833, PKS, 7.5022E-149 (24:425); cd05195, enoyl_red, 1.24578E-99 (1444:1736); cd08954, KR_1_FAS_SDR_x, 2.75961E-62 (1734:1990);Gene3D: G3DSA:1.10.1200.10, 1.7E-8 (1999:2082); G3DSA:3.30.70.250, 3.8E-13 (658:710); G3DSA:3.40.366.10, 3.8E-28 (519:657); G3DSA:3.40.47.10, 1.2E-62 (17:269), G3DSA:3.40.47.10, 8.9E-45 (271:429); G3DSA:3.40.50.1820, 1.1E-8 (2115:2377); G3DSA:3.40.50.720, 6.2E-12 …	IPR001031: Thioesterase (2138:2371);IPR006162: Phosphopantetheine attachment site (2026:2041);IPR009081: Phosphopantetheine binding ACP domain (1998:2054, 2008:2057);IPR011032: GroES-like superfamily (1434:1556);IPR013968: Polyketide synthase, ketoreductase domain (1763:1941);IPR014030: Beta-ketoacyl synthase, N-terminal (24:260);IPR014031: Beta-ketoacyl synthase, C-terminal (265:382);IPR014043: …	Reactome: R-HSA-75105, R-HSA-163765, R-HSA-199220, R-HSA-2426168, R-HSA-75105
g10357	GO:0009058	biosynthetic process	4/377	39/10666	0.0477894353217068	0.554401842382148	0.537159679820024	g10357/g14131/g2508/g351	4	CDD: cd00833, PKS, 7.5022E-149 (24:425); cd05195, enoyl_red, 1.24578E-99 (1444:1736); cd08954, KR_1_FAS_SDR_x, 2.75961E-62 (1734:1990);Gene3D: G3DSA:1.10.1200.10, 1.7E-8 (1999:2082); G3DSA:3.30.70.250, 3.8E-13 (658:710); G3DSA:3.40.366.10, 3.8E-28 (519:657); G3DSA:3.40.47.10, 1.2E-62 (17:269), G3DSA:3.40.47.10, 8.9E-45 (271:429); G3DSA:3.40.50.1820, 1.1E-8 (2115:2377); G3DSA:3.40.50.720, 6.2E-12 …	IPR001031: Thioesterase (2138:2371);IPR006162: Phosphopantetheine attachment site (2026:2041);IPR009081: Phosphopantetheine binding ACP domain (1998:2054, 2008:2057);IPR011032: GroES-like superfamily (1434:1556);IPR013968: Polyketide synthase, ketoreductase domain (1763:1941);IPR014030: Beta-ketoacyl synthase, N-terminal (24:260);IPR014031: Beta-ketoacyl synthase, C-terminal (265:382);IPR014043: …	Reactome: R-HSA-75105, R-HSA-163765, R-HSA-199220, R-HSA-2426168, R-HSA-75105
g10357	GO:0016788	hydrolase activity, acting on ester bonds	2/377	31/10666	0.300037992444255	0.893200240639024	0.865421285786614	g10321/g10357	2	CDD: cd00833, PKS, 7.5022E-149 (24:425); cd05195, enoyl_red, 1.24578E-99 (1444:1736); cd08954, KR_1_FAS_SDR_x, 2.75961E-62 (1734:1990);Gene3D: G3DSA:1.10.1200.10, 1.7E-8 (1999:2082); G3DSA:3.30.70.250, 3.8E-13 (658:710); G3DSA:3.40.366.10, 3.8E-28 (519:657); G3DSA:3.40.47.10, 1.2E-62 (17:269), G3DSA:3.40.47.10, 8.9E-45 (271:429); G3DSA:3.40.50.1820, 1.1E-8 (2115:2377); G3DSA:3.40.50.720, 6.2E-12 …	IPR001031: Thioesterase (2138:2371);IPR006162: Phosphopantetheine attachment site (2026:2041);IPR009081: Phosphopantetheine binding ACP domain (1998:2054, 2008:2057);IPR011032: GroES-like superfamily (1434:1556);IPR013968: Polyketide synthase, ketoreductase domain (1763:1941);IPR014030: Beta-ketoacyl synthase, N-terminal (24:260);IPR014031: Beta-ketoacyl synthase, C-terminal (265:382);IPR014043: …	Reactome: R-HSA-75105, R-HSA-163765, R-HSA-199220, R-HSA-2426168, R-HSA-75105
g10357	GO:0003824	catalytic activity	17/377	472/10666	0.504175237047226	0.893559979272428	0.865769836376396	g10357/g10755/g11347/g11786/g14131/g1671/g17105/g2053/g2223/g2252/g2508/g3232/g351/g4577/g5493/g5617/g9364	17	CDD: cd00833, PKS, 7.5022E-149 (24:425); cd05195, enoyl_red, 1.24578E-99 (1444:1736); cd08954, KR_1_FAS_SDR_x, 2.75961E-62 (1734:1990);Gene3D: G3DSA:1.10.1200.10, 1.7E-8 (1999:2082); G3DSA:3.30.70.250, 3.8E-13 (658:710); G3DSA:3.40.366.10, 3.8E-28 (519:657); G3DSA:3.40.47.10, 1.2E-62 (17:269), G3DSA:3.40.47.10, 8.9E-45 (271:429); G3DSA:3.40.50.1820, 1.1E-8 (2115:2377); G3DSA:3.40.50.720, 6.2E-12 …	IPR001031: Thioesterase (2138:2371);IPR006162: Phosphopantetheine attachment site (2026:2041);IPR009081: Phosphopantetheine binding ACP domain (1998:2054, 2008:2057);IPR011032: GroES-like superfamily (1434:1556);IPR013968: Polyketide synthase, ketoreductase domain (1763:1941);IPR014030: Beta-ketoacyl synthase, N-terminal (24:260);IPR014031: Beta-ketoacyl synthase, C-terminal (265:382);IPR014043: …	Reactome: R-HSA-75105, R-HSA-163765, R-HSA-199220, R-HSA-2426168, R-HSA-75105
g10357	GO:0008152	metabolic process	9/377	369/10666	0.910097585848928	0.993298276464878	0.962406224804488	g10357/g11347/g11711/g11786/g17105/g2252/g2531/g5493/g9904	9	CDD: cd00833, PKS, 7.5022E-149 (24:425); cd05195, enoyl_red, 1.24578E-99 (1444:1736); cd08954, KR_1_FAS_SDR_x, 2.75961E-62 (1734:1990);Gene3D: G3DSA:1.10.1200.10, 1.7E-8 (1999:2082); G3DSA:3.30.70.250, 3.8E-13 (658:710); G3DSA:3.40.366.10, 3.8E-28 (519:657); G3DSA:3.40.47.10, 1.2E-62 (17:269), G3DSA:3.40.47.10, 8.9E-45 (271:429); G3DSA:3.40.50.1820, 1.1E-8 (2115:2377); G3DSA:3.40.50.720, 6.2E-12 …	IPR001031: Thioesterase (2138:2371);IPR006162: Phosphopantetheine attachment site (2026:2041);IPR009081: Phosphopantetheine binding ACP domain (1998:2054, 2008:2057);IPR011032: GroES-like superfamily (1434:1556);IPR013968: Polyketide synthase, ketoreductase domain (1763:1941);IPR014030: Beta-ketoacyl synthase, N-terminal (24:260);IPR014031: Beta-ketoacyl synthase, C-terminal (265:382);IPR014043: …	Reactome: R-HSA-75105, R-HSA-163765, R-HSA-199220, R-HSA-2426168, R-HSA-75105
g10374	NA	NA	NA	NA	NA	NA	NA	NA	NA	Coils (339:344);Gene3D: G3DSA:3.40.50.300, 1.8E-5 (27:132); G3DSA:3.60.10.10, 6.6E-7 (133:343);PANTHER: PTHR23274, 1.0E-16 (17:175);SUPERFAMILY: SSF52540, 1.86E-9 (31:93); SSF56219, 6.94E-11 (128:340)	IPR027417: P-loop containing nucleoside triphosphate hydrolase (31:93);IPR036691: Endonuclease/exonuclease/phosphatase superfamily (128:340, 133:343)	*
g10376	NA	NA	NA	NA	NA	NA	NA	NA	NA	Coils (113:147, 171:212, 220:251, 258:285, 293:313, 325:345, 350:377, 398:425);Gene3D: G3DSA:1.10.287.510, 0.0016 (261:374); G3DSA:1.20.5.340, 0.026 (6:215);PANTHER: PTHR13815, 1.1E-77 (1:72, 57:156, 172:510); PTHR13815:SF5, 1.1E-77 (1:72, 57:156, 172:510);Pfam: PF09787, Golgin subfamily A member 5, 3.0E-56 (218:510)	IPR019177: Golgin subfamily A member 5 (218:510)	Reactome: R-HSA-6811438
g10401	NA	NA	NA	NA	NA	NA	NA	NA	NA	Gene3D: G3DSA:3.40.50.1820, 3.8E-107 (14:558);PANTHER: PTHR11559, 3.5E-137 (13:555); PTHR11559:SF345, 3.5E-137 (13:555);Pfam: PF00135, Carboxylesterase family, 8.0E-108 (17:526);ProSitePatterns: PS00122, Carboxylesterases type-B serine active site., (193:208);SUPERFAMILY: SSF53474, 1.12E-108 (17:517)	IPR002018: Carboxylesterase, type B (17:526);IPR019826: Carboxylesterase type B, active site (193:208);IPR029058: Alpha/Beta hydrolase fold (14:558, 17:517)	*
g10409	NA	NA	NA	NA	NA	NA	NA	NA	NA	CDD: cd05156, ChoK_euk, 7.02639E-148 (38:455);Gene3D: G3DSA:3.30.200.20, 1.5E-37 (15:122); G3DSA:3.90.1200.10, 1.1E-77 (123:464);PANTHER: PTHR22603, 1.8E-119 (7:460); PTHR22603:SF67, 1.8E-119 (7:460);Pfam: PF01633, Choline/ethanolamine kinase, 7.0E-73 (83:378);SUPERFAMILY: SSF56112, 4.55E-88 (18:250, 311:456)	IPR011009: Protein kinase-like domain superfamily (18:250, 311:456)	*
g10443	NA	NA	NA	NA	NA	NA	NA	NA	NA	CDD: cd00204, ANK, 1.19821E-12 (9:95);Gene3D: G3DSA:1.25.40.20, 2.2E-14 (2:368);MobiDBLite: consensus disorder prediction (305:337);PANTHER: PTHR12447, 1.6E-198 (3:588); PTHR12447:SF6, 1.6E-198 (3:588);Pfam: PF11904, GPCR-chaperone, 1.1E-95 (156:474);ProSiteProfiles: PS50297, Ankyrin repeat region circular profile., 12.806 (7:73);SMART: SM00248, 26.0 (7:37), SM00248, 2.2 (41:70); SM00726, 1.8 (49…	IPR002110: Ankyrin repeat (41:70, 7:37);IPR003903: Ubiquitin interacting motif (490:509, 538:557, 572:591, 597:615);IPR020683: Ankyrin repeat-containing domain (7:73, 9:95);IPR021832: Ankyrin repeat domain-containing protein 13 (156:474, 3:588);IPR036770: Ankyrin repeat-containing domain superfamily (2:368, 8:95)	*
g10458	NA	NA	NA	NA	NA	NA	NA	NA	NA	CDD: cd05230, UGD_SDR_e, 0.0 (92:397);Coils (47:81);Gene3D: G3DSA:3.40.50.720, 1.1E-33 (88:260); G3DSA:3.90.25.10, 7.9E-41 (261:409);PANTHER: PTHR43078, 1.2E-174 (50:404); PTHR43078:SF6, 1.2E-174 (50:404);Pfam: PF16363, GDP-mannose 4,6 dehydratase, 2.1E-59 (95:391);SUPERFAMILY: SSF51735, 4.61E-90 (86:400)	IPR016040: NAD(P)-binding domain (95:391);IPR036291: NAD(P)-binding domain superfamily (86:400)	*
g10479	NA	NA	NA	NA	NA	NA	NA	NA	NA	*	*	*
g10496	NA	NA	NA	NA	NA	NA	NA	NA	NA	PANTHER: PTHR31061, 5.1E-142 (129:154, 173:576); PTHR31061:SF1, 5.1E-142 (129:154, 173:576);Pfam: PF16401, Domain of unknown function (DUF5009), 1.6E-8 (186:276)	IPR032176: Domain of unknown function DUF5009 (186:276)	*
g10499	NA	NA	NA	NA	NA	NA	NA	NA	NA	MobiDBLite: consensus disorder prediction (53:87)	*	*
g10503	GO:0016021	integral component of membrane	36/377	890/10666	0.218660341730277	0.893200240639024	0.865421285786614	g10503/g10834/g10919/g10935/g10968/g11147/g11917/g12088/g12160/g12186/g13444/g15167/g16563/g1871/g2508/g2589/g3108/g3138/g4153/g4154/g4946/g5148/g5427/g567/g6206/g6669/g6968/g7244/g7877/g7879/g7880/g7957/g8067/g8563/g8775/g8886	36	Coils (959:979);PANTHER: PTHR11827, 0.0 (27:1029); PTHR11827:SF48, 0.0 (27:1029);Pfam: PF00324, Amino acid permease, 4.7E-109 (112:611); PF03522, Solute carrier family 12, 5.2E-152 (620:1029);PRINTS: PR01207, Na-K-Cl co-transporter family signature, 1.5E-5 (168:176, 401:411, 555:566);SUPERFAMILY: SSF81665, 1.27E-5 (94:167, 408:568);TIGRFAM: TIGR00930, 2a30: K-Cl cotransporter, 0.0 (84:1029)	IPR002443: Na/K/Cl co-transporter (168:176, 401:411, 555:566);IPR004841: Amino acid permease/ SLC12A domain (112:611);IPR004842: SLC12A transporter family (84:1029);IPR018491: SLC12A transporter, C-terminal (620:1029);IPR023298: P-type ATPase, transmembrane domain superfamily (94:167, 408:568)	Reactome: R-HSA-426117, R-HSA-936837
g10503	GO:0006810	transport	6/377	236/10666	0.845853926006984	0.985895966736618	0.955234130450551	g10503/g1194/g567/g5897/g5901/g6968	6	Coils (959:979);PANTHER: PTHR11827, 0.0 (27:1029); PTHR11827:SF48, 0.0 (27:1029);Pfam: PF00324, Amino acid permease, 4.7E-109 (112:611); PF03522, Solute carrier family 12, 5.2E-152 (620:1029);PRINTS: PR01207, Na-K-Cl co-transporter family signature, 1.5E-5 (168:176, 401:411, 555:566);SUPERFAMILY: SSF81665, 1.27E-5 (94:167, 408:568);TIGRFAM: TIGR00930, 2a30: K-Cl cotransporter, 0.0 (84:1029)	IPR002443: Na/K/Cl co-transporter (168:176, 401:411, 555:566);IPR004841: Amino acid permease/ SLC12A domain (112:611);IPR004842: SLC12A transporter family (84:1029);IPR018491: SLC12A transporter, C-terminal (620:1029);IPR023298: P-type ATPase, transmembrane domain superfamily (94:167, 408:568)	Reactome: R-HSA-426117, R-HSA-936837
g10503	GO:0055085	transmembrane transport	17/377	367/10666	0.154733004248579	0.844284632373686	0.818026976342925	g10503/g10834/g10968/g12088/g12160/g13444/g16014/g16776/g3138/g4946/g5148/g5897/g5901/g6968/g7244/g8228/g8775	17	Coils (959:979);PANTHER: PTHR11827, 0.0 (27:1029); PTHR11827:SF48, 0.0 (27:1029);Pfam: PF00324, Amino acid permease, 4.7E-109 (112:611); PF03522, Solute carrier family 12, 5.2E-152 (620:1029);PRINTS: PR01207, Na-K-Cl co-transporter family signature, 1.5E-5 (168:176, 401:411, 555:566);SUPERFAMILY: SSF81665, 1.27E-5 (94:167, 408:568);TIGRFAM: TIGR00930, 2a30: K-Cl cotransporter, 0.0 (84:1029)	IPR002443: Na/K/Cl co-transporter (168:176, 401:411, 555:566);IPR004841: Amino acid permease/ SLC12A domain (112:611);IPR004842: SLC12A transporter family (84:1029);IPR018491: SLC12A transporter, C-terminal (620:1029);IPR023298: P-type ATPase, transmembrane domain superfamily (94:167, 408:568)	Reactome: R-HSA-426117, R-HSA-936837
g10503	GO:0005215	transporter activity	4/377	187/10666	0.901665335173479	0.993298276464878	0.962406224804488	g10503/g4946/g567/g5897	4	Coils (959:979);PANTHER: PTHR11827, 0.0 (27:1029); PTHR11827:SF48, 0.0 (27:1029);Pfam: PF00324, Amino acid permease, 4.7E-109 (112:611); PF03522, Solute carrier family 12, 5.2E-152 (620:1029);PRINTS: PR01207, Na-K-Cl co-transporter family signature, 1.5E-5 (168:176, 401:411, 555:566);SUPERFAMILY: SSF81665, 1.27E-5 (94:167, 408:568);TIGRFAM: TIGR00930, 2a30: K-Cl cotransporter, 0.0 (84:1029)	IPR002443: Na/K/Cl co-transporter (168:176, 401:411, 555:566);IPR004841: Amino acid permease/ SLC12A domain (112:611);IPR004842: SLC12A transporter family (84:1029);IPR018491: SLC12A transporter, C-terminal (620:1029);IPR023298: P-type ATPase, transmembrane domain superfamily (94:167, 408:568)	Reactome: R-HSA-426117, R-HSA-936837
g10503	GO:0006811	ion transport	4/377	110/10666	0.548474088383691	0.893559979272428	0.865769836376396	g10503/g10919/g5897/g8775	4	Coils (959:979);PANTHER: PTHR11827, 0.0 (27:1029); PTHR11827:SF48, 0.0 (27:1029);Pfam: PF00324, Amino acid permease, 4.7E-109 (112:611); PF03522, Solute carrier family 12, 5.2E-152 (620:1029);PRINTS: PR01207, Na-K-Cl co-transporter family signature, 1.5E-5 (168:176, 401:411, 555:566);SUPERFAMILY: SSF81665, 1.27E-5 (94:167, 408:568);TIGRFAM: TIGR00930, 2a30: K-Cl cotransporter, 0.0 (84:1029)	IPR002443: Na/K/Cl co-transporter (168:176, 401:411, 555:566);IPR004841: Amino acid permease/ SLC12A domain (112:611);IPR004842: SLC12A transporter family (84:1029);IPR018491: SLC12A transporter, C-terminal (620:1029);IPR023298: P-type ATPase, transmembrane domain superfamily (94:167, 408:568)	Reactome: R-HSA-426117, R-HSA-936837
g10503	GO:0016020	membrane	23/377	836/10666	0.919570678212146	0.993298276464878	0.962406224804488	g10099/g10342/g10503/g10958/g11648/g1186/g13301/g14265/g3138/g3228/g3525/g3840/g3901/g4946/g5038/g5356/g5897/g5901/g7207/g7297/g7905/g8563/g8775	23	Coils (959:979);PANTHER: PTHR11827, 0.0 (27:1029); PTHR11827:SF48, 0.0 (27:1029);Pfam: PF00324, Amino acid permease, 4.7E-109 (112:611); PF03522, Solute carrier family 12, 5.2E-152 (620:1029);PRINTS: PR01207, Na-K-Cl co-transporter family signature, 1.5E-5 (168:176, 401:411, 555:566);SUPERFAMILY: SSF81665, 1.27E-5 (94:167, 408:568);TIGRFAM: TIGR00930, 2a30: K-Cl cotransporter, 0.0 (84:1029)	IPR002443: Na/K/Cl co-transporter (168:176, 401:411, 555:566);IPR004841: Amino acid permease/ SLC12A domain (112:611);IPR004842: SLC12A transporter family (84:1029);IPR018491: SLC12A transporter, C-terminal (620:1029);IPR023298: P-type ATPase, transmembrane domain superfamily (94:167, 408:568)	Reactome: R-HSA-426117, R-HSA-936837
g10504	NA	NA	NA	NA	NA	NA	NA	NA	NA	CDD: cd12264, RRM_AKAP17A, 5.12679E-50 (142:268);Coils (274:361, 678:727);Gene3D: G3DSA:1.20.1000.10, 4.2E-7 (77:379), G3DSA:1.20.1000.10, 3.9E-6 (395:734);MobiDBLite: consensus disorder prediction (302:330, 397:473, 514:781);PANTHER: PTHR12484, 2.5E-153 (2:459, 548:666, 679:726); PTHR12484:SF4, 2.5E-153 (2:459, 548:666, 679:726)	*	*
g10510	GO:0008237	metallopeptidase activity	3/377	126/10666	0.827859022347986	0.981796033546371	0.951261707144211	g10510/g1853/g2262	3	CDD: cd08662, M13, 0.0 (126:782);Gene3D: G3DSA:3.40.390.10, 5.5E-16 (122:364), G3DSA:3.40.390.10, 1.4E-124 (437:784);PANTHER: PTHR11733, 0.0 (28:784); PTHR11733:SF194, 0.0 (28:784);Pfam: PF01431, Peptidase family M13, 1.7E-72 (578:783); PF05649, Peptidase family M13, 1.8E-110 (128:517);PRINTS: PR00786, Neprilysin metalloprotease (M13) family signature, 6.5E-20 (570:582, 588:600, 609:625, 681:692)…	IPR000718: Peptidase M13 (126:782, 28:784);IPR008753: Peptidase M13, N-terminal domain (128:517);IPR018497: Peptidase M13, C-terminal domain (570:582, 588:600, 609:625, 681:692, 578:783);IPR024079: Metallopeptidase, catalytic domain superfamily (122:364, 437:784)	*
g10510	GO:0006508	proteolysis	19/377	615/10666	0.762330145806353	0.965252558718836	0.93523274229935	g10014/g10510/g11131/g11486/g12495/g14565/g14817/g15870/g16435/g17541/g1853/g1997/g2833/g305/g3709/g4431/g5982/g7957/g8746	19	CDD: cd08662, M13, 0.0 (126:782);Gene3D: G3DSA:3.40.390.10, 5.5E-16 (122:364), G3DSA:3.40.390.10, 1.4E-124 (437:784);PANTHER: PTHR11733, 0.0 (28:784); PTHR11733:SF194, 0.0 (28:784);Pfam: PF01431, Peptidase family M13, 1.7E-72 (578:783); PF05649, Peptidase family M13, 1.8E-110 (128:517);PRINTS: PR00786, Neprilysin metalloprotease (M13) family signature, 6.5E-20 (570:582, 588:600, 609:625, 681:692)…	IPR000718: Peptidase M13 (126:782, 28:784);IPR008753: Peptidase M13, N-terminal domain (128:517);IPR018497: Peptidase M13, C-terminal domain (570:582, 588:600, 609:625, 681:692, 578:783);IPR024079: Metallopeptidase, catalytic domain superfamily (122:364, 437:784)	*
g10510	GO:0004222	metalloendopeptidase activity	2/377	99/10666	0.869950435833226	0.992414209099	0.961549652356687	g10510/g1853	2	CDD: cd08662, M13, 0.0 (126:782);Gene3D: G3DSA:3.40.390.10, 5.5E-16 (122:364), G3DSA:3.40.390.10, 1.4E-124 (437:784);PANTHER: PTHR11733, 0.0 (28:784); PTHR11733:SF194, 0.0 (28:784);Pfam: PF01431, Peptidase family M13, 1.7E-72 (578:783); PF05649, Peptidase family M13, 1.8E-110 (128:517);PRINTS: PR00786, Neprilysin metalloprotease (M13) family signature, 6.5E-20 (570:582, 588:600, 609:625, 681:692)…	IPR000718: Peptidase M13 (126:782, 28:784);IPR008753: Peptidase M13, N-terminal domain (128:517);IPR018497: Peptidase M13, C-terminal domain (570:582, 588:600, 609:625, 681:692, 578:783);IPR024079: Metallopeptidase, catalytic domain superfamily (122:364, 437:784)	*
g10526	GO:0003676	nucleic acid binding	51/377	989/10666	0.00369255508730098	0.129977939072994	0.125935562977423	g10341/g10526/g11099/g11180/g11593/g11716/g11769/g12849/g13003/g13100/g13273/g13980/g14021/g14109/g14388/g14579/g15062/g15064/g15362/g15446/g15686/g15719/g16275/g16560/g16993/g17450/g17475/g17519/g17544/g1953/g1962/g2703/g3320/g3887/g4274/g4349/g5019/g5081/g5429/g6541/g8028/g8198/g8244/g9002/g9006/g9068/g9079/g9480/g9532/g9696/g9697	51	Coils (55:82, 643:670);Gene3D: G3DSA:2.160.10.10, 7.9E-11 (1107:1381);MobiDBLite: consensus disorder prediction (71:172, 403:424, 945:984, 1355:1378);SMART: SM00355, 21.0 (1097:1121), SM00355, 7.9 (1133:1156), SM00355, 290.0 (1161:1185), SM00355, 180.0 (1221:1241), SM00355, 5.6 (1275:1298)	IPR013087: Zinc finger C2H2-type (1097:1121, 1133:1156, 1161:1185, 1221:1241, 1275:1298)	*
g10536	GO:0008061	chitin binding	3/377	141/10666	0.880153036211608	0.992414209099	0.961549652356687	g10536/g11453/g16847	3	Gene3D: G3DSA:2.170.140.10, 3.6E-9 (93:173), G3DSA:2.170.140.10, 0.0034 (211:285);MobiDBLite: consensus disorder prediction (284:323);Pfam: PF01607, Chitin binding Peritrophin-A domain, 1.4E-4 (104:159);ProSiteProfiles: PS50940, Chitin-binding type-2 domain profile., 10.957 (101:161), PS50940, Chitin-binding type-2 domain profile., 6.061 (217:275);SMART: SM00494, 7.1E-8 (102:161), SM00494, 25.0 (…	IPR002557: Chitin binding domain (101:161, 102:161, 104:159, 214:271, 217:275);IPR036508: Chitin binding domain superfamily (211:285, 93:173, 99:165)	Reactome: R-HSA-189085
g10536	GO:0005576	extracellular region	3/377	207/10666	0.979215448731236	0.99839358315419	0.967343065017816	g10536/g11453/g16847	3	Gene3D: G3DSA:2.170.140.10, 3.6E-9 (93:173), G3DSA:2.170.140.10, 0.0034 (211:285);MobiDBLite: consensus disorder prediction (284:323);Pfam: PF01607, Chitin binding Peritrophin-A domain, 1.4E-4 (104:159);ProSiteProfiles: PS50940, Chitin-binding type-2 domain profile., 10.957 (101:161), PS50940, Chitin-binding type-2 domain profile., 6.061 (217:275);SMART: SM00494, 7.1E-8 (102:161), SM00494, 25.0 (…	IPR002557: Chitin binding domain (101:161, 102:161, 104:159, 214:271, 217:275);IPR036508: Chitin binding domain superfamily (211:285, 93:173, 99:165)	Reactome: R-HSA-189085
g10536	GO:0006030	chitin metabolic process	3/377	128/10666	0.835810133939343	0.981796033546371	0.951261707144211	g10536/g11453/g16847	3	Gene3D: G3DSA:2.170.140.10, 3.6E-9 (93:173), G3DSA:2.170.140.10, 0.0034 (211:285);MobiDBLite: consensus disorder prediction (284:323);Pfam: PF01607, Chitin binding Peritrophin-A domain, 1.4E-4 (104:159);ProSiteProfiles: PS50940, Chitin-binding type-2 domain profile., 10.957 (101:161), PS50940, Chitin-binding type-2 domain profile., 6.061 (217:275);SMART: SM00494, 7.1E-8 (102:161), SM00494, 25.0 (…	IPR002557: Chitin binding domain (101:161, 102:161, 104:159, 214:271, 217:275);IPR036508: Chitin binding domain superfamily (211:285, 93:173, 99:165)	Reactome: R-HSA-189085
g10550	NA	NA	NA	NA	NA	NA	NA	NA	NA	Coils (1:25);Gene3D: G3DSA:2.60.120.650, 7.3E-17 (91:304);PANTHER: PTHR12480, 8.4E-94 (66:304); PTHR12480:SF19, 8.4E-94 (66:304);SUPERFAMILY: SSF51197, 2.33E-22 (75:299)	*	*
g10550	NA	NA	NA	NA	NA	NA	NA	NA	NA	Coils (1:25);Gene3D: G3DSA:2.60.120.650, 7.3E-17 (91:304);PANTHER: PTHR12480, 8.4E-94 (66:304); PTHR12480:SF19, 8.4E-94 (66:304);SUPERFAMILY: SSF51197, 2.33E-22 (75:299)	*	*
g10574	NA	NA	NA	NA	NA	NA	NA	NA	NA	*	*	*
g10574	NA	NA	NA	NA	NA	NA	NA	NA	NA	*	*	*
g10574	NA	NA	NA	NA	NA	NA	NA	NA	NA	*	*	*
g10574	NA	NA	NA	NA	NA	NA	NA	NA	NA	*	*	*
g10574	NA	NA	NA	NA	NA	NA	NA	NA	NA	*	*	*
g10579	NA	NA	NA	NA	NA	NA	NA	NA	NA	Coils (42:62, 138:158);Gene3D: G3DSA:1.25.40.10, 9.9E-14 (39:142), G3DSA:1.25.40.10, 0.0094 (143:179);PANTHER: PTHR21405, 1.1E-51 (9:189);Pfam: PF13181, Tetratricopeptide repeat, 0.018 (93:122);ProSiteProfiles: PS50005, TPR repeat profile., 8.142 (56:89), PS50005, TPR repeat profile., 6.608 (90:123), PS50005, TPR repeat profile., 7.257 (129:162); PS50293, TPR repeat region circular profile., 15.4…	IPR011990: Tetratricopeptide-like helical domain superfamily (143:179, 39:142, 59:165);IPR013026: Tetratricopeptide repeat-containing domain (56:162);IPR019734: Tetratricopeptide repeat (129:162, 56:89, 90:123, 93:122)	*
g10585	NA	NA	NA	NA	NA	NA	NA	NA	NA	CDD: cd06526, metazoan_ACD, 1.00425E-35 (53:131);Gene3D: G3DSA:2.60.40.790, 1.7E-20 (10:144);PANTHER: PTHR11527, 6.1E-23 (41:149); PTHR11527:SF252, 6.1E-23 (41:149);Pfam: PF00011, Hsp20/alpha crystallin family, 3.6E-21 (54:144);PRINTS: PR00299, Alpha crystallin signature, 4.0E-18 (51:71, 73:86, 88:107, 110:131, 138:153);ProSiteProfiles: PS01031, Heat shock hsp20 proteins family profile., 16.395 (…	IPR001436: Alpha crystallin/Heat shock protein (51:71, 73:86, 88:107, 110:131, 138:153);IPR002068: Alpha crystallin/Hsp20 domain (49:131, 54:144);IPR008978: HSP20-like chaperone (10:144, 50:143);IPR031107: Small heat shock protein HSP20 (41:149)	*
g10589	GO:0004812	aminoacyl-tRNA ligase activity	3/377	35/10666	0.125259401697163	0.844284632373686	0.818026976342925	g10589/g3578/g5489	3	CDD: cd00496, PheRS_alpha_core, 3.48643E-89 (123:387);Gene3D: G3DSA:3.30.70.380, 4.1E-34 (412:505); G3DSA:3.30.930.10, 4.0E-23 (82:187), G3DSA:3.30.930.10, 1.0E-48 (188:411);PANTHER: PTHR11538, 1.3E-148 (77:505); PTHR11538:SF41, 1.3E-148 (77:505);Pfam: PF01409, tRNA synthetases class II core domain (F), 1.3E-17 (121:241), PF01409, tRNA synthetases class II core domain (F), 1.7E-32 (293:394); PF03…	IPR002319: Phenylalanyl-tRNA synthetase (121:241, 293:394);IPR004530: Phenylalanyl-tRNA synthetase, class IIc, mitochondrial (77:505, 90:504);IPR005121: Ferrodoxin-fold anticodon-binding domain (409:505);IPR006195: Aminoacyl-tRNA synthetase, class II (128:407);IPR036690: Ferrodoxin-fold anticodon-binding domain superfamily (404:505, 412:505)	KEGG: 00970+6.1.1.20, 00970+6.1.1.20;Reactome: R-HSA-379726
g10589	GO:0043039	tRNA aminoacylation	2/377	10/10666	0.0464753811509823	0.554401842382148	0.537159679820024	g10589/g5489	2	CDD: cd00496, PheRS_alpha_core, 3.48643E-89 (123:387);Gene3D: G3DSA:3.30.70.380, 4.1E-34 (412:505); G3DSA:3.30.930.10, 4.0E-23 (82:187), G3DSA:3.30.930.10, 1.0E-48 (188:411);PANTHER: PTHR11538, 1.3E-148 (77:505); PTHR11538:SF41, 1.3E-148 (77:505);Pfam: PF01409, tRNA synthetases class II core domain (F), 1.3E-17 (121:241), PF01409, tRNA synthetases class II core domain (F), 1.7E-32 (293:394); PF03…	IPR002319: Phenylalanyl-tRNA synthetase (121:241, 293:394);IPR004530: Phenylalanyl-tRNA synthetase, class IIc, mitochondrial (77:505, 90:504);IPR005121: Ferrodoxin-fold anticodon-binding domain (409:505);IPR006195: Aminoacyl-tRNA synthetase, class II (128:407);IPR036690: Ferrodoxin-fold anticodon-binding domain superfamily (404:505, 412:505)	KEGG: 00970+6.1.1.20, 00970+6.1.1.20;Reactome: R-HSA-379726
g10589	GO:0005524	ATP binding	28/377	707/10666	0.291357847263632	0.893200240639024	0.865421285786614	g10589/g10681/g10958/g11018/g11364/g11487/g11582/g11748/g11816/g13098/g14020/g14271/g14336/g14501/g2866/g3408/g3578/g3619/g5429/g5489/g5621/g5687/g5719/g661/g6968/g7709/g9079/g9364	28	CDD: cd00496, PheRS_alpha_core, 3.48643E-89 (123:387);Gene3D: G3DSA:3.30.70.380, 4.1E-34 (412:505); G3DSA:3.30.930.10, 4.0E-23 (82:187), G3DSA:3.30.930.10, 1.0E-48 (188:411);PANTHER: PTHR11538, 1.3E-148 (77:505); PTHR11538:SF41, 1.3E-148 (77:505);Pfam: PF01409, tRNA synthetases class II core domain (F), 1.3E-17 (121:241), PF01409, tRNA synthetases class II core domain (F), 1.7E-32 (293:394); PF03…	IPR002319: Phenylalanyl-tRNA synthetase (121:241, 293:394);IPR004530: Phenylalanyl-tRNA synthetase, class IIc, mitochondrial (77:505, 90:504);IPR005121: Ferrodoxin-fold anticodon-binding domain (409:505);IPR006195: Aminoacyl-tRNA synthetase, class II (128:407);IPR036690: Ferrodoxin-fold anticodon-binding domain superfamily (404:505, 412:505)	KEGG: 00970+6.1.1.20, 00970+6.1.1.20;Reactome: R-HSA-379726
g10589	GO:0000166	nucleotide binding	3/377	67/10666	0.423966348300962	0.893200240639024	0.865421285786614	g10589/g3578/g5489	3	CDD: cd00496, PheRS_alpha_core, 3.48643E-89 (123:387);Gene3D: G3DSA:3.30.70.380, 4.1E-34 (412:505); G3DSA:3.30.930.10, 4.0E-23 (82:187), G3DSA:3.30.930.10, 1.0E-48 (188:411);PANTHER: PTHR11538, 1.3E-148 (77:505); PTHR11538:SF41, 1.3E-148 (77:505);Pfam: PF01409, tRNA synthetases class II core domain (F), 1.3E-17 (121:241), PF01409, tRNA synthetases class II core domain (F), 1.7E-32 (293:394); PF03…	IPR002319: Phenylalanyl-tRNA synthetase (121:241, 293:394);IPR004530: Phenylalanyl-tRNA synthetase, class IIc, mitochondrial (77:505, 90:504);IPR005121: Ferrodoxin-fold anticodon-binding domain (409:505);IPR006195: Aminoacyl-tRNA synthetase, class II (128:407);IPR036690: Ferrodoxin-fold anticodon-binding domain superfamily (404:505, 412:505)	KEGG: 00970+6.1.1.20, 00970+6.1.1.20;Reactome: R-HSA-379726
g10589	GO:0005737	cytoplasm	8/377	174/10666	0.273709045500056	0.893200240639024	0.865421285786614	g10589/g13181/g3578/g5489/g567/g6206/g8198/g8942	8	CDD: cd00496, PheRS_alpha_core, 3.48643E-89 (123:387);Gene3D: G3DSA:3.30.70.380, 4.1E-34 (412:505); G3DSA:3.30.930.10, 4.0E-23 (82:187), G3DSA:3.30.930.10, 1.0E-48 (188:411);PANTHER: PTHR11538, 1.3E-148 (77:505); PTHR11538:SF41, 1.3E-148 (77:505);Pfam: PF01409, tRNA synthetases class II core domain (F), 1.3E-17 (121:241), PF01409, tRNA synthetases class II core domain (F), 1.7E-32 (293:394); PF03…	IPR002319: Phenylalanyl-tRNA synthetase (121:241, 293:394);IPR004530: Phenylalanyl-tRNA synthetase, class IIc, mitochondrial (77:505, 90:504);IPR005121: Ferrodoxin-fold anticodon-binding domain (409:505);IPR006195: Aminoacyl-tRNA synthetase, class II (128:407);IPR036690: Ferrodoxin-fold anticodon-binding domain superfamily (404:505, 412:505)	KEGG: 00970+6.1.1.20, 00970+6.1.1.20;Reactome: R-HSA-379726
g10590	NA	NA	NA	NA	NA	NA	NA	NA	NA	Coils (135:155);Gene3D: G3DSA:2.130.10.10, 8.0E-4 (21:166);MobiDBLite: consensus disorder prediction (138:167)	IPR015943: WD40/YVTN repeat-like-containing domain superfamily (21:166)	*
g10597	NA	NA	NA	NA	NA	NA	NA	NA	NA	Pfam: PF16062, Domain of unknown function (DUF4804), 3.8E-39 (46:472)	IPR032063: Protein of unknown function DUF4804 (46:472)	*
g10669	GO:0005488	binding	15/377	214/10666	0.00897756868946345	0.200519114272872	0.194282873876825	g10669/g10677/g11469/g11729/g12167/g12823/g13374/g13839/g17448/g2379/g2532/g6608/g841/g8692/g8942	15	Coils (1812:1832, 1981:1999);Gene3D: G3DSA:1.10.1000.11, 1.1E-5 (558:693);MobiDBLite: consensus disorder prediction (486:532, 884:909, 1877:1932);PANTHER: PTHR45070, 1.0E-254 (45:454, 541:834, 831:1759, 1857:1937);Pfam: PF09324, Domain of unknown function (DUF1981), 1.5E-13 (1088:1152);SMART: SM00222, 1.4E-10 (471:680);SUPERFAMILY: SSF48371, 6.74E-5 (160:199, 381:452, 520:546, 918:1000, 1050:1191…	IPR000904: Sec7 domain (471:680);IPR015403: Sec7, C-terminal (1088:1152);IPR016024: Armadillo-type fold (160:199, 381:452, 520:546, 918:1000, 1050:1191, 1326:1444);IPR023394: Sec7 domain, alpha orthogonal bundle (558:693);IPR035999: Sec7 superfamily (577:676)	*
g10674	NA	NA	NA	NA	NA	NA	NA	NA	NA	Gene3D: G3DSA:3.90.1300.10, 6.7E-23 (7:123);PANTHER: PTHR43372, 1.3E-37 (3:123);Pfam: PF01425, Amidase, 1.9E-8 (17:106);SUPERFAMILY: SSF75304, 2.49E-23 (21:117)	IPR023631: Amidase signature domain (17:106);IPR036928: Amidase signature (AS) superfamily (21:117, 7:123)	KEGG: 00970+6.3.5.7;MetaCyc: PWY-5921
g10676	NA	NA	NA	NA	NA	NA	NA	NA	NA	Gene3D: G3DSA:3.90.1300.10, 2.2E-19 (79:170);PANTHER: PTHR43372, 4.6E-36 (41:169);Pfam: PF01425, Amidase, 1.5E-9 (101:169);SUPERFAMILY: SSF75304, 6.8E-18 (55:169)	IPR023631: Amidase signature domain (101:169);IPR036928: Amidase signature (AS) superfamily (55:169, 79:170)	KEGG: 00970+6.3.5.7;MetaCyc: PWY-5921
g10677	GO:0005488	binding	15/377	214/10666	0.00897756868946345	0.200519114272872	0.194282873876825	g10669/g10677/g11469/g11729/g12167/g12823/g13374/g13839/g17448/g2379/g2532/g6608/g841/g8692/g8942	15	Coils (311:331);Gene3D: G3DSA:1.25.10.10, 5.4E-7 (404:673);MobiDBLite: consensus disorder prediction (338:394, 737:763);PANTHER: PTHR13371, 2.4E-168 (1:871); PTHR13371:SF0, 2.4E-168 (1:871);SMART: SM01349, 9.9E-4 (423:681);SUPERFAMILY: SSF48371, 2.06E-6 (447:659)	IPR011989: Armadillo-like helical (404:673);IPR016024: Armadillo-type fold (447:659);IPR034085: TOG domain (423:681)	*
g10681	GO:0005524	ATP binding	28/377	707/10666	0.291357847263632	0.893200240639024	0.865421285786614	g10589/g10681/g10958/g11018/g11364/g11487/g11582/g11748/g11816/g13098/g14020/g14271/g14336/g14501/g2866/g3408/g3578/g3619/g5429/g5489/g5621/g5687/g5719/g661/g6968/g7709/g9079/g9364	28	CDD: cd07851, STKc_p38, 0.0 (4:346);Gene3D: G3DSA:1.10.510.10, 8.2E-63 (122:315); G3DSA:3.30.200.20, 1.2E-26 (1:121);PANTHER: PTHR24055, 8.1E-181 (3:352); PTHR24055:SF109, 8.1E-181 (3:352);Pfam: PF00069, Protein kinase domain, 6.9E-69 (20:304);PIRSF: PIRSF000654, 3.8E-19 (3:264);PRINTS: PR01773, P38 MAP kinase signature, 1.8E-19 (8:17, 189:199, 266:279, 282:290, 303:313);ProSitePatterns: PS00107,…	IPR000719: Protein kinase domain (20:304);IPR003527: Mitogen-activated protein (MAP) kinase, conserved site (55:158);IPR008352: Mitogen-activated protein (MAP) kinase, p38 (8:17, 189:199, 266:279, 282:290, 303:313);IPR011009: Protein kinase-like domain superfamily (3:344);IPR017441: Protein kinase, ATP binding site (26:50)	KEGG: 04150+2.7.11.24, 04150+2.7.11.24;Reactome: R-HSA-168638, R-HSA-171007, R-HSA-376172, R-HSA-4420097
g10681	GO:0004672	protein kinase activity	10/377	250/10666	0.390330535094194	0.893200240639024	0.865421285786614	g10681/g11018/g11364/g11487/g11582/g13098/g14501/g2866/g661/g7709	10	CDD: cd07851, STKc_p38, 0.0 (4:346);Gene3D: G3DSA:1.10.510.10, 8.2E-63 (122:315); G3DSA:3.30.200.20, 1.2E-26 (1:121);PANTHER: PTHR24055, 8.1E-181 (3:352); PTHR24055:SF109, 8.1E-181 (3:352);Pfam: PF00069, Protein kinase domain, 6.9E-69 (20:304);PIRSF: PIRSF000654, 3.8E-19 (3:264);PRINTS: PR01773, P38 MAP kinase signature, 1.8E-19 (8:17, 189:199, 266:279, 282:290, 303:313);ProSitePatterns: PS00107,…	IPR000719: Protein kinase domain (20:304);IPR003527: Mitogen-activated protein (MAP) kinase, conserved site (55:158);IPR008352: Mitogen-activated protein (MAP) kinase, p38 (8:17, 189:199, 266:279, 282:290, 303:313);IPR011009: Protein kinase-like domain superfamily (3:344);IPR017441: Protein kinase, ATP binding site (26:50)	KEGG: 04150+2.7.11.24, 04150+2.7.11.24;Reactome: R-HSA-168638, R-HSA-171007, R-HSA-376172, R-HSA-4420097
g10681	GO:0006468	protein phosphorylation	10/377	253/10666	0.404711821930121	0.893200240639024	0.865421285786614	g10681/g11018/g11364/g11487/g11582/g13098/g14501/g2866/g661/g7709	10	CDD: cd07851, STKc_p38, 0.0 (4:346);Gene3D: G3DSA:1.10.510.10, 8.2E-63 (122:315); G3DSA:3.30.200.20, 1.2E-26 (1:121);PANTHER: PTHR24055, 8.1E-181 (3:352); PTHR24055:SF109, 8.1E-181 (3:352);Pfam: PF00069, Protein kinase domain, 6.9E-69 (20:304);PIRSF: PIRSF000654, 3.8E-19 (3:264);PRINTS: PR01773, P38 MAP kinase signature, 1.8E-19 (8:17, 189:199, 266:279, 282:290, 303:313);ProSitePatterns: PS00107,…	IPR000719: Protein kinase domain (20:304);IPR003527: Mitogen-activated protein (MAP) kinase, conserved site (55:158);IPR008352: Mitogen-activated protein (MAP) kinase, p38 (8:17, 189:199, 266:279, 282:290, 303:313);IPR011009: Protein kinase-like domain superfamily (3:344);IPR017441: Protein kinase, ATP binding site (26:50)	KEGG: 04150+2.7.11.24, 04150+2.7.11.24;Reactome: R-HSA-168638, R-HSA-171007, R-HSA-376172, R-HSA-4420097
g10712	NA	NA	NA	NA	NA	NA	NA	NA	NA	*	*	*
g10712	NA	NA	NA	NA	NA	NA	NA	NA	NA	*	*	*
g10755	GO:0003824	catalytic activity	17/377	472/10666	0.504175237047226	0.893559979272428	0.865769836376396	g10357/g10755/g11347/g11786/g14131/g1671/g17105/g2053/g2223/g2252/g2508/g3232/g351/g4577/g5493/g5617/g9364	17	CDD: cd06828, PLPDE_III_DapDC, 4.61079E-141 (22:392);Gene3D: G3DSA:2.40.37.10, 1.1E-46 (262:415); G3DSA:3.20.20.10, 3.6E-41 (36:261);Hamap: MF_02120, Diaminopimelate decarboxylase [lysA]., 36.391 (12:414);PANTHER: PTHR43727, 9.4E-113 (10:411); PTHR43727:SF2, 9.4E-113 (10:411);Pfam: PF00278, Pyridoxal-dependent decarboxylase, C-terminal sheet domain, 2.3E-24 (140:371); PF02784, Pyridoxal-dependent…	IPR000183: Ornithine/DAP/Arg decarboxylase (49:67, 69:81, 181:194, 264:283, 371:384);IPR002986: Diaminopimelate decarboxylase, LysA (10:411, 10:413, 12:414, 22:392, 67:84, 156:165, 292:310, 381:403);IPR009006: Alanine racemase/group IV decarboxylase, C-terminal (249:414, 262:415);IPR022643: Orn/DAP/Arg decarboxylase 2, C-terminal (140:371);IPR022644: Orn/DAP/Arg decarboxylase 2, N-terminal (42:27…	KEGG: 00300+4.1.1.20;MetaCyc: PWY-2941, PWY-2942, PWY-5097
g10765	GO:0016705	oxidoreductase activity, acting on paired donors, with incorporation or reduction of molecular oxygen	5/377	166/10666	0.703539838222535	0.914466370980251	0.886026029299047	g10765/g13036/g3261/g46/g4831	5	Gene3D: G3DSA:1.10.630.10, 6.6E-102 (15:511);PANTHER: PTHR24292, 1.1E-155 (1:508); PTHR24292:SF71, 1.1E-155 (1:508);Pfam: PF00067, Cytochrome P450, 3.2E-89 (32:489);PRINTS: PR00385, P450 superfamily signature, 1.4E-10 (311:328, 366:377, 445:454, 454:465); PR00463, E-class P450 group I signature, 5.9E-27 (88:109, 300:317, 320:346, 365:383, 407:431, 444:454, 454:477);ProSitePatterns: PS00086, Cytoc…	IPR001128: Cytochrome P450 (311:328, 366:377, 445:454, 454:465, 32:489);IPR002401: Cytochrome P450, E-class, group I (88:109, 300:317, 320:346, 365:383, 407:431, 444:454, 454:477);IPR017972: Cytochrome P450, conserved site (447:456);IPR036396: Cytochrome P450 superfamily (15:511, 39:511)	*
g10765	GO:0055114	oxidation-reduction process	16/377	531/10666	0.78097713149738	0.974836703145666	0.944518815248791	g10765/g12912/g12949/g13036/g16289/g2531/g3232/g3261/g3567/g3725/g3989/g3990/g4480/g46/g4831/g7122	16	Gene3D: G3DSA:1.10.630.10, 6.6E-102 (15:511);PANTHER: PTHR24292, 1.1E-155 (1:508); PTHR24292:SF71, 1.1E-155 (1:508);Pfam: PF00067, Cytochrome P450, 3.2E-89 (32:489);PRINTS: PR00385, P450 superfamily signature, 1.4E-10 (311:328, 366:377, 445:454, 454:465); PR00463, E-class P450 group I signature, 5.9E-27 (88:109, 300:317, 320:346, 365:383, 407:431, 444:454, 454:477);ProSitePatterns: PS00086, Cytoc…	IPR001128: Cytochrome P450 (311:328, 366:377, 445:454, 454:465, 32:489);IPR002401: Cytochrome P450, E-class, group I (88:109, 300:317, 320:346, 365:383, 407:431, 444:454, 454:477);IPR017972: Cytochrome P450, conserved site (447:456);IPR036396: Cytochrome P450 superfamily (15:511, 39:511)	*
g10765	GO:0020037	heme binding	9/377	235/10666	0.451307254179498	0.893200240639024	0.865421285786614	g10765/g13036/g2124/g3261/g3567/g4467/g46/g4831/g6298	9	Gene3D: G3DSA:1.10.630.10, 6.6E-102 (15:511);PANTHER: PTHR24292, 1.1E-155 (1:508); PTHR24292:SF71, 1.1E-155 (1:508);Pfam: PF00067, Cytochrome P450, 3.2E-89 (32:489);PRINTS: PR00385, P450 superfamily signature, 1.4E-10 (311:328, 366:377, 445:454, 454:465); PR00463, E-class P450 group I signature, 5.9E-27 (88:109, 300:317, 320:346, 365:383, 407:431, 444:454, 454:477);ProSitePatterns: PS00086, Cytoc…	IPR001128: Cytochrome P450 (311:328, 366:377, 445:454, 454:465, 32:489);IPR002401: Cytochrome P450, E-class, group I (88:109, 300:317, 320:346, 365:383, 407:431, 444:454, 454:477);IPR017972: Cytochrome P450, conserved site (447:456);IPR036396: Cytochrome P450 superfamily (15:511, 39:511)	*
g10765	GO:0005506	iron ion binding	8/377	230/10666	0.56943918260673	0.893559979272428	0.865769836376396	g10765/g12912/g12949/g13036/g3261/g46/g4831/g7122	8	Gene3D: G3DSA:1.10.630.10, 6.6E-102 (15:511);PANTHER: PTHR24292, 1.1E-155 (1:508); PTHR24292:SF71, 1.1E-155 (1:508);Pfam: PF00067, Cytochrome P450, 3.2E-89 (32:489);PRINTS: PR00385, P450 superfamily signature, 1.4E-10 (311:328, 366:377, 445:454, 454:465); PR00463, E-class P450 group I signature, 5.9E-27 (88:109, 300:317, 320:346, 365:383, 407:431, 444:454, 454:477);ProSitePatterns: PS00086, Cytoc…	IPR001128: Cytochrome P450 (311:328, 366:377, 445:454, 454:465, 32:489);IPR002401: Cytochrome P450, E-class, group I (88:109, 300:317, 320:346, 365:383, 407:431, 444:454, 454:477);IPR017972: Cytochrome P450, conserved site (447:456);IPR036396: Cytochrome P450 superfamily (15:511, 39:511)	*
g10818	NA	NA	NA	NA	NA	NA	NA	NA	NA	CDD: cd06257, DnaJ, 7.04938E-16 (12:69);Coils (412:432);Gene3D: G3DSA:1.10.287.110, 2.3E-21 (5:87);PANTHER: PTHR44157, 2.5E-174 (5:554);Pfam: PF00226, DnaJ domain, 1.4E-18 (12:77); PF11875, Domain of unknown function (DUF3395), 6.5E-39 (405:552);PRINTS: PR00625, DnaJ domain signature, 9.8E-14 (14:32, 32:47, 52:72, 72:91);ProSitePatterns: PS00636, Nt-dnaJ domain signature., (57:76);ProSiteProfiles…	IPR001623: DnaJ domain (11:72, 12:69, 12:77, 12:80, 14:32, 32:47, 52:72, 72:91);IPR018253: DnaJ domain, conserved site (57:76);IPR024586: DnaJ-like protein C11, C-terminal (405:552);IPR036869: DnaJ domain superfamily (10:82, 5:87)	Reactome: R-HSA-8949613
g10828	NA	NA	NA	NA	NA	NA	NA	NA	NA	Coils (95:115, 129:152);Gene3D: G3DSA:2.30.30.190, 2.4E-28 (144:242); G3DSA:3.10.20.90, 6.7E-8 (9:91);PANTHER: PTHR18916, 1.8E-70 (5:241); PTHR18916:SF59, 1.8E-70 (5:241);Pfam: PF01302, CAP-Gly domain, 5.3E-21 (159:227); PF14560, Ubiquitin-like domain, 1.1E-24 (12:91);ProSiteProfiles: PS50245, CAP-Gly domain profile., 16.451 (181:223);SMART: SM01052, 2.6E-30 (159:228);SUPERFAMILY: SSF54236, 4.19E…	IPR000626: Ubiquitin domain (12:91);IPR000938: CAP Gly-rich domain (159:227, 159:228, 181:223);IPR029071: Ubiquitin-like domain superfamily (9:93);IPR036859: CAP Gly-rich domain superfamily (144:242, 96:231)	*
g10834	GO:0055085	transmembrane transport	17/377	367/10666	0.154733004248579	0.844284632373686	0.818026976342925	g10503/g10834/g10968/g12088/g12160/g13444/g16014/g16776/g3138/g4946/g5148/g5897/g5901/g6968/g7244/g8228/g8775	17	CDD: cd06174, MFS, 4.14461E-12 (46:212);Coils (252:272);Gene3D: G3DSA:1.20.1250.20, 1.0E-24 (27:225), G3DSA:1.20.1250.20, 1.8E-24 (260:518);PANTHER: PTHR23500, 4.5E-113 (36:515); PTHR23500:SF11, 4.5E-113 (36:515);Pfam: PF00083, Sugar (and other) transporter, 4.3E-50 (74:513);ProSiteProfiles: PS50850, Major facilitator superfamily (MFS) profile., 26.18 (40:502);SUPERFAMILY: SSF103473, 8.11E-49 (46…	IPR005828: Major facilitator, sugar transporter-like (74:513);IPR020846: Major facilitator superfamily domain (40:502, 46:212);IPR036259: MFS transporter superfamily (46:236, 270:381, 409:509)	*
g10834	GO:0016021	integral component of membrane	36/377	890/10666	0.218660341730277	0.893200240639024	0.865421285786614	g10503/g10834/g10919/g10935/g10968/g11147/g11917/g12088/g12160/g12186/g13444/g15167/g16563/g1871/g2508/g2589/g3108/g3138/g4153/g4154/g4946/g5148/g5427/g567/g6206/g6669/g6968/g7244/g7877/g7879/g7880/g7957/g8067/g8563/g8775/g8886	36	CDD: cd06174, MFS, 4.14461E-12 (46:212);Coils (252:272);Gene3D: G3DSA:1.20.1250.20, 1.0E-24 (27:225), G3DSA:1.20.1250.20, 1.8E-24 (260:518);PANTHER: PTHR23500, 4.5E-113 (36:515); PTHR23500:SF11, 4.5E-113 (36:515);Pfam: PF00083, Sugar (and other) transporter, 4.3E-50 (74:513);ProSiteProfiles: PS50850, Major facilitator superfamily (MFS) profile., 26.18 (40:502);SUPERFAMILY: SSF103473, 8.11E-49 (46…	IPR005828: Major facilitator, sugar transporter-like (74:513);IPR020846: Major facilitator superfamily domain (40:502, 46:212);IPR036259: MFS transporter superfamily (46:236, 270:381, 409:509)	*
g10834	GO:0022857	transmembrane transporter activity	3/377	72/10666	0.470589688347569	0.893200240639024	0.865421285786614	g10834/g12088/g4946	3	CDD: cd06174, MFS, 4.14461E-12 (46:212);Coils (252:272);Gene3D: G3DSA:1.20.1250.20, 1.0E-24 (27:225), G3DSA:1.20.1250.20, 1.8E-24 (260:518);PANTHER: PTHR23500, 4.5E-113 (36:515); PTHR23500:SF11, 4.5E-113 (36:515);Pfam: PF00083, Sugar (and other) transporter, 4.3E-50 (74:513);ProSiteProfiles: PS50850, Major facilitator superfamily (MFS) profile., 26.18 (40:502);SUPERFAMILY: SSF103473, 8.11E-49 (46…	IPR005828: Major facilitator, sugar transporter-like (74:513);IPR020846: Major facilitator superfamily domain (40:502, 46:212);IPR036259: MFS transporter superfamily (46:236, 270:381, 409:509)	*
g10850	NA	NA	NA	NA	NA	NA	NA	NA	NA	Coils (53:80);MobiDBLite: consensus disorder prediction (122:143);PANTHER: PTHR12243, 2.3E-25 (12:296);Pfam: PF10545, Alcohol dehydrogenase transcription factor Myb/SANT-like, 3.5E-19 (14:97);ProSiteProfiles: PS51029, MADF domain profile., 14.725 (13:103);SMART: SM00595, 1.3E-23 (13:103)	IPR006578: MADF domain (13:103, 14:97)	*
g10857	NA	NA	NA	NA	NA	NA	NA	NA	NA	MobiDBLite: consensus disorder prediction (284:304);PANTHER: PTHR28080, 1.2E-59 (1:373);Pfam: PF04882, Peroxin-3, 3.7E-8 (8:97), PF04882, Peroxin-3, 7.4E-11 (98:154), PF04882, Peroxin-3, 5.0E-10 (168:372)	IPR006966: Peroxin-3 (1:373, 168:372, 8:97, 98:154)	Reactome: R-HSA-1369062
g10902	NA	NA	NA	NA	NA	NA	NA	NA	NA	Coils (210:242)	*	*
g10919	GO:0006811	ion transport	4/377	110/10666	0.548474088383691	0.893559979272428	0.865769836376396	g10503/g10919/g5897/g8775	4	Gene3D: G3DSA:1.20.58.390, 2.4E-44 (241:453); G3DSA:2.70.170.10, 6.8E-52 (10:240);MobiDBLite: consensus disorder prediction (356:388);PANTHER: PTHR18945, 3.9E-223 (13:449); PTHR18945:SF598, 3.9E-223 (13:449);Pfam: PF02931, Neurotransmitter-gated ion-channel ligand binding domain, 2.0E-34 (37:233); PF02932, Neurotransmitter-gated ion-channel transmembrane region, 2.1E-22 (241:389);PRINTS: PR00252,…	IPR006028: Gamma-aminobutyric acid A receptor/Glycine receptor alpha (237:257, 263:284, 297:318, 430:450);IPR006029: Neurotransmitter-gated ion-channel transmembrane domain (241:389);IPR006201: Neurotransmitter-gated ion-channel (13:449, 4:449, 73:89, 107:118, 153:167, 228:240);IPR006202: Neurotransmitter-gated ion-channel ligand-binding domain (37:233);IPR018000: Neurotransmitter-gated ion-chann…	Reactome: R-HSA-975298
g10919	GO:0005216	ion channel activity	2/377	108/10666	0.899464543638206	0.993298276464878	0.962406224804488	g10919/g8775	2	Gene3D: G3DSA:1.20.58.390, 2.4E-44 (241:453); G3DSA:2.70.170.10, 6.8E-52 (10:240);MobiDBLite: consensus disorder prediction (356:388);PANTHER: PTHR18945, 3.9E-223 (13:449); PTHR18945:SF598, 3.9E-223 (13:449);Pfam: PF02931, Neurotransmitter-gated ion-channel ligand binding domain, 2.0E-34 (37:233); PF02932, Neurotransmitter-gated ion-channel transmembrane region, 2.1E-22 (241:389);PRINTS: PR00252,…	IPR006028: Gamma-aminobutyric acid A receptor/Glycine receptor alpha (237:257, 263:284, 297:318, 430:450);IPR006029: Neurotransmitter-gated ion-channel transmembrane domain (241:389);IPR006201: Neurotransmitter-gated ion-channel (13:449, 4:449, 73:89, 107:118, 153:167, 228:240);IPR006202: Neurotransmitter-gated ion-channel ligand-binding domain (37:233);IPR018000: Neurotransmitter-gated ion-chann…	Reactome: R-HSA-975298
g10919	GO:0005230	extracellular ligand-gated ion channel activity	1/377	32/10666	0.684391040452686	0.914466370980251	0.886026029299047	g10919	1	Gene3D: G3DSA:1.20.58.390, 2.4E-44 (241:453); G3DSA:2.70.170.10, 6.8E-52 (10:240);MobiDBLite: consensus disorder prediction (356:388);PANTHER: PTHR18945, 3.9E-223 (13:449); PTHR18945:SF598, 3.9E-223 (13:449);Pfam: PF02931, Neurotransmitter-gated ion-channel ligand binding domain, 2.0E-34 (37:233); PF02932, Neurotransmitter-gated ion-channel transmembrane region, 2.1E-22 (241:389);PRINTS: PR00252,…	IPR006028: Gamma-aminobutyric acid A receptor/Glycine receptor alpha (237:257, 263:284, 297:318, 430:450);IPR006029: Neurotransmitter-gated ion-channel transmembrane domain (241:389);IPR006201: Neurotransmitter-gated ion-channel (13:449, 4:449, 73:89, 107:118, 153:167, 228:240);IPR006202: Neurotransmitter-gated ion-channel ligand-binding domain (37:233);IPR018000: Neurotransmitter-gated ion-chann…	Reactome: R-HSA-975298
g10919	GO:0016021	integral component of membrane	36/377	890/10666	0.218660341730277	0.893200240639024	0.865421285786614	g10503/g10834/g10919/g10935/g10968/g11147/g11917/g12088/g12160/g12186/g13444/g15167/g16563/g1871/g2508/g2589/g3108/g3138/g4153/g4154/g4946/g5148/g5427/g567/g6206/g6669/g6968/g7244/g7877/g7879/g7880/g7957/g8067/g8563/g8775/g8886	36	Gene3D: G3DSA:1.20.58.390, 2.4E-44 (241:453); G3DSA:2.70.170.10, 6.8E-52 (10:240);MobiDBLite: consensus disorder prediction (356:388);PANTHER: PTHR18945, 3.9E-223 (13:449); PTHR18945:SF598, 3.9E-223 (13:449);Pfam: PF02931, Neurotransmitter-gated ion-channel ligand binding domain, 2.0E-34 (37:233); PF02932, Neurotransmitter-gated ion-channel transmembrane region, 2.1E-22 (241:389);PRINTS: PR00252,…	IPR006028: Gamma-aminobutyric acid A receptor/Glycine receptor alpha (237:257, 263:284, 297:318, 430:450);IPR006029: Neurotransmitter-gated ion-channel transmembrane domain (241:389);IPR006201: Neurotransmitter-gated ion-channel (13:449, 4:449, 73:89, 107:118, 153:167, 228:240);IPR006202: Neurotransmitter-gated ion-channel ligand-binding domain (37:233);IPR018000: Neurotransmitter-gated ion-chann…	Reactome: R-HSA-975298
g10935	GO:0050909	sensory perception of taste	2/377	70/10666	0.713884797165105	0.914466370980251	0.886026029299047	g10935/g16563	2	PANTHER: PTHR21143, 4.1E-24 (2:352);Pfam: PF08395, 7tm Chemosensory receptor, 2.7E-10 (17:352)	IPR013604: 7TM chemoreceptor (17:352)	*
g10935	GO:0016021	integral component of membrane	36/377	890/10666	0.218660341730277	0.893200240639024	0.865421285786614	g10503/g10834/g10919/g10935/g10968/g11147/g11917/g12088/g12160/g12186/g13444/g15167/g16563/g1871/g2508/g2589/g3108/g3138/g4153/g4154/g4946/g5148/g5427/g567/g6206/g6669/g6968/g7244/g7877/g7879/g7880/g7957/g8067/g8563/g8775/g8886	36	PANTHER: PTHR21143, 4.1E-24 (2:352);Pfam: PF08395, 7tm Chemosensory receptor, 2.7E-10 (17:352)	IPR013604: 7TM chemoreceptor (17:352)	*
g10958	GO:0016020	membrane	23/377	836/10666	0.919570678212146	0.993298276464878	0.962406224804488	g10099/g10342/g10503/g10958/g11648/g1186/g13301/g14265/g3138/g3228/g3525/g3840/g3901/g4946/g5038/g5356/g5897/g5901/g7207/g7297/g7905/g8563/g8775	23	CDD: cd03213, ABCG_EPDR, 1.49541E-75 (31:256);Gene3D: G3DSA:3.40.50.300, 2.1E-53 (23:264);PANTHER: PTHR19241, 8.0E-188 (28:662); PTHR19241:SF438, 8.0E-188 (28:662);Pfam: PF00005, ABC transporter, 3.8E-23 (55:201); PF01061, ABC-2 type transporter, 5.6E-37 (366:576);ProSitePatterns: PS00211, ABC transporters family signature., (174:188);ProSiteProfiles: PS50893, ATP-binding cassette, ABC transporte…	IPR003439: ABC transporter-like (33:274, 55:201);IPR003593: AAA+ ATPase domain (64:251);IPR013525: ABC-2 type transporter (366:576);IPR017871: ABC transporter, conserved site (174:188);IPR027417: P-loop containing nucleoside triphosphate hydrolase (23:272)	Reactome: R-HSA-1369062
g10958	GO:0005524	ATP binding	28/377	707/10666	0.291357847263632	0.893200240639024	0.865421285786614	g10589/g10681/g10958/g11018/g11364/g11487/g11582/g11748/g11816/g13098/g14020/g14271/g14336/g14501/g2866/g3408/g3578/g3619/g5429/g5489/g5621/g5687/g5719/g661/g6968/g7709/g9079/g9364	28	CDD: cd03213, ABCG_EPDR, 1.49541E-75 (31:256);Gene3D: G3DSA:3.40.50.300, 2.1E-53 (23:264);PANTHER: PTHR19241, 8.0E-188 (28:662); PTHR19241:SF438, 8.0E-188 (28:662);Pfam: PF00005, ABC transporter, 3.8E-23 (55:201); PF01061, ABC-2 type transporter, 5.6E-37 (366:576);ProSitePatterns: PS00211, ABC transporters family signature., (174:188);ProSiteProfiles: PS50893, ATP-binding cassette, ABC transporte…	IPR003439: ABC transporter-like (33:274, 55:201);IPR003593: AAA+ ATPase domain (64:251);IPR013525: ABC-2 type transporter (366:576);IPR017871: ABC transporter, conserved site (174:188);IPR027417: P-loop containing nucleoside triphosphate hydrolase (23:272)	Reactome: R-HSA-1369062
g10958	GO:0016887	ATPase activity	2/377	100/10666	0.87358539879539	0.992414209099	0.961549652356687	g10958/g6968	2	CDD: cd03213, ABCG_EPDR, 1.49541E-75 (31:256);Gene3D: G3DSA:3.40.50.300, 2.1E-53 (23:264);PANTHER: PTHR19241, 8.0E-188 (28:662); PTHR19241:SF438, 8.0E-188 (28:662);Pfam: PF00005, ABC transporter, 3.8E-23 (55:201); PF01061, ABC-2 type transporter, 5.6E-37 (366:576);ProSitePatterns: PS00211, ABC transporters family signature., (174:188);ProSiteProfiles: PS50893, ATP-binding cassette, ABC transporte…	IPR003439: ABC transporter-like (33:274, 55:201);IPR003593: AAA+ ATPase domain (64:251);IPR013525: ABC-2 type transporter (366:576);IPR017871: ABC transporter, conserved site (174:188);IPR027417: P-loop containing nucleoside triphosphate hydrolase (23:272)	Reactome: R-HSA-1369062
g10968	GO:0016021	integral component of membrane	36/377	890/10666	0.218660341730277	0.893200240639024	0.865421285786614	g10503/g10834/g10919/g10935/g10968/g11147/g11917/g12088/g12160/g12186/g13444/g15167/g16563/g1871/g2508/g2589/g3108/g3138/g4153/g4154/g4946/g5148/g5427/g567/g6206/g6669/g6968/g7244/g7877/g7879/g7880/g7957/g8067/g8563/g8775/g8886	36	MobiDBLite: consensus disorder prediction (295:351);PANTHER: PTHR10846, 3.4E-234 (39:625); PTHR10846:SF57, 3.4E-234 (39:625);Pfam: PF01699, Sodium/calcium exchanger protein, 2.0E-22 (114:253), PF01699, Sodium/calcium exchanger protein, 1.5E-28 (456:605);TIGRFAM: TIGR00367, TIGR00367: K+-dependent Na+/Ca+ exchanger homolog, 6.6E-79 (112:601)	IPR004481: Sodium/potassium/calcium exchanger (112:601, 39:625);IPR004837: Sodium/calcium exchanger membrane region (114:253, 456:605)	Reactome: R-HSA-425561
g10968	GO:0055085	transmembrane transport	17/377	367/10666	0.154733004248579	0.844284632373686	0.818026976342925	g10503/g10834/g10968/g12088/g12160/g13444/g16014/g16776/g3138/g4946/g5148/g5897/g5901/g6968/g7244/g8228/g8775	17	MobiDBLite: consensus disorder prediction (295:351);PANTHER: PTHR10846, 3.4E-234 (39:625); PTHR10846:SF57, 3.4E-234 (39:625);Pfam: PF01699, Sodium/calcium exchanger protein, 2.0E-22 (114:253), PF01699, Sodium/calcium exchanger protein, 1.5E-28 (456:605);TIGRFAM: TIGR00367, TIGR00367: K+-dependent Na+/Ca+ exchanger homolog, 6.6E-79 (112:601)	IPR004481: Sodium/potassium/calcium exchanger (112:601, 39:625);IPR004837: Sodium/calcium exchanger membrane region (114:253, 456:605)	Reactome: R-HSA-425561
g10976	NA	NA	NA	NA	NA	NA	NA	NA	NA	Gene3D: G3DSA:3.30.710.10, 6.6E-36 (125:276);PANTHER: PTHR24413, 2.1E-28 (96:295); PTHR24413:SF222, 2.1E-28 (96:295);Pfam: PF00651, BTB/POZ domain, 4.1E-19 (130:234);ProSiteProfiles: PS50097, BTB domain profile., 13.943 (140:206);SMART: SM00225, 4.4E-15 (140:236);SUPERFAMILY: SSF54695, 1.84E-20 (126:234)	IPR000210: BTB/POZ domain (130:234, 140:206, 140:236);IPR011333: SKP1/BTB/POZ domain superfamily (126:234)	*
g10976	NA	NA	NA	NA	NA	NA	NA	NA	NA	Gene3D: G3DSA:3.30.710.10, 6.6E-36 (125:276);PANTHER: PTHR24413, 2.1E-28 (96:295); PTHR24413:SF222, 2.1E-28 (96:295);Pfam: PF00651, BTB/POZ domain, 4.1E-19 (130:234);ProSiteProfiles: PS50097, BTB domain profile., 13.943 (140:206);SMART: SM00225, 4.4E-15 (140:236);SUPERFAMILY: SSF54695, 1.84E-20 (126:234)	IPR000210: BTB/POZ domain (130:234, 140:206, 140:236);IPR011333: SKP1/BTB/POZ domain superfamily (126:234)	*
g11018	GO:0004674	protein serine/threonine kinase activity	4/377	51/10666	0.105152219840853	0.841217758726826	0.815055483933886	g11018/g11364/g14501/g661	4	CDD: cd01241, PH_PKB, 3.79633E-60 (26:131); cd05571, STKc_PKB, 0.0 (188:507);Gene3D: G3DSA:1.10.510.10, 1.8E-59 (280:516); G3DSA:2.30.29.30, 1.1E-21 (18:160); G3DSA:3.30.200.20, 2.0E-29 (161:279);PANTHER: PTHR24356, 2.4E-198 (25:507); PTHR24356:SF176, 2.4E-198 (25:507);Pfam: PF00069, Protein kinase domain, 3.5E-74 (184:441); PF00169, PH domain, 8.7E-16 (29:127); PF00433, Protein kinase C terminal…	IPR000719: Protein kinase domain (184:441);IPR000961: AGC-kinase, C-terminal (442:507, 442:515);IPR001849: Pleckstrin homology domain (27:129, 28:131, 29:127);IPR008271: Serine/threonine-protein kinase, active site (303:315);IPR011009: Protein kinase-like domain superfamily (179:500);IPR011993: PH-like domain superfamily (18:160, 24:134);IPR017441: Protein kinase, ATP binding site (190:213);IPR01…	*
g11018	GO:0006468	protein phosphorylation	10/377	253/10666	0.404711821930121	0.893200240639024	0.865421285786614	g10681/g11018/g11364/g11487/g11582/g13098/g14501/g2866/g661/g7709	10	CDD: cd01241, PH_PKB, 3.79633E-60 (26:131); cd05571, STKc_PKB, 0.0 (188:507);Gene3D: G3DSA:1.10.510.10, 1.8E-59 (280:516); G3DSA:2.30.29.30, 1.1E-21 (18:160); G3DSA:3.30.200.20, 2.0E-29 (161:279);PANTHER: PTHR24356, 2.4E-198 (25:507); PTHR24356:SF176, 2.4E-198 (25:507);Pfam: PF00069, Protein kinase domain, 3.5E-74 (184:441); PF00169, PH domain, 8.7E-16 (29:127); PF00433, Protein kinase C terminal…	IPR000719: Protein kinase domain (184:441);IPR000961: AGC-kinase, C-terminal (442:507, 442:515);IPR001849: Pleckstrin homology domain (27:129, 28:131, 29:127);IPR008271: Serine/threonine-protein kinase, active site (303:315);IPR011009: Protein kinase-like domain superfamily (179:500);IPR011993: PH-like domain superfamily (18:160, 24:134);IPR017441: Protein kinase, ATP binding site (190:213);IPR01…	*
g11018	GO:0004672	protein kinase activity	10/377	250/10666	0.390330535094194	0.893200240639024	0.865421285786614	g10681/g11018/g11364/g11487/g11582/g13098/g14501/g2866/g661/g7709	10	CDD: cd01241, PH_PKB, 3.79633E-60 (26:131); cd05571, STKc_PKB, 0.0 (188:507);Gene3D: G3DSA:1.10.510.10, 1.8E-59 (280:516); G3DSA:2.30.29.30, 1.1E-21 (18:160); G3DSA:3.30.200.20, 2.0E-29 (161:279);PANTHER: PTHR24356, 2.4E-198 (25:507); PTHR24356:SF176, 2.4E-198 (25:507);Pfam: PF00069, Protein kinase domain, 3.5E-74 (184:441); PF00169, PH domain, 8.7E-16 (29:127); PF00433, Protein kinase C terminal…	IPR000719: Protein kinase domain (184:441);IPR000961: AGC-kinase, C-terminal (442:507, 442:515);IPR001849: Pleckstrin homology domain (27:129, 28:131, 29:127);IPR008271: Serine/threonine-protein kinase, active site (303:315);IPR011009: Protein kinase-like domain superfamily (179:500);IPR011993: PH-like domain superfamily (18:160, 24:134);IPR017441: Protein kinase, ATP binding site (190:213);IPR01…	*
g11018	GO:0005524	ATP binding	28/377	707/10666	0.291357847263632	0.893200240639024	0.865421285786614	g10589/g10681/g10958/g11018/g11364/g11487/g11582/g11748/g11816/g13098/g14020/g14271/g14336/g14501/g2866/g3408/g3578/g3619/g5429/g5489/g5621/g5687/g5719/g661/g6968/g7709/g9079/g9364	28	CDD: cd01241, PH_PKB, 3.79633E-60 (26:131); cd05571, STKc_PKB, 0.0 (188:507);Gene3D: G3DSA:1.10.510.10, 1.8E-59 (280:516); G3DSA:2.30.29.30, 1.1E-21 (18:160); G3DSA:3.30.200.20, 2.0E-29 (161:279);PANTHER: PTHR24356, 2.4E-198 (25:507); PTHR24356:SF176, 2.4E-198 (25:507);Pfam: PF00069, Protein kinase domain, 3.5E-74 (184:441); PF00169, PH domain, 8.7E-16 (29:127); PF00433, Protein kinase C terminal…	IPR000719: Protein kinase domain (184:441);IPR000961: AGC-kinase, C-terminal (442:507, 442:515);IPR001849: Pleckstrin homology domain (27:129, 28:131, 29:127);IPR008271: Serine/threonine-protein kinase, active site (303:315);IPR011009: Protein kinase-like domain superfamily (179:500);IPR011993: PH-like domain superfamily (18:160, 24:134);IPR017441: Protein kinase, ATP binding site (190:213);IPR01…	*
g11068	NA	NA	NA	NA	NA	NA	NA	NA	NA	Gene3D: G3DSA:1.10.238.10, 5.9E-7 (571:710);PANTHER: PTHR12086, 1.5E-175 (19:707); PTHR12086:SF11, 1.5E-175 (19:707);Pfam: PF06565, DUF1126 PH-like domain, 4.1E-23 (74:176), PF06565, DUF1126 PH-like domain, 3.9E-28 (223:360), PF06565, DUF1126 PH-like domain, 2.2E-24 (423:528);ProSiteProfiles: PS51336, DM10 domain profile., 25.692 (80:184), PS51336, DM10 domain profile., 33.417 (229:369), PS51336,…	IPR006602: Uncharacterised domain DM10 (229:369, 430:537, 80:184);IPR010554: Domain of unknown function DUF1126 (223:360, 423:528, 74:176);IPR011992: EF-hand domain pair (583:707)	*
g11099	GO:0003676	nucleic acid binding	51/377	989/10666	0.00369255508730098	0.129977939072994	0.125935562977423	g10341/g10526/g11099/g11180/g11593/g11716/g11769/g12849/g13003/g13100/g13273/g13980/g14021/g14109/g14388/g14579/g15062/g15064/g15362/g15446/g15686/g15719/g16275/g16560/g16993/g17450/g17475/g17519/g17544/g1953/g1962/g2703/g3320/g3887/g4274/g4349/g5019/g5081/g5429/g6541/g8028/g8198/g8244/g9002/g9006/g9068/g9079/g9480/g9532/g9696/g9697	51	Coils (47:81);Gene3D: G3DSA:2.40.155.10, 4.9E-5 (318:511);MobiDBLite: consensus disorder prediction (21:55);SMART: SM00355, 3.5 (282:306), SM00355, 0.54 (317:340), SM00355, 2.3 (345:367), SM00355, 30.0 (455:480)	IPR013087: Zinc finger C2H2-type (282:306, 317:340, 345:367, 455:480)	*
g11131	GO:0006508	proteolysis	19/377	615/10666	0.762330145806353	0.965252558718836	0.93523274229935	g10014/g10510/g11131/g11486/g12495/g14565/g14817/g15870/g16435/g17541/g1853/g1997/g2833/g305/g3709/g4431/g5982/g7957/g8746	19	CDD: cd00190, Tryp_SPc, 1.10035E-63 (343:589);Gene3D: G3DSA:2.40.10.10, 6.9E-14 (343:377), G3DSA:2.40.10.10, 5.3E-22 (378:446), G3DSA:2.40.10.10, 2.2E-31 (447:591);MobiDBLite: consensus disorder prediction (169:198, 233:298);PANTHER: PTHR24260, 5.5E-75 (318:591); PTHR24260:SF104, 5.5E-75 (318:591);Pfam: PF00089, Trypsin, 1.4E-47 (343:587); PF16030, Serine protease gd N-terminus, 2.3E-19 (22:127);…	IPR001254: Serine proteases, trypsin domain (342:587, 343:587, 343:589, 343:591);IPR001314: Peptidase S1A, chymotrypsin family (373:388, 437:451, 532:544);IPR009003: Peptidase S1, PA clan (326:591);IPR018114: Serine proteases, trypsin family, histidine active site (383:388);IPR031986: Serine protease gd, N-terminal domain (22:127)	*
g11131	GO:0004252	serine-type endopeptidase activity	13/377	319/10666	0.338966311430989	0.893200240639024	0.865421285786614	g10014/g11131/g12495/g14565/g16435/g17541/g1997/g2833/g305/g3709/g4431/g7957/g8746	13	CDD: cd00190, Tryp_SPc, 1.10035E-63 (343:589);Gene3D: G3DSA:2.40.10.10, 6.9E-14 (343:377), G3DSA:2.40.10.10, 5.3E-22 (378:446), G3DSA:2.40.10.10, 2.2E-31 (447:591);MobiDBLite: consensus disorder prediction (169:198, 233:298);PANTHER: PTHR24260, 5.5E-75 (318:591); PTHR24260:SF104, 5.5E-75 (318:591);Pfam: PF00089, Trypsin, 1.4E-47 (343:587); PF16030, Serine protease gd N-terminus, 2.3E-19 (22:127);…	IPR001254: Serine proteases, trypsin domain (342:587, 343:587, 343:589, 343:591);IPR001314: Peptidase S1A, chymotrypsin family (373:388, 437:451, 532:544);IPR009003: Peptidase S1, PA clan (326:591);IPR018114: Serine proteases, trypsin family, histidine active site (383:388);IPR031986: Serine protease gd, N-terminal domain (22:127)	*
g11140	NA	NA	NA	NA	NA	NA	NA	NA	NA	Gene3D: G3DSA:2.70.50.50, 4.4E-12 (36:232);MobiDBLite: consensus disorder prediction (243:266, 331:362);PANTHER: PTHR21113, 3.6E-77 (21:231); PTHR21113:SF11, 3.6E-77 (21:231);Pfam: PF03067, Lytic polysaccharide mono-oxygenase, cellulose-degrading, 1.1E-36 (36:229)	IPR004302: Cellulose/chitin-binding protein, N-terminal (36:229)	*
g11147	GO:0016021	integral component of membrane	36/377	890/10666	0.218660341730277	0.893200240639024	0.865421285786614	g10503/g10834/g10919/g10935/g10968/g11147/g11917/g12088/g12160/g12186/g13444/g15167/g16563/g1871/g2508/g2589/g3108/g3138/g4153/g4154/g4946/g5148/g5427/g567/g6206/g6669/g6968/g7244/g7877/g7879/g7880/g7957/g8067/g8563/g8775/g8886	36	CDD: cd15096, 7tmA_AstA_R_insect, 1.27516E-116 (29:309);Gene3D: G3DSA:1.20.1070.10, 1.9E-77 (8:334);PANTHER: PTHR24229, 3.4E-73 (20:316);Pfam: PF00001, 7 transmembrane receptor (rhodopsin family), 3.2E-47 (45:298);PRINTS: PR00237, Rhodopsin-like GPCR superfamily signature, 6.2E-44 (30:54, 63:84, 108:130, 142:163, 195:218, 239:263, 280:306); PR00663, Galanin receptor signature, 1.1E-9 (77:91, 94:1…	IPR000276: G protein-coupled receptor, rhodopsin-like (114:130, 30:54, 63:84, 108:130, 142:163, 195:218, 239:263, 280:306, 42:313, 45:298);IPR000405: Galanin receptor family (77:91, 94:112, 134:150, 190:205, 267:287);IPR017452: GPCR, rhodopsin-like, 7TM (45:298)	Reactome: R-HSA-375276, R-HSA-418594
g11147	GO:0004930	G protein-coupled receptor activity	2/377	135/10666	0.954756221074735	0.99839358315419	0.967343065017816	g11147/g14265	2	CDD: cd15096, 7tmA_AstA_R_insect, 1.27516E-116 (29:309);Gene3D: G3DSA:1.20.1070.10, 1.9E-77 (8:334);PANTHER: PTHR24229, 3.4E-73 (20:316);Pfam: PF00001, 7 transmembrane receptor (rhodopsin family), 3.2E-47 (45:298);PRINTS: PR00237, Rhodopsin-like GPCR superfamily signature, 6.2E-44 (30:54, 63:84, 108:130, 142:163, 195:218, 239:263, 280:306); PR00663, Galanin receptor signature, 1.1E-9 (77:91, 94:1…	IPR000276: G protein-coupled receptor, rhodopsin-like (114:130, 30:54, 63:84, 108:130, 142:163, 195:218, 239:263, 280:306, 42:313, 45:298);IPR000405: Galanin receptor family (77:91, 94:112, 134:150, 190:205, 267:287);IPR017452: GPCR, rhodopsin-like, 7TM (45:298)	Reactome: R-HSA-375276, R-HSA-418594
g11147	GO:0007186	G protein-coupled receptor signaling pathway	3/377	141/10666	0.880153036211608	0.992414209099	0.961549652356687	g10151/g11147/g14265	3	CDD: cd15096, 7tmA_AstA_R_insect, 1.27516E-116 (29:309);Gene3D: G3DSA:1.20.1070.10, 1.9E-77 (8:334);PANTHER: PTHR24229, 3.4E-73 (20:316);Pfam: PF00001, 7 transmembrane receptor (rhodopsin family), 3.2E-47 (45:298);PRINTS: PR00237, Rhodopsin-like GPCR superfamily signature, 6.2E-44 (30:54, 63:84, 108:130, 142:163, 195:218, 239:263, 280:306); PR00663, Galanin receptor signature, 1.1E-9 (77:91, 94:1…	IPR000276: G protein-coupled receptor, rhodopsin-like (114:130, 30:54, 63:84, 108:130, 142:163, 195:218, 239:263, 280:306, 42:313, 45:298);IPR000405: Galanin receptor family (77:91, 94:112, 134:150, 190:205, 267:287);IPR017452: GPCR, rhodopsin-like, 7TM (45:298)	Reactome: R-HSA-375276, R-HSA-418594
g11180	GO:0003676	nucleic acid binding	51/377	989/10666	0.00369255508730098	0.129977939072994	0.125935562977423	g10341/g10526/g11099/g11180/g11593/g11716/g11769/g12849/g13003/g13100/g13273/g13980/g14021/g14109/g14388/g14579/g15062/g15064/g15362/g15446/g15686/g15719/g16275/g16560/g16993/g17450/g17475/g17519/g17544/g1953/g1962/g2703/g3320/g3887/g4274/g4349/g5019/g5081/g5429/g6541/g8028/g8198/g8244/g9002/g9006/g9068/g9079/g9480/g9532/g9696/g9697	51	Coils (163:183, 187:214, 237:257, 285:312, 361:395, 505:525);Gene3D: G3DSA:3.30.160.60, 0.0011 (100:187);MobiDBLite: consensus disorder prediction (309:334, 409:431);PANTHER: PTHR21502, 8.8E-27 (10:627); PTHR21502:SF3, 8.8E-27 (10:627);Pfam: PF13815, Iguana/Dzip1-like DAZ-interacting protein N-terminal, 4.7E-16 (27:135);ProSitePatterns: PS00028, Zinc finger C2H2 type domain signature., (150:171);…	IPR013087: Zinc finger C2H2-type (148:176, 150:171);IPR032714: Zinc finger protein DZIP1, N-terminal (27:135)	*
g11191	NA	NA	NA	NA	NA	NA	NA	NA	NA	Gene3D: G3DSA:3.40.30.10, 4.8E-5 (12:203);PANTHER: PTHR13234, 7.5E-41 (27:201);Pfam: PF03227, Gamma interferon inducible lysosomal thiol reductase (GILT), 9.9E-30 (33:134)	IPR004911: Gamma interferon inducible lysosomal thiol reductase GILT (27:201, 33:134)	Reactome: R-HSA-2132295, R-HSA-877300
g11193	GO:0003677	DNA binding	11/377	507/10666	0.973352006694344	0.99839358315419	0.967343065017816	g11193/g11716/g11917/g14271/g17450/g1953/g2602/g3195/g4106/g8198/g8328	11	Coils (525:547);Gene3D: G3DSA:1.10.10.10, 1.7E-9 (145:213), G3DSA:1.10.10.10, 4.8E-6 (319:385); G3DSA:1.10.10.60, 3.0E-9 (20:77), G3DSA:1.10.10.60, 0.052 (219:275), G3DSA:1.10.10.60, 7.3E-7 (388:445);MobiDBLite: consensus disorder prediction (520:545);PANTHER: PTHR44198, 3.6E-65 (9:77, 137:275, 322:444, 468:565);Pfam: PF03221, Tc5 transposase DNA-binding domain, 1.3E-7 (390:450); PF04218, CENP-B …	IPR006600: HTH CenpB-type DNA-binding domain (381:450, 387:450, 390:450);IPR007889: DNA binding HTH domain, Psq-type (10:61, 13:63, 145:196, 148:196, 319:370, 322:371);IPR009057: Homeobox-like domain superfamily (13:66, 148:203, 326:372, 386:444);IPR036388: Winged helix-like DNA-binding domain superfamily (145:213, 319:385)	*
g11195	GO:0016791	phosphatase activity	2/377	52/10666	0.55336726440859	0.893559979272428	0.865769836376396	g11195/g13248	2	CDD: cd07521, HAD_FCP1-like, 7.74281E-56 (60:202);Gene3D: G3DSA:3.40.50.1000, 2.3E-41 (48:236);PANTHER: PTHR12210, 1.2E-115 (8:238); PTHR12210:SF70, 1.2E-115 (8:238);Pfam: PF03031, NLI interacting factor-like phosphatase, 4.8E-48 (61:231);ProSiteProfiles: PS50969, FCP1 homology domain profile., 41.19 (56:224);SMART: SM00577, 1.3E-65 (59:212);SUPERFAMILY: SSF56784, 2.61E-45 (53:235);TIGRFAM: TIGR0…	IPR004274: FCP1 homology domain (56:224, 59:212, 61:231);IPR011948: Dullard phosphatase domain, eukaryotic (60:234);IPR023214: HAD superfamily (48:236);IPR036412: HAD-like superfamily (53:235)	*
g11195	GO:0016791	phosphatase activity	2/377	52/10666	0.55336726440859	0.893559979272428	0.865769836376396	g11195/g13248	2	CDD: cd07521, HAD_FCP1-like, 7.74281E-56 (60:202);Gene3D: G3DSA:3.40.50.1000, 2.3E-41 (48:236);PANTHER: PTHR12210, 1.2E-115 (8:238); PTHR12210:SF70, 1.2E-115 (8:238);Pfam: PF03031, NLI interacting factor-like phosphatase, 4.8E-48 (61:231);ProSiteProfiles: PS50969, FCP1 homology domain profile., 41.19 (56:224);SMART: SM00577, 1.3E-65 (59:212);SUPERFAMILY: SSF56784, 2.61E-45 (53:235);TIGRFAM: TIGR0…	IPR004274: FCP1 homology domain (56:224, 59:212, 61:231);IPR011948: Dullard phosphatase domain, eukaryotic (60:234);IPR023214: HAD superfamily (48:236);IPR036412: HAD-like superfamily (53:235)	*
g11195	GO:0016791	phosphatase activity	2/377	52/10666	0.55336726440859	0.893559979272428	0.865769836376396	g11195/g13248	2	CDD: cd07521, HAD_FCP1-like, 7.74281E-56 (60:202);Gene3D: G3DSA:3.40.50.1000, 2.3E-41 (48:236);PANTHER: PTHR12210, 1.2E-115 (8:238); PTHR12210:SF70, 1.2E-115 (8:238);Pfam: PF03031, NLI interacting factor-like phosphatase, 4.8E-48 (61:231);ProSiteProfiles: PS50969, FCP1 homology domain profile., 41.19 (56:224);SMART: SM00577, 1.3E-65 (59:212);SUPERFAMILY: SSF56784, 2.61E-45 (53:235);TIGRFAM: TIGR0…	IPR004274: FCP1 homology domain (56:224, 59:212, 61:231);IPR011948: Dullard phosphatase domain, eukaryotic (60:234);IPR023214: HAD superfamily (48:236);IPR036412: HAD-like superfamily (53:235)	*
g11195	GO:0016791	phosphatase activity	2/377	52/10666	0.55336726440859	0.893559979272428	0.865769836376396	g11195/g13248	2	CDD: cd07521, HAD_FCP1-like, 7.74281E-56 (60:202);Gene3D: G3DSA:3.40.50.1000, 2.3E-41 (48:236);PANTHER: PTHR12210, 1.2E-115 (8:238); PTHR12210:SF70, 1.2E-115 (8:238);Pfam: PF03031, NLI interacting factor-like phosphatase, 4.8E-48 (61:231);ProSiteProfiles: PS50969, FCP1 homology domain profile., 41.19 (56:224);SMART: SM00577, 1.3E-65 (59:212);SUPERFAMILY: SSF56784, 2.61E-45 (53:235);TIGRFAM: TIGR0…	IPR004274: FCP1 homology domain (56:224, 59:212, 61:231);IPR011948: Dullard phosphatase domain, eukaryotic (60:234);IPR023214: HAD superfamily (48:236);IPR036412: HAD-like superfamily (53:235)	*
g11203	NA	NA	NA	NA	NA	NA	NA	NA	NA	PANTHER: PTHR13364, 3.7E-78 (2:20, 69:411)	*	*
g1129	NA	NA	NA	NA	NA	NA	NA	NA	NA	MobiDBLite: consensus disorder prediction (85:315, 392:414)	*	*
g1129	NA	NA	NA	NA	NA	NA	NA	NA	NA	MobiDBLite: consensus disorder prediction (85:300)	*	*
g1129	NA	NA	NA	NA	NA	NA	NA	NA	NA	MobiDBLite: consensus disorder prediction (85:146)	*	*
g11334	NA	NA	NA	NA	NA	NA	NA	NA	NA	PANTHER: PTHR13005, 7.7E-70 (1:163);Pfam: PF10256, Golgin subfamily A member 7/ERF4 family, 1.2E-8 (41:130)	IPR019383: Golgin subfamily A member 7/ERF4 (41:130)	*
g11341	NA	NA	NA	NA	NA	NA	NA	NA	NA	Coils (8:35, 100:134, 142:169, 173:215, 220:265, 353:373, 381:415, 428:459);Gene3D: G3DSA:1.10.220.60, 3.6E-12 (582:634);MobiDBLite: consensus disorder prediction (43:74, 474:494);PANTHER: PTHR23157, 1.6E-102 (5:129, 118:631); PTHR23157:SF25, 1.6E-102 (5:129, 118:631);Pfam: PF01465, GRIP domain, 2.1E-13 (583:625);ProSiteProfiles: PS50913, GRIP domain profile., 13.873 (579:629);SMART: SM00755, 1.7…	IPR000237: GRIP domain (579:629, 582:629, 583:625);IPR036370: GRIP domain superfamily (582:634)	*
g11347	GO:0008152	metabolic process	9/377	369/10666	0.910097585848928	0.993298276464878	0.962406224804488	g10357/g11347/g11711/g11786/g17105/g2252/g2531/g5493/g9904	9	CDD: cd16029, 4-S, 0.0 (25:398);Gene3D: G3DSA:3.30.1120.10, 4.3E-19 (361:501); G3DSA:3.40.720.10, 2.1E-59 (22:242), G3DSA:3.40.720.10, 8.6E-28 (243:360);PANTHER: PTHR10342, 1.2E-152 (21:527); PTHR10342:SF217, 1.2E-152 (21:527);Pfam: PF00884, Sulfatase, 7.5E-72 (25:349);ProSitePatterns: PS00149, Sulfatases signature 2., (118:128); PS00523, Sulfatases signature 1., (70:82);SUPERFAMILY: SSF53649, 1.…	IPR000917: Sulfatase, N-terminal (25:349);IPR017849: Alkaline phosphatase-like, alpha/beta/alpha (22:242, 243:360);IPR017850: Alkaline-phosphatase-like, core domain superfamily (23:530);IPR024607: Sulfatase, conserved site (118:128, 70:82)	*
g11347	GO:0008152	metabolic process	9/377	369/10666	0.910097585848928	0.993298276464878	0.962406224804488	g10357/g11347/g11711/g11786/g17105/g2252/g2531/g5493/g9904	9	CDD: cd16029, 4-S, 0.0 (25:398);Gene3D: G3DSA:3.30.1120.10, 4.3E-19 (361:501); G3DSA:3.40.720.10, 2.1E-59 (22:242), G3DSA:3.40.720.10, 8.6E-28 (243:360);PANTHER: PTHR10342, 1.2E-152 (21:527); PTHR10342:SF217, 1.2E-152 (21:527);Pfam: PF00884, Sulfatase, 7.5E-72 (25:349);ProSitePatterns: PS00149, Sulfatases signature 2., (118:128); PS00523, Sulfatases signature 1., (70:82);SUPERFAMILY: SSF53649, 1.…	IPR000917: Sulfatase, N-terminal (25:349);IPR017849: Alkaline phosphatase-like, alpha/beta/alpha (22:242, 243:360);IPR017850: Alkaline-phosphatase-like, core domain superfamily (23:530);IPR024607: Sulfatase, conserved site (118:128, 70:82)	*
g11347	GO:0008152	metabolic process	9/377	369/10666	0.910097585848928	0.993298276464878	0.962406224804488	g10357/g11347/g11711/g11786/g17105/g2252/g2531/g5493/g9904	9	CDD: cd16029, 4-S, 0.0 (25:398);Gene3D: G3DSA:3.30.1120.10, 4.3E-19 (361:501); G3DSA:3.40.720.10, 2.1E-59 (22:242), G3DSA:3.40.720.10, 8.6E-28 (243:360);PANTHER: PTHR10342, 1.2E-152 (21:527); PTHR10342:SF217, 1.2E-152 (21:527);Pfam: PF00884, Sulfatase, 7.5E-72 (25:349);ProSitePatterns: PS00149, Sulfatases signature 2., (118:128); PS00523, Sulfatases signature 1., (70:82);SUPERFAMILY: SSF53649, 1.…	IPR000917: Sulfatase, N-terminal (25:349);IPR017849: Alkaline phosphatase-like, alpha/beta/alpha (22:242, 243:360);IPR017850: Alkaline-phosphatase-like, core domain superfamily (23:530);IPR024607: Sulfatase, conserved site (118:128, 70:82)	*
g11347	GO:0008152	metabolic process	9/377	369/10666	0.910097585848928	0.993298276464878	0.962406224804488	g10357/g11347/g11711/g11786/g17105/g2252/g2531/g5493/g9904	9	CDD: cd16029, 4-S, 0.0 (25:398);Gene3D: G3DSA:3.30.1120.10, 4.3E-19 (361:501); G3DSA:3.40.720.10, 2.1E-59 (22:242), G3DSA:3.40.720.10, 8.6E-28 (243:360);PANTHER: PTHR10342, 1.2E-152 (21:527); PTHR10342:SF217, 1.2E-152 (21:527);Pfam: PF00884, Sulfatase, 7.5E-72 (25:349);ProSitePatterns: PS00149, Sulfatases signature 2., (118:128); PS00523, Sulfatases signature 1., (70:82);SUPERFAMILY: SSF53649, 1.…	IPR000917: Sulfatase, N-terminal (25:349);IPR017849: Alkaline phosphatase-like, alpha/beta/alpha (22:242, 243:360);IPR017850: Alkaline-phosphatase-like, core domain superfamily (23:530);IPR024607: Sulfatase, conserved site (118:128, 70:82)	*
g11347	GO:0003824	catalytic activity	17/377	472/10666	0.504175237047226	0.893559979272428	0.865769836376396	g10357/g10755/g11347/g11786/g14131/g1671/g17105/g2053/g2223/g2252/g2508/g3232/g351/g4577/g5493/g5617/g9364	17	CDD: cd16029, 4-S, 0.0 (25:398);Gene3D: G3DSA:3.30.1120.10, 4.3E-19 (361:501); G3DSA:3.40.720.10, 2.1E-59 (22:242), G3DSA:3.40.720.10, 8.6E-28 (243:360);PANTHER: PTHR10342, 1.2E-152 (21:527); PTHR10342:SF217, 1.2E-152 (21:527);Pfam: PF00884, Sulfatase, 7.5E-72 (25:349);ProSitePatterns: PS00149, Sulfatases signature 2., (118:128); PS00523, Sulfatases signature 1., (70:82);SUPERFAMILY: SSF53649, 1.…	IPR000917: Sulfatase, N-terminal (25:349);IPR017849: Alkaline phosphatase-like, alpha/beta/alpha (22:242, 243:360);IPR017850: Alkaline-phosphatase-like, core domain superfamily (23:530);IPR024607: Sulfatase, conserved site (118:128, 70:82)	*
g11347	GO:0003824	catalytic activity	17/377	472/10666	0.504175237047226	0.893559979272428	0.865769836376396	g10357/g10755/g11347/g11786/g14131/g1671/g17105/g2053/g2223/g2252/g2508/g3232/g351/g4577/g5493/g5617/g9364	17	CDD: cd16029, 4-S, 0.0 (25:398);Gene3D: G3DSA:3.30.1120.10, 4.3E-19 (361:501); G3DSA:3.40.720.10, 2.1E-59 (22:242), G3DSA:3.40.720.10, 8.6E-28 (243:360);PANTHER: PTHR10342, 1.2E-152 (21:527); PTHR10342:SF217, 1.2E-152 (21:527);Pfam: PF00884, Sulfatase, 7.5E-72 (25:349);ProSitePatterns: PS00149, Sulfatases signature 2., (118:128); PS00523, Sulfatases signature 1., (70:82);SUPERFAMILY: SSF53649, 1.…	IPR000917: Sulfatase, N-terminal (25:349);IPR017849: Alkaline phosphatase-like, alpha/beta/alpha (22:242, 243:360);IPR017850: Alkaline-phosphatase-like, core domain superfamily (23:530);IPR024607: Sulfatase, conserved site (118:128, 70:82)	*
g11347	GO:0003824	catalytic activity	17/377	472/10666	0.504175237047226	0.893559979272428	0.865769836376396	g10357/g10755/g11347/g11786/g14131/g1671/g17105/g2053/g2223/g2252/g2508/g3232/g351/g4577/g5493/g5617/g9364	17	CDD: cd16029, 4-S, 0.0 (25:398);Gene3D: G3DSA:3.30.1120.10, 4.3E-19 (361:501); G3DSA:3.40.720.10, 2.1E-59 (22:242), G3DSA:3.40.720.10, 8.6E-28 (243:360);PANTHER: PTHR10342, 1.2E-152 (21:527); PTHR10342:SF217, 1.2E-152 (21:527);Pfam: PF00884, Sulfatase, 7.5E-72 (25:349);ProSitePatterns: PS00149, Sulfatases signature 2., (118:128); PS00523, Sulfatases signature 1., (70:82);SUPERFAMILY: SSF53649, 1.…	IPR000917: Sulfatase, N-terminal (25:349);IPR017849: Alkaline phosphatase-like, alpha/beta/alpha (22:242, 243:360);IPR017850: Alkaline-phosphatase-like, core domain superfamily (23:530);IPR024607: Sulfatase, conserved site (118:128, 70:82)	*
g11347	GO:0003824	catalytic activity	17/377	472/10666	0.504175237047226	0.893559979272428	0.865769836376396	g10357/g10755/g11347/g11786/g14131/g1671/g17105/g2053/g2223/g2252/g2508/g3232/g351/g4577/g5493/g5617/g9364	17	CDD: cd16029, 4-S, 0.0 (25:398);Gene3D: G3DSA:3.30.1120.10, 4.3E-19 (361:501); G3DSA:3.40.720.10, 2.1E-59 (22:242), G3DSA:3.40.720.10, 8.6E-28 (243:360);PANTHER: PTHR10342, 1.2E-152 (21:527); PTHR10342:SF217, 1.2E-152 (21:527);Pfam: PF00884, Sulfatase, 7.5E-72 (25:349);ProSitePatterns: PS00149, Sulfatases signature 2., (118:128); PS00523, Sulfatases signature 1., (70:82);SUPERFAMILY: SSF53649, 1.…	IPR000917: Sulfatase, N-terminal (25:349);IPR017849: Alkaline phosphatase-like, alpha/beta/alpha (22:242, 243:360);IPR017850: Alkaline-phosphatase-like, core domain superfamily (23:530);IPR024607: Sulfatase, conserved site (118:128, 70:82)	*
g11347	GO:0008484	sulfuric ester hydrolase activity	1/377	11/10666	0.327015045422476	0.893200240639024	0.865421285786614	g11347	1	CDD: cd16029, 4-S, 0.0 (25:398);Gene3D: G3DSA:3.30.1120.10, 4.3E-19 (361:501); G3DSA:3.40.720.10, 2.1E-59 (22:242), G3DSA:3.40.720.10, 8.6E-28 (243:360);PANTHER: PTHR10342, 1.2E-152 (21:527); PTHR10342:SF217, 1.2E-152 (21:527);Pfam: PF00884, Sulfatase, 7.5E-72 (25:349);ProSitePatterns: PS00149, Sulfatases signature 2., (118:128); PS00523, Sulfatases signature 1., (70:82);SUPERFAMILY: SSF53649, 1.…	IPR000917: Sulfatase, N-terminal (25:349);IPR017849: Alkaline phosphatase-like, alpha/beta/alpha (22:242, 243:360);IPR017850: Alkaline-phosphatase-like, core domain superfamily (23:530);IPR024607: Sulfatase, conserved site (118:128, 70:82)	*
g11347	GO:0008484	sulfuric ester hydrolase activity	1/377	11/10666	0.327015045422476	0.893200240639024	0.865421285786614	g11347	1	CDD: cd16029, 4-S, 0.0 (25:398);Gene3D: G3DSA:3.30.1120.10, 4.3E-19 (361:501); G3DSA:3.40.720.10, 2.1E-59 (22:242), G3DSA:3.40.720.10, 8.6E-28 (243:360);PANTHER: PTHR10342, 1.2E-152 (21:527); PTHR10342:SF217, 1.2E-152 (21:527);Pfam: PF00884, Sulfatase, 7.5E-72 (25:349);ProSitePatterns: PS00149, Sulfatases signature 2., (118:128); PS00523, Sulfatases signature 1., (70:82);SUPERFAMILY: SSF53649, 1.…	IPR000917: Sulfatase, N-terminal (25:349);IPR017849: Alkaline phosphatase-like, alpha/beta/alpha (22:242, 243:360);IPR017850: Alkaline-phosphatase-like, core domain superfamily (23:530);IPR024607: Sulfatase, conserved site (118:128, 70:82)	*
g11347	GO:0008484	sulfuric ester hydrolase activity	1/377	11/10666	0.327015045422476	0.893200240639024	0.865421285786614	g11347	1	CDD: cd16029, 4-S, 0.0 (25:398);Gene3D: G3DSA:3.30.1120.10, 4.3E-19 (361:501); G3DSA:3.40.720.10, 2.1E-59 (22:242), G3DSA:3.40.720.10, 8.6E-28 (243:360);PANTHER: PTHR10342, 1.2E-152 (21:527); PTHR10342:SF217, 1.2E-152 (21:527);Pfam: PF00884, Sulfatase, 7.5E-72 (25:349);ProSitePatterns: PS00149, Sulfatases signature 2., (118:128); PS00523, Sulfatases signature 1., (70:82);SUPERFAMILY: SSF53649, 1.…	IPR000917: Sulfatase, N-terminal (25:349);IPR017849: Alkaline phosphatase-like, alpha/beta/alpha (22:242, 243:360);IPR017850: Alkaline-phosphatase-like, core domain superfamily (23:530);IPR024607: Sulfatase, conserved site (118:128, 70:82)	*
g11347	GO:0008484	sulfuric ester hydrolase activity	1/377	11/10666	0.327015045422476	0.893200240639024	0.865421285786614	g11347	1	CDD: cd16029, 4-S, 0.0 (25:398);Gene3D: G3DSA:3.30.1120.10, 4.3E-19 (361:501); G3DSA:3.40.720.10, 2.1E-59 (22:242), G3DSA:3.40.720.10, 8.6E-28 (243:360);PANTHER: PTHR10342, 1.2E-152 (21:527); PTHR10342:SF217, 1.2E-152 (21:527);Pfam: PF00884, Sulfatase, 7.5E-72 (25:349);ProSitePatterns: PS00149, Sulfatases signature 2., (118:128); PS00523, Sulfatases signature 1., (70:82);SUPERFAMILY: SSF53649, 1.…	IPR000917: Sulfatase, N-terminal (25:349);IPR017849: Alkaline phosphatase-like, alpha/beta/alpha (22:242, 243:360);IPR017850: Alkaline-phosphatase-like, core domain superfamily (23:530);IPR024607: Sulfatase, conserved site (118:128, 70:82)	*
g11347	GO:0008152	metabolic process	9/377	369/10666	0.910097585848928	0.993298276464878	0.962406224804488	g10357/g11347/g11711/g11786/g17105/g2252/g2531/g5493/g9904	9	CDD: cd16029, 4-S, 0.0 (25:398);Gene3D: G3DSA:3.30.1120.10, 4.3E-19 (361:501); G3DSA:3.40.720.10, 2.1E-59 (22:242), G3DSA:3.40.720.10, 8.6E-28 (243:360);PANTHER: PTHR10342, 1.2E-152 (21:527); PTHR10342:SF217, 1.2E-152 (21:527);Pfam: PF00884, Sulfatase, 7.5E-72 (25:349);ProSitePatterns: PS00149, Sulfatases signature 2., (118:128); PS00523, Sulfatases signature 1., (70:82);SUPERFAMILY: SSF53649, 1.…	IPR000917: Sulfatase, N-terminal (25:349);IPR017849: Alkaline phosphatase-like, alpha/beta/alpha (22:242, 243:360);IPR017850: Alkaline-phosphatase-like, core domain superfamily (23:530);IPR024607: Sulfatase, conserved site (118:128, 70:82)	*
g11347	GO:0008152	metabolic process	9/377	369/10666	0.910097585848928	0.993298276464878	0.962406224804488	g10357/g11347/g11711/g11786/g17105/g2252/g2531/g5493/g9904	9	CDD: cd16029, 4-S, 0.0 (25:398);Gene3D: G3DSA:3.30.1120.10, 4.3E-19 (361:501); G3DSA:3.40.720.10, 2.1E-59 (22:242), G3DSA:3.40.720.10, 8.6E-28 (243:360);PANTHER: PTHR10342, 1.2E-152 (21:527); PTHR10342:SF217, 1.2E-152 (21:527);Pfam: PF00884, Sulfatase, 7.5E-72 (25:349);ProSitePatterns: PS00149, Sulfatases signature 2., (118:128); PS00523, Sulfatases signature 1., (70:82);SUPERFAMILY: SSF53649, 1.…	IPR000917: Sulfatase, N-terminal (25:349);IPR017849: Alkaline phosphatase-like, alpha/beta/alpha (22:242, 243:360);IPR017850: Alkaline-phosphatase-like, core domain superfamily (23:530);IPR024607: Sulfatase, conserved site (118:128, 70:82)	*
g11347	GO:0008152	metabolic process	9/377	369/10666	0.910097585848928	0.993298276464878	0.962406224804488	g10357/g11347/g11711/g11786/g17105/g2252/g2531/g5493/g9904	9	CDD: cd16029, 4-S, 0.0 (25:398);Gene3D: G3DSA:3.30.1120.10, 4.3E-19 (361:501); G3DSA:3.40.720.10, 2.1E-59 (22:242), G3DSA:3.40.720.10, 8.6E-28 (243:360);PANTHER: PTHR10342, 1.2E-152 (21:527); PTHR10342:SF217, 1.2E-152 (21:527);Pfam: PF00884, Sulfatase, 7.5E-72 (25:349);ProSitePatterns: PS00149, Sulfatases signature 2., (118:128); PS00523, Sulfatases signature 1., (70:82);SUPERFAMILY: SSF53649, 1.…	IPR000917: Sulfatase, N-terminal (25:349);IPR017849: Alkaline phosphatase-like, alpha/beta/alpha (22:242, 243:360);IPR017850: Alkaline-phosphatase-like, core domain superfamily (23:530);IPR024607: Sulfatase, conserved site (118:128, 70:82)	*
g11347	GO:0008152	metabolic process	9/377	369/10666	0.910097585848928	0.993298276464878	0.962406224804488	g10357/g11347/g11711/g11786/g17105/g2252/g2531/g5493/g9904	9	CDD: cd16029, 4-S, 0.0 (25:398);Gene3D: G3DSA:3.30.1120.10, 4.3E-19 (361:501); G3DSA:3.40.720.10, 2.1E-59 (22:242), G3DSA:3.40.720.10, 8.6E-28 (243:360);PANTHER: PTHR10342, 1.2E-152 (21:527); PTHR10342:SF217, 1.2E-152 (21:527);Pfam: PF00884, Sulfatase, 7.5E-72 (25:349);ProSitePatterns: PS00149, Sulfatases signature 2., (118:128); PS00523, Sulfatases signature 1., (70:82);SUPERFAMILY: SSF53649, 1.…	IPR000917: Sulfatase, N-terminal (25:349);IPR017849: Alkaline phosphatase-like, alpha/beta/alpha (22:242, 243:360);IPR017850: Alkaline-phosphatase-like, core domain superfamily (23:530);IPR024607: Sulfatase, conserved site (118:128, 70:82)	*
g11347	GO:0008484	sulfuric ester hydrolase activity	1/377	11/10666	0.327015045422476	0.893200240639024	0.865421285786614	g11347	1	CDD: cd16029, 4-S, 0.0 (25:398);Gene3D: G3DSA:3.30.1120.10, 4.3E-19 (361:501); G3DSA:3.40.720.10, 2.1E-59 (22:242), G3DSA:3.40.720.10, 8.6E-28 (243:360);PANTHER: PTHR10342, 1.2E-152 (21:527); PTHR10342:SF217, 1.2E-152 (21:527);Pfam: PF00884, Sulfatase, 7.5E-72 (25:349);ProSitePatterns: PS00149, Sulfatases signature 2., (118:128); PS00523, Sulfatases signature 1., (70:82);SUPERFAMILY: SSF53649, 1.…	IPR000917: Sulfatase, N-terminal (25:349);IPR017849: Alkaline phosphatase-like, alpha/beta/alpha (22:242, 243:360);IPR017850: Alkaline-phosphatase-like, core domain superfamily (23:530);IPR024607: Sulfatase, conserved site (118:128, 70:82)	*
g11347	GO:0008484	sulfuric ester hydrolase activity	1/377	11/10666	0.327015045422476	0.893200240639024	0.865421285786614	g11347	1	CDD: cd16029, 4-S, 0.0 (25:398);Gene3D: G3DSA:3.30.1120.10, 4.3E-19 (361:501); G3DSA:3.40.720.10, 2.1E-59 (22:242), G3DSA:3.40.720.10, 8.6E-28 (243:360);PANTHER: PTHR10342, 1.2E-152 (21:527); PTHR10342:SF217, 1.2E-152 (21:527);Pfam: PF00884, Sulfatase, 7.5E-72 (25:349);ProSitePatterns: PS00149, Sulfatases signature 2., (118:128); PS00523, Sulfatases signature 1., (70:82);SUPERFAMILY: SSF53649, 1.…	IPR000917: Sulfatase, N-terminal (25:349);IPR017849: Alkaline phosphatase-like, alpha/beta/alpha (22:242, 243:360);IPR017850: Alkaline-phosphatase-like, core domain superfamily (23:530);IPR024607: Sulfatase, conserved site (118:128, 70:82)	*
g11347	GO:0008484	sulfuric ester hydrolase activity	1/377	11/10666	0.327015045422476	0.893200240639024	0.865421285786614	g11347	1	CDD: cd16029, 4-S, 0.0 (25:398);Gene3D: G3DSA:3.30.1120.10, 4.3E-19 (361:501); G3DSA:3.40.720.10, 2.1E-59 (22:242), G3DSA:3.40.720.10, 8.6E-28 (243:360);PANTHER: PTHR10342, 1.2E-152 (21:527); PTHR10342:SF217, 1.2E-152 (21:527);Pfam: PF00884, Sulfatase, 7.5E-72 (25:349);ProSitePatterns: PS00149, Sulfatases signature 2., (118:128); PS00523, Sulfatases signature 1., (70:82);SUPERFAMILY: SSF53649, 1.…	IPR000917: Sulfatase, N-terminal (25:349);IPR017849: Alkaline phosphatase-like, alpha/beta/alpha (22:242, 243:360);IPR017850: Alkaline-phosphatase-like, core domain superfamily (23:530);IPR024607: Sulfatase, conserved site (118:128, 70:82)	*
g11347	GO:0008484	sulfuric ester hydrolase activity	1/377	11/10666	0.327015045422476	0.893200240639024	0.865421285786614	g11347	1	CDD: cd16029, 4-S, 0.0 (25:398);Gene3D: G3DSA:3.30.1120.10, 4.3E-19 (361:501); G3DSA:3.40.720.10, 2.1E-59 (22:242), G3DSA:3.40.720.10, 8.6E-28 (243:360);PANTHER: PTHR10342, 1.2E-152 (21:527); PTHR10342:SF217, 1.2E-152 (21:527);Pfam: PF00884, Sulfatase, 7.5E-72 (25:349);ProSitePatterns: PS00149, Sulfatases signature 2., (118:128); PS00523, Sulfatases signature 1., (70:82);SUPERFAMILY: SSF53649, 1.…	IPR000917: Sulfatase, N-terminal (25:349);IPR017849: Alkaline phosphatase-like, alpha/beta/alpha (22:242, 243:360);IPR017850: Alkaline-phosphatase-like, core domain superfamily (23:530);IPR024607: Sulfatase, conserved site (118:128, 70:82)	*
g11347	GO:0008152	metabolic process	9/377	369/10666	0.910097585848928	0.993298276464878	0.962406224804488	g10357/g11347/g11711/g11786/g17105/g2252/g2531/g5493/g9904	9	CDD: cd16029, 4-S, 0.0 (25:398);Gene3D: G3DSA:3.30.1120.10, 4.3E-19 (361:501); G3DSA:3.40.720.10, 2.1E-59 (22:242), G3DSA:3.40.720.10, 8.6E-28 (243:360);PANTHER: PTHR10342, 1.2E-152 (21:527); PTHR10342:SF217, 1.2E-152 (21:527);Pfam: PF00884, Sulfatase, 7.5E-72 (25:349);ProSitePatterns: PS00149, Sulfatases signature 2., (118:128); PS00523, Sulfatases signature 1., (70:82);SUPERFAMILY: SSF53649, 1.…	IPR000917: Sulfatase, N-terminal (25:349);IPR017849: Alkaline phosphatase-like, alpha/beta/alpha (22:242, 243:360);IPR017850: Alkaline-phosphatase-like, core domain superfamily (23:530);IPR024607: Sulfatase, conserved site (118:128, 70:82)	*
g11347	GO:0008152	metabolic process	9/377	369/10666	0.910097585848928	0.993298276464878	0.962406224804488	g10357/g11347/g11711/g11786/g17105/g2252/g2531/g5493/g9904	9	CDD: cd16029, 4-S, 0.0 (25:398);Gene3D: G3DSA:3.30.1120.10, 4.3E-19 (361:501); G3DSA:3.40.720.10, 2.1E-59 (22:242), G3DSA:3.40.720.10, 8.6E-28 (243:360);PANTHER: PTHR10342, 1.2E-152 (21:527); PTHR10342:SF217, 1.2E-152 (21:527);Pfam: PF00884, Sulfatase, 7.5E-72 (25:349);ProSitePatterns: PS00149, Sulfatases signature 2., (118:128); PS00523, Sulfatases signature 1., (70:82);SUPERFAMILY: SSF53649, 1.…	IPR000917: Sulfatase, N-terminal (25:349);IPR017849: Alkaline phosphatase-like, alpha/beta/alpha (22:242, 243:360);IPR017850: Alkaline-phosphatase-like, core domain superfamily (23:530);IPR024607: Sulfatase, conserved site (118:128, 70:82)	*
g11347	GO:0008152	metabolic process	9/377	369/10666	0.910097585848928	0.993298276464878	0.962406224804488	g10357/g11347/g11711/g11786/g17105/g2252/g2531/g5493/g9904	9	CDD: cd16029, 4-S, 0.0 (25:398);Gene3D: G3DSA:3.30.1120.10, 4.3E-19 (361:501); G3DSA:3.40.720.10, 2.1E-59 (22:242), G3DSA:3.40.720.10, 8.6E-28 (243:360);PANTHER: PTHR10342, 1.2E-152 (21:527); PTHR10342:SF217, 1.2E-152 (21:527);Pfam: PF00884, Sulfatase, 7.5E-72 (25:349);ProSitePatterns: PS00149, Sulfatases signature 2., (118:128); PS00523, Sulfatases signature 1., (70:82);SUPERFAMILY: SSF53649, 1.…	IPR000917: Sulfatase, N-terminal (25:349);IPR017849: Alkaline phosphatase-like, alpha/beta/alpha (22:242, 243:360);IPR017850: Alkaline-phosphatase-like, core domain superfamily (23:530);IPR024607: Sulfatase, conserved site (118:128, 70:82)	*
g11347	GO:0008152	metabolic process	9/377	369/10666	0.910097585848928	0.993298276464878	0.962406224804488	g10357/g11347/g11711/g11786/g17105/g2252/g2531/g5493/g9904	9	CDD: cd16029, 4-S, 0.0 (25:398);Gene3D: G3DSA:3.30.1120.10, 4.3E-19 (361:501); G3DSA:3.40.720.10, 2.1E-59 (22:242), G3DSA:3.40.720.10, 8.6E-28 (243:360);PANTHER: PTHR10342, 1.2E-152 (21:527); PTHR10342:SF217, 1.2E-152 (21:527);Pfam: PF00884, Sulfatase, 7.5E-72 (25:349);ProSitePatterns: PS00149, Sulfatases signature 2., (118:128); PS00523, Sulfatases signature 1., (70:82);SUPERFAMILY: SSF53649, 1.…	IPR000917: Sulfatase, N-terminal (25:349);IPR017849: Alkaline phosphatase-like, alpha/beta/alpha (22:242, 243:360);IPR017850: Alkaline-phosphatase-like, core domain superfamily (23:530);IPR024607: Sulfatase, conserved site (118:128, 70:82)	*
g11347	GO:0008484	sulfuric ester hydrolase activity	1/377	11/10666	0.327015045422476	0.893200240639024	0.865421285786614	g11347	1	CDD: cd16029, 4-S, 0.0 (25:398);Gene3D: G3DSA:3.30.1120.10, 4.3E-19 (361:501); G3DSA:3.40.720.10, 2.1E-59 (22:242), G3DSA:3.40.720.10, 8.6E-28 (243:360);PANTHER: PTHR10342, 1.2E-152 (21:527); PTHR10342:SF217, 1.2E-152 (21:527);Pfam: PF00884, Sulfatase, 7.5E-72 (25:349);ProSitePatterns: PS00149, Sulfatases signature 2., (118:128); PS00523, Sulfatases signature 1., (70:82);SUPERFAMILY: SSF53649, 1.…	IPR000917: Sulfatase, N-terminal (25:349);IPR017849: Alkaline phosphatase-like, alpha/beta/alpha (22:242, 243:360);IPR017850: Alkaline-phosphatase-like, core domain superfamily (23:530);IPR024607: Sulfatase, conserved site (118:128, 70:82)	*
g11347	GO:0008484	sulfuric ester hydrolase activity	1/377	11/10666	0.327015045422476	0.893200240639024	0.865421285786614	g11347	1	CDD: cd16029, 4-S, 0.0 (25:398);Gene3D: G3DSA:3.30.1120.10, 4.3E-19 (361:501); G3DSA:3.40.720.10, 2.1E-59 (22:242), G3DSA:3.40.720.10, 8.6E-28 (243:360);PANTHER: PTHR10342, 1.2E-152 (21:527); PTHR10342:SF217, 1.2E-152 (21:527);Pfam: PF00884, Sulfatase, 7.5E-72 (25:349);ProSitePatterns: PS00149, Sulfatases signature 2., (118:128); PS00523, Sulfatases signature 1., (70:82);SUPERFAMILY: SSF53649, 1.…	IPR000917: Sulfatase, N-terminal (25:349);IPR017849: Alkaline phosphatase-like, alpha/beta/alpha (22:242, 243:360);IPR017850: Alkaline-phosphatase-like, core domain superfamily (23:530);IPR024607: Sulfatase, conserved site (118:128, 70:82)	*
g11347	GO:0008484	sulfuric ester hydrolase activity	1/377	11/10666	0.327015045422476	0.893200240639024	0.865421285786614	g11347	1	CDD: cd16029, 4-S, 0.0 (25:398);Gene3D: G3DSA:3.30.1120.10, 4.3E-19 (361:501); G3DSA:3.40.720.10, 2.1E-59 (22:242), G3DSA:3.40.720.10, 8.6E-28 (243:360);PANTHER: PTHR10342, 1.2E-152 (21:527); PTHR10342:SF217, 1.2E-152 (21:527);Pfam: PF00884, Sulfatase, 7.5E-72 (25:349);ProSitePatterns: PS00149, Sulfatases signature 2., (118:128); PS00523, Sulfatases signature 1., (70:82);SUPERFAMILY: SSF53649, 1.…	IPR000917: Sulfatase, N-terminal (25:349);IPR017849: Alkaline phosphatase-like, alpha/beta/alpha (22:242, 243:360);IPR017850: Alkaline-phosphatase-like, core domain superfamily (23:530);IPR024607: Sulfatase, conserved site (118:128, 70:82)	*
g11347	GO:0008484	sulfuric ester hydrolase activity	1/377	11/10666	0.327015045422476	0.893200240639024	0.865421285786614	g11347	1	CDD: cd16029, 4-S, 0.0 (25:398);Gene3D: G3DSA:3.30.1120.10, 4.3E-19 (361:501); G3DSA:3.40.720.10, 2.1E-59 (22:242), G3DSA:3.40.720.10, 8.6E-28 (243:360);PANTHER: PTHR10342, 1.2E-152 (21:527); PTHR10342:SF217, 1.2E-152 (21:527);Pfam: PF00884, Sulfatase, 7.5E-72 (25:349);ProSitePatterns: PS00149, Sulfatases signature 2., (118:128); PS00523, Sulfatases signature 1., (70:82);SUPERFAMILY: SSF53649, 1.…	IPR000917: Sulfatase, N-terminal (25:349);IPR017849: Alkaline phosphatase-like, alpha/beta/alpha (22:242, 243:360);IPR017850: Alkaline-phosphatase-like, core domain superfamily (23:530);IPR024607: Sulfatase, conserved site (118:128, 70:82)	*
g11347	GO:0008484	sulfuric ester hydrolase activity	1/377	11/10666	0.327015045422476	0.893200240639024	0.865421285786614	g11347	1	CDD: cd16029, 4-S, 0.0 (25:398);Gene3D: G3DSA:3.30.1120.10, 4.3E-19 (361:501); G3DSA:3.40.720.10, 2.1E-59 (22:242), G3DSA:3.40.720.10, 8.6E-28 (243:360);PANTHER: PTHR10342, 1.2E-152 (21:527); PTHR10342:SF217, 1.2E-152 (21:527);Pfam: PF00884, Sulfatase, 7.5E-72 (25:349);ProSitePatterns: PS00149, Sulfatases signature 2., (118:128); PS00523, Sulfatases signature 1., (70:82);SUPERFAMILY: SSF53649, 1.…	IPR000917: Sulfatase, N-terminal (25:349);IPR017849: Alkaline phosphatase-like, alpha/beta/alpha (22:242, 243:360);IPR017850: Alkaline-phosphatase-like, core domain superfamily (23:530);IPR024607: Sulfatase, conserved site (118:128, 70:82)	*
g11347	GO:0008484	sulfuric ester hydrolase activity	1/377	11/10666	0.327015045422476	0.893200240639024	0.865421285786614	g11347	1	CDD: cd16029, 4-S, 0.0 (25:398);Gene3D: G3DSA:3.30.1120.10, 4.3E-19 (361:501); G3DSA:3.40.720.10, 2.1E-59 (22:242), G3DSA:3.40.720.10, 8.6E-28 (243:360);PANTHER: PTHR10342, 1.2E-152 (21:527); PTHR10342:SF217, 1.2E-152 (21:527);Pfam: PF00884, Sulfatase, 7.5E-72 (25:349);ProSitePatterns: PS00149, Sulfatases signature 2., (118:128); PS00523, Sulfatases signature 1., (70:82);SUPERFAMILY: SSF53649, 1.…	IPR000917: Sulfatase, N-terminal (25:349);IPR017849: Alkaline phosphatase-like, alpha/beta/alpha (22:242, 243:360);IPR017850: Alkaline-phosphatase-like, core domain superfamily (23:530);IPR024607: Sulfatase, conserved site (118:128, 70:82)	*
g11347	GO:0008484	sulfuric ester hydrolase activity	1/377	11/10666	0.327015045422476	0.893200240639024	0.865421285786614	g11347	1	CDD: cd16029, 4-S, 0.0 (25:398);Gene3D: G3DSA:3.30.1120.10, 4.3E-19 (361:501); G3DSA:3.40.720.10, 2.1E-59 (22:242), G3DSA:3.40.720.10, 8.6E-28 (243:360);PANTHER: PTHR10342, 1.2E-152 (21:527); PTHR10342:SF217, 1.2E-152 (21:527);Pfam: PF00884, Sulfatase, 7.5E-72 (25:349);ProSitePatterns: PS00149, Sulfatases signature 2., (118:128); PS00523, Sulfatases signature 1., (70:82);SUPERFAMILY: SSF53649, 1.…	IPR000917: Sulfatase, N-terminal (25:349);IPR017849: Alkaline phosphatase-like, alpha/beta/alpha (22:242, 243:360);IPR017850: Alkaline-phosphatase-like, core domain superfamily (23:530);IPR024607: Sulfatase, conserved site (118:128, 70:82)	*
g11347	GO:0008484	sulfuric ester hydrolase activity	1/377	11/10666	0.327015045422476	0.893200240639024	0.865421285786614	g11347	1	CDD: cd16029, 4-S, 0.0 (25:398);Gene3D: G3DSA:3.30.1120.10, 4.3E-19 (361:501); G3DSA:3.40.720.10, 2.1E-59 (22:242), G3DSA:3.40.720.10, 8.6E-28 (243:360);PANTHER: PTHR10342, 1.2E-152 (21:527); PTHR10342:SF217, 1.2E-152 (21:527);Pfam: PF00884, Sulfatase, 7.5E-72 (25:349);ProSitePatterns: PS00149, Sulfatases signature 2., (118:128); PS00523, Sulfatases signature 1., (70:82);SUPERFAMILY: SSF53649, 1.…	IPR000917: Sulfatase, N-terminal (25:349);IPR017849: Alkaline phosphatase-like, alpha/beta/alpha (22:242, 243:360);IPR017850: Alkaline-phosphatase-like, core domain superfamily (23:530);IPR024607: Sulfatase, conserved site (118:128, 70:82)	*
g11347	GO:0008152	metabolic process	9/377	369/10666	0.910097585848928	0.993298276464878	0.962406224804488	g10357/g11347/g11711/g11786/g17105/g2252/g2531/g5493/g9904	9	CDD: cd16029, 4-S, 0.0 (25:398);Gene3D: G3DSA:3.30.1120.10, 4.3E-19 (361:501); G3DSA:3.40.720.10, 2.1E-59 (22:242), G3DSA:3.40.720.10, 8.6E-28 (243:360);PANTHER: PTHR10342, 1.2E-152 (21:527); PTHR10342:SF217, 1.2E-152 (21:527);Pfam: PF00884, Sulfatase, 7.5E-72 (25:349);ProSitePatterns: PS00149, Sulfatases signature 2., (118:128); PS00523, Sulfatases signature 1., (70:82);SUPERFAMILY: SSF53649, 1.…	IPR000917: Sulfatase, N-terminal (25:349);IPR017849: Alkaline phosphatase-like, alpha/beta/alpha (22:242, 243:360);IPR017850: Alkaline-phosphatase-like, core domain superfamily (23:530);IPR024607: Sulfatase, conserved site (118:128, 70:82)	*
g11347	GO:0008152	metabolic process	9/377	369/10666	0.910097585848928	0.993298276464878	0.962406224804488	g10357/g11347/g11711/g11786/g17105/g2252/g2531/g5493/g9904	9	CDD: cd16029, 4-S, 0.0 (25:398);Gene3D: G3DSA:3.30.1120.10, 4.3E-19 (361:501); G3DSA:3.40.720.10, 2.1E-59 (22:242), G3DSA:3.40.720.10, 8.6E-28 (243:360);PANTHER: PTHR10342, 1.2E-152 (21:527); PTHR10342:SF217, 1.2E-152 (21:527);Pfam: PF00884, Sulfatase, 7.5E-72 (25:349);ProSitePatterns: PS00149, Sulfatases signature 2., (118:128); PS00523, Sulfatases signature 1., (70:82);SUPERFAMILY: SSF53649, 1.…	IPR000917: Sulfatase, N-terminal (25:349);IPR017849: Alkaline phosphatase-like, alpha/beta/alpha (22:242, 243:360);IPR017850: Alkaline-phosphatase-like, core domain superfamily (23:530);IPR024607: Sulfatase, conserved site (118:128, 70:82)	*
g11347	GO:0008152	metabolic process	9/377	369/10666	0.910097585848928	0.993298276464878	0.962406224804488	g10357/g11347/g11711/g11786/g17105/g2252/g2531/g5493/g9904	9	CDD: cd16029, 4-S, 0.0 (25:398);Gene3D: G3DSA:3.30.1120.10, 4.3E-19 (361:501); G3DSA:3.40.720.10, 2.1E-59 (22:242), G3DSA:3.40.720.10, 8.6E-28 (243:360);PANTHER: PTHR10342, 1.2E-152 (21:527); PTHR10342:SF217, 1.2E-152 (21:527);Pfam: PF00884, Sulfatase, 7.5E-72 (25:349);ProSitePatterns: PS00149, Sulfatases signature 2., (118:128); PS00523, Sulfatases signature 1., (70:82);SUPERFAMILY: SSF53649, 1.…	IPR000917: Sulfatase, N-terminal (25:349);IPR017849: Alkaline phosphatase-like, alpha/beta/alpha (22:242, 243:360);IPR017850: Alkaline-phosphatase-like, core domain superfamily (23:530);IPR024607: Sulfatase, conserved site (118:128, 70:82)	*
g11347	GO:0008152	metabolic process	9/377	369/10666	0.910097585848928	0.993298276464878	0.962406224804488	g10357/g11347/g11711/g11786/g17105/g2252/g2531/g5493/g9904	9	CDD: cd16029, 4-S, 0.0 (25:398);Gene3D: G3DSA:3.30.1120.10, 4.3E-19 (361:501); G3DSA:3.40.720.10, 2.1E-59 (22:242), G3DSA:3.40.720.10, 8.6E-28 (243:360);PANTHER: PTHR10342, 1.2E-152 (21:527); PTHR10342:SF217, 1.2E-152 (21:527);Pfam: PF00884, Sulfatase, 7.5E-72 (25:349);ProSitePatterns: PS00149, Sulfatases signature 2., (118:128); PS00523, Sulfatases signature 1., (70:82);SUPERFAMILY: SSF53649, 1.…	IPR000917: Sulfatase, N-terminal (25:349);IPR017849: Alkaline phosphatase-like, alpha/beta/alpha (22:242, 243:360);IPR017850: Alkaline-phosphatase-like, core domain superfamily (23:530);IPR024607: Sulfatase, conserved site (118:128, 70:82)	*
g11347	GO:0003824	catalytic activity	17/377	472/10666	0.504175237047226	0.893559979272428	0.865769836376396	g10357/g10755/g11347/g11786/g14131/g1671/g17105/g2053/g2223/g2252/g2508/g3232/g351/g4577/g5493/g5617/g9364	17	CDD: cd16029, 4-S, 0.0 (25:398);Gene3D: G3DSA:3.30.1120.10, 4.3E-19 (361:501); G3DSA:3.40.720.10, 2.1E-59 (22:242), G3DSA:3.40.720.10, 8.6E-28 (243:360);PANTHER: PTHR10342, 1.2E-152 (21:527); PTHR10342:SF217, 1.2E-152 (21:527);Pfam: PF00884, Sulfatase, 7.5E-72 (25:349);ProSitePatterns: PS00149, Sulfatases signature 2., (118:128); PS00523, Sulfatases signature 1., (70:82);SUPERFAMILY: SSF53649, 1.…	IPR000917: Sulfatase, N-terminal (25:349);IPR017849: Alkaline phosphatase-like, alpha/beta/alpha (22:242, 243:360);IPR017850: Alkaline-phosphatase-like, core domain superfamily (23:530);IPR024607: Sulfatase, conserved site (118:128, 70:82)	*
g11347	GO:0003824	catalytic activity	17/377	472/10666	0.504175237047226	0.893559979272428	0.865769836376396	g10357/g10755/g11347/g11786/g14131/g1671/g17105/g2053/g2223/g2252/g2508/g3232/g351/g4577/g5493/g5617/g9364	17	CDD: cd16029, 4-S, 0.0 (25:398);Gene3D: G3DSA:3.30.1120.10, 4.3E-19 (361:501); G3DSA:3.40.720.10, 2.1E-59 (22:242), G3DSA:3.40.720.10, 8.6E-28 (243:360);PANTHER: PTHR10342, 1.2E-152 (21:527); PTHR10342:SF217, 1.2E-152 (21:527);Pfam: PF00884, Sulfatase, 7.5E-72 (25:349);ProSitePatterns: PS00149, Sulfatases signature 2., (118:128); PS00523, Sulfatases signature 1., (70:82);SUPERFAMILY: SSF53649, 1.…	IPR000917: Sulfatase, N-terminal (25:349);IPR017849: Alkaline phosphatase-like, alpha/beta/alpha (22:242, 243:360);IPR017850: Alkaline-phosphatase-like, core domain superfamily (23:530);IPR024607: Sulfatase, conserved site (118:128, 70:82)	*
g11347	GO:0003824	catalytic activity	17/377	472/10666	0.504175237047226	0.893559979272428	0.865769836376396	g10357/g10755/g11347/g11786/g14131/g1671/g17105/g2053/g2223/g2252/g2508/g3232/g351/g4577/g5493/g5617/g9364	17	CDD: cd16029, 4-S, 0.0 (25:398);Gene3D: G3DSA:3.30.1120.10, 4.3E-19 (361:501); G3DSA:3.40.720.10, 2.1E-59 (22:242), G3DSA:3.40.720.10, 8.6E-28 (243:360);PANTHER: PTHR10342, 1.2E-152 (21:527); PTHR10342:SF217, 1.2E-152 (21:527);Pfam: PF00884, Sulfatase, 7.5E-72 (25:349);ProSitePatterns: PS00149, Sulfatases signature 2., (118:128); PS00523, Sulfatases signature 1., (70:82);SUPERFAMILY: SSF53649, 1.…	IPR000917: Sulfatase, N-terminal (25:349);IPR017849: Alkaline phosphatase-like, alpha/beta/alpha (22:242, 243:360);IPR017850: Alkaline-phosphatase-like, core domain superfamily (23:530);IPR024607: Sulfatase, conserved site (118:128, 70:82)	*
g11347	GO:0003824	catalytic activity	17/377	472/10666	0.504175237047226	0.893559979272428	0.865769836376396	g10357/g10755/g11347/g11786/g14131/g1671/g17105/g2053/g2223/g2252/g2508/g3232/g351/g4577/g5493/g5617/g9364	17	CDD: cd16029, 4-S, 0.0 (25:398);Gene3D: G3DSA:3.30.1120.10, 4.3E-19 (361:501); G3DSA:3.40.720.10, 2.1E-59 (22:242), G3DSA:3.40.720.10, 8.6E-28 (243:360);PANTHER: PTHR10342, 1.2E-152 (21:527); PTHR10342:SF217, 1.2E-152 (21:527);Pfam: PF00884, Sulfatase, 7.5E-72 (25:349);ProSitePatterns: PS00149, Sulfatases signature 2., (118:128); PS00523, Sulfatases signature 1., (70:82);SUPERFAMILY: SSF53649, 1.…	IPR000917: Sulfatase, N-terminal (25:349);IPR017849: Alkaline phosphatase-like, alpha/beta/alpha (22:242, 243:360);IPR017850: Alkaline-phosphatase-like, core domain superfamily (23:530);IPR024607: Sulfatase, conserved site (118:128, 70:82)	*
g11347	GO:0003824	catalytic activity	17/377	472/10666	0.504175237047226	0.893559979272428	0.865769836376396	g10357/g10755/g11347/g11786/g14131/g1671/g17105/g2053/g2223/g2252/g2508/g3232/g351/g4577/g5493/g5617/g9364	17	CDD: cd16029, 4-S, 0.0 (25:398);Gene3D: G3DSA:3.30.1120.10, 4.3E-19 (361:501); G3DSA:3.40.720.10, 2.1E-59 (22:242), G3DSA:3.40.720.10, 8.6E-28 (243:360);PANTHER: PTHR10342, 1.2E-152 (21:527); PTHR10342:SF217, 1.2E-152 (21:527);Pfam: PF00884, Sulfatase, 7.5E-72 (25:349);ProSitePatterns: PS00149, Sulfatases signature 2., (118:128); PS00523, Sulfatases signature 1., (70:82);SUPERFAMILY: SSF53649, 1.…	IPR000917: Sulfatase, N-terminal (25:349);IPR017849: Alkaline phosphatase-like, alpha/beta/alpha (22:242, 243:360);IPR017850: Alkaline-phosphatase-like, core domain superfamily (23:530);IPR024607: Sulfatase, conserved site (118:128, 70:82)	*
g11347	GO:0003824	catalytic activity	17/377	472/10666	0.504175237047226	0.893559979272428	0.865769836376396	g10357/g10755/g11347/g11786/g14131/g1671/g17105/g2053/g2223/g2252/g2508/g3232/g351/g4577/g5493/g5617/g9364	17	CDD: cd16029, 4-S, 0.0 (25:398);Gene3D: G3DSA:3.30.1120.10, 4.3E-19 (361:501); G3DSA:3.40.720.10, 2.1E-59 (22:242), G3DSA:3.40.720.10, 8.6E-28 (243:360);PANTHER: PTHR10342, 1.2E-152 (21:527); PTHR10342:SF217, 1.2E-152 (21:527);Pfam: PF00884, Sulfatase, 7.5E-72 (25:349);ProSitePatterns: PS00149, Sulfatases signature 2., (118:128); PS00523, Sulfatases signature 1., (70:82);SUPERFAMILY: SSF53649, 1.…	IPR000917: Sulfatase, N-terminal (25:349);IPR017849: Alkaline phosphatase-like, alpha/beta/alpha (22:242, 243:360);IPR017850: Alkaline-phosphatase-like, core domain superfamily (23:530);IPR024607: Sulfatase, conserved site (118:128, 70:82)	*
g11347	GO:0003824	catalytic activity	17/377	472/10666	0.504175237047226	0.893559979272428	0.865769836376396	g10357/g10755/g11347/g11786/g14131/g1671/g17105/g2053/g2223/g2252/g2508/g3232/g351/g4577/g5493/g5617/g9364	17	CDD: cd16029, 4-S, 0.0 (25:398);Gene3D: G3DSA:3.30.1120.10, 4.3E-19 (361:501); G3DSA:3.40.720.10, 2.1E-59 (22:242), G3DSA:3.40.720.10, 8.6E-28 (243:360);PANTHER: PTHR10342, 1.2E-152 (21:527); PTHR10342:SF217, 1.2E-152 (21:527);Pfam: PF00884, Sulfatase, 7.5E-72 (25:349);ProSitePatterns: PS00149, Sulfatases signature 2., (118:128); PS00523, Sulfatases signature 1., (70:82);SUPERFAMILY: SSF53649, 1.…	IPR000917: Sulfatase, N-terminal (25:349);IPR017849: Alkaline phosphatase-like, alpha/beta/alpha (22:242, 243:360);IPR017850: Alkaline-phosphatase-like, core domain superfamily (23:530);IPR024607: Sulfatase, conserved site (118:128, 70:82)	*
g11347	GO:0003824	catalytic activity	17/377	472/10666	0.504175237047226	0.893559979272428	0.865769836376396	g10357/g10755/g11347/g11786/g14131/g1671/g17105/g2053/g2223/g2252/g2508/g3232/g351/g4577/g5493/g5617/g9364	17	CDD: cd16029, 4-S, 0.0 (25:398);Gene3D: G3DSA:3.30.1120.10, 4.3E-19 (361:501); G3DSA:3.40.720.10, 2.1E-59 (22:242), G3DSA:3.40.720.10, 8.6E-28 (243:360);PANTHER: PTHR10342, 1.2E-152 (21:527); PTHR10342:SF217, 1.2E-152 (21:527);Pfam: PF00884, Sulfatase, 7.5E-72 (25:349);ProSitePatterns: PS00149, Sulfatases signature 2., (118:128); PS00523, Sulfatases signature 1., (70:82);SUPERFAMILY: SSF53649, 1.…	IPR000917: Sulfatase, N-terminal (25:349);IPR017849: Alkaline phosphatase-like, alpha/beta/alpha (22:242, 243:360);IPR017850: Alkaline-phosphatase-like, core domain superfamily (23:530);IPR024607: Sulfatase, conserved site (118:128, 70:82)	*
g11347	GO:0003824	catalytic activity	17/377	472/10666	0.504175237047226	0.893559979272428	0.865769836376396	g10357/g10755/g11347/g11786/g14131/g1671/g17105/g2053/g2223/g2252/g2508/g3232/g351/g4577/g5493/g5617/g9364	17	CDD: cd16029, 4-S, 0.0 (25:398);Gene3D: G3DSA:3.30.1120.10, 4.3E-19 (361:501); G3DSA:3.40.720.10, 2.1E-59 (22:242), G3DSA:3.40.720.10, 8.6E-28 (243:360);PANTHER: PTHR10342, 1.2E-152 (21:527); PTHR10342:SF217, 1.2E-152 (21:527);Pfam: PF00884, Sulfatase, 7.5E-72 (25:349);ProSitePatterns: PS00149, Sulfatases signature 2., (118:128); PS00523, Sulfatases signature 1., (70:82);SUPERFAMILY: SSF53649, 1.…	IPR000917: Sulfatase, N-terminal (25:349);IPR017849: Alkaline phosphatase-like, alpha/beta/alpha (22:242, 243:360);IPR017850: Alkaline-phosphatase-like, core domain superfamily (23:530);IPR024607: Sulfatase, conserved site (118:128, 70:82)	*
g11347	GO:0003824	catalytic activity	17/377	472/10666	0.504175237047226	0.893559979272428	0.865769836376396	g10357/g10755/g11347/g11786/g14131/g1671/g17105/g2053/g2223/g2252/g2508/g3232/g351/g4577/g5493/g5617/g9364	17	CDD: cd16029, 4-S, 0.0 (25:398);Gene3D: G3DSA:3.30.1120.10, 4.3E-19 (361:501); G3DSA:3.40.720.10, 2.1E-59 (22:242), G3DSA:3.40.720.10, 8.6E-28 (243:360);PANTHER: PTHR10342, 1.2E-152 (21:527); PTHR10342:SF217, 1.2E-152 (21:527);Pfam: PF00884, Sulfatase, 7.5E-72 (25:349);ProSitePatterns: PS00149, Sulfatases signature 2., (118:128); PS00523, Sulfatases signature 1., (70:82);SUPERFAMILY: SSF53649, 1.…	IPR000917: Sulfatase, N-terminal (25:349);IPR017849: Alkaline phosphatase-like, alpha/beta/alpha (22:242, 243:360);IPR017850: Alkaline-phosphatase-like, core domain superfamily (23:530);IPR024607: Sulfatase, conserved site (118:128, 70:82)	*
g11347	GO:0003824	catalytic activity	17/377	472/10666	0.504175237047226	0.893559979272428	0.865769836376396	g10357/g10755/g11347/g11786/g14131/g1671/g17105/g2053/g2223/g2252/g2508/g3232/g351/g4577/g5493/g5617/g9364	17	CDD: cd16029, 4-S, 0.0 (25:398);Gene3D: G3DSA:3.30.1120.10, 4.3E-19 (361:501); G3DSA:3.40.720.10, 2.1E-59 (22:242), G3DSA:3.40.720.10, 8.6E-28 (243:360);PANTHER: PTHR10342, 1.2E-152 (21:527); PTHR10342:SF217, 1.2E-152 (21:527);Pfam: PF00884, Sulfatase, 7.5E-72 (25:349);ProSitePatterns: PS00149, Sulfatases signature 2., (118:128); PS00523, Sulfatases signature 1., (70:82);SUPERFAMILY: SSF53649, 1.…	IPR000917: Sulfatase, N-terminal (25:349);IPR017849: Alkaline phosphatase-like, alpha/beta/alpha (22:242, 243:360);IPR017850: Alkaline-phosphatase-like, core domain superfamily (23:530);IPR024607: Sulfatase, conserved site (118:128, 70:82)	*
g11347	GO:0003824	catalytic activity	17/377	472/10666	0.504175237047226	0.893559979272428	0.865769836376396	g10357/g10755/g11347/g11786/g14131/g1671/g17105/g2053/g2223/g2252/g2508/g3232/g351/g4577/g5493/g5617/g9364	17	CDD: cd16029, 4-S, 0.0 (25:398);Gene3D: G3DSA:3.30.1120.10, 4.3E-19 (361:501); G3DSA:3.40.720.10, 2.1E-59 (22:242), G3DSA:3.40.720.10, 8.6E-28 (243:360);PANTHER: PTHR10342, 1.2E-152 (21:527); PTHR10342:SF217, 1.2E-152 (21:527);Pfam: PF00884, Sulfatase, 7.5E-72 (25:349);ProSitePatterns: PS00149, Sulfatases signature 2., (118:128); PS00523, Sulfatases signature 1., (70:82);SUPERFAMILY: SSF53649, 1.…	IPR000917: Sulfatase, N-terminal (25:349);IPR017849: Alkaline phosphatase-like, alpha/beta/alpha (22:242, 243:360);IPR017850: Alkaline-phosphatase-like, core domain superfamily (23:530);IPR024607: Sulfatase, conserved site (118:128, 70:82)	*
g11364	GO:0006468	protein phosphorylation	10/377	253/10666	0.404711821930121	0.893200240639024	0.865421285786614	g10681/g11018/g11364/g11487/g11582/g13098/g14501/g2866/g661/g7709	10	CDD: cd05584, STKc_p70S6K, 0.0 (73:394);Gene3D: G3DSA:1.10.510.10, 1.1E-63 (144:350); G3DSA:3.30.200.20, 1.6E-21 (9:143);MobiDBLite: consensus disorder prediction (435:488);PANTHER: PTHR24351, 3.3E-202 (1:419); PTHR24351:SF171, 3.3E-202 (1:419);Pfam: PF00069, Protein kinase domain, 1.5E-68 (69:329); PF00433, Protein kinase C terminal domain, 2.2E-9 (352:391);PIRSF: PIRSF000605, 3.9E-245 (1:482);P…	IPR000719: Protein kinase domain (69:329, 69:330);IPR000961: AGC-kinase, C-terminal (331:393, 331:401);IPR008271: Serine/threonine-protein kinase, active site (192:204);IPR011009: Protein kinase-like domain superfamily (66:388);IPR016238: Ribosomal protein S6 kinase (1:482);IPR017441: Protein kinase, ATP binding site (75:101);IPR017892: Protein kinase, C-terminal (352:391)	KEGG: 04150+2.7.11.1, 04151+2.7.11.1, 04926+2.7.11.1, 05165+2.7.11.1
g11364	GO:0007165	signal transduction	17/377	136/10666	5.75903029194509e-06	0.00101358933138234	0.000982066218205374	g10151/g11364/g11648/g11729/g12512/g14501/g1975/g2369/g3228/g3292/g3408/g3427/g3525/g3700/g3840/g5962/g8379	17	CDD: cd05584, STKc_p70S6K, 0.0 (73:394);Gene3D: G3DSA:1.10.510.10, 1.1E-63 (144:350); G3DSA:3.30.200.20, 1.6E-21 (9:143);MobiDBLite: consensus disorder prediction (435:488);PANTHER: PTHR24351, 3.3E-202 (1:419); PTHR24351:SF171, 3.3E-202 (1:419);Pfam: PF00069, Protein kinase domain, 1.5E-68 (69:329); PF00433, Protein kinase C terminal domain, 2.2E-9 (352:391);PIRSF: PIRSF000605, 3.9E-245 (1:482);P…	IPR000719: Protein kinase domain (69:329, 69:330);IPR000961: AGC-kinase, C-terminal (331:393, 331:401);IPR008271: Serine/threonine-protein kinase, active site (192:204);IPR011009: Protein kinase-like domain superfamily (66:388);IPR016238: Ribosomal protein S6 kinase (1:482);IPR017441: Protein kinase, ATP binding site (75:101);IPR017892: Protein kinase, C-terminal (352:391)	KEGG: 04150+2.7.11.1, 04151+2.7.11.1, 04926+2.7.11.1, 05165+2.7.11.1
g11364	GO:0004674	protein serine/threonine kinase activity	4/377	51/10666	0.105152219840853	0.841217758726826	0.815055483933886	g11018/g11364/g14501/g661	4	CDD: cd05584, STKc_p70S6K, 0.0 (73:394);Gene3D: G3DSA:1.10.510.10, 1.1E-63 (144:350); G3DSA:3.30.200.20, 1.6E-21 (9:143);MobiDBLite: consensus disorder prediction (435:488);PANTHER: PTHR24351, 3.3E-202 (1:419); PTHR24351:SF171, 3.3E-202 (1:419);Pfam: PF00069, Protein kinase domain, 1.5E-68 (69:329); PF00433, Protein kinase C terminal domain, 2.2E-9 (352:391);PIRSF: PIRSF000605, 3.9E-245 (1:482);P…	IPR000719: Protein kinase domain (69:329, 69:330);IPR000961: AGC-kinase, C-terminal (331:393, 331:401);IPR008271: Serine/threonine-protein kinase, active site (192:204);IPR011009: Protein kinase-like domain superfamily (66:388);IPR016238: Ribosomal protein S6 kinase (1:482);IPR017441: Protein kinase, ATP binding site (75:101);IPR017892: Protein kinase, C-terminal (352:391)	KEGG: 04150+2.7.11.1, 04151+2.7.11.1, 04926+2.7.11.1, 05165+2.7.11.1
g11364	GO:0004672	protein kinase activity	10/377	250/10666	0.390330535094194	0.893200240639024	0.865421285786614	g10681/g11018/g11364/g11487/g11582/g13098/g14501/g2866/g661/g7709	10	CDD: cd05584, STKc_p70S6K, 0.0 (73:394);Gene3D: G3DSA:1.10.510.10, 1.1E-63 (144:350); G3DSA:3.30.200.20, 1.6E-21 (9:143);MobiDBLite: consensus disorder prediction (435:488);PANTHER: PTHR24351, 3.3E-202 (1:419); PTHR24351:SF171, 3.3E-202 (1:419);Pfam: PF00069, Protein kinase domain, 1.5E-68 (69:329); PF00433, Protein kinase C terminal domain, 2.2E-9 (352:391);PIRSF: PIRSF000605, 3.9E-245 (1:482);P…	IPR000719: Protein kinase domain (69:329, 69:330);IPR000961: AGC-kinase, C-terminal (331:393, 331:401);IPR008271: Serine/threonine-protein kinase, active site (192:204);IPR011009: Protein kinase-like domain superfamily (66:388);IPR016238: Ribosomal protein S6 kinase (1:482);IPR017441: Protein kinase, ATP binding site (75:101);IPR017892: Protein kinase, C-terminal (352:391)	KEGG: 04150+2.7.11.1, 04151+2.7.11.1, 04926+2.7.11.1, 05165+2.7.11.1
g11364	GO:0005524	ATP binding	28/377	707/10666	0.291357847263632	0.893200240639024	0.865421285786614	g10589/g10681/g10958/g11018/g11364/g11487/g11582/g11748/g11816/g13098/g14020/g14271/g14336/g14501/g2866/g3408/g3578/g3619/g5429/g5489/g5621/g5687/g5719/g661/g6968/g7709/g9079/g9364	28	CDD: cd05584, STKc_p70S6K, 0.0 (73:394);Gene3D: G3DSA:1.10.510.10, 1.1E-63 (144:350); G3DSA:3.30.200.20, 1.6E-21 (9:143);MobiDBLite: consensus disorder prediction (435:488);PANTHER: PTHR24351, 3.3E-202 (1:419); PTHR24351:SF171, 3.3E-202 (1:419);Pfam: PF00069, Protein kinase domain, 1.5E-68 (69:329); PF00433, Protein kinase C terminal domain, 2.2E-9 (352:391);PIRSF: PIRSF000605, 3.9E-245 (1:482);P…	IPR000719: Protein kinase domain (69:329, 69:330);IPR000961: AGC-kinase, C-terminal (331:393, 331:401);IPR008271: Serine/threonine-protein kinase, active site (192:204);IPR011009: Protein kinase-like domain superfamily (66:388);IPR016238: Ribosomal protein S6 kinase (1:482);IPR017441: Protein kinase, ATP binding site (75:101);IPR017892: Protein kinase, C-terminal (352:391)	KEGG: 04150+2.7.11.1, 04151+2.7.11.1, 04926+2.7.11.1, 05165+2.7.11.1
g11388	GO:0005509	calcium ion binding	7/377	169/10666	0.389256352094211	0.893200240639024	0.865421285786614	g11388/g12280/g12339/g12345/g3843/g5356/g5962	7	CDD: cd00054, EGF_CA, 6.03669E-11 (586:619);Gene3D: G3DSA:2.10.25.10, 1.6E-9 (535:582), G3DSA:2.10.25.10, 1.3E-14 (583:613), G3DSA:2.10.25.10, 5.7E-6 (614:652), G3DSA:2.10.25.10, 0.28 (653:675), G3DSA:2.10.25.10, 8.7E-7 (743:784), G3DSA:2.10.25.10, 1.1E-5 (785:823), G3DSA:2.10.25.10, 1.4E-5 (916:952), G3DSA:2.10.25.10, 1.5E-7 (953:986); G3DSA:2.120.10.30, 1.4E-39 (987:1288); G3DSA:2.40.155.10, 2.…	IPR000033: LDLR class B repeat (1013:1055, 1033:1073, 1033:1075, 1056:1098, 1076:1117, 1076:1119, 1100:1144, 1120:1160, 1120:1165, 1145:1188, 1166:1203, 1189:1228, 1206:1225);IPR000152: EGF-type aspartate/asparagine hydroxylation site (602:613);IPR000742: EGF-like domain (280:320, 826:859, 863:901, 537:577, 540:585, 586:625, 589:625, 646:675, 738:779, 741:779, 781:822, 784:822, 860:901, 903:942, …	*
g11419	NA	NA	NA	NA	NA	NA	NA	NA	NA	CDD: cd02440, AdoMet_MTases, 1.6916E-5 (131:231);Coils (171:191);Gene3D: G3DSA:3.40.50.150, 5.0E-12 (12:305);PANTHER: PTHR12890, 7.6E-81 (5:311);Pfam: PF05219, DREV methyltransferase, 4.6E-82 (32:310);SUPERFAMILY: SSF53335, 7.59E-20 (125:291)	IPR007884: DREV methyltransferase (32:310, 5:311);IPR029063: S-adenosyl-L-methionine-dependent methyltransferase (125:291)	*
g11430	NA	NA	NA	NA	NA	NA	NA	NA	NA	Coils (64:91);PANTHER: PTHR31094, 2.8E-60 (65:233);Pfam: PF10184, Uncharacterized conserved protein (DUF2358), 3.7E-33 (83:214)	IPR018790: Protein of unknown function DUF2358 (83:214)	*
g11453	GO:0008061	chitin binding	3/377	141/10666	0.880153036211608	0.992414209099	0.961549652356687	g10536/g11453/g16847	3	Coils (343:360);Gene3D: G3DSA:2.170.140.10, 2.9E-13 (247:328);PANTHER: PTHR22933, 1.9E-126 (7:121, 141:349); PTHR22933:SF12, 1.9E-126 (7:121, 141:349);Pfam: PF01607, Chitin binding Peritrophin-A domain, 1.2E-6 (265:316);ProSiteProfiles: PS50940, Chitin-binding type-2 domain profile., 10.298 (255:318);SUPERFAMILY: SSF57625, 5.49E-7 (265:318)	IPR002557: Chitin binding domain (255:318, 265:316);IPR036508: Chitin binding domain superfamily (247:328, 265:318)	Reactome: R-HSA-189085
g11453	GO:0006030	chitin metabolic process	3/377	128/10666	0.835810133939343	0.981796033546371	0.951261707144211	g10536/g11453/g16847	3	Coils (343:360);Gene3D: G3DSA:2.170.140.10, 2.9E-13 (247:328);PANTHER: PTHR22933, 1.9E-126 (7:121, 141:349); PTHR22933:SF12, 1.9E-126 (7:121, 141:349);Pfam: PF01607, Chitin binding Peritrophin-A domain, 1.2E-6 (265:316);ProSiteProfiles: PS50940, Chitin-binding type-2 domain profile., 10.298 (255:318);SUPERFAMILY: SSF57625, 5.49E-7 (265:318)	IPR002557: Chitin binding domain (255:318, 265:316);IPR036508: Chitin binding domain superfamily (247:328, 265:318)	Reactome: R-HSA-189085
g11453	GO:0005576	extracellular region	3/377	207/10666	0.979215448731236	0.99839358315419	0.967343065017816	g10536/g11453/g16847	3	Coils (343:360);Gene3D: G3DSA:2.170.140.10, 2.9E-13 (247:328);PANTHER: PTHR22933, 1.9E-126 (7:121, 141:349); PTHR22933:SF12, 1.9E-126 (7:121, 141:349);Pfam: PF01607, Chitin binding Peritrophin-A domain, 1.2E-6 (265:316);ProSiteProfiles: PS50940, Chitin-binding type-2 domain profile., 10.298 (255:318);SUPERFAMILY: SSF57625, 5.49E-7 (265:318)	IPR002557: Chitin binding domain (255:318, 265:316);IPR036508: Chitin binding domain superfamily (247:328, 265:318)	Reactome: R-HSA-189085
g11464	NA	NA	NA	NA	NA	NA	NA	NA	NA	Coils (1:112, 120:266);Gene3D: G3DSA:1.20.5.340, 7.8E-11 (45:122), G3DSA:1.20.5.340, 0.32 (123:163), G3DSA:1.20.5.340, 6.4E-12 (164:235), G3DSA:1.20.5.340, 0.012 (236:276);MobiDBLite: consensus disorder prediction (1:27);PANTHER: PTHR19269, 5.0E-156 (1:284); PTHR19269:SF53, 5.0E-156 (1:284);Pfam: PF00261, Tropomyosin, 1.1E-81 (48:282);PRINTS: PR00194, Tropomyosin signature, 7.5E-47 (84:101, 120:1…	IPR000533: Tropomyosin (232:240, 48:282, 84:101, 120:140, 145:173, 175:198, 231:256)	Reactome: R-HSA-390522, R-HSA-445355
g11464	NA	NA	NA	NA	NA	NA	NA	NA	NA	Coils (1:112, 120:273);Gene3D: G3DSA:1.20.5.340, 7.8E-11 (45:122), G3DSA:1.20.5.340, 0.32 (123:163), G3DSA:1.20.5.340, 6.2E-12 (164:236), G3DSA:1.20.5.340, 0.0078 (237:282);MobiDBLite: consensus disorder prediction (1:27);PANTHER: PTHR19269, 1.7E-159 (1:284); PTHR19269:SF53, 1.7E-159 (1:284);Pfam: PF00261, Tropomyosin, 3.5E-82 (48:283);PRINTS: PR00194, Tropomyosin signature, 7.5E-47 (84:101, 120:…	IPR000533: Tropomyosin (232:240, 48:283, 84:101, 120:140, 145:173, 175:198, 231:256)	Reactome: R-HSA-390522, R-HSA-445355
g11469	GO:0005488	binding	15/377	214/10666	0.00897756868946345	0.200519114272872	0.194282873876825	g10669/g10677/g11469/g11729/g12167/g12823/g13374/g13839/g17448/g2379/g2532/g6608/g841/g8692/g8942	15	Coils (604:631, 649:669, 702:734, 898:918);Gene3D: G3DSA:1.10.287.160, 0.26 (213:615); G3DSA:1.20.5.190, 4.3E-4 (616:724); G3DSA:1.25.10.10, 1.0E-27 (2:151);MobiDBLite: consensus disorder prediction (717:736, 771:809, 1091:1123, 1203:1225, 1271:1315, 1391:1469);PANTHER: PTHR23213, 4.1E-240 (119:1463); PTHR23213:SF260, 4.1E-240 (119:1463);Pfam: PF02181, Formin Homology 2 Domain, 5.2E-76 (329:701);…	IPR010472: Formin, FH3 domain (46:234, 50:226);IPR011989: Armadillo-like helical (2:151);IPR014768: Rho GTPase-binding/formin homology 3 (GBD/FH3) domain (1:223);IPR015425: Formin, FH2 domain (323:726, 323:830, 329:701);IPR016024: Armadillo-type fold (3:227)	*
g11469	GO:0003779	actin binding	3/377	39/10666	0.158303368570066	0.844284632373686	0.818026976342925	g11469/g13085/g3610	3	Coils (604:631, 649:669, 702:734, 898:918);Gene3D: G3DSA:1.10.287.160, 0.26 (213:615); G3DSA:1.20.5.190, 4.3E-4 (616:724); G3DSA:1.25.10.10, 1.0E-27 (2:151);MobiDBLite: consensus disorder prediction (717:736, 771:809, 1091:1123, 1203:1225, 1271:1315, 1391:1469);PANTHER: PTHR23213, 4.1E-240 (119:1463); PTHR23213:SF260, 4.1E-240 (119:1463);Pfam: PF02181, Formin Homology 2 Domain, 5.2E-76 (329:701);…	IPR010472: Formin, FH3 domain (46:234, 50:226);IPR011989: Armadillo-like helical (2:151);IPR014768: Rho GTPase-binding/formin homology 3 (GBD/FH3) domain (1:223);IPR015425: Formin, FH2 domain (323:726, 323:830, 329:701);IPR016024: Armadillo-type fold (3:227)	*
g11486	GO:0006508	proteolysis	19/377	615/10666	0.762330145806353	0.965252558718836	0.93523274229935	g10014/g10510/g11131/g11486/g12495/g14565/g14817/g15870/g16435/g17541/g1853/g1997/g2833/g305/g3709/g4431/g5982/g7957/g8746	19	Coils (495:519, 547:577);Gene3D: G3DSA:3.30.70.340, 1.5E-8 (609:701); G3DSA:3.40.630.10, 2.1E-39 (711:1042);MobiDBLite: consensus disorder prediction (222:255, 287:372, 479:537, 551:583);PANTHER: PTHR11705, 1.5E-75 (617:1039);Pfam: PF00246, Zinc carboxypeptidase, 1.3E-46 (723:1027);SMART: SM00631, 2.5E-31 (715:1027);SUPERFAMILY: SSF53187, 1.22E-47 (713:1039); SSF54897, 3.83E-10 (611:700)	IPR000834: Peptidase M14, carboxypeptidase A (715:1027, 723:1027);IPR009020: Protease propeptides/proteinase inhibitor I9 (611:700);IPR036990: Metallocarboxypeptidase-like, propeptide (609:701)	*
g11486	GO:0004181	metallocarboxypeptidase activity	1/377	29/10666	0.648302549284962	0.914466370980251	0.886026029299047	g11486	1	Coils (495:519, 547:577);Gene3D: G3DSA:3.30.70.340, 1.5E-8 (609:701); G3DSA:3.40.630.10, 2.1E-39 (711:1042);MobiDBLite: consensus disorder prediction (222:255, 287:372, 479:537, 551:583);PANTHER: PTHR11705, 1.5E-75 (617:1039);Pfam: PF00246, Zinc carboxypeptidase, 1.3E-46 (723:1027);SMART: SM00631, 2.5E-31 (715:1027);SUPERFAMILY: SSF53187, 1.22E-47 (713:1039); SSF54897, 3.83E-10 (611:700)	IPR000834: Peptidase M14, carboxypeptidase A (715:1027, 723:1027);IPR009020: Protease propeptides/proteinase inhibitor I9 (611:700);IPR036990: Metallocarboxypeptidase-like, propeptide (609:701)	*
g11486	GO:0008270	zinc ion binding	26/377	486/10666	0.0229868268316384	0.404568152236836	0.391985889128991	g10167/g11486/g11593/g11769/g13100/g13214/g13273/g13980/g14021/g14109/g14579/g15446/g1550/g1553/g15686/g15719/g17450/g17475/g17544/g3320/g8244/g9002/g9006/g9456/g9696/g9697	26	Coils (495:519, 547:577);Gene3D: G3DSA:3.30.70.340, 1.5E-8 (609:701); G3DSA:3.40.630.10, 2.1E-39 (711:1042);MobiDBLite: consensus disorder prediction (222:255, 287:372, 479:537, 551:583);PANTHER: PTHR11705, 1.5E-75 (617:1039);Pfam: PF00246, Zinc carboxypeptidase, 1.3E-46 (723:1027);SMART: SM00631, 2.5E-31 (715:1027);SUPERFAMILY: SSF53187, 1.22E-47 (713:1039); SSF54897, 3.83E-10 (611:700)	IPR000834: Peptidase M14, carboxypeptidase A (715:1027, 723:1027);IPR009020: Protease propeptides/proteinase inhibitor I9 (611:700);IPR036990: Metallocarboxypeptidase-like, propeptide (609:701)	*
g11487	GO:0006468	protein phosphorylation	10/377	253/10666	0.404711821930121	0.893200240639024	0.865421285786614	g10681/g11018/g11364/g11487/g11582/g13098/g14501/g2866/g661/g7709	10	CDD: cd06609, STKc_MST3_like, 0.0 (14:285);Coils (41:68);Gene3D: G3DSA:1.10.510.10, 5.1E-59 (111:315); G3DSA:3.30.200.20, 9.7E-28 (3:110);MobiDBLite: consensus disorder prediction (286:313, 333:359, 365:384, 430:487);PANTHER: PTHR24361, 1.2E-168 (5:295, 473:572); PTHR24361:SF609, 1.2E-168 (5:295, 473:572);Pfam: PF00069, Protein kinase domain, 2.8E-69 (15:265);PIRSF: PIRSF000615, 2.5E-18 (114:327)…	IPR000719: Protein kinase domain (15:265);IPR011009: Protein kinase-like domain superfamily (15:266);IPR017441: Protein kinase, ATP binding site (21:44)	*
g11487	GO:0004672	protein kinase activity	10/377	250/10666	0.390330535094194	0.893200240639024	0.865421285786614	g10681/g11018/g11364/g11487/g11582/g13098/g14501/g2866/g661/g7709	10	CDD: cd06609, STKc_MST3_like, 0.0 (14:285);Coils (41:68);Gene3D: G3DSA:1.10.510.10, 5.1E-59 (111:315); G3DSA:3.30.200.20, 9.7E-28 (3:110);MobiDBLite: consensus disorder prediction (286:313, 333:359, 365:384, 430:487);PANTHER: PTHR24361, 1.2E-168 (5:295, 473:572); PTHR24361:SF609, 1.2E-168 (5:295, 473:572);Pfam: PF00069, Protein kinase domain, 2.8E-69 (15:265);PIRSF: PIRSF000615, 2.5E-18 (114:327)…	IPR000719: Protein kinase domain (15:265);IPR011009: Protein kinase-like domain superfamily (15:266);IPR017441: Protein kinase, ATP binding site (21:44)	*
g11487	GO:0005524	ATP binding	28/377	707/10666	0.291357847263632	0.893200240639024	0.865421285786614	g10589/g10681/g10958/g11018/g11364/g11487/g11582/g11748/g11816/g13098/g14020/g14271/g14336/g14501/g2866/g3408/g3578/g3619/g5429/g5489/g5621/g5687/g5719/g661/g6968/g7709/g9079/g9364	28	CDD: cd06609, STKc_MST3_like, 0.0 (14:285);Coils (41:68);Gene3D: G3DSA:1.10.510.10, 5.1E-59 (111:315); G3DSA:3.30.200.20, 9.7E-28 (3:110);MobiDBLite: consensus disorder prediction (286:313, 333:359, 365:384, 430:487);PANTHER: PTHR24361, 1.2E-168 (5:295, 473:572); PTHR24361:SF609, 1.2E-168 (5:295, 473:572);Pfam: PF00069, Protein kinase domain, 2.8E-69 (15:265);PIRSF: PIRSF000615, 2.5E-18 (114:327)…	IPR000719: Protein kinase domain (15:265);IPR011009: Protein kinase-like domain superfamily (15:266);IPR017441: Protein kinase, ATP binding site (21:44)	*
g11514	NA	NA	NA	NA	NA	NA	NA	NA	NA	Coils (14:55, 97:117, 121:162, 170:204);Gene3D: G3DSA:1.20.120.330, 1.7E-4 (8:169)	*	*
g11567	NA	NA	NA	NA	NA	NA	NA	NA	NA	MobiDBLite: consensus disorder prediction (293:327, 362:382)	*	*
g11582	GO:0005524	ATP binding	28/377	707/10666	0.291357847263632	0.893200240639024	0.865421285786614	g10589/g10681/g10958/g11018/g11364/g11487/g11582/g11748/g11816/g13098/g14020/g14271/g14336/g14501/g2866/g3408/g3578/g3619/g5429/g5489/g5621/g5687/g5719/g661/g6968/g7709/g9079/g9364	28	CDD: cd14061, STKc_MLK, 1.28159E-164 (104:362);Coils (386:434);Gene3D: G3DSA:1.10.510.10, 4.0E-58 (182:454); G3DSA:2.30.30.40, 3.2E-18 (16:84); G3DSA:3.30.200.20, 1.0E-20 (85:181);MobiDBLite: consensus disorder prediction (492:543, 564:584, 637:657, 671:723, 1326:1345);PANTHER: PTHR43997, 1.7E-249 (20:731, 1046:1282);Pfam: PF00018, SH3 domain, 8.8E-12 (27:76); PF07714, Protein tyrosine kinase, 1.…	IPR000719: Protein kinase domain (99:362, 99:375);IPR001245: Serine-threonine/tyrosine-protein kinase, catalytic domain (100:359, 175:188, 214:232, 286:308, 330:352);IPR001452: SH3 domain (20:84, 23:33, 37:52, 59:68, 70:82, 23:83, 27:76);IPR008271: Serine/threonine-protein kinase, active site (220:232);IPR011009: Protein kinase-like domain superfamily (84:359);IPR017441: Protein kinase, ATP bindi…	*
g11582	GO:0004672	protein kinase activity	10/377	250/10666	0.390330535094194	0.893200240639024	0.865421285786614	g10681/g11018/g11364/g11487/g11582/g13098/g14501/g2866/g661/g7709	10	CDD: cd14061, STKc_MLK, 1.28159E-164 (104:362);Coils (386:434);Gene3D: G3DSA:1.10.510.10, 4.0E-58 (182:454); G3DSA:2.30.30.40, 3.2E-18 (16:84); G3DSA:3.30.200.20, 1.0E-20 (85:181);MobiDBLite: consensus disorder prediction (492:543, 564:584, 637:657, 671:723, 1326:1345);PANTHER: PTHR43997, 1.7E-249 (20:731, 1046:1282);Pfam: PF00018, SH3 domain, 8.8E-12 (27:76); PF07714, Protein tyrosine kinase, 1.…	IPR000719: Protein kinase domain (99:362, 99:375);IPR001245: Serine-threonine/tyrosine-protein kinase, catalytic domain (100:359, 175:188, 214:232, 286:308, 330:352);IPR001452: SH3 domain (20:84, 23:33, 37:52, 59:68, 70:82, 23:83, 27:76);IPR008271: Serine/threonine-protein kinase, active site (220:232);IPR011009: Protein kinase-like domain superfamily (84:359);IPR017441: Protein kinase, ATP bindi…	*
g11582	GO:0006468	protein phosphorylation	10/377	253/10666	0.404711821930121	0.893200240639024	0.865421285786614	g10681/g11018/g11364/g11487/g11582/g13098/g14501/g2866/g661/g7709	10	CDD: cd14061, STKc_MLK, 1.28159E-164 (104:362);Coils (386:434);Gene3D: G3DSA:1.10.510.10, 4.0E-58 (182:454); G3DSA:2.30.30.40, 3.2E-18 (16:84); G3DSA:3.30.200.20, 1.0E-20 (85:181);MobiDBLite: consensus disorder prediction (492:543, 564:584, 637:657, 671:723, 1326:1345);PANTHER: PTHR43997, 1.7E-249 (20:731, 1046:1282);Pfam: PF00018, SH3 domain, 8.8E-12 (27:76); PF07714, Protein tyrosine kinase, 1.…	IPR000719: Protein kinase domain (99:362, 99:375);IPR001245: Serine-threonine/tyrosine-protein kinase, catalytic domain (100:359, 175:188, 214:232, 286:308, 330:352);IPR001452: SH3 domain (20:84, 23:33, 37:52, 59:68, 70:82, 23:83, 27:76);IPR008271: Serine/threonine-protein kinase, active site (220:232);IPR011009: Protein kinase-like domain superfamily (84:359);IPR017441: Protein kinase, ATP bindi…	*
g11593	GO:0003676	nucleic acid binding	51/377	989/10666	0.00369255508730098	0.129977939072994	0.125935562977423	g10341/g10526/g11099/g11180/g11593/g11716/g11769/g12849/g13003/g13100/g13273/g13980/g14021/g14109/g14388/g14579/g15062/g15064/g15362/g15446/g15686/g15719/g16275/g16560/g16993/g17450/g17475/g17519/g17544/g1953/g1962/g2703/g3320/g3887/g4274/g4349/g5019/g5081/g5429/g6541/g8028/g8198/g8244/g9002/g9006/g9068/g9079/g9480/g9532/g9696/g9697	51	Gene3D: G3DSA:2.10.69.10, 0.11 (1688:1747), G3DSA:2.10.69.10, 2.0E-6 (1902:1964); G3DSA:2.160.10.10, 2.0E-8 (126:355); G3DSA:2.20.28.30, 0.0045 (508:534); G3DSA:3.30.160.60, 6.4E-7 (356:418), G3DSA:3.30.160.60, 0.13 (419:454), G3DSA:3.30.160.60, 0.0017 (462:507), G3DSA:3.30.160.60, 0.0041 (535:661), G3DSA:3.30.160.60, 2.4E-5 (662:688), G3DSA:3.30.160.60, 5.6E-7 (689:763), G3DSA:3.30.160.60, 2.0E-…	IPR012934: Zinc finger, AD-type (12:91, 12:93);IPR013083: Zinc finger, RING/FYVE/PHD-type (1281:1347);IPR013087: Zinc finger C2H2-type (1025:1048, 1025:1048, 1380:1403, 1195:1218, 1195:1223, 1222:1245, 1325:1347, 1353:1376, 1380:1403, 1487:1509, 1515:1538, 1542:1565, 1630:1652, 1679:1702, 1722:1745, 1749:1772, 1782:1805, 1782:1810, 1814:1838, 1908:1930, 1936:1958, 1936:1963, 1990:2013, 1990:2018,…	*
g11593	GO:0005634	nucleus	30/377	539/10666	0.00911450519422144	0.200519114272872	0.194282873876825	g10167/g10228/g11593/g11769/g1194/g13273/g13980/g14021/g14109/g14579/g15446/g1550/g1553/g1556/g15686/g15719/g16627/g17450/g17475/g17544/g2225/g3611/g5761/g7476/g8244/g8942/g9002/g9696/g9697/g9920	30	Gene3D: G3DSA:2.10.69.10, 0.11 (1688:1747), G3DSA:2.10.69.10, 2.0E-6 (1902:1964); G3DSA:2.160.10.10, 2.0E-8 (126:355); G3DSA:2.20.28.30, 0.0045 (508:534); G3DSA:3.30.160.60, 6.4E-7 (356:418), G3DSA:3.30.160.60, 0.13 (419:454), G3DSA:3.30.160.60, 0.0017 (462:507), G3DSA:3.30.160.60, 0.0041 (535:661), G3DSA:3.30.160.60, 2.4E-5 (662:688), G3DSA:3.30.160.60, 5.6E-7 (689:763), G3DSA:3.30.160.60, 2.0E-…	IPR012934: Zinc finger, AD-type (12:91, 12:93);IPR013083: Zinc finger, RING/FYVE/PHD-type (1281:1347);IPR013087: Zinc finger C2H2-type (1025:1048, 1025:1048, 1380:1403, 1195:1218, 1195:1223, 1222:1245, 1325:1347, 1353:1376, 1380:1403, 1487:1509, 1515:1538, 1542:1565, 1630:1652, 1679:1702, 1722:1745, 1749:1772, 1782:1805, 1782:1810, 1814:1838, 1908:1930, 1936:1958, 1936:1963, 1990:2013, 1990:2018,…	*
g11593	GO:0008270	zinc ion binding	26/377	486/10666	0.0229868268316384	0.404568152236836	0.391985889128991	g10167/g11486/g11593/g11769/g13100/g13214/g13273/g13980/g14021/g14109/g14579/g15446/g1550/g1553/g15686/g15719/g17450/g17475/g17544/g3320/g8244/g9002/g9006/g9456/g9696/g9697	26	Gene3D: G3DSA:2.10.69.10, 0.11 (1688:1747), G3DSA:2.10.69.10, 2.0E-6 (1902:1964); G3DSA:2.160.10.10, 2.0E-8 (126:355); G3DSA:2.20.28.30, 0.0045 (508:534); G3DSA:3.30.160.60, 6.4E-7 (356:418), G3DSA:3.30.160.60, 0.13 (419:454), G3DSA:3.30.160.60, 0.0017 (462:507), G3DSA:3.30.160.60, 0.0041 (535:661), G3DSA:3.30.160.60, 2.4E-5 (662:688), G3DSA:3.30.160.60, 5.6E-7 (689:763), G3DSA:3.30.160.60, 2.0E-…	IPR012934: Zinc finger, AD-type (12:91, 12:93);IPR013083: Zinc finger, RING/FYVE/PHD-type (1281:1347);IPR013087: Zinc finger C2H2-type (1025:1048, 1025:1048, 1380:1403, 1195:1218, 1195:1223, 1222:1245, 1325:1347, 1353:1376, 1380:1403, 1487:1509, 1515:1538, 1542:1565, 1630:1652, 1679:1702, 1722:1745, 1749:1772, 1782:1805, 1782:1810, 1814:1838, 1908:1930, 1936:1958, 1936:1963, 1990:2013, 1990:2018,…	*
g11616	NA	NA	NA	NA	NA	NA	NA	NA	NA	Coils (40:67)	*	*
g11647	GO:0016787	hydrolase activity	7/377	130/10666	0.176753510130599	0.864128271749593	0.837253469039677	g11647/g1453/g15543/g3498/g4517/g5617/g8720	7	Gene3D: G3DSA:3.90.79.10, 1.5E-25 (112:272);PANTHER: PTHR13030, 4.5E-107 (5:272);Pfam: PF00293, NUDIX domain, 1.2E-7 (136:247);ProSiteProfiles: PS51462, Nudix hydrolase domain profile., 11.307 (120:267);SUPERFAMILY: SSF55811, 8.12E-37 (7:271)	IPR000086: NUDIX hydrolase domain (120:267, 136:247);IPR015797: NUDIX hydrolase-like domain superfamily (7:271)	*
g11647	GO:0016787	hydrolase activity	7/377	130/10666	0.176753510130599	0.864128271749593	0.837253469039677	g11647/g1453/g15543/g3498/g4517/g5617/g8720	7	Gene3D: G3DSA:3.90.79.10, 1.5E-25 (112:272);PANTHER: PTHR13030, 4.5E-107 (5:272);Pfam: PF00293, NUDIX domain, 1.2E-7 (136:247);ProSiteProfiles: PS51462, Nudix hydrolase domain profile., 11.307 (120:267);SUPERFAMILY: SSF55811, 8.12E-37 (7:271)	IPR000086: NUDIX hydrolase domain (120:267, 136:247);IPR015797: NUDIX hydrolase-like domain superfamily (7:271)	*
g11647	GO:0016787	hydrolase activity	7/377	130/10666	0.176753510130599	0.864128271749593	0.837253469039677	g11647/g1453/g15543/g3498/g4517/g5617/g8720	7	Gene3D: G3DSA:3.90.79.10, 1.5E-25 (112:272);PANTHER: PTHR13030, 4.5E-107 (5:272);Pfam: PF00293, NUDIX domain, 1.2E-7 (136:247);ProSiteProfiles: PS51462, Nudix hydrolase domain profile., 11.307 (120:267);SUPERFAMILY: SSF55811, 8.12E-37 (7:271)	IPR000086: NUDIX hydrolase domain (120:267, 136:247);IPR015797: NUDIX hydrolase-like domain superfamily (7:271)	*
g11647	GO:0016787	hydrolase activity	7/377	130/10666	0.176753510130599	0.864128271749593	0.837253469039677	g11647/g1453/g15543/g3498/g4517/g5617/g8720	7	Gene3D: G3DSA:3.90.79.10, 1.5E-25 (112:272);PANTHER: PTHR13030, 4.5E-107 (5:272);Pfam: PF00293, NUDIX domain, 1.2E-7 (136:247);ProSiteProfiles: PS51462, Nudix hydrolase domain profile., 11.307 (120:267);SUPERFAMILY: SSF55811, 8.12E-37 (7:271)	IPR000086: NUDIX hydrolase domain (120:267, 136:247);IPR015797: NUDIX hydrolase-like domain superfamily (7:271)	*
g11648	GO:0005525	GTP binding	11/377	179/10666	0.0527733439960715	0.554401842382148	0.537159679820024	g10233/g11648/g13650/g1390/g14235/g1978/g3228/g3525/g3723/g3840/g9936	11	Gene3D: G3DSA:3.30.70.1390, 3.7E-23 (10:74); G3DSA:3.40.50.300, 6.1E-30 (75:173);PANTHER: PTHR24070, 5.8E-79 (9:195); PTHR24070:SF245, 5.8E-79 (9:195);Pfam: PF00071, Ras family, 2.0E-56 (13:172);PRINTS: PR00449, Transforming protein P21 ras signature, 3.9E-38 (12:33, 35:51, 52:74, 115:128, 150:172);ProSiteProfiles: PS51421, small GTPase Ras family profile., 42.18 (5:198);SMART: SM00173, 1.7E-111 …	IPR001806: Small GTPase superfamily (13:172);IPR005225: Small GTP-binding protein domain (10:165);IPR020849: Small GTPase superfamily, Ras type (5:198, 9:195);IPR027417: P-loop containing nucleoside triphosphate hydrolase (10:178)	*
g11648	GO:0016020	membrane	23/377	836/10666	0.919570678212146	0.993298276464878	0.962406224804488	g10099/g10342/g10503/g10958/g11648/g1186/g13301/g14265/g3138/g3228/g3525/g3840/g3901/g4946/g5038/g5356/g5897/g5901/g7207/g7297/g7905/g8563/g8775	23	Gene3D: G3DSA:3.30.70.1390, 3.7E-23 (10:74); G3DSA:3.40.50.300, 6.1E-30 (75:173);PANTHER: PTHR24070, 5.8E-79 (9:195); PTHR24070:SF245, 5.8E-79 (9:195);Pfam: PF00071, Ras family, 2.0E-56 (13:172);PRINTS: PR00449, Transforming protein P21 ras signature, 3.9E-38 (12:33, 35:51, 52:74, 115:128, 150:172);ProSiteProfiles: PS51421, small GTPase Ras family profile., 42.18 (5:198);SMART: SM00173, 1.7E-111 …	IPR001806: Small GTPase superfamily (13:172);IPR005225: Small GTP-binding protein domain (10:165);IPR020849: Small GTPase superfamily, Ras type (5:198, 9:195);IPR027417: P-loop containing nucleoside triphosphate hydrolase (10:178)	*
g11648	GO:0003924	GTPase activity	8/377	144/10666	0.137742747950536	0.844284632373686	0.818026976342925	g11648/g13650/g14235/g3228/g3525/g3723/g3840/g9936	8	Gene3D: G3DSA:3.30.70.1390, 3.7E-23 (10:74); G3DSA:3.40.50.300, 6.1E-30 (75:173);PANTHER: PTHR24070, 5.8E-79 (9:195); PTHR24070:SF245, 5.8E-79 (9:195);Pfam: PF00071, Ras family, 2.0E-56 (13:172);PRINTS: PR00449, Transforming protein P21 ras signature, 3.9E-38 (12:33, 35:51, 52:74, 115:128, 150:172);ProSiteProfiles: PS51421, small GTPase Ras family profile., 42.18 (5:198);SMART: SM00173, 1.7E-111 …	IPR001806: Small GTPase superfamily (13:172);IPR005225: Small GTP-binding protein domain (10:165);IPR020849: Small GTPase superfamily, Ras type (5:198, 9:195);IPR027417: P-loop containing nucleoside triphosphate hydrolase (10:178)	*
g11648	GO:0007165	signal transduction	17/377	136/10666	5.75903029194509e-06	0.00101358933138234	0.000982066218205374	g10151/g11364/g11648/g11729/g12512/g14501/g1975/g2369/g3228/g3292/g3408/g3427/g3525/g3700/g3840/g5962/g8379	17	Gene3D: G3DSA:3.30.70.1390, 3.7E-23 (10:74); G3DSA:3.40.50.300, 6.1E-30 (75:173);PANTHER: PTHR24070, 5.8E-79 (9:195); PTHR24070:SF245, 5.8E-79 (9:195);Pfam: PF00071, Ras family, 2.0E-56 (13:172);PRINTS: PR00449, Transforming protein P21 ras signature, 3.9E-38 (12:33, 35:51, 52:74, 115:128, 150:172);ProSiteProfiles: PS51421, small GTPase Ras family profile., 42.18 (5:198);SMART: SM00173, 1.7E-111 …	IPR001806: Small GTPase superfamily (13:172);IPR005225: Small GTP-binding protein domain (10:165);IPR020849: Small GTPase superfamily, Ras type (5:198, 9:195);IPR027417: P-loop containing nucleoside triphosphate hydrolase (10:178)	*
g11675	NA	NA	NA	NA	NA	NA	NA	NA	NA	Gene3D: G3DSA:3.15.10.10, 1.1E-17 (42:241);PANTHER: PTHR11008, 4.6E-47 (14:249); PTHR11008:SF14, 4.6E-47 (14:249);Pfam: PF06585, Haemolymph juvenile hormone binding protein (JHBP), 2.9E-50 (17:249);SMART: SM00700, 5.6E-28 (26:250)	IPR010562: Haemolymph juvenile hormone binding (17:249, 26:250)	*
g11698	NA	NA	NA	NA	NA	NA	NA	NA	NA	Gene3D: G3DSA:2.30.29.30, 6.9E-11 (1060:1272);MobiDBLite: consensus disorder prediction (15:52, 280:308, 490:535);ProSiteProfiles: PS50003, PH domain profile., 8.512 (1058:1158);SMART: SM00233, 1.7E-5 (1059:1160);SUPERFAMILY: SSF50729, 2.37E-12 (1057:1157)	IPR001849: Pleckstrin homology domain (1058:1158, 1059:1160);IPR011993: PH-like domain superfamily (1057:1157, 1060:1272)	*
g11711	GO:0035556	intracellular signal transduction	8/377	97/10666	0.0212741205192313	0.404568152236836	0.391985889128991	g11711/g12175/g12512/g2124/g2384/g3408/g5962/g6949	8	CDD: cd00204, ANK, 1.13337E-24 (1145:1259);Coils (263:283);Gene3D: G3DSA:1.25.40.20, 1.8E-25 (728:1266); G3DSA:3.30.60.20, 5.4E-4 (403:453), G3DSA:3.30.60.20, 6.9E-5 (474:536); G3DSA:3.40.50.10330, 1.4E-36 (592:727);MobiDBLite: consensus disorder prediction (34:62, 120:145, 230:289, 1062:1122);PANTHER: PTHR11255, 0.0 (269:1262); PTHR11255:SF44, 0.0 (269:1262);Pfam: PF00130, Phorbol esters/diacylg…	IPR000756: Diacylglycerol kinase, accessory domain (745:898, 745:899);IPR001206: Diacylglycerol kinase, catalytic domain (593:727, 597:707, 597:721);IPR002110: Ankyrin repeat (1137:1166, 1170:1196, 1170:1201, 1206:1235, 1206:1238);IPR002219: Protein kinase C-like, phorbol ester/diacylglycerol-binding domain (406:457, 476:535, 477:535);IPR016064: NAD kinase/diacylglycerol kinase-like domain superf…	KEGG: 00561+2.7.1.107, 00564+2.7.1.107, 04070+2.7.1.107;MetaCyc: PWY-7039, PWY-7817;Reactome: R-HSA-114508
g11711	GO:0035556	intracellular signal transduction	8/377	97/10666	0.0212741205192313	0.404568152236836	0.391985889128991	g11711/g12175/g12512/g2124/g2384/g3408/g5962/g6949	8	CDD: cd00204, ANK, 7.4717E-24 (828:942);Gene3D: G3DSA:1.25.40.20, 2.2E-26 (594:946); G3DSA:3.30.60.20, 3.9E-4 (86:136), G3DSA:3.30.60.20, 4.9E-5 (157:219); G3DSA:3.40.50.10330, 9.1E-37 (275:418);MobiDBLite: consensus disorder prediction (745:805);PANTHER: PTHR11255, 0.0 (58:945); PTHR11255:SF44, 0.0 (58:945);Pfam: PF00130, Phorbol esters/diacylglycerol binding domain (C1 domain), 1.2E-9 (160:218)…	IPR000756: Diacylglycerol kinase, accessory domain (428:581, 428:582);IPR001206: Diacylglycerol kinase, catalytic domain (276:410, 280:391, 280:404);IPR002110: Ankyrin repeat (820:849, 853:879, 853:884, 889:918, 889:921);IPR002219: Protein kinase C-like, phorbol ester/diacylglycerol-binding domain (159:218, 160:218, 89:140);IPR016064: NAD kinase/diacylglycerol kinase-like domain superfamily (277:…	KEGG: 00561+2.7.1.107, 00564+2.7.1.107, 04070+2.7.1.107;MetaCyc: PWY-7039, PWY-7817;Reactome: R-HSA-114508
g11711	GO:0016301	kinase activity	2/377	31/10666	0.300037992444255	0.893200240639024	0.865421285786614	g11711/g9364	2	CDD: cd00204, ANK, 1.13337E-24 (1145:1259);Coils (263:283);Gene3D: G3DSA:1.25.40.20, 1.8E-25 (728:1266); G3DSA:3.30.60.20, 5.4E-4 (403:453), G3DSA:3.30.60.20, 6.9E-5 (474:536); G3DSA:3.40.50.10330, 1.4E-36 (592:727);MobiDBLite: consensus disorder prediction (34:62, 120:145, 230:289, 1062:1122);PANTHER: PTHR11255, 0.0 (269:1262); PTHR11255:SF44, 0.0 (269:1262);Pfam: PF00130, Phorbol esters/diacylg…	IPR000756: Diacylglycerol kinase, accessory domain (745:898, 745:899);IPR001206: Diacylglycerol kinase, catalytic domain (593:727, 597:707, 597:721);IPR002110: Ankyrin repeat (1137:1166, 1170:1196, 1170:1201, 1206:1235, 1206:1238);IPR002219: Protein kinase C-like, phorbol ester/diacylglycerol-binding domain (406:457, 476:535, 477:535);IPR016064: NAD kinase/diacylglycerol kinase-like domain superf…	KEGG: 00561+2.7.1.107, 00564+2.7.1.107, 04070+2.7.1.107;MetaCyc: PWY-7039, PWY-7817;Reactome: R-HSA-114508
g11711	GO:0016301	kinase activity	2/377	31/10666	0.300037992444255	0.893200240639024	0.865421285786614	g11711/g9364	2	CDD: cd00204, ANK, 7.4717E-24 (828:942);Gene3D: G3DSA:1.25.40.20, 2.2E-26 (594:946); G3DSA:3.30.60.20, 3.9E-4 (86:136), G3DSA:3.30.60.20, 4.9E-5 (157:219); G3DSA:3.40.50.10330, 9.1E-37 (275:418);MobiDBLite: consensus disorder prediction (745:805);PANTHER: PTHR11255, 0.0 (58:945); PTHR11255:SF44, 0.0 (58:945);Pfam: PF00130, Phorbol esters/diacylglycerol binding domain (C1 domain), 1.2E-9 (160:218)…	IPR000756: Diacylglycerol kinase, accessory domain (428:581, 428:582);IPR001206: Diacylglycerol kinase, catalytic domain (276:410, 280:391, 280:404);IPR002110: Ankyrin repeat (820:849, 853:879, 853:884, 889:918, 889:921);IPR002219: Protein kinase C-like, phorbol ester/diacylglycerol-binding domain (159:218, 160:218, 89:140);IPR016064: NAD kinase/diacylglycerol kinase-like domain superfamily (277:…	KEGG: 00561+2.7.1.107, 00564+2.7.1.107, 04070+2.7.1.107;MetaCyc: PWY-7039, PWY-7817;Reactome: R-HSA-114508
g11711	GO:0008152	metabolic process	9/377	369/10666	0.910097585848928	0.993298276464878	0.962406224804488	g10357/g11347/g11711/g11786/g17105/g2252/g2531/g5493/g9904	9	CDD: cd00204, ANK, 1.13337E-24 (1145:1259);Coils (263:283);Gene3D: G3DSA:1.25.40.20, 1.8E-25 (728:1266); G3DSA:3.30.60.20, 5.4E-4 (403:453), G3DSA:3.30.60.20, 6.9E-5 (474:536); G3DSA:3.40.50.10330, 1.4E-36 (592:727);MobiDBLite: consensus disorder prediction (34:62, 120:145, 230:289, 1062:1122);PANTHER: PTHR11255, 0.0 (269:1262); PTHR11255:SF44, 0.0 (269:1262);Pfam: PF00130, Phorbol esters/diacylg…	IPR000756: Diacylglycerol kinase, accessory domain (745:898, 745:899);IPR001206: Diacylglycerol kinase, catalytic domain (593:727, 597:707, 597:721);IPR002110: Ankyrin repeat (1137:1166, 1170:1196, 1170:1201, 1206:1235, 1206:1238);IPR002219: Protein kinase C-like, phorbol ester/diacylglycerol-binding domain (406:457, 476:535, 477:535);IPR016064: NAD kinase/diacylglycerol kinase-like domain superf…	KEGG: 00561+2.7.1.107, 00564+2.7.1.107, 04070+2.7.1.107;MetaCyc: PWY-7039, PWY-7817;Reactome: R-HSA-114508
g11711	GO:0008152	metabolic process	9/377	369/10666	0.910097585848928	0.993298276464878	0.962406224804488	g10357/g11347/g11711/g11786/g17105/g2252/g2531/g5493/g9904	9	CDD: cd00204, ANK, 7.4717E-24 (828:942);Gene3D: G3DSA:1.25.40.20, 2.2E-26 (594:946); G3DSA:3.30.60.20, 3.9E-4 (86:136), G3DSA:3.30.60.20, 4.9E-5 (157:219); G3DSA:3.40.50.10330, 9.1E-37 (275:418);MobiDBLite: consensus disorder prediction (745:805);PANTHER: PTHR11255, 0.0 (58:945); PTHR11255:SF44, 0.0 (58:945);Pfam: PF00130, Phorbol esters/diacylglycerol binding domain (C1 domain), 1.2E-9 (160:218)…	IPR000756: Diacylglycerol kinase, accessory domain (428:581, 428:582);IPR001206: Diacylglycerol kinase, catalytic domain (276:410, 280:391, 280:404);IPR002110: Ankyrin repeat (820:849, 853:879, 853:884, 889:918, 889:921);IPR002219: Protein kinase C-like, phorbol ester/diacylglycerol-binding domain (159:218, 160:218, 89:140);IPR016064: NAD kinase/diacylglycerol kinase-like domain superfamily (277:…	KEGG: 00561+2.7.1.107, 00564+2.7.1.107, 04070+2.7.1.107;MetaCyc: PWY-7039, PWY-7817;Reactome: R-HSA-114508
g11711	GO:0016301	kinase activity	2/377	31/10666	0.300037992444255	0.893200240639024	0.865421285786614	g11711/g9364	2	CDD: cd00204, ANK, 1.13337E-24 (1145:1259);Coils (263:283);Gene3D: G3DSA:1.25.40.20, 1.8E-25 (728:1266); G3DSA:3.30.60.20, 5.4E-4 (403:453), G3DSA:3.30.60.20, 6.9E-5 (474:536); G3DSA:3.40.50.10330, 1.4E-36 (592:727);MobiDBLite: consensus disorder prediction (34:62, 120:145, 230:289, 1062:1122);PANTHER: PTHR11255, 0.0 (269:1262); PTHR11255:SF44, 0.0 (269:1262);Pfam: PF00130, Phorbol esters/diacylg…	IPR000756: Diacylglycerol kinase, accessory domain (745:898, 745:899);IPR001206: Diacylglycerol kinase, catalytic domain (593:727, 597:707, 597:721);IPR002110: Ankyrin repeat (1137:1166, 1170:1196, 1170:1201, 1206:1235, 1206:1238);IPR002219: Protein kinase C-like, phorbol ester/diacylglycerol-binding domain (406:457, 476:535, 477:535);IPR016064: NAD kinase/diacylglycerol kinase-like domain superf…	KEGG: 00561+2.7.1.107, 00564+2.7.1.107, 04070+2.7.1.107;MetaCyc: PWY-7039, PWY-7817;Reactome: R-HSA-114508
g11711	GO:0016301	kinase activity	2/377	31/10666	0.300037992444255	0.893200240639024	0.865421285786614	g11711/g9364	2	CDD: cd00204, ANK, 7.4717E-24 (828:942);Gene3D: G3DSA:1.25.40.20, 2.2E-26 (594:946); G3DSA:3.30.60.20, 3.9E-4 (86:136), G3DSA:3.30.60.20, 4.9E-5 (157:219); G3DSA:3.40.50.10330, 9.1E-37 (275:418);MobiDBLite: consensus disorder prediction (745:805);PANTHER: PTHR11255, 0.0 (58:945); PTHR11255:SF44, 0.0 (58:945);Pfam: PF00130, Phorbol esters/diacylglycerol binding domain (C1 domain), 1.2E-9 (160:218)…	IPR000756: Diacylglycerol kinase, accessory domain (428:581, 428:582);IPR001206: Diacylglycerol kinase, catalytic domain (276:410, 280:391, 280:404);IPR002110: Ankyrin repeat (820:849, 853:879, 853:884, 889:918, 889:921);IPR002219: Protein kinase C-like, phorbol ester/diacylglycerol-binding domain (159:218, 160:218, 89:140);IPR016064: NAD kinase/diacylglycerol kinase-like domain superfamily (277:…	KEGG: 00561+2.7.1.107, 00564+2.7.1.107, 04070+2.7.1.107;MetaCyc: PWY-7039, PWY-7817;Reactome: R-HSA-114508
g11711	GO:0035556	intracellular signal transduction	8/377	97/10666	0.0212741205192313	0.404568152236836	0.391985889128991	g11711/g12175/g12512/g2124/g2384/g3408/g5962/g6949	8	CDD: cd00204, ANK, 1.13337E-24 (1145:1259);Coils (263:283);Gene3D: G3DSA:1.25.40.20, 1.8E-25 (728:1266); G3DSA:3.30.60.20, 5.4E-4 (403:453), G3DSA:3.30.60.20, 6.9E-5 (474:536); G3DSA:3.40.50.10330, 1.4E-36 (592:727);MobiDBLite: consensus disorder prediction (34:62, 120:145, 230:289, 1062:1122);PANTHER: PTHR11255, 0.0 (269:1262); PTHR11255:SF44, 0.0 (269:1262);Pfam: PF00130, Phorbol esters/diacylg…	IPR000756: Diacylglycerol kinase, accessory domain (745:898, 745:899);IPR001206: Diacylglycerol kinase, catalytic domain (593:727, 597:707, 597:721);IPR002110: Ankyrin repeat (1137:1166, 1170:1196, 1170:1201, 1206:1235, 1206:1238);IPR002219: Protein kinase C-like, phorbol ester/diacylglycerol-binding domain (406:457, 476:535, 477:535);IPR016064: NAD kinase/diacylglycerol kinase-like domain superf…	KEGG: 00561+2.7.1.107, 00564+2.7.1.107, 04070+2.7.1.107;MetaCyc: PWY-7039, PWY-7817;Reactome: R-HSA-114508
g11711	GO:0035556	intracellular signal transduction	8/377	97/10666	0.0212741205192313	0.404568152236836	0.391985889128991	g11711/g12175/g12512/g2124/g2384/g3408/g5962/g6949	8	CDD: cd00204, ANK, 7.4717E-24 (828:942);Gene3D: G3DSA:1.25.40.20, 2.2E-26 (594:946); G3DSA:3.30.60.20, 3.9E-4 (86:136), G3DSA:3.30.60.20, 4.9E-5 (157:219); G3DSA:3.40.50.10330, 9.1E-37 (275:418);MobiDBLite: consensus disorder prediction (745:805);PANTHER: PTHR11255, 0.0 (58:945); PTHR11255:SF44, 0.0 (58:945);Pfam: PF00130, Phorbol esters/diacylglycerol binding domain (C1 domain), 1.2E-9 (160:218)…	IPR000756: Diacylglycerol kinase, accessory domain (428:581, 428:582);IPR001206: Diacylglycerol kinase, catalytic domain (276:410, 280:391, 280:404);IPR002110: Ankyrin repeat (820:849, 853:879, 853:884, 889:918, 889:921);IPR002219: Protein kinase C-like, phorbol ester/diacylglycerol-binding domain (159:218, 160:218, 89:140);IPR016064: NAD kinase/diacylglycerol kinase-like domain superfamily (277:…	KEGG: 00561+2.7.1.107, 00564+2.7.1.107, 04070+2.7.1.107;MetaCyc: PWY-7039, PWY-7817;Reactome: R-HSA-114508
g11711	GO:0008152	metabolic process	9/377	369/10666	0.910097585848928	0.993298276464878	0.962406224804488	g10357/g11347/g11711/g11786/g17105/g2252/g2531/g5493/g9904	9	CDD: cd00204, ANK, 1.13337E-24 (1145:1259);Coils (263:283);Gene3D: G3DSA:1.25.40.20, 1.8E-25 (728:1266); G3DSA:3.30.60.20, 5.4E-4 (403:453), G3DSA:3.30.60.20, 6.9E-5 (474:536); G3DSA:3.40.50.10330, 1.4E-36 (592:727);MobiDBLite: consensus disorder prediction (34:62, 120:145, 230:289, 1062:1122);PANTHER: PTHR11255, 0.0 (269:1262); PTHR11255:SF44, 0.0 (269:1262);Pfam: PF00130, Phorbol esters/diacylg…	IPR000756: Diacylglycerol kinase, accessory domain (745:898, 745:899);IPR001206: Diacylglycerol kinase, catalytic domain (593:727, 597:707, 597:721);IPR002110: Ankyrin repeat (1137:1166, 1170:1196, 1170:1201, 1206:1235, 1206:1238);IPR002219: Protein kinase C-like, phorbol ester/diacylglycerol-binding domain (406:457, 476:535, 477:535);IPR016064: NAD kinase/diacylglycerol kinase-like domain superf…	KEGG: 00561+2.7.1.107, 00564+2.7.1.107, 04070+2.7.1.107;MetaCyc: PWY-7039, PWY-7817;Reactome: R-HSA-114508
g11711	GO:0008152	metabolic process	9/377	369/10666	0.910097585848928	0.993298276464878	0.962406224804488	g10357/g11347/g11711/g11786/g17105/g2252/g2531/g5493/g9904	9	CDD: cd00204, ANK, 7.4717E-24 (828:942);Gene3D: G3DSA:1.25.40.20, 2.2E-26 (594:946); G3DSA:3.30.60.20, 3.9E-4 (86:136), G3DSA:3.30.60.20, 4.9E-5 (157:219); G3DSA:3.40.50.10330, 9.1E-37 (275:418);MobiDBLite: consensus disorder prediction (745:805);PANTHER: PTHR11255, 0.0 (58:945); PTHR11255:SF44, 0.0 (58:945);Pfam: PF00130, Phorbol esters/diacylglycerol binding domain (C1 domain), 1.2E-9 (160:218)…	IPR000756: Diacylglycerol kinase, accessory domain (428:581, 428:582);IPR001206: Diacylglycerol kinase, catalytic domain (276:410, 280:391, 280:404);IPR002110: Ankyrin repeat (820:849, 853:879, 853:884, 889:918, 889:921);IPR002219: Protein kinase C-like, phorbol ester/diacylglycerol-binding domain (159:218, 160:218, 89:140);IPR016064: NAD kinase/diacylglycerol kinase-like domain superfamily (277:…	KEGG: 00561+2.7.1.107, 00564+2.7.1.107, 04070+2.7.1.107;MetaCyc: PWY-7039, PWY-7817;Reactome: R-HSA-114508
g11714	NA	NA	NA	NA	NA	NA	NA	NA	NA	MobiDBLite: consensus disorder prediction (174:212);PANTHER: PTHR21425, 7.7E-51 (3:213);Pfam: PF07406, NICE-3 protein, 5.6E-48 (5:167);ProDom: PD320812, TRANSMEMBRANE C1ORF43 MEMBRANE HOMOLOG MACROPHAGE RIKEN MARROW CDNA ENRICHED FULL-LENGTH, 5.0E-46 (6:169)	IPR010876: NICE-3 predicted (3:213, 5:167, 6:169)	*
g11716	GO:0003676	nucleic acid binding	51/377	989/10666	0.00369255508730098	0.129977939072994	0.125935562977423	g10341/g10526/g11099/g11180/g11593/g11716/g11769/g12849/g13003/g13100/g13273/g13980/g14021/g14109/g14388/g14579/g15062/g15064/g15362/g15446/g15686/g15719/g16275/g16560/g16993/g17450/g17475/g17519/g17544/g1953/g1962/g2703/g3320/g3887/g4274/g4349/g5019/g5081/g5429/g6541/g8028/g8198/g8244/g9002/g9006/g9068/g9079/g9480/g9532/g9696/g9697	51	Coils (11:31, 559:579, 791:828, 1947:1971);Gene3D: G3DSA:1.10.10.60, 1.6E-4 (289:349); G3DSA:3.30.70.960, 2.8E-12 (1929:2058);PANTHER: PTHR19303, 1.2E-61 (3:71, 246:625, 1017:1099);Pfam: PF01390, SEA domain, 2.5E-15 (1930:2022); PF03184, DDE superfamily endonuclease, 1.2E-17 (434:586); PF03221, Tc5 transposase DNA-binding domain, 9.1E-8 (291:355); PF05225, helix-turn-helix, Psq domain, 2.1E-4 (23…	IPR000082: SEA domain (1926:2043, 1930:2022);IPR004875: DDE superfamily endonuclease domain (434:586);IPR006600: HTH CenpB-type DNA-binding domain (279:354, 291:355);IPR007889: DNA binding HTH domain, Psq-type (239:278);IPR009057: Homeobox-like domain superfamily (239:277);IPR036364: SEA domain superfamily (1929:2058, 1933:2016)	*
g11716	GO:0003677	DNA binding	11/377	507/10666	0.973352006694344	0.99839358315419	0.967343065017816	g11193/g11716/g11917/g14271/g17450/g1953/g2602/g3195/g4106/g8198/g8328	11	Coils (11:31, 559:579, 791:828, 1947:1971);Gene3D: G3DSA:1.10.10.60, 1.6E-4 (289:349); G3DSA:3.30.70.960, 2.8E-12 (1929:2058);PANTHER: PTHR19303, 1.2E-61 (3:71, 246:625, 1017:1099);Pfam: PF01390, SEA domain, 2.5E-15 (1930:2022); PF03184, DDE superfamily endonuclease, 1.2E-17 (434:586); PF03221, Tc5 transposase DNA-binding domain, 9.1E-8 (291:355); PF05225, helix-turn-helix, Psq domain, 2.1E-4 (23…	IPR000082: SEA domain (1926:2043, 1930:2022);IPR004875: DDE superfamily endonuclease domain (434:586);IPR006600: HTH CenpB-type DNA-binding domain (279:354, 291:355);IPR007889: DNA binding HTH domain, Psq-type (239:278);IPR009057: Homeobox-like domain superfamily (239:277);IPR036364: SEA domain superfamily (1929:2058, 1933:2016)	*
g11729	GO:0007165	signal transduction	17/377	136/10666	5.75903029194509e-06	0.00101358933138234	0.000982066218205374	g10151/g11364/g11648/g11729/g12512/g14501/g1975/g2369/g3228/g3292/g3408/g3427/g3525/g3700/g3840/g5962/g8379	17	MobiDBLite: consensus disorder prediction (1:26, 103:123);PANTHER: PTHR10257, 1.2E-259 (210:739); PTHR10257:SF19, 1.2E-259 (210:739);Pfam: PF01603, Protein phosphatase 2A regulatory B subunit (B56 family), 1.3E-198 (247:654);PIRSF: PIRSF028043, 1.6E-270 (2:743);SUPERFAMILY: SSF48371, 2.08E-166 (257:650)	IPR002554: Protein phosphatase 2A, regulatory B subunit, B56 (2:743, 210:739, 247:654);IPR016024: Armadillo-type fold (257:650)	Reactome: R-HSA-141444, R-HSA-195253, R-HSA-196299, R-HSA-2467813, R-HSA-2500257, R-HSA-389513, R-HSA-432142, R-HSA-4641262, R-HSA-5339716, R-HSA-5358747, R-HSA-5358749, R-HSA-5358751, R-HSA-5358752, R-HSA-5467337, R-HSA-5467340, R-HSA-5467348, R-HSA-5663220, R-HSA-5673000, R-HSA-5675221, R-HSA-6811558, R-HSA-68877
g11729	GO:0005488	binding	15/377	214/10666	0.00897756868946345	0.200519114272872	0.194282873876825	g10669/g10677/g11469/g11729/g12167/g12823/g13374/g13839/g17448/g2379/g2532/g6608/g841/g8692/g8942	15	MobiDBLite: consensus disorder prediction (1:26, 103:123);PANTHER: PTHR10257, 1.2E-259 (210:739); PTHR10257:SF19, 1.2E-259 (210:739);Pfam: PF01603, Protein phosphatase 2A regulatory B subunit (B56 family), 1.3E-198 (247:654);PIRSF: PIRSF028043, 1.6E-270 (2:743);SUPERFAMILY: SSF48371, 2.08E-166 (257:650)	IPR002554: Protein phosphatase 2A, regulatory B subunit, B56 (2:743, 210:739, 247:654);IPR016024: Armadillo-type fold (257:650)	Reactome: R-HSA-141444, R-HSA-195253, R-HSA-196299, R-HSA-2467813, R-HSA-2500257, R-HSA-389513, R-HSA-432142, R-HSA-4641262, R-HSA-5339716, R-HSA-5358747, R-HSA-5358749, R-HSA-5358751, R-HSA-5358752, R-HSA-5467337, R-HSA-5467340, R-HSA-5467348, R-HSA-5663220, R-HSA-5673000, R-HSA-5675221, R-HSA-6811558, R-HSA-68877
g11731	NA	NA	NA	NA	NA	NA	NA	NA	NA	MobiDBLite: consensus disorder prediction (1:23)	*	*
g11731	NA	NA	NA	NA	NA	NA	NA	NA	NA	MobiDBLite: consensus disorder prediction (1:23)	*	*
g11737	NA	NA	NA	NA	NA	NA	NA	NA	NA	MobiDBLite: consensus disorder prediction (461:483, 584:641);PANTHER: PTHR13317, 2.3E-169 (45:459, 458:626);Pfam: PF05346, Eukaryotic membrane protein family, 2.0E-102 (143:444)	IPR008010: Tapt1 family (143:444, 45:459, 458:626)	*
g1174	NA	NA	NA	NA	NA	NA	NA	NA	NA	CDD: cd16454, RING-H2_PA-TM-RING, 6.81047E-18 (231:273);Gene3D: G3DSA:3.30.40.10, 0.011 (19:109), G3DSA:3.30.40.10, 8.8E-18 (124:289);PANTHER: PTHR44290, 2.0E-23 (20:285);Pfam: PF13639, Ring finger domain, 5.5E-13 (231:273);ProSiteProfiles: PS50089, Zinc finger RING-type profile., 12.799 (232:273);SMART: SM00184, 4.1E-7 (232:272);SUPERFAMILY: SSF57850, 2.04E-20 (214:278)	IPR001841: Zinc finger, RING-type (231:273, 232:272, 232:273);IPR013083: Zinc finger, RING/FYVE/PHD-type (124:289, 19:109)	*
g1174	NA	NA	NA	NA	NA	NA	NA	NA	NA	CDD: cd16454, RING-H2_PA-TM-RING, 6.81047E-18 (231:273);Gene3D: G3DSA:3.30.40.10, 0.011 (19:109), G3DSA:3.30.40.10, 8.8E-18 (124:289);PANTHER: PTHR44290, 2.0E-23 (20:285);Pfam: PF13639, Ring finger domain, 5.5E-13 (231:273);ProSiteProfiles: PS50089, Zinc finger RING-type profile., 12.799 (232:273);SMART: SM00184, 4.1E-7 (232:272);SUPERFAMILY: SSF57850, 2.04E-20 (214:278)	IPR001841: Zinc finger, RING-type (231:273, 232:272, 232:273);IPR013083: Zinc finger, RING/FYVE/PHD-type (124:289, 19:109)	*
g1174	NA	NA	NA	NA	NA	NA	NA	NA	NA	CDD: cd16454, RING-H2_PA-TM-RING, 6.81047E-18 (231:273);Gene3D: G3DSA:3.30.40.10, 0.011 (19:109), G3DSA:3.30.40.10, 8.8E-18 (124:289);PANTHER: PTHR44290, 2.0E-23 (20:285);Pfam: PF13639, Ring finger domain, 5.5E-13 (231:273);ProSiteProfiles: PS50089, Zinc finger RING-type profile., 12.799 (232:273);SMART: SM00184, 4.1E-7 (232:272);SUPERFAMILY: SSF57850, 2.04E-20 (214:278)	IPR001841: Zinc finger, RING-type (231:273, 232:272, 232:273);IPR013083: Zinc finger, RING/FYVE/PHD-type (124:289, 19:109)	*
g1174	NA	NA	NA	NA	NA	NA	NA	NA	NA	CDD: cd16454, RING-H2_PA-TM-RING, 6.81047E-18 (231:273);Gene3D: G3DSA:3.30.40.10, 0.011 (19:109), G3DSA:3.30.40.10, 8.8E-18 (124:289);PANTHER: PTHR44290, 2.0E-23 (20:285);Pfam: PF13639, Ring finger domain, 5.5E-13 (231:273);ProSiteProfiles: PS50089, Zinc finger RING-type profile., 12.799 (232:273);SMART: SM00184, 4.1E-7 (232:272);SUPERFAMILY: SSF57850, 2.04E-20 (214:278)	IPR001841: Zinc finger, RING-type (231:273, 232:272, 232:273);IPR013083: Zinc finger, RING/FYVE/PHD-type (124:289, 19:109)	*
g11748	GO:0005524	ATP binding	28/377	707/10666	0.291357847263632	0.893200240639024	0.865421285786614	g10589/g10681/g10958/g11018/g11364/g11487/g11582/g11748/g11816/g13098/g14020/g14271/g14336/g14501/g2866/g3408/g3578/g3619/g5429/g5489/g5621/g5687/g5719/g661/g6968/g7709/g9079/g9364	28	CDD: cd00009, AAA, 4.44594E-5 (2152:2288);Coils (181:201, 271:291, 906:929, 1026:1046, 3017:3079);Gene3D: G3DSA:1.20.1170.10, 2.7E-12 (2583:3109); G3DSA:3.40.50.300, 7.2E-47 (1505:1655), G3DSA:3.40.50.300, 9.2E-36 (1765:1958), G3DSA:3.40.50.300, 2.7E-19 (2120:2295), G3DSA:3.40.50.300, 0.016 (3174:3302), G3DSA:3.40.50.300, 1.9E-19 (3617:3744);PANTHER: PTHR10676, 0.0 (206:1095, 1095:4239); PTHR1067…	IPR003593: AAA+ ATPase domain (1520:1659, 2149:2295);IPR004273: Dynein heavy chain domain (3521:4237);IPR013602: Dynein heavy chain, domain-2 (1095:1357, 989:1096);IPR024317: Dynein heavy chain, AAA module D4 (2486:2707);IPR024743: Dynein heavy chain, coiled coil stalk (2789:3131);IPR026983: Dynein heavy chain (206:1095, 1095:4239);IPR027417: P-loop containing nucleoside triphosphate hydrolase (1…	*
g11748	GO:0007018	microtubule-based movement	2/377	49/10666	0.521150342503871	0.893559979272428	0.865769836376396	g11748/g13727	2	CDD: cd00009, AAA, 4.44594E-5 (2152:2288);Coils (181:201, 271:291, 906:929, 1026:1046, 3017:3079);Gene3D: G3DSA:1.20.1170.10, 2.7E-12 (2583:3109); G3DSA:3.40.50.300, 7.2E-47 (1505:1655), G3DSA:3.40.50.300, 9.2E-36 (1765:1958), G3DSA:3.40.50.300, 2.7E-19 (2120:2295), G3DSA:3.40.50.300, 0.016 (3174:3302), G3DSA:3.40.50.300, 1.9E-19 (3617:3744);PANTHER: PTHR10676, 0.0 (206:1095, 1095:4239); PTHR1067…	IPR003593: AAA+ ATPase domain (1520:1659, 2149:2295);IPR004273: Dynein heavy chain domain (3521:4237);IPR013602: Dynein heavy chain, domain-2 (1095:1357, 989:1096);IPR024317: Dynein heavy chain, AAA module D4 (2486:2707);IPR024743: Dynein heavy chain, coiled coil stalk (2789:3131);IPR026983: Dynein heavy chain (206:1095, 1095:4239);IPR027417: P-loop containing nucleoside triphosphate hydrolase (1…	*
g11748	GO:0030286	dynein complex	1/377	14/10666	0.395959098457934	0.893200240639024	0.865421285786614	g11748	1	CDD: cd00009, AAA, 4.44594E-5 (2152:2288);Coils (181:201, 271:291, 906:929, 1026:1046, 3017:3079);Gene3D: G3DSA:1.20.1170.10, 2.7E-12 (2583:3109); G3DSA:3.40.50.300, 7.2E-47 (1505:1655), G3DSA:3.40.50.300, 9.2E-36 (1765:1958), G3DSA:3.40.50.300, 2.7E-19 (2120:2295), G3DSA:3.40.50.300, 0.016 (3174:3302), G3DSA:3.40.50.300, 1.9E-19 (3617:3744);PANTHER: PTHR10676, 0.0 (206:1095, 1095:4239); PTHR1067…	IPR003593: AAA+ ATPase domain (1520:1659, 2149:2295);IPR004273: Dynein heavy chain domain (3521:4237);IPR013602: Dynein heavy chain, domain-2 (1095:1357, 989:1096);IPR024317: Dynein heavy chain, AAA module D4 (2486:2707);IPR024743: Dynein heavy chain, coiled coil stalk (2789:3131);IPR026983: Dynein heavy chain (206:1095, 1095:4239);IPR027417: P-loop containing nucleoside triphosphate hydrolase (1…	*
g11748	GO:0003777	microtubule motor activity	2/377	48/10666	0.510071582713917	0.893559979272428	0.865769836376396	g11748/g13727	2	CDD: cd00009, AAA, 4.44594E-5 (2152:2288);Coils (181:201, 271:291, 906:929, 1026:1046, 3017:3079);Gene3D: G3DSA:1.20.1170.10, 2.7E-12 (2583:3109); G3DSA:3.40.50.300, 7.2E-47 (1505:1655), G3DSA:3.40.50.300, 9.2E-36 (1765:1958), G3DSA:3.40.50.300, 2.7E-19 (2120:2295), G3DSA:3.40.50.300, 0.016 (3174:3302), G3DSA:3.40.50.300, 1.9E-19 (3617:3744);PANTHER: PTHR10676, 0.0 (206:1095, 1095:4239); PTHR1067…	IPR003593: AAA+ ATPase domain (1520:1659, 2149:2295);IPR004273: Dynein heavy chain domain (3521:4237);IPR013602: Dynein heavy chain, domain-2 (1095:1357, 989:1096);IPR024317: Dynein heavy chain, AAA module D4 (2486:2707);IPR024743: Dynein heavy chain, coiled coil stalk (2789:3131);IPR026983: Dynein heavy chain (206:1095, 1095:4239);IPR027417: P-loop containing nucleoside triphosphate hydrolase (1…	*
g11769	GO:0005634	nucleus	30/377	539/10666	0.00911450519422144	0.200519114272872	0.194282873876825	g10167/g10228/g11593/g11769/g1194/g13273/g13980/g14021/g14109/g14579/g15446/g1550/g1553/g1556/g15686/g15719/g16627/g17450/g17475/g17544/g2225/g3611/g5761/g7476/g8244/g8942/g9002/g9696/g9697/g9920	30	Coils (77:104);Gene3D: G3DSA:2.20.28.30, 0.059 (275:305); G3DSA:3.30.160.60, 0.35 (149:188), G3DSA:3.30.160.60, 0.022 (189:225), G3DSA:3.30.160.60, 2.7E-5 (228:246), G3DSA:3.30.160.60, 3.0E-9 (247:274), G3DSA:3.30.160.60, 0.03 (328:337), G3DSA:3.30.160.60, 0.001 (338:363), G3DSA:3.30.160.60, 5.8E-5 (364:389), G3DSA:3.30.160.60, 3.7E-10 (390:419), G3DSA:3.30.160.60, 1.0E-12 (420:460); G3DSA:3.30.6…	IPR012934: Zinc finger, AD-type (2:82, 2:83);IPR013087: Zinc finger C2H2-type (175:198, 177:198, 231:251, 259:280, 291:314, 322:342, 352:372, 410:431, 439:460, 204:224, 229:251, 229:256, 257:280, 257:285, 289:314, 289:319, 320:342, 320:347, 350:372, 379:402, 379:407, 408:431, 408:436, 437:460);IPR036236: Zinc finger C2H2 superfamily (228:275, 289:342, 380:417, 406:457)	*
g11769	GO:0003676	nucleic acid binding	51/377	989/10666	0.00369255508730098	0.129977939072994	0.125935562977423	g10341/g10526/g11099/g11180/g11593/g11716/g11769/g12849/g13003/g13100/g13273/g13980/g14021/g14109/g14388/g14579/g15062/g15064/g15362/g15446/g15686/g15719/g16275/g16560/g16993/g17450/g17475/g17519/g17544/g1953/g1962/g2703/g3320/g3887/g4274/g4349/g5019/g5081/g5429/g6541/g8028/g8198/g8244/g9002/g9006/g9068/g9079/g9480/g9532/g9696/g9697	51	Coils (77:104);Gene3D: G3DSA:2.20.28.30, 0.059 (275:305); G3DSA:3.30.160.60, 0.35 (149:188), G3DSA:3.30.160.60, 0.022 (189:225), G3DSA:3.30.160.60, 2.7E-5 (228:246), G3DSA:3.30.160.60, 3.0E-9 (247:274), G3DSA:3.30.160.60, 0.03 (328:337), G3DSA:3.30.160.60, 0.001 (338:363), G3DSA:3.30.160.60, 5.8E-5 (364:389), G3DSA:3.30.160.60, 3.7E-10 (390:419), G3DSA:3.30.160.60, 1.0E-12 (420:460); G3DSA:3.30.6…	IPR012934: Zinc finger, AD-type (2:82, 2:83);IPR013087: Zinc finger C2H2-type (175:198, 177:198, 231:251, 259:280, 291:314, 322:342, 352:372, 410:431, 439:460, 204:224, 229:251, 229:256, 257:280, 257:285, 289:314, 289:319, 320:342, 320:347, 350:372, 379:402, 379:407, 408:431, 408:436, 437:460);IPR036236: Zinc finger C2H2 superfamily (228:275, 289:342, 380:417, 406:457)	*
g11769	GO:0008270	zinc ion binding	26/377	486/10666	0.0229868268316384	0.404568152236836	0.391985889128991	g10167/g11486/g11593/g11769/g13100/g13214/g13273/g13980/g14021/g14109/g14579/g15446/g1550/g1553/g15686/g15719/g17450/g17475/g17544/g3320/g8244/g9002/g9006/g9456/g9696/g9697	26	Coils (77:104);Gene3D: G3DSA:2.20.28.30, 0.059 (275:305); G3DSA:3.30.160.60, 0.35 (149:188), G3DSA:3.30.160.60, 0.022 (189:225), G3DSA:3.30.160.60, 2.7E-5 (228:246), G3DSA:3.30.160.60, 3.0E-9 (247:274), G3DSA:3.30.160.60, 0.03 (328:337), G3DSA:3.30.160.60, 0.001 (338:363), G3DSA:3.30.160.60, 5.8E-5 (364:389), G3DSA:3.30.160.60, 3.7E-10 (390:419), G3DSA:3.30.160.60, 1.0E-12 (420:460); G3DSA:3.30.6…	IPR012934: Zinc finger, AD-type (2:82, 2:83);IPR013087: Zinc finger C2H2-type (175:198, 177:198, 231:251, 259:280, 291:314, 322:342, 352:372, 410:431, 439:460, 204:224, 229:251, 229:256, 257:280, 257:285, 289:314, 289:319, 320:342, 320:347, 350:372, 379:402, 379:407, 408:431, 408:436, 437:460);IPR036236: Zinc finger C2H2 superfamily (228:275, 289:342, 380:417, 406:457)	*
g11786	GO:0008152	metabolic process	9/377	369/10666	0.910097585848928	0.993298276464878	0.962406224804488	g10357/g11347/g11711/g11786/g17105/g2252/g2531/g5493/g9904	9	Gene3D: G3DSA:2.30.38.10, 1.3E-11 (343:420); G3DSA:3.30.300.30, 1.3E-17 (421:537); G3DSA:3.40.50.980, 1.4E-23 (23:193), G3DSA:3.40.50.980, 4.6E-26 (194:342);PANTHER: PTHR24096, 6.2E-119 (7:526); PTHR24096:SF311, 6.2E-119 (7:526);Pfam: PF00501, AMP-binding enzyme, 1.6E-53 (35:424); PF13193, AMP-binding enzyme C-terminal domain, 8.1E-11 (439:514);ProSitePatterns: PS00455, Putative AMP-binding domai…	IPR000873: AMP-dependent synthetase/ligase (35:424);IPR020845: AMP-binding, conserved site (189:200);IPR025110: AMP-binding enzyme, C-terminal domain (439:514)	*
g11786	GO:0003824	catalytic activity	17/377	472/10666	0.504175237047226	0.893559979272428	0.865769836376396	g10357/g10755/g11347/g11786/g14131/g1671/g17105/g2053/g2223/g2252/g2508/g3232/g351/g4577/g5493/g5617/g9364	17	Gene3D: G3DSA:2.30.38.10, 1.3E-11 (343:420); G3DSA:3.30.300.30, 1.3E-17 (421:537); G3DSA:3.40.50.980, 1.4E-23 (23:193), G3DSA:3.40.50.980, 4.6E-26 (194:342);PANTHER: PTHR24096, 6.2E-119 (7:526); PTHR24096:SF311, 6.2E-119 (7:526);Pfam: PF00501, AMP-binding enzyme, 1.6E-53 (35:424); PF13193, AMP-binding enzyme C-terminal domain, 8.1E-11 (439:514);ProSitePatterns: PS00455, Putative AMP-binding domai…	IPR000873: AMP-dependent synthetase/ligase (35:424);IPR020845: AMP-binding, conserved site (189:200);IPR025110: AMP-binding enzyme, C-terminal domain (439:514)	*
g11816	GO:0005524	ATP binding	28/377	707/10666	0.291357847263632	0.893200240639024	0.865421285786614	g10589/g10681/g10958/g11018/g11364/g11487/g11582/g11748/g11816/g13098/g14020/g14271/g14336/g14501/g2866/g3408/g3578/g3619/g5429/g5489/g5621/g5687/g5719/g661/g6968/g7709/g9079/g9364	28	CDD: cd00009, AAA, 5.05509E-4 (110:218);Gene3D: G3DSA:3.40.50.300, 7.1E-20 (64:318);PANTHER: PTHR10760, 2.0E-82 (47:335);Pfam: PF06309, Torsin, 3.7E-36 (52:178);PRINTS: PR00300, ATP-dependent Clp protease ATP-binding subunit signature, 1.5E-5 (108:126, 177:195, 206:220);SUPERFAMILY: SSF52540, 3.86E-23 (67:312)	IPR001270: ClpA/B family (108:126, 177:195, 206:220);IPR010448: Torsin (47:335, 52:178);IPR027417: P-loop containing nucleoside triphosphate hydrolase (67:312)	*
g11837	NA	NA	NA	NA	NA	NA	NA	NA	NA	MobiDBLite: consensus disorder prediction (1:34, 709:737, 817:847);PANTHER: PTHR13038, 1.0E-220 (15:803);Pfam: PF04109, Autophagy protein Apg9, 1.3E-115 (179:535)	IPR007241: Autophagy-related protein 9 (15:803, 179:535)	Reactome: R-HSA-1632852
g1186	GO:0016192	vesicle-mediated transport	3/377	57/10666	0.32733517530076	0.893200240639024	0.865421285786614	g1186/g13041/g8067	3	Coils (101:156);Gene3D: G3DSA:1.20.120.330, 7.4E-5 (12:194);MobiDBLite: consensus disorder prediction (145:204);SUPERFAMILY: SSF47661, 6.67E-5 (55:180)	IPR010989: SNARE (55:180)	*
g1186	GO:0016020	membrane	23/377	836/10666	0.919570678212146	0.993298276464878	0.962406224804488	g10099/g10342/g10503/g10958/g11648/g1186/g13301/g14265/g3138/g3228/g3525/g3840/g3901/g4946/g5038/g5356/g5897/g5901/g7207/g7297/g7905/g8563/g8775	23	Coils (101:156);Gene3D: G3DSA:1.20.120.330, 7.4E-5 (12:194);MobiDBLite: consensus disorder prediction (145:204);SUPERFAMILY: SSF47661, 6.67E-5 (55:180)	IPR010989: SNARE (55:180)	*
g11876	GO:0080019	fatty-acyl-CoA reductase (alcohol-forming) activity	1/377	48/10666	0.822928687633423	0.981796033546371	0.951261707144211	g11876	1	CDD: cd05236, FAR-N_SDR_e, 6.60065E-121 (13:332); cd09071, FAR_C, 1.13354E-36 (358:449);Gene3D: G3DSA:3.40.50.720, 5.8E-35 (11:437);PANTHER: PTHR11011, 9.5E-163 (3:489); PTHR11011:SF43, 9.5E-163 (3:489);Pfam: PF03015, Male sterility protein, 1.7E-29 (360:451); PF07993, Male sterility protein, 4.1E-72 (17:285);SUPERFAMILY: SSF51735, 1.53E-33 (5:49, 80:161, 202:303)	IPR013120: Male sterility, NAD-binding (17:285);IPR026055: Fatty acyl-CoA reductase (3:489);IPR033640: Fatty acyl-CoA reductase, C-terminal (358:449, 360:451);IPR036291: NAD(P)-binding domain superfamily (5:49, 80:161, 202:303)	KEGG: 00073+1.2.1.84;MetaCyc: PWY-5884, PWY-6733, PWY-7656, PWY-7782;Reactome: R-HSA-8848584, R-HSA-8848584
g11917	GO:0016021	integral component of membrane	36/377	890/10666	0.218660341730277	0.893200240639024	0.865421285786614	g10503/g10834/g10919/g10935/g10968/g11147/g11917/g12088/g12160/g12186/g13444/g15167/g16563/g1871/g2508/g2589/g3108/g3138/g4153/g4154/g4946/g5148/g5427/g567/g6206/g6669/g6968/g7244/g7877/g7879/g7880/g7957/g8067/g8563/g8775/g8886	36	CDD: cd00086, homeodomain, 3.63295E-5 (71:128);Coils (102:122);Gene3D: G3DSA:1.10.10.60, 9.0E-4 (68:135);PANTHER: PTHR12560, 5.0E-85 (3:370); PTHR12560:SF6, 5.0E-85 (3:370);Pfam: PF03798, TLC domain, 3.5E-34 (134:324);PIRSF: PIRSF005225, 6.0E-81 (1:371);ProSiteProfiles: PS50922, TLC domain profile., 15.417 (133:332);SMART: SM00724, 5.4E-46 (133:332);SUPERFAMILY: SSF46689, 1.41E-5 (82:144)	IPR001356: Homeobox domain (71:128);IPR006634: TRAM/LAG1/CLN8 homology domain (133:332, 134:324);IPR009057: Homeobox-like domain superfamily (82:144);IPR016439: Sphingosine N-acyltransferase Lag1/Lac1-like (1:371, 3:370)	Reactome: R-HSA-1660661
g11917	GO:0003677	DNA binding	11/377	507/10666	0.973352006694344	0.99839358315419	0.967343065017816	g11193/g11716/g11917/g14271/g17450/g1953/g2602/g3195/g4106/g8198/g8328	11	CDD: cd00086, homeodomain, 3.63295E-5 (71:128);Coils (102:122);Gene3D: G3DSA:1.10.10.60, 9.0E-4 (68:135);PANTHER: PTHR12560, 5.0E-85 (3:370); PTHR12560:SF6, 5.0E-85 (3:370);Pfam: PF03798, TLC domain, 3.5E-34 (134:324);PIRSF: PIRSF005225, 6.0E-81 (1:371);ProSiteProfiles: PS50922, TLC domain profile., 15.417 (133:332);SMART: SM00724, 5.4E-46 (133:332);SUPERFAMILY: SSF46689, 1.41E-5 (82:144)	IPR001356: Homeobox domain (71:128);IPR006634: TRAM/LAG1/CLN8 homology domain (133:332, 134:324);IPR009057: Homeobox-like domain superfamily (82:144);IPR016439: Sphingosine N-acyltransferase Lag1/Lac1-like (1:371, 3:370)	Reactome: R-HSA-1660661
g1194	GO:0006810	transport	6/377	236/10666	0.845853926006984	0.985895966736618	0.955234130450551	g10503/g1194/g567/g5897/g5901/g6968	6	CDD: cd14342, UBA_TAP-C, 2.75101E-21 (455:502);Gene3D: G3DSA:1.10.8.10, 5.3E-22 (449:502); G3DSA:3.10.450.50, 1.1E-46 (247:427); G3DSA:3.80.10.10, 5.2E-19 (80:234);MobiDBLite: consensus disorder prediction (1:35);PANTHER: PTHR10662, 1.7E-110 (60:503);Pfam: PF02136, Nuclear transport factor 2 (NTF2) domain, 6.3E-7 (262:412); PF03943, TAP C-terminal domain, 6.6E-22 (455:502);ProSiteProfiles: PS5017…	IPR002075: Nuclear transport factor 2 (262:412);IPR005637: TAP C-terminal (TAP-C) domain (441:504, 450:505, 455:502);IPR009060: UBA-like superfamily (449:502);IPR018222: Nuclear transport factor 2, eukaryote (262:414);IPR030217: Nuclear RNA export factor (60:503);IPR032675: Leucine-rich repeat domain superfamily (80:234, 82:231);IPR032710: NTF2-like domain superfamily (247:427)	Reactome: R-HSA-159236
g1194	GO:0005634	nucleus	30/377	539/10666	0.00911450519422144	0.200519114272872	0.194282873876825	g10167/g10228/g11593/g11769/g1194/g13273/g13980/g14021/g14109/g14579/g15446/g1550/g1553/g1556/g15686/g15719/g16627/g17450/g17475/g17544/g2225/g3611/g5761/g7476/g8244/g8942/g9002/g9696/g9697/g9920	30	CDD: cd14342, UBA_TAP-C, 2.75101E-21 (455:502);Gene3D: G3DSA:1.10.8.10, 5.3E-22 (449:502); G3DSA:3.10.450.50, 1.1E-46 (247:427); G3DSA:3.80.10.10, 5.2E-19 (80:234);MobiDBLite: consensus disorder prediction (1:35);PANTHER: PTHR10662, 1.7E-110 (60:503);Pfam: PF02136, Nuclear transport factor 2 (NTF2) domain, 6.3E-7 (262:412); PF03943, TAP C-terminal domain, 6.6E-22 (455:502);ProSiteProfiles: PS5017…	IPR002075: Nuclear transport factor 2 (262:412);IPR005637: TAP C-terminal (TAP-C) domain (441:504, 450:505, 455:502);IPR009060: UBA-like superfamily (449:502);IPR018222: Nuclear transport factor 2, eukaryote (262:414);IPR030217: Nuclear RNA export factor (60:503);IPR032675: Leucine-rich repeat domain superfamily (80:234, 82:231);IPR032710: NTF2-like domain superfamily (247:427)	Reactome: R-HSA-159236
g1194	GO:0005622	intracellular	7/377	222/10666	0.674231663271456	0.914466370980251	0.886026029299047	g1194/g14817/g15870/g1978/g2269/g6401/g9936	7	CDD: cd14342, UBA_TAP-C, 2.75101E-21 (455:502);Gene3D: G3DSA:1.10.8.10, 5.3E-22 (449:502); G3DSA:3.10.450.50, 1.1E-46 (247:427); G3DSA:3.80.10.10, 5.2E-19 (80:234);MobiDBLite: consensus disorder prediction (1:35);PANTHER: PTHR10662, 1.7E-110 (60:503);Pfam: PF02136, Nuclear transport factor 2 (NTF2) domain, 6.3E-7 (262:412); PF03943, TAP C-terminal domain, 6.6E-22 (455:502);ProSiteProfiles: PS5017…	IPR002075: Nuclear transport factor 2 (262:412);IPR005637: TAP C-terminal (TAP-C) domain (441:504, 450:505, 455:502);IPR009060: UBA-like superfamily (449:502);IPR018222: Nuclear transport factor 2, eukaryote (262:414);IPR030217: Nuclear RNA export factor (60:503);IPR032675: Leucine-rich repeat domain superfamily (80:234, 82:231);IPR032710: NTF2-like domain superfamily (247:427)	Reactome: R-HSA-159236
g12061	GO:0008168	methyltransferase activity	4/377	54/10666	0.122875375438326	0.844284632373686	0.818026976342925	g10228/g12061/g2531/g9904	4	CDD: cd02440, AdoMet_MTases, 8.92297E-6 (145:251);Gene3D: G3DSA:1.25.40.10, 0.0021 (39:86); G3DSA:2.70.160.11, 3.0E-17 (263:421); G3DSA:3.40.50.150, 7.6E-26 (87:253);PANTHER: PTHR11006, 8.1E-82 (24:417, 452:617); PTHR11006:SF60, 8.1E-82 (24:417, 452:617);Pfam: PF06325, Ribosomal protein L11 methyltransferase (PrmA), 1.4E-9 (140:223);ProSitePatterns: PS01131, Ribosomal RNA adenine dimethylases sig…	IPR011990: Tetratricopeptide-like helical domain superfamily (37:134, 39:86);IPR013026: Tetratricopeptide repeat-containing domain (31:98);IPR020596: Ribosomal RNA adenine methylase transferase, conserved site (145:174);IPR025799: Protein arginine N-methyltransferase (98:413);IPR029063: S-adenosyl-L-methionine-dependent methyltransferase (114:408)	*
g12088	GO:0055085	transmembrane transport	17/377	367/10666	0.154733004248579	0.844284632373686	0.818026976342925	g10503/g10834/g10968/g12088/g12160/g13444/g16014/g16776/g3138/g4946/g5148/g5897/g5901/g6968/g7244/g8228/g8775	17	CDD: cd06174, MFS, 5.23497E-21 (31:458);Gene3D: G3DSA:1.20.1250.20, 7.5E-25 (17:221), G3DSA:1.20.1250.20, 8.8E-30 (246:475);PANTHER: PTHR23500, 1.2E-130 (19:467); PTHR23500:SF134, 1.2E-130 (19:467);Pfam: PF00083, Sugar (and other) transporter, 2.1E-67 (49:471);ProSiteProfiles: PS50850, Major facilitator superfamily (MFS) profile., 28.775 (1:462);SUPERFAMILY: SSF103473, 4.32E-56 (15:222, 254:469)	IPR005828: Major facilitator, sugar transporter-like (49:471);IPR020846: Major facilitator superfamily domain (1:462, 31:458);IPR036259: MFS transporter superfamily (15:222, 254:469)	*
g12088	GO:0022857	transmembrane transporter activity	3/377	72/10666	0.470589688347569	0.893200240639024	0.865421285786614	g10834/g12088/g4946	3	CDD: cd06174, MFS, 5.23497E-21 (31:458);Gene3D: G3DSA:1.20.1250.20, 7.5E-25 (17:221), G3DSA:1.20.1250.20, 8.8E-30 (246:475);PANTHER: PTHR23500, 1.2E-130 (19:467); PTHR23500:SF134, 1.2E-130 (19:467);Pfam: PF00083, Sugar (and other) transporter, 2.1E-67 (49:471);ProSiteProfiles: PS50850, Major facilitator superfamily (MFS) profile., 28.775 (1:462);SUPERFAMILY: SSF103473, 4.32E-56 (15:222, 254:469)	IPR005828: Major facilitator, sugar transporter-like (49:471);IPR020846: Major facilitator superfamily domain (1:462, 31:458);IPR036259: MFS transporter superfamily (15:222, 254:469)	*
g12088	GO:0016021	integral component of membrane	36/377	890/10666	0.218660341730277	0.893200240639024	0.865421285786614	g10503/g10834/g10919/g10935/g10968/g11147/g11917/g12088/g12160/g12186/g13444/g15167/g16563/g1871/g2508/g2589/g3108/g3138/g4153/g4154/g4946/g5148/g5427/g567/g6206/g6669/g6968/g7244/g7877/g7879/g7880/g7957/g8067/g8563/g8775/g8886	36	CDD: cd06174, MFS, 5.23497E-21 (31:458);Gene3D: G3DSA:1.20.1250.20, 7.5E-25 (17:221), G3DSA:1.20.1250.20, 8.8E-30 (246:475);PANTHER: PTHR23500, 1.2E-130 (19:467); PTHR23500:SF134, 1.2E-130 (19:467);Pfam: PF00083, Sugar (and other) transporter, 2.1E-67 (49:471);ProSiteProfiles: PS50850, Major facilitator superfamily (MFS) profile., 28.775 (1:462);SUPERFAMILY: SSF103473, 4.32E-56 (15:222, 254:469)	IPR005828: Major facilitator, sugar transporter-like (49:471);IPR020846: Major facilitator superfamily domain (1:462, 31:458);IPR036259: MFS transporter superfamily (15:222, 254:469)	*
g12153	NA	NA	NA	NA	NA	NA	NA	NA	NA	Coils (14:34);MobiDBLite: consensus disorder prediction (100:123);Pfam: PF15323, Developmental protein, 7.5E-10 (5:53)	IPR024887: Ashwin (5:53)	Reactome: R-HSA-6784531
g12160	GO:0055085	transmembrane transport	17/377	367/10666	0.154733004248579	0.844284632373686	0.818026976342925	g10503/g10834/g10968/g12088/g12160/g13444/g16014/g16776/g3138/g4946/g5148/g5897/g5901/g6968/g7244/g8228/g8775	17	CDD: cd06174, MFS, 7.47563E-25 (13:404);Gene3D: G3DSA:1.20.1250.20, 8.5E-27 (5:200), G3DSA:1.20.1250.20, 2.3E-20 (201:438);PANTHER: PTHR23506, 2.4E-128 (4:405); PTHR23506:SF26, 2.4E-128 (4:405);Pfam: PF07690, Major Facilitator Superfamily, 1.7E-31 (20:330);ProSiteProfiles: PS50850, Major facilitator superfamily (MFS) profile., 19.757 (12:409);SUPERFAMILY: SSF103473, 1.05E-48 (7:404)	IPR011701: Major facilitator superfamily (20:330);IPR020846: Major facilitator superfamily domain (12:409, 13:404);IPR036259: MFS transporter superfamily (7:404)	*
g12160	GO:0016021	integral component of membrane	36/377	890/10666	0.218660341730277	0.893200240639024	0.865421285786614	g10503/g10834/g10919/g10935/g10968/g11147/g11917/g12088/g12160/g12186/g13444/g15167/g16563/g1871/g2508/g2589/g3108/g3138/g4153/g4154/g4946/g5148/g5427/g567/g6206/g6669/g6968/g7244/g7877/g7879/g7880/g7957/g8067/g8563/g8775/g8886	36	CDD: cd06174, MFS, 7.47563E-25 (13:404);Gene3D: G3DSA:1.20.1250.20, 8.5E-27 (5:200), G3DSA:1.20.1250.20, 2.3E-20 (201:438);PANTHER: PTHR23506, 2.4E-128 (4:405); PTHR23506:SF26, 2.4E-128 (4:405);Pfam: PF07690, Major Facilitator Superfamily, 1.7E-31 (20:330);ProSiteProfiles: PS50850, Major facilitator superfamily (MFS) profile., 19.757 (12:409);SUPERFAMILY: SSF103473, 1.05E-48 (7:404)	IPR011701: Major facilitator superfamily (20:330);IPR020846: Major facilitator superfamily domain (12:409, 13:404);IPR036259: MFS transporter superfamily (7:404)	*
g12167	GO:0005488	binding	15/377	214/10666	0.00897756868946345	0.200519114272872	0.194282873876825	g10669/g10677/g11469/g11729/g12167/g12823/g13374/g13839/g17448/g2379/g2532/g6608/g841/g8692/g8942	15	Coils (476:496);Gene3D: G3DSA:1.25.10.10, 8.2E-49 (17:543), G3DSA:1.25.10.10, 8.6E-24 (544:731), G3DSA:1.25.10.10, 1.5E-4 (748:884);PANTHER: PTHR12097, 0.0 (17:924);Pfam: PF08920, Splicing factor 3B subunit 1, 7.4E-19 (18:72);SMART: SM01349, 0.0044 (498:738);SUPERFAMILY: SSF48371, 4.48E-102 (122:208, 244:723, 761:920)	IPR011989: Armadillo-like helical (17:543, 544:731, 748:884);IPR015016: Splicing factor 3B subunit 1 (18:72);IPR016024: Armadillo-type fold (122:208, 244:723, 761:920);IPR034085: TOG domain (498:738)	Reactome: R-HSA-5250924, R-HSA-72163, R-HSA-72165
g12175	GO:0035556	intracellular signal transduction	8/377	97/10666	0.0212741205192313	0.404568152236836	0.391985889128991	g11711/g12175/g12512/g2124/g2384/g3408/g5962/g6949	8	CDD: cd01617, DCX, 7.85279E-22 (266:344);Gene3D: G3DSA:2.130.10.10, 1.1E-31 (585:880), G3DSA:2.130.10.10, 6.3E-35 (881:1177); G3DSA:3.10.20.230, 1.7E-19 (254:352), G3DSA:3.10.20.230, 1.3E-8 (389:524);MobiDBLite: consensus disorder prediction (1:101, 131:244);PANTHER: PTHR13720, 1.3E-257 (412:1176); PTHR13720:SF35, 1.3E-257 (412:1176);Pfam: PF00400, WD domain, G-beta repeat, 0.016 (619:662); PF034…	IPR001680: WD40 repeat (1020:1058, 1089:1128, 1134:1174, 617:663, 619:662, 759:798, 804:843, 811:843, 893:932, 900:931, 933:971, 974:1013);IPR003533: Doublecortin domain (261:348, 266:344, 266:348, 289:342, 381:464, 389:472);IPR005108: HELP (549:615);IPR011047: Quinoprotein alcohol dehydrogenase-like superfamily (559:721, 785:855, 899:1060);IPR015943: WD40/YVTN repeat-like-containing domain super…	*
g12186	GO:0005328	neurotransmitter:sodium symporter activity	1/377	19/10666	0.495565540013234	0.893559979272428	0.865769836376396	g12186	1	MobiDBLite: consensus disorder prediction (1:26, 232:264, 286:329, 386:408, 429:480, 493:522);PANTHER: PTHR11616, 3.6E-181 (457:1193); PTHR11616:SF149, 3.6E-181 (457:1193);Pfam: PF00209, Sodium:neurotransmitter symporter family, 3.1E-33 (535:1101);PRINTS: PR00176, Sodium/chloride neurotransmitter symporter signature, 6.0E-10 (559:578, 602:628, 917:936);ProSiteProfiles: PS50267, Sodium:neurotransm…	IPR000175: Sodium:neurotransmitter symporter (457:1193, 522:1106, 535:1101, 559:578, 602:628, 917:936);IPR037272: Sodium:neurotransmitter symporter superfamily (524:841, 893:1101)	*
g12186	GO:0016021	integral component of membrane	36/377	890/10666	0.218660341730277	0.893200240639024	0.865421285786614	g10503/g10834/g10919/g10935/g10968/g11147/g11917/g12088/g12160/g12186/g13444/g15167/g16563/g1871/g2508/g2589/g3108/g3138/g4153/g4154/g4946/g5148/g5427/g567/g6206/g6669/g6968/g7244/g7877/g7879/g7880/g7957/g8067/g8563/g8775/g8886	36	MobiDBLite: consensus disorder prediction (1:26, 232:264, 286:329, 386:408, 429:480, 493:522);PANTHER: PTHR11616, 3.6E-181 (457:1193); PTHR11616:SF149, 3.6E-181 (457:1193);Pfam: PF00209, Sodium:neurotransmitter symporter family, 3.1E-33 (535:1101);PRINTS: PR00176, Sodium/chloride neurotransmitter symporter signature, 6.0E-10 (559:578, 602:628, 917:936);ProSiteProfiles: PS50267, Sodium:neurotransm…	IPR000175: Sodium:neurotransmitter symporter (457:1193, 522:1106, 535:1101, 559:578, 602:628, 917:936);IPR037272: Sodium:neurotransmitter symporter superfamily (524:841, 893:1101)	*
g12186	GO:0006836	neurotransmitter transport	2/377	20/10666	0.156196324564262	0.844284632373686	0.818026976342925	g12186/g1858	2	MobiDBLite: consensus disorder prediction (1:26, 232:264, 286:329, 386:408, 429:480, 493:522);PANTHER: PTHR11616, 3.6E-181 (457:1193); PTHR11616:SF149, 3.6E-181 (457:1193);Pfam: PF00209, Sodium:neurotransmitter symporter family, 3.1E-33 (535:1101);PRINTS: PR00176, Sodium/chloride neurotransmitter symporter signature, 6.0E-10 (559:578, 602:628, 917:936);ProSiteProfiles: PS50267, Sodium:neurotransm…	IPR000175: Sodium:neurotransmitter symporter (457:1193, 522:1106, 535:1101, 559:578, 602:628, 917:936);IPR037272: Sodium:neurotransmitter symporter superfamily (524:841, 893:1101)	*
g12192	GO:0042302	structural constituent of cuticle	4/377	111/10666	0.555677209691162	0.893559979272428	0.865769836376396	g12192/g4949/g7807/g9026	4	Coils (257:294);ProSiteProfiles: PS51155, Chitin-binding type R&R domain profile., 10.281 (27:96)	IPR000618: Insect cuticle protein (27:96)	*
g12212	GO:0046872	metal ion binding	6/377	129/10666	0.305384647611629	0.893200240639024	0.865421285786614	g10273/g12212/g141/g15543/g16289/g5019	6	CDD: cd00078, HECTc, 2.78875E-118 (3281:3654); cd14402, UBA_HERC2, 5.22007E-17 (1349:1392);Gene3D: G3DSA:1.10.8.10, 9.9E-10 (1341:1391); G3DSA:2.130.10.30, 1.1E-87 (1764:2041), G3DSA:2.130.10.30, 6.6E-42 (2042:2550), G3DSA:2.130.10.30, 1.1E-73 (2794:3057), G3DSA:2.130.10.30, 6.0E-47 (3058:3190); G3DSA:2.30.30.30, 4.5E-23 (1441:1520); G3DSA:2.60.120.260, 1.6E-19 (1595:1732); G3DSA:3.10.120.10, 5.2…	IPR000408: Regulator of chromosome condensation, RCC1 (1783:1834, 1785:1801, 1875:1891, 1891:1905, 1984:2002, 2042:2063, 1834:1885, 1835:1888, 1888:1937, 1889:1940, 1941:1983, 1941:1992, 1994:2043, 1995:2046, 2047:2095, 2047:2098, 2099:2146, 2099:2150, 2821:2872, 2872:2923, 2873:2926, 2926:2975, 2927:2978, 2978:3021, 2979:3030, 3032:3081, 3033:3084, 3084:3132, 3085:3136, 3137:3185, 3137:3188);IPR…	MetaCyc: PWY-7511;Reactome: R-HSA-983168
g12212	GO:0004842	ubiquitin-protein transferase activity	3/377	39/10666	0.158303368570066	0.844284632373686	0.818026976342925	g12212/g141/g534	3	CDD: cd00078, HECTc, 2.78875E-118 (3281:3654); cd14402, UBA_HERC2, 5.22007E-17 (1349:1392);Gene3D: G3DSA:1.10.8.10, 9.9E-10 (1341:1391); G3DSA:2.130.10.30, 1.1E-87 (1764:2041), G3DSA:2.130.10.30, 6.6E-42 (2042:2550), G3DSA:2.130.10.30, 1.1E-73 (2794:3057), G3DSA:2.130.10.30, 6.0E-47 (3058:3190); G3DSA:2.30.30.30, 4.5E-23 (1441:1520); G3DSA:2.60.120.260, 1.6E-19 (1595:1732); G3DSA:3.10.120.10, 5.2…	IPR000408: Regulator of chromosome condensation, RCC1 (1783:1834, 1785:1801, 1875:1891, 1891:1905, 1984:2002, 2042:2063, 1834:1885, 1835:1888, 1888:1937, 1889:1940, 1941:1983, 1941:1992, 1994:2043, 1995:2046, 2047:2095, 2047:2098, 2099:2146, 2099:2150, 2821:2872, 2872:2923, 2873:2926, 2926:2975, 2927:2978, 2978:3021, 2979:3030, 3032:3081, 3033:3084, 3084:3132, 3085:3136, 3137:3185, 3137:3188);IPR…	MetaCyc: PWY-7511;Reactome: R-HSA-983168
g12212	GO:0016567	protein ubiquitination	2/377	26/10666	0.233839459343432	0.893200240639024	0.865421285786614	g12212/g141	2	CDD: cd00078, HECTc, 2.78875E-118 (3281:3654); cd14402, UBA_HERC2, 5.22007E-17 (1349:1392);Gene3D: G3DSA:1.10.8.10, 9.9E-10 (1341:1391); G3DSA:2.130.10.30, 1.1E-87 (1764:2041), G3DSA:2.130.10.30, 6.6E-42 (2042:2550), G3DSA:2.130.10.30, 1.1E-73 (2794:3057), G3DSA:2.130.10.30, 6.0E-47 (3058:3190); G3DSA:2.30.30.30, 4.5E-23 (1441:1520); G3DSA:2.60.120.260, 1.6E-19 (1595:1732); G3DSA:3.10.120.10, 5.2…	IPR000408: Regulator of chromosome condensation, RCC1 (1783:1834, 1785:1801, 1875:1891, 1891:1905, 1984:2002, 2042:2063, 1834:1885, 1835:1888, 1888:1937, 1889:1940, 1941:1983, 1941:1992, 1994:2043, 1995:2046, 2047:2095, 2047:2098, 2099:2146, 2099:2150, 2821:2872, 2872:2923, 2873:2926, 2926:2975, 2927:2978, 2978:3021, 2979:3030, 3032:3081, 3033:3084, 3084:3132, 3085:3136, 3137:3185, 3137:3188);IPR…	MetaCyc: PWY-7511;Reactome: R-HSA-983168
g12280	GO:0005509	calcium ion binding	7/377	169/10666	0.389256352094211	0.893200240639024	0.865421285786614	g11388/g12280/g12339/g12345/g3843/g5356/g5962	7	CDD: cd00051, EFh, 6.77262E-12 (89:150);Gene3D: G3DSA:1.10.238.10, 3.1E-12 (6:39), G3DSA:1.10.238.10, 1.2E-5 (40:79), G3DSA:1.10.238.10, 2.2E-11 (80:112), G3DSA:1.10.238.10, 1.0E-12 (113:152);PANTHER: PTHR23048, 7.0E-58 (12:151);Pfam: PF13405, EF-hand domain, 2.3E-6 (16:45); PF13833, EF-hand domain pair, 2.6E-4 (102:149);ProSitePatterns: PS00018, EF-hand calcium-binding domain., (98:110);ProSiteP…	IPR002048: EF-hand domain (102:149, 12:47, 135:152, 16:44, 16:45, 85:120, 89:117, 89:150);IPR011992: EF-hand domain pair (14:150);IPR018247: EF-Hand 1, calcium-binding site (98:110)	*
g12280	GO:0005509	calcium ion binding	7/377	169/10666	0.389256352094211	0.893200240639024	0.865421285786614	g11388/g12280/g12339/g12345/g3843/g5356/g5962	7	CDD: cd00051, EFh, 8.09555E-12 (84:145);Gene3D: G3DSA:1.10.238.10, 9.7E-15 (1:34), G3DSA:1.10.238.10, 1.1E-5 (35:74), G3DSA:1.10.238.10, 2.1E-11 (75:107), G3DSA:1.10.238.10, 9.4E-13 (108:147);PANTHER: PTHR23048, 2.6E-59 (3:146);Pfam: PF13405, EF-hand domain, 2.2E-6 (11:40); PF13833, EF-hand domain pair, 2.4E-4 (97:144);ProSitePatterns: PS00018, EF-hand calcium-binding domain., (93:105);ProSitePro…	IPR002048: EF-hand domain (11:39, 11:40, 130:147, 7:42, 80:115, 84:112, 84:145, 97:144);IPR011992: EF-hand domain pair (5:146);IPR018247: EF-Hand 1, calcium-binding site (93:105)	*
g12280	GO:0005509	calcium ion binding	7/377	169/10666	0.389256352094211	0.893200240639024	0.865421285786614	g11388/g12280/g12339/g12345/g3843/g5356/g5962	7	CDD: cd00051, EFh, 8.09555E-12 (84:145);Gene3D: G3DSA:1.10.238.10, 9.7E-15 (1:34), G3DSA:1.10.238.10, 1.1E-5 (35:74), G3DSA:1.10.238.10, 2.1E-11 (75:107), G3DSA:1.10.238.10, 9.4E-13 (108:147);PANTHER: PTHR23048, 2.6E-59 (3:146);Pfam: PF13405, EF-hand domain, 2.2E-6 (11:40); PF13833, EF-hand domain pair, 2.4E-4 (97:144);ProSitePatterns: PS00018, EF-hand calcium-binding domain., (93:105);ProSitePro…	IPR002048: EF-hand domain (11:39, 11:40, 130:147, 7:42, 80:115, 84:112, 84:145, 97:144);IPR011992: EF-hand domain pair (5:146);IPR018247: EF-Hand 1, calcium-binding site (93:105)	*
g12280	GO:0005509	calcium ion binding	7/377	169/10666	0.389256352094211	0.893200240639024	0.865421285786614	g11388/g12280/g12339/g12345/g3843/g5356/g5962	7	CDD: cd00051, EFh, 6.77262E-12 (89:150);Gene3D: G3DSA:1.10.238.10, 3.1E-12 (6:39), G3DSA:1.10.238.10, 1.2E-5 (40:79), G3DSA:1.10.238.10, 2.2E-11 (80:112), G3DSA:1.10.238.10, 1.0E-12 (113:152);PANTHER: PTHR23048, 7.0E-58 (12:151);Pfam: PF13405, EF-hand domain, 2.3E-6 (16:45); PF13833, EF-hand domain pair, 2.6E-4 (102:149);ProSitePatterns: PS00018, EF-hand calcium-binding domain., (98:110);ProSiteP…	IPR002048: EF-hand domain (102:149, 12:47, 135:152, 16:44, 16:45, 85:120, 89:117, 89:150);IPR011992: EF-hand domain pair (14:150);IPR018247: EF-Hand 1, calcium-binding site (98:110)	*
g12280	GO:0005509	calcium ion binding	7/377	169/10666	0.389256352094211	0.893200240639024	0.865421285786614	g11388/g12280/g12339/g12345/g3843/g5356/g5962	7	CDD: cd00051, EFh, 6.77262E-12 (89:150);Gene3D: G3DSA:1.10.238.10, 3.1E-12 (6:39), G3DSA:1.10.238.10, 1.2E-5 (40:79), G3DSA:1.10.238.10, 2.2E-11 (80:112), G3DSA:1.10.238.10, 1.0E-12 (113:152);PANTHER: PTHR23048, 7.0E-58 (12:151);Pfam: PF13405, EF-hand domain, 2.3E-6 (16:45); PF13833, EF-hand domain pair, 2.6E-4 (102:149);ProSitePatterns: PS00018, EF-hand calcium-binding domain., (98:110);ProSiteP…	IPR002048: EF-hand domain (102:149, 12:47, 135:152, 16:44, 16:45, 85:120, 89:117, 89:150);IPR011992: EF-hand domain pair (14:150);IPR018247: EF-Hand 1, calcium-binding site (98:110)	*
g12280	GO:0005509	calcium ion binding	7/377	169/10666	0.389256352094211	0.893200240639024	0.865421285786614	g11388/g12280/g12339/g12345/g3843/g5356/g5962	7	CDD: cd00051, EFh, 8.09555E-12 (84:145);Gene3D: G3DSA:1.10.238.10, 9.7E-15 (1:34), G3DSA:1.10.238.10, 1.1E-5 (35:74), G3DSA:1.10.238.10, 2.1E-11 (75:107), G3DSA:1.10.238.10, 9.4E-13 (108:147);PANTHER: PTHR23048, 2.6E-59 (3:146);Pfam: PF13405, EF-hand domain, 2.2E-6 (11:40); PF13833, EF-hand domain pair, 2.4E-4 (97:144);ProSitePatterns: PS00018, EF-hand calcium-binding domain., (93:105);ProSitePro…	IPR002048: EF-hand domain (11:39, 11:40, 130:147, 7:42, 80:115, 84:112, 84:145, 97:144);IPR011992: EF-hand domain pair (5:146);IPR018247: EF-Hand 1, calcium-binding site (93:105)	*
g12280	GO:0005509	calcium ion binding	7/377	169/10666	0.389256352094211	0.893200240639024	0.865421285786614	g11388/g12280/g12339/g12345/g3843/g5356/g5962	7	CDD: cd00051, EFh, 8.09555E-12 (84:145);Gene3D: G3DSA:1.10.238.10, 9.7E-15 (1:34), G3DSA:1.10.238.10, 1.1E-5 (35:74), G3DSA:1.10.238.10, 2.1E-11 (75:107), G3DSA:1.10.238.10, 9.4E-13 (108:147);PANTHER: PTHR23048, 2.6E-59 (3:146);Pfam: PF13405, EF-hand domain, 2.2E-6 (11:40); PF13833, EF-hand domain pair, 2.4E-4 (97:144);ProSitePatterns: PS00018, EF-hand calcium-binding domain., (93:105);ProSitePro…	IPR002048: EF-hand domain (11:39, 11:40, 130:147, 7:42, 80:115, 84:112, 84:145, 97:144);IPR011992: EF-hand domain pair (5:146);IPR018247: EF-Hand 1, calcium-binding site (93:105)	*
g12280	GO:0005509	calcium ion binding	7/377	169/10666	0.389256352094211	0.893200240639024	0.865421285786614	g11388/g12280/g12339/g12345/g3843/g5356/g5962	7	CDD: cd00051, EFh, 6.77262E-12 (89:150);Gene3D: G3DSA:1.10.238.10, 3.1E-12 (6:39), G3DSA:1.10.238.10, 1.2E-5 (40:79), G3DSA:1.10.238.10, 2.2E-11 (80:112), G3DSA:1.10.238.10, 1.0E-12 (113:152);PANTHER: PTHR23048, 7.0E-58 (12:151);Pfam: PF13405, EF-hand domain, 2.3E-6 (16:45); PF13833, EF-hand domain pair, 2.6E-4 (102:149);ProSitePatterns: PS00018, EF-hand calcium-binding domain., (98:110);ProSiteP…	IPR002048: EF-hand domain (102:149, 12:47, 135:152, 16:44, 16:45, 85:120, 89:117, 89:150);IPR011992: EF-hand domain pair (14:150);IPR018247: EF-Hand 1, calcium-binding site (98:110)	*
g12280	GO:0005509	calcium ion binding	7/377	169/10666	0.389256352094211	0.893200240639024	0.865421285786614	g11388/g12280/g12339/g12345/g3843/g5356/g5962	7	CDD: cd00051, EFh, 6.77262E-12 (89:150);Gene3D: G3DSA:1.10.238.10, 3.1E-12 (6:39), G3DSA:1.10.238.10, 1.2E-5 (40:79), G3DSA:1.10.238.10, 2.2E-11 (80:112), G3DSA:1.10.238.10, 1.0E-12 (113:152);PANTHER: PTHR23048, 7.0E-58 (12:151);Pfam: PF13405, EF-hand domain, 2.3E-6 (16:45); PF13833, EF-hand domain pair, 2.6E-4 (102:149);ProSitePatterns: PS00018, EF-hand calcium-binding domain., (98:110);ProSiteP…	IPR002048: EF-hand domain (102:149, 12:47, 135:152, 16:44, 16:45, 85:120, 89:117, 89:150);IPR011992: EF-hand domain pair (14:150);IPR018247: EF-Hand 1, calcium-binding site (98:110)	*
g12280	GO:0005509	calcium ion binding	7/377	169/10666	0.389256352094211	0.893200240639024	0.865421285786614	g11388/g12280/g12339/g12345/g3843/g5356/g5962	7	CDD: cd00051, EFh, 8.09555E-12 (84:145);Gene3D: G3DSA:1.10.238.10, 9.7E-15 (1:34), G3DSA:1.10.238.10, 1.1E-5 (35:74), G3DSA:1.10.238.10, 2.1E-11 (75:107), G3DSA:1.10.238.10, 9.4E-13 (108:147);PANTHER: PTHR23048, 2.6E-59 (3:146);Pfam: PF13405, EF-hand domain, 2.2E-6 (11:40); PF13833, EF-hand domain pair, 2.4E-4 (97:144);ProSitePatterns: PS00018, EF-hand calcium-binding domain., (93:105);ProSitePro…	IPR002048: EF-hand domain (11:39, 11:40, 130:147, 7:42, 80:115, 84:112, 84:145, 97:144);IPR011992: EF-hand domain pair (5:146);IPR018247: EF-Hand 1, calcium-binding site (93:105)	*
g12280	GO:0005509	calcium ion binding	7/377	169/10666	0.389256352094211	0.893200240639024	0.865421285786614	g11388/g12280/g12339/g12345/g3843/g5356/g5962	7	CDD: cd00051, EFh, 8.09555E-12 (84:145);Gene3D: G3DSA:1.10.238.10, 9.7E-15 (1:34), G3DSA:1.10.238.10, 1.1E-5 (35:74), G3DSA:1.10.238.10, 2.1E-11 (75:107), G3DSA:1.10.238.10, 9.4E-13 (108:147);PANTHER: PTHR23048, 2.6E-59 (3:146);Pfam: PF13405, EF-hand domain, 2.2E-6 (11:40); PF13833, EF-hand domain pair, 2.4E-4 (97:144);ProSitePatterns: PS00018, EF-hand calcium-binding domain., (93:105);ProSitePro…	IPR002048: EF-hand domain (11:39, 11:40, 130:147, 7:42, 80:115, 84:112, 84:145, 97:144);IPR011992: EF-hand domain pair (5:146);IPR018247: EF-Hand 1, calcium-binding site (93:105)	*
g12280	GO:0005509	calcium ion binding	7/377	169/10666	0.389256352094211	0.893200240639024	0.865421285786614	g11388/g12280/g12339/g12345/g3843/g5356/g5962	7	CDD: cd00051, EFh, 6.77262E-12 (89:150);Gene3D: G3DSA:1.10.238.10, 3.1E-12 (6:39), G3DSA:1.10.238.10, 1.2E-5 (40:79), G3DSA:1.10.238.10, 2.2E-11 (80:112), G3DSA:1.10.238.10, 1.0E-12 (113:152);PANTHER: PTHR23048, 7.0E-58 (12:151);Pfam: PF13405, EF-hand domain, 2.3E-6 (16:45); PF13833, EF-hand domain pair, 2.6E-4 (102:149);ProSitePatterns: PS00018, EF-hand calcium-binding domain., (98:110);ProSiteP…	IPR002048: EF-hand domain (102:149, 12:47, 135:152, 16:44, 16:45, 85:120, 89:117, 89:150);IPR011992: EF-hand domain pair (14:150);IPR018247: EF-Hand 1, calcium-binding site (98:110)	*
g12280	GO:0005509	calcium ion binding	7/377	169/10666	0.389256352094211	0.893200240639024	0.865421285786614	g11388/g12280/g12339/g12345/g3843/g5356/g5962	7	CDD: cd00051, EFh, 6.77262E-12 (89:150);Gene3D: G3DSA:1.10.238.10, 3.1E-12 (6:39), G3DSA:1.10.238.10, 1.2E-5 (40:79), G3DSA:1.10.238.10, 2.2E-11 (80:112), G3DSA:1.10.238.10, 1.0E-12 (113:152);PANTHER: PTHR23048, 7.0E-58 (12:151);Pfam: PF13405, EF-hand domain, 2.3E-6 (16:45); PF13833, EF-hand domain pair, 2.6E-4 (102:149);ProSitePatterns: PS00018, EF-hand calcium-binding domain., (98:110);ProSiteP…	IPR002048: EF-hand domain (102:149, 12:47, 135:152, 16:44, 16:45, 85:120, 89:117, 89:150);IPR011992: EF-hand domain pair (14:150);IPR018247: EF-Hand 1, calcium-binding site (98:110)	*
g12280	GO:0005509	calcium ion binding	7/377	169/10666	0.389256352094211	0.893200240639024	0.865421285786614	g11388/g12280/g12339/g12345/g3843/g5356/g5962	7	CDD: cd00051, EFh, 8.09555E-12 (84:145);Gene3D: G3DSA:1.10.238.10, 9.7E-15 (1:34), G3DSA:1.10.238.10, 1.1E-5 (35:74), G3DSA:1.10.238.10, 2.1E-11 (75:107), G3DSA:1.10.238.10, 9.4E-13 (108:147);PANTHER: PTHR23048, 2.6E-59 (3:146);Pfam: PF13405, EF-hand domain, 2.2E-6 (11:40); PF13833, EF-hand domain pair, 2.4E-4 (97:144);ProSitePatterns: PS00018, EF-hand calcium-binding domain., (93:105);ProSitePro…	IPR002048: EF-hand domain (11:39, 11:40, 130:147, 7:42, 80:115, 84:112, 84:145, 97:144);IPR011992: EF-hand domain pair (5:146);IPR018247: EF-Hand 1, calcium-binding site (93:105)	*
g12280	GO:0005509	calcium ion binding	7/377	169/10666	0.389256352094211	0.893200240639024	0.865421285786614	g11388/g12280/g12339/g12345/g3843/g5356/g5962	7	CDD: cd00051, EFh, 8.09555E-12 (84:145);Gene3D: G3DSA:1.10.238.10, 9.7E-15 (1:34), G3DSA:1.10.238.10, 1.1E-5 (35:74), G3DSA:1.10.238.10, 2.1E-11 (75:107), G3DSA:1.10.238.10, 9.4E-13 (108:147);PANTHER: PTHR23048, 2.6E-59 (3:146);Pfam: PF13405, EF-hand domain, 2.2E-6 (11:40); PF13833, EF-hand domain pair, 2.4E-4 (97:144);ProSitePatterns: PS00018, EF-hand calcium-binding domain., (93:105);ProSitePro…	IPR002048: EF-hand domain (11:39, 11:40, 130:147, 7:42, 80:115, 84:112, 84:145, 97:144);IPR011992: EF-hand domain pair (5:146);IPR018247: EF-Hand 1, calcium-binding site (93:105)	*
g12280	GO:0005509	calcium ion binding	7/377	169/10666	0.389256352094211	0.893200240639024	0.865421285786614	g11388/g12280/g12339/g12345/g3843/g5356/g5962	7	CDD: cd00051, EFh, 6.77262E-12 (89:150);Gene3D: G3DSA:1.10.238.10, 3.1E-12 (6:39), G3DSA:1.10.238.10, 1.2E-5 (40:79), G3DSA:1.10.238.10, 2.2E-11 (80:112), G3DSA:1.10.238.10, 1.0E-12 (113:152);PANTHER: PTHR23048, 7.0E-58 (12:151);Pfam: PF13405, EF-hand domain, 2.3E-6 (16:45); PF13833, EF-hand domain pair, 2.6E-4 (102:149);ProSitePatterns: PS00018, EF-hand calcium-binding domain., (98:110);ProSiteP…	IPR002048: EF-hand domain (102:149, 12:47, 135:152, 16:44, 16:45, 85:120, 89:117, 89:150);IPR011992: EF-hand domain pair (14:150);IPR018247: EF-Hand 1, calcium-binding site (98:110)	*
g12288	NA	NA	NA	NA	NA	NA	NA	NA	NA	CDD: cd01206, EVH1_Homer_Vesl, 2.83574E-70 (3:111);Coils (100:120, 207:234, 242:276, 291:325);Gene3D: G3DSA:1.20.5.340, 2.1E-4 (107:320); G3DSA:2.30.29.30, 1.9E-30 (1:106);MobiDBLite: consensus disorder prediction (118:140, 152:200, 345:372, 389:467);PANTHER: PTHR10918, 3.8E-61 (1:156, 190:328, 373:423); PTHR10918:SF2, 3.8E-61 (1:156, 190:328, 373:423);Pfam: PF00568, WH1 domain, 2.0E-33 (4:106);P…	IPR000697: WH1/EVH1 domain (1:107, 1:110, 4:106);IPR011993: PH-like domain superfamily (1:106, 1:129)	*
g12295	NA	NA	NA	NA	NA	NA	NA	NA	NA	Gene3D: G3DSA:2.130.10.130, 2.6E-8 (27:173), G3DSA:2.130.10.130, 3.3E-11 (174:428);PANTHER: PTHR13412, 7.7E-151 (7:616);SUPERFAMILY: SSF69318, 1.44E-26 (39:260, 333:454)	IPR024881: T-cell immunomodulatory protein (7:616)	*
g12339	GO:0005509	calcium ion binding	7/377	169/10666	0.389256352094211	0.893200240639024	0.865421285786614	g11388/g12280/g12339/g12345/g3843/g5356/g5962	7	Gene3D: G3DSA:1.10.220.10, 2.2E-29 (14:86), G3DSA:1.10.220.10, 2.0E-25 (87:162), G3DSA:1.10.220.10, 8.7E-20 (163:247), G3DSA:1.10.220.10, 6.1E-22 (248:324);PANTHER: PTHR10502, 1.7E-131 (6:321); PTHR10502:SF140, 1.7E-131 (6:321);Pfam: PF00191, Annexin, 1.6E-25 (20:84), PF00191, Annexin, 6.3E-19 (94:156), PF00191, Annexin, 5.7E-19 (175:242), PF00191, Annexin, 1.4E-19 (253:318);PRINTS: PR00196, Anne…	IPR001464: Annexin (29:51, 69:85, 96:117, 179:205, 262:282, 306:319);IPR018252: Annexin repeat, conserved site (266:318);IPR018502: Annexin repeat (104:156, 175:242, 188:243, 20:84, 253:318, 266:318, 32:84, 94:156);IPR037104: Annexin superfamily (14:86, 163:247, 248:324, 87:162)	*
g12339	GO:0005509	calcium ion binding	7/377	169/10666	0.389256352094211	0.893200240639024	0.865421285786614	g11388/g12280/g12339/g12345/g3843/g5356/g5962	7	Gene3D: G3DSA:1.10.220.10, 2.2E-29 (14:86), G3DSA:1.10.220.10, 2.0E-25 (87:162), G3DSA:1.10.220.10, 8.7E-20 (163:247), G3DSA:1.10.220.10, 6.1E-22 (248:324);PANTHER: PTHR10502, 1.7E-131 (6:321); PTHR10502:SF140, 1.7E-131 (6:321);Pfam: PF00191, Annexin, 1.6E-25 (20:84), PF00191, Annexin, 6.3E-19 (94:156), PF00191, Annexin, 5.7E-19 (175:242), PF00191, Annexin, 1.4E-19 (253:318);PRINTS: PR00196, Anne…	IPR001464: Annexin (29:51, 69:85, 96:117, 179:205, 262:282, 306:319);IPR018252: Annexin repeat, conserved site (266:318);IPR018502: Annexin repeat (104:156, 175:242, 188:243, 20:84, 253:318, 266:318, 32:84, 94:156);IPR037104: Annexin superfamily (14:86, 163:247, 248:324, 87:162)	*
g12339	GO:0005509	calcium ion binding	7/377	169/10666	0.389256352094211	0.893200240639024	0.865421285786614	g11388/g12280/g12339/g12345/g3843/g5356/g5962	7	Gene3D: G3DSA:1.10.220.10, 1.5E-29 (86:172), G3DSA:1.10.220.10, 3.0E-25 (173:248), G3DSA:1.10.220.10, 4.6E-22 (249:330), G3DSA:1.10.220.10, 1.2E-21 (331:407);PANTHER: PTHR10502, 2.3E-134 (88:404); PTHR10502:SF140, 2.3E-134 (88:404);Pfam: PF00191, Annexin, 2.3E-25 (106:170), PF00191, Annexin, 9.1E-19 (180:242), PF00191, Annexin, 4.9E-22 (261:326), PF00191, Annexin, 2.0E-19 (336:401);PRINTS: PR0019…	IPR001464: Annexin (115:137, 155:171, 182:203, 265:291, 345:365, 389:402);IPR018252: Annexin repeat, conserved site (349:401);IPR018502: Annexin repeat (106:170, 118:170, 180:242, 190:242, 261:326, 274:326, 336:401, 349:401);IPR037104: Annexin superfamily (173:248, 249:330, 331:407, 86:172)	*
g12339	GO:0005509	calcium ion binding	7/377	169/10666	0.389256352094211	0.893200240639024	0.865421285786614	g11388/g12280/g12339/g12345/g3843/g5356/g5962	7	Gene3D: G3DSA:1.10.220.10, 1.5E-29 (86:172), G3DSA:1.10.220.10, 3.0E-25 (173:248), G3DSA:1.10.220.10, 4.6E-22 (249:330), G3DSA:1.10.220.10, 1.2E-21 (331:407);PANTHER: PTHR10502, 2.3E-134 (88:404); PTHR10502:SF140, 2.3E-134 (88:404);Pfam: PF00191, Annexin, 2.3E-25 (106:170), PF00191, Annexin, 9.1E-19 (180:242), PF00191, Annexin, 4.9E-22 (261:326), PF00191, Annexin, 2.0E-19 (336:401);PRINTS: PR0019…	IPR001464: Annexin (115:137, 155:171, 182:203, 265:291, 345:365, 389:402);IPR018252: Annexin repeat, conserved site (349:401);IPR018502: Annexin repeat (106:170, 118:170, 180:242, 190:242, 261:326, 274:326, 336:401, 349:401);IPR037104: Annexin superfamily (173:248, 249:330, 331:407, 86:172)	*
g12339	GO:0005509	calcium ion binding	7/377	169/10666	0.389256352094211	0.893200240639024	0.865421285786614	g11388/g12280/g12339/g12345/g3843/g5356/g5962	7	Gene3D: G3DSA:1.10.220.10, 2.1E-29 (14:86), G3DSA:1.10.220.10, 2.0E-25 (87:162), G3DSA:1.10.220.10, 3.0E-22 (163:243), G3DSA:1.10.220.10, 7.2E-22 (244:321);PANTHER: PTHR10502, 2.9E-134 (6:318); PTHR10502:SF140, 2.9E-134 (6:318);Pfam: PF00191, Annexin, 1.6E-25 (20:84), PF00191, Annexin, 6.2E-19 (94:156), PF00191, Annexin, 3.3E-22 (175:240), PF00191, Annexin, 1.4E-19 (250:315);PRINTS: PR00196, Anne…	IPR001464: Annexin (29:51, 69:85, 96:117, 179:205, 259:279, 303:316);IPR018252: Annexin repeat, conserved site (263:315);IPR018502: Annexin repeat (104:156, 175:240, 188:240, 20:84, 250:315, 263:315, 32:84, 94:156);IPR037104: Annexin superfamily (14:86, 163:243, 244:321, 87:162)	*
g12339	GO:0005509	calcium ion binding	7/377	169/10666	0.389256352094211	0.893200240639024	0.865421285786614	g11388/g12280/g12339/g12345/g3843/g5356/g5962	7	Gene3D: G3DSA:1.10.220.10, 2.1E-29 (14:86), G3DSA:1.10.220.10, 2.0E-25 (87:162), G3DSA:1.10.220.10, 3.0E-22 (163:243), G3DSA:1.10.220.10, 7.2E-22 (244:321);PANTHER: PTHR10502, 2.9E-134 (6:318); PTHR10502:SF140, 2.9E-134 (6:318);Pfam: PF00191, Annexin, 1.6E-25 (20:84), PF00191, Annexin, 6.2E-19 (94:156), PF00191, Annexin, 3.3E-22 (175:240), PF00191, Annexin, 1.4E-19 (250:315);PRINTS: PR00196, Anne…	IPR001464: Annexin (29:51, 69:85, 96:117, 179:205, 259:279, 303:316);IPR018252: Annexin repeat, conserved site (263:315);IPR018502: Annexin repeat (104:156, 175:240, 188:240, 20:84, 250:315, 263:315, 32:84, 94:156);IPR037104: Annexin superfamily (14:86, 163:243, 244:321, 87:162)	*
g12339	GO:0005509	calcium ion binding	7/377	169/10666	0.389256352094211	0.893200240639024	0.865421285786614	g11388/g12280/g12339/g12345/g3843/g5356/g5962	7	Gene3D: G3DSA:1.10.220.10, 2.1E-29 (14:86), G3DSA:1.10.220.10, 2.0E-25 (87:162), G3DSA:1.10.220.10, 3.0E-22 (163:243), G3DSA:1.10.220.10, 7.2E-22 (244:321);PANTHER: PTHR10502, 2.9E-134 (6:318); PTHR10502:SF140, 2.9E-134 (6:318);Pfam: PF00191, Annexin, 1.6E-25 (20:84), PF00191, Annexin, 6.2E-19 (94:156), PF00191, Annexin, 3.3E-22 (175:240), PF00191, Annexin, 1.4E-19 (250:315);PRINTS: PR00196, Anne…	IPR001464: Annexin (29:51, 69:85, 96:117, 179:205, 259:279, 303:316);IPR018252: Annexin repeat, conserved site (263:315);IPR018502: Annexin repeat (104:156, 175:240, 188:240, 20:84, 250:315, 263:315, 32:84, 94:156);IPR037104: Annexin superfamily (14:86, 163:243, 244:321, 87:162)	*
g12339	GO:0005509	calcium ion binding	7/377	169/10666	0.389256352094211	0.893200240639024	0.865421285786614	g11388/g12280/g12339/g12345/g3843/g5356/g5962	7	Gene3D: G3DSA:1.10.220.10, 2.1E-29 (14:86), G3DSA:1.10.220.10, 2.0E-25 (87:162), G3DSA:1.10.220.10, 3.0E-22 (163:243), G3DSA:1.10.220.10, 7.2E-22 (244:321);PANTHER: PTHR10502, 2.9E-134 (6:318); PTHR10502:SF140, 2.9E-134 (6:318);Pfam: PF00191, Annexin, 1.6E-25 (20:84), PF00191, Annexin, 6.2E-19 (94:156), PF00191, Annexin, 3.3E-22 (175:240), PF00191, Annexin, 1.4E-19 (250:315);PRINTS: PR00196, Anne…	IPR001464: Annexin (29:51, 69:85, 96:117, 179:205, 259:279, 303:316);IPR018252: Annexin repeat, conserved site (263:315);IPR018502: Annexin repeat (104:156, 175:240, 188:240, 20:84, 250:315, 263:315, 32:84, 94:156);IPR037104: Annexin superfamily (14:86, 163:243, 244:321, 87:162)	*
g12339	GO:0005509	calcium ion binding	7/377	169/10666	0.389256352094211	0.893200240639024	0.865421285786614	g11388/g12280/g12339/g12345/g3843/g5356/g5962	7	Gene3D: G3DSA:1.10.220.10, 2.2E-29 (14:86), G3DSA:1.10.220.10, 2.0E-25 (87:162), G3DSA:1.10.220.10, 8.7E-20 (163:247), G3DSA:1.10.220.10, 6.1E-22 (248:324);PANTHER: PTHR10502, 1.7E-131 (6:321); PTHR10502:SF140, 1.7E-131 (6:321);Pfam: PF00191, Annexin, 1.6E-25 (20:84), PF00191, Annexin, 6.3E-19 (94:156), PF00191, Annexin, 5.7E-19 (175:242), PF00191, Annexin, 1.4E-19 (253:318);PRINTS: PR00196, Anne…	IPR001464: Annexin (29:51, 69:85, 96:117, 179:205, 262:282, 306:319);IPR018252: Annexin repeat, conserved site (266:318);IPR018502: Annexin repeat (104:156, 175:242, 188:243, 20:84, 253:318, 266:318, 32:84, 94:156);IPR037104: Annexin superfamily (14:86, 163:247, 248:324, 87:162)	*
g12339	GO:0005509	calcium ion binding	7/377	169/10666	0.389256352094211	0.893200240639024	0.865421285786614	g11388/g12280/g12339/g12345/g3843/g5356/g5962	7	Gene3D: G3DSA:1.10.220.10, 2.2E-29 (14:86), G3DSA:1.10.220.10, 2.0E-25 (87:162), G3DSA:1.10.220.10, 8.7E-20 (163:247), G3DSA:1.10.220.10, 6.1E-22 (248:324);PANTHER: PTHR10502, 1.7E-131 (6:321); PTHR10502:SF140, 1.7E-131 (6:321);Pfam: PF00191, Annexin, 1.6E-25 (20:84), PF00191, Annexin, 6.3E-19 (94:156), PF00191, Annexin, 5.7E-19 (175:242), PF00191, Annexin, 1.4E-19 (253:318);PRINTS: PR00196, Anne…	IPR001464: Annexin (29:51, 69:85, 96:117, 179:205, 262:282, 306:319);IPR018252: Annexin repeat, conserved site (266:318);IPR018502: Annexin repeat (104:156, 175:242, 188:243, 20:84, 253:318, 266:318, 32:84, 94:156);IPR037104: Annexin superfamily (14:86, 163:247, 248:324, 87:162)	*
g12339	GO:0005509	calcium ion binding	7/377	169/10666	0.389256352094211	0.893200240639024	0.865421285786614	g11388/g12280/g12339/g12345/g3843/g5356/g5962	7	Gene3D: G3DSA:1.10.220.10, 1.5E-29 (86:172), G3DSA:1.10.220.10, 3.0E-25 (173:248), G3DSA:1.10.220.10, 4.6E-22 (249:330), G3DSA:1.10.220.10, 1.2E-21 (331:407);PANTHER: PTHR10502, 2.3E-134 (88:404); PTHR10502:SF140, 2.3E-134 (88:404);Pfam: PF00191, Annexin, 2.3E-25 (106:170), PF00191, Annexin, 9.1E-19 (180:242), PF00191, Annexin, 4.9E-22 (261:326), PF00191, Annexin, 2.0E-19 (336:401);PRINTS: PR0019…	IPR001464: Annexin (115:137, 155:171, 182:203, 265:291, 345:365, 389:402);IPR018252: Annexin repeat, conserved site (349:401);IPR018502: Annexin repeat (106:170, 118:170, 180:242, 190:242, 261:326, 274:326, 336:401, 349:401);IPR037104: Annexin superfamily (173:248, 249:330, 331:407, 86:172)	*
g12339	GO:0005509	calcium ion binding	7/377	169/10666	0.389256352094211	0.893200240639024	0.865421285786614	g11388/g12280/g12339/g12345/g3843/g5356/g5962	7	Gene3D: G3DSA:1.10.220.10, 1.5E-29 (86:172), G3DSA:1.10.220.10, 3.0E-25 (173:248), G3DSA:1.10.220.10, 4.6E-22 (249:330), G3DSA:1.10.220.10, 1.2E-21 (331:407);PANTHER: PTHR10502, 2.3E-134 (88:404); PTHR10502:SF140, 2.3E-134 (88:404);Pfam: PF00191, Annexin, 2.3E-25 (106:170), PF00191, Annexin, 9.1E-19 (180:242), PF00191, Annexin, 4.9E-22 (261:326), PF00191, Annexin, 2.0E-19 (336:401);PRINTS: PR0019…	IPR001464: Annexin (115:137, 155:171, 182:203, 265:291, 345:365, 389:402);IPR018252: Annexin repeat, conserved site (349:401);IPR018502: Annexin repeat (106:170, 118:170, 180:242, 190:242, 261:326, 274:326, 336:401, 349:401);IPR037104: Annexin superfamily (173:248, 249:330, 331:407, 86:172)	*
g12339	GO:0005509	calcium ion binding	7/377	169/10666	0.389256352094211	0.893200240639024	0.865421285786614	g11388/g12280/g12339/g12345/g3843/g5356/g5962	7	Gene3D: G3DSA:1.10.220.10, 2.1E-29 (14:86), G3DSA:1.10.220.10, 2.0E-25 (87:162), G3DSA:1.10.220.10, 3.0E-22 (163:243), G3DSA:1.10.220.10, 7.2E-22 (244:321);PANTHER: PTHR10502, 2.9E-134 (6:318); PTHR10502:SF140, 2.9E-134 (6:318);Pfam: PF00191, Annexin, 1.6E-25 (20:84), PF00191, Annexin, 6.2E-19 (94:156), PF00191, Annexin, 3.3E-22 (175:240), PF00191, Annexin, 1.4E-19 (250:315);PRINTS: PR00196, Anne…	IPR001464: Annexin (29:51, 69:85, 96:117, 179:205, 259:279, 303:316);IPR018252: Annexin repeat, conserved site (263:315);IPR018502: Annexin repeat (104:156, 175:240, 188:240, 20:84, 250:315, 263:315, 32:84, 94:156);IPR037104: Annexin superfamily (14:86, 163:243, 244:321, 87:162)	*
g12339	GO:0005509	calcium ion binding	7/377	169/10666	0.389256352094211	0.893200240639024	0.865421285786614	g11388/g12280/g12339/g12345/g3843/g5356/g5962	7	Gene3D: G3DSA:1.10.220.10, 2.1E-29 (14:86), G3DSA:1.10.220.10, 2.0E-25 (87:162), G3DSA:1.10.220.10, 3.0E-22 (163:243), G3DSA:1.10.220.10, 7.2E-22 (244:321);PANTHER: PTHR10502, 2.9E-134 (6:318); PTHR10502:SF140, 2.9E-134 (6:318);Pfam: PF00191, Annexin, 1.6E-25 (20:84), PF00191, Annexin, 6.2E-19 (94:156), PF00191, Annexin, 3.3E-22 (175:240), PF00191, Annexin, 1.4E-19 (250:315);PRINTS: PR00196, Anne…	IPR001464: Annexin (29:51, 69:85, 96:117, 179:205, 259:279, 303:316);IPR018252: Annexin repeat, conserved site (263:315);IPR018502: Annexin repeat (104:156, 175:240, 188:240, 20:84, 250:315, 263:315, 32:84, 94:156);IPR037104: Annexin superfamily (14:86, 163:243, 244:321, 87:162)	*
g12339	GO:0005509	calcium ion binding	7/377	169/10666	0.389256352094211	0.893200240639024	0.865421285786614	g11388/g12280/g12339/g12345/g3843/g5356/g5962	7	Gene3D: G3DSA:1.10.220.10, 2.1E-29 (14:86), G3DSA:1.10.220.10, 2.0E-25 (87:162), G3DSA:1.10.220.10, 3.0E-22 (163:243), G3DSA:1.10.220.10, 7.2E-22 (244:321);PANTHER: PTHR10502, 2.9E-134 (6:318); PTHR10502:SF140, 2.9E-134 (6:318);Pfam: PF00191, Annexin, 1.6E-25 (20:84), PF00191, Annexin, 6.2E-19 (94:156), PF00191, Annexin, 3.3E-22 (175:240), PF00191, Annexin, 1.4E-19 (250:315);PRINTS: PR00196, Anne…	IPR001464: Annexin (29:51, 69:85, 96:117, 179:205, 259:279, 303:316);IPR018252: Annexin repeat, conserved site (263:315);IPR018502: Annexin repeat (104:156, 175:240, 188:240, 20:84, 250:315, 263:315, 32:84, 94:156);IPR037104: Annexin superfamily (14:86, 163:243, 244:321, 87:162)	*
g12339	GO:0005509	calcium ion binding	7/377	169/10666	0.389256352094211	0.893200240639024	0.865421285786614	g11388/g12280/g12339/g12345/g3843/g5356/g5962	7	Gene3D: G3DSA:1.10.220.10, 2.1E-29 (14:86), G3DSA:1.10.220.10, 2.0E-25 (87:162), G3DSA:1.10.220.10, 3.0E-22 (163:243), G3DSA:1.10.220.10, 7.2E-22 (244:321);PANTHER: PTHR10502, 2.9E-134 (6:318); PTHR10502:SF140, 2.9E-134 (6:318);Pfam: PF00191, Annexin, 1.6E-25 (20:84), PF00191, Annexin, 6.2E-19 (94:156), PF00191, Annexin, 3.3E-22 (175:240), PF00191, Annexin, 1.4E-19 (250:315);PRINTS: PR00196, Anne…	IPR001464: Annexin (29:51, 69:85, 96:117, 179:205, 259:279, 303:316);IPR018252: Annexin repeat, conserved site (263:315);IPR018502: Annexin repeat (104:156, 175:240, 188:240, 20:84, 250:315, 263:315, 32:84, 94:156);IPR037104: Annexin superfamily (14:86, 163:243, 244:321, 87:162)	*
g12339	GO:0005509	calcium ion binding	7/377	169/10666	0.389256352094211	0.893200240639024	0.865421285786614	g11388/g12280/g12339/g12345/g3843/g5356/g5962	7	Gene3D: G3DSA:1.10.220.10, 2.2E-29 (14:86), G3DSA:1.10.220.10, 2.0E-25 (87:162), G3DSA:1.10.220.10, 8.7E-20 (163:247), G3DSA:1.10.220.10, 6.1E-22 (248:324);PANTHER: PTHR10502, 1.7E-131 (6:321); PTHR10502:SF140, 1.7E-131 (6:321);Pfam: PF00191, Annexin, 1.6E-25 (20:84), PF00191, Annexin, 6.3E-19 (94:156), PF00191, Annexin, 5.7E-19 (175:242), PF00191, Annexin, 1.4E-19 (253:318);PRINTS: PR00196, Anne…	IPR001464: Annexin (29:51, 69:85, 96:117, 179:205, 262:282, 306:319);IPR018252: Annexin repeat, conserved site (266:318);IPR018502: Annexin repeat (104:156, 175:242, 188:243, 20:84, 253:318, 266:318, 32:84, 94:156);IPR037104: Annexin superfamily (14:86, 163:247, 248:324, 87:162)	*
g12339	GO:0005509	calcium ion binding	7/377	169/10666	0.389256352094211	0.893200240639024	0.865421285786614	g11388/g12280/g12339/g12345/g3843/g5356/g5962	7	Gene3D: G3DSA:1.10.220.10, 2.2E-29 (14:86), G3DSA:1.10.220.10, 2.0E-25 (87:162), G3DSA:1.10.220.10, 8.7E-20 (163:247), G3DSA:1.10.220.10, 6.1E-22 (248:324);PANTHER: PTHR10502, 1.7E-131 (6:321); PTHR10502:SF140, 1.7E-131 (6:321);Pfam: PF00191, Annexin, 1.6E-25 (20:84), PF00191, Annexin, 6.3E-19 (94:156), PF00191, Annexin, 5.7E-19 (175:242), PF00191, Annexin, 1.4E-19 (253:318);PRINTS: PR00196, Anne…	IPR001464: Annexin (29:51, 69:85, 96:117, 179:205, 262:282, 306:319);IPR018252: Annexin repeat, conserved site (266:318);IPR018502: Annexin repeat (104:156, 175:242, 188:243, 20:84, 253:318, 266:318, 32:84, 94:156);IPR037104: Annexin superfamily (14:86, 163:247, 248:324, 87:162)	*
g12339	GO:0005509	calcium ion binding	7/377	169/10666	0.389256352094211	0.893200240639024	0.865421285786614	g11388/g12280/g12339/g12345/g3843/g5356/g5962	7	Gene3D: G3DSA:1.10.220.10, 1.5E-29 (86:172), G3DSA:1.10.220.10, 3.0E-25 (173:248), G3DSA:1.10.220.10, 4.6E-22 (249:330), G3DSA:1.10.220.10, 1.2E-21 (331:407);PANTHER: PTHR10502, 2.3E-134 (88:404); PTHR10502:SF140, 2.3E-134 (88:404);Pfam: PF00191, Annexin, 2.3E-25 (106:170), PF00191, Annexin, 9.1E-19 (180:242), PF00191, Annexin, 4.9E-22 (261:326), PF00191, Annexin, 2.0E-19 (336:401);PRINTS: PR0019…	IPR001464: Annexin (115:137, 155:171, 182:203, 265:291, 345:365, 389:402);IPR018252: Annexin repeat, conserved site (349:401);IPR018502: Annexin repeat (106:170, 118:170, 180:242, 190:242, 261:326, 274:326, 336:401, 349:401);IPR037104: Annexin superfamily (173:248, 249:330, 331:407, 86:172)	*
g12339	GO:0005509	calcium ion binding	7/377	169/10666	0.389256352094211	0.893200240639024	0.865421285786614	g11388/g12280/g12339/g12345/g3843/g5356/g5962	7	Gene3D: G3DSA:1.10.220.10, 1.5E-29 (86:172), G3DSA:1.10.220.10, 3.0E-25 (173:248), G3DSA:1.10.220.10, 4.6E-22 (249:330), G3DSA:1.10.220.10, 1.2E-21 (331:407);PANTHER: PTHR10502, 2.3E-134 (88:404); PTHR10502:SF140, 2.3E-134 (88:404);Pfam: PF00191, Annexin, 2.3E-25 (106:170), PF00191, Annexin, 9.1E-19 (180:242), PF00191, Annexin, 4.9E-22 (261:326), PF00191, Annexin, 2.0E-19 (336:401);PRINTS: PR0019…	IPR001464: Annexin (115:137, 155:171, 182:203, 265:291, 345:365, 389:402);IPR018252: Annexin repeat, conserved site (349:401);IPR018502: Annexin repeat (106:170, 118:170, 180:242, 190:242, 261:326, 274:326, 336:401, 349:401);IPR037104: Annexin superfamily (173:248, 249:330, 331:407, 86:172)	*
g12339	GO:0005509	calcium ion binding	7/377	169/10666	0.389256352094211	0.893200240639024	0.865421285786614	g11388/g12280/g12339/g12345/g3843/g5356/g5962	7	Gene3D: G3DSA:1.10.220.10, 2.1E-29 (14:86), G3DSA:1.10.220.10, 2.0E-25 (87:162), G3DSA:1.10.220.10, 3.0E-22 (163:243), G3DSA:1.10.220.10, 7.2E-22 (244:321);PANTHER: PTHR10502, 2.9E-134 (6:318); PTHR10502:SF140, 2.9E-134 (6:318);Pfam: PF00191, Annexin, 1.6E-25 (20:84), PF00191, Annexin, 6.2E-19 (94:156), PF00191, Annexin, 3.3E-22 (175:240), PF00191, Annexin, 1.4E-19 (250:315);PRINTS: PR00196, Anne…	IPR001464: Annexin (29:51, 69:85, 96:117, 179:205, 259:279, 303:316);IPR018252: Annexin repeat, conserved site (263:315);IPR018502: Annexin repeat (104:156, 175:240, 188:240, 20:84, 250:315, 263:315, 32:84, 94:156);IPR037104: Annexin superfamily (14:86, 163:243, 244:321, 87:162)	*
g12339	GO:0005509	calcium ion binding	7/377	169/10666	0.389256352094211	0.893200240639024	0.865421285786614	g11388/g12280/g12339/g12345/g3843/g5356/g5962	7	Gene3D: G3DSA:1.10.220.10, 2.1E-29 (14:86), G3DSA:1.10.220.10, 2.0E-25 (87:162), G3DSA:1.10.220.10, 3.0E-22 (163:243), G3DSA:1.10.220.10, 7.2E-22 (244:321);PANTHER: PTHR10502, 2.9E-134 (6:318); PTHR10502:SF140, 2.9E-134 (6:318);Pfam: PF00191, Annexin, 1.6E-25 (20:84), PF00191, Annexin, 6.2E-19 (94:156), PF00191, Annexin, 3.3E-22 (175:240), PF00191, Annexin, 1.4E-19 (250:315);PRINTS: PR00196, Anne…	IPR001464: Annexin (29:51, 69:85, 96:117, 179:205, 259:279, 303:316);IPR018252: Annexin repeat, conserved site (263:315);IPR018502: Annexin repeat (104:156, 175:240, 188:240, 20:84, 250:315, 263:315, 32:84, 94:156);IPR037104: Annexin superfamily (14:86, 163:243, 244:321, 87:162)	*
g12339	GO:0005509	calcium ion binding	7/377	169/10666	0.389256352094211	0.893200240639024	0.865421285786614	g11388/g12280/g12339/g12345/g3843/g5356/g5962	7	Gene3D: G3DSA:1.10.220.10, 2.1E-29 (14:86), G3DSA:1.10.220.10, 2.0E-25 (87:162), G3DSA:1.10.220.10, 3.0E-22 (163:243), G3DSA:1.10.220.10, 7.2E-22 (244:321);PANTHER: PTHR10502, 2.9E-134 (6:318); PTHR10502:SF140, 2.9E-134 (6:318);Pfam: PF00191, Annexin, 1.6E-25 (20:84), PF00191, Annexin, 6.2E-19 (94:156), PF00191, Annexin, 3.3E-22 (175:240), PF00191, Annexin, 1.4E-19 (250:315);PRINTS: PR00196, Anne…	IPR001464: Annexin (29:51, 69:85, 96:117, 179:205, 259:279, 303:316);IPR018252: Annexin repeat, conserved site (263:315);IPR018502: Annexin repeat (104:156, 175:240, 188:240, 20:84, 250:315, 263:315, 32:84, 94:156);IPR037104: Annexin superfamily (14:86, 163:243, 244:321, 87:162)	*
g12339	GO:0005509	calcium ion binding	7/377	169/10666	0.389256352094211	0.893200240639024	0.865421285786614	g11388/g12280/g12339/g12345/g3843/g5356/g5962	7	Gene3D: G3DSA:1.10.220.10, 2.1E-29 (14:86), G3DSA:1.10.220.10, 2.0E-25 (87:162), G3DSA:1.10.220.10, 3.0E-22 (163:243), G3DSA:1.10.220.10, 7.2E-22 (244:321);PANTHER: PTHR10502, 2.9E-134 (6:318); PTHR10502:SF140, 2.9E-134 (6:318);Pfam: PF00191, Annexin, 1.6E-25 (20:84), PF00191, Annexin, 6.2E-19 (94:156), PF00191, Annexin, 3.3E-22 (175:240), PF00191, Annexin, 1.4E-19 (250:315);PRINTS: PR00196, Anne…	IPR001464: Annexin (29:51, 69:85, 96:117, 179:205, 259:279, 303:316);IPR018252: Annexin repeat, conserved site (263:315);IPR018502: Annexin repeat (104:156, 175:240, 188:240, 20:84, 250:315, 263:315, 32:84, 94:156);IPR037104: Annexin superfamily (14:86, 163:243, 244:321, 87:162)	*
g12339	GO:0005509	calcium ion binding	7/377	169/10666	0.389256352094211	0.893200240639024	0.865421285786614	g11388/g12280/g12339/g12345/g3843/g5356/g5962	7	Gene3D: G3DSA:1.10.220.10, 2.2E-29 (14:86), G3DSA:1.10.220.10, 2.0E-25 (87:162), G3DSA:1.10.220.10, 8.7E-20 (163:247), G3DSA:1.10.220.10, 6.1E-22 (248:324);PANTHER: PTHR10502, 1.7E-131 (6:321); PTHR10502:SF140, 1.7E-131 (6:321);Pfam: PF00191, Annexin, 1.6E-25 (20:84), PF00191, Annexin, 6.3E-19 (94:156), PF00191, Annexin, 5.7E-19 (175:242), PF00191, Annexin, 1.4E-19 (253:318);PRINTS: PR00196, Anne…	IPR001464: Annexin (29:51, 69:85, 96:117, 179:205, 262:282, 306:319);IPR018252: Annexin repeat, conserved site (266:318);IPR018502: Annexin repeat (104:156, 175:242, 188:243, 20:84, 253:318, 266:318, 32:84, 94:156);IPR037104: Annexin superfamily (14:86, 163:247, 248:324, 87:162)	*
g12339	GO:0005509	calcium ion binding	7/377	169/10666	0.389256352094211	0.893200240639024	0.865421285786614	g11388/g12280/g12339/g12345/g3843/g5356/g5962	7	Gene3D: G3DSA:1.10.220.10, 2.2E-29 (14:86), G3DSA:1.10.220.10, 2.0E-25 (87:162), G3DSA:1.10.220.10, 8.7E-20 (163:247), G3DSA:1.10.220.10, 6.1E-22 (248:324);PANTHER: PTHR10502, 1.7E-131 (6:321); PTHR10502:SF140, 1.7E-131 (6:321);Pfam: PF00191, Annexin, 1.6E-25 (20:84), PF00191, Annexin, 6.3E-19 (94:156), PF00191, Annexin, 5.7E-19 (175:242), PF00191, Annexin, 1.4E-19 (253:318);PRINTS: PR00196, Anne…	IPR001464: Annexin (29:51, 69:85, 96:117, 179:205, 262:282, 306:319);IPR018252: Annexin repeat, conserved site (266:318);IPR018502: Annexin repeat (104:156, 175:242, 188:243, 20:84, 253:318, 266:318, 32:84, 94:156);IPR037104: Annexin superfamily (14:86, 163:247, 248:324, 87:162)	*
g12339	GO:0005509	calcium ion binding	7/377	169/10666	0.389256352094211	0.893200240639024	0.865421285786614	g11388/g12280/g12339/g12345/g3843/g5356/g5962	7	Gene3D: G3DSA:1.10.220.10, 1.5E-29 (86:172), G3DSA:1.10.220.10, 3.0E-25 (173:248), G3DSA:1.10.220.10, 4.6E-22 (249:330), G3DSA:1.10.220.10, 1.2E-21 (331:407);PANTHER: PTHR10502, 2.3E-134 (88:404); PTHR10502:SF140, 2.3E-134 (88:404);Pfam: PF00191, Annexin, 2.3E-25 (106:170), PF00191, Annexin, 9.1E-19 (180:242), PF00191, Annexin, 4.9E-22 (261:326), PF00191, Annexin, 2.0E-19 (336:401);PRINTS: PR0019…	IPR001464: Annexin (115:137, 155:171, 182:203, 265:291, 345:365, 389:402);IPR018252: Annexin repeat, conserved site (349:401);IPR018502: Annexin repeat (106:170, 118:170, 180:242, 190:242, 261:326, 274:326, 336:401, 349:401);IPR037104: Annexin superfamily (173:248, 249:330, 331:407, 86:172)	*
g12339	GO:0005509	calcium ion binding	7/377	169/10666	0.389256352094211	0.893200240639024	0.865421285786614	g11388/g12280/g12339/g12345/g3843/g5356/g5962	7	Gene3D: G3DSA:1.10.220.10, 1.5E-29 (86:172), G3DSA:1.10.220.10, 3.0E-25 (173:248), G3DSA:1.10.220.10, 4.6E-22 (249:330), G3DSA:1.10.220.10, 1.2E-21 (331:407);PANTHER: PTHR10502, 2.3E-134 (88:404); PTHR10502:SF140, 2.3E-134 (88:404);Pfam: PF00191, Annexin, 2.3E-25 (106:170), PF00191, Annexin, 9.1E-19 (180:242), PF00191, Annexin, 4.9E-22 (261:326), PF00191, Annexin, 2.0E-19 (336:401);PRINTS: PR0019…	IPR001464: Annexin (115:137, 155:171, 182:203, 265:291, 345:365, 389:402);IPR018252: Annexin repeat, conserved site (349:401);IPR018502: Annexin repeat (106:170, 118:170, 180:242, 190:242, 261:326, 274:326, 336:401, 349:401);IPR037104: Annexin superfamily (173:248, 249:330, 331:407, 86:172)	*
g12339	GO:0005509	calcium ion binding	7/377	169/10666	0.389256352094211	0.893200240639024	0.865421285786614	g11388/g12280/g12339/g12345/g3843/g5356/g5962	7	Gene3D: G3DSA:1.10.220.10, 2.1E-29 (14:86), G3DSA:1.10.220.10, 2.0E-25 (87:162), G3DSA:1.10.220.10, 3.0E-22 (163:243), G3DSA:1.10.220.10, 7.2E-22 (244:321);PANTHER: PTHR10502, 2.9E-134 (6:318); PTHR10502:SF140, 2.9E-134 (6:318);Pfam: PF00191, Annexin, 1.6E-25 (20:84), PF00191, Annexin, 6.2E-19 (94:156), PF00191, Annexin, 3.3E-22 (175:240), PF00191, Annexin, 1.4E-19 (250:315);PRINTS: PR00196, Anne…	IPR001464: Annexin (29:51, 69:85, 96:117, 179:205, 259:279, 303:316);IPR018252: Annexin repeat, conserved site (263:315);IPR018502: Annexin repeat (104:156, 175:240, 188:240, 20:84, 250:315, 263:315, 32:84, 94:156);IPR037104: Annexin superfamily (14:86, 163:243, 244:321, 87:162)	*
g12339	GO:0005509	calcium ion binding	7/377	169/10666	0.389256352094211	0.893200240639024	0.865421285786614	g11388/g12280/g12339/g12345/g3843/g5356/g5962	7	Gene3D: G3DSA:1.10.220.10, 2.1E-29 (14:86), G3DSA:1.10.220.10, 2.0E-25 (87:162), G3DSA:1.10.220.10, 3.0E-22 (163:243), G3DSA:1.10.220.10, 7.2E-22 (244:321);PANTHER: PTHR10502, 2.9E-134 (6:318); PTHR10502:SF140, 2.9E-134 (6:318);Pfam: PF00191, Annexin, 1.6E-25 (20:84), PF00191, Annexin, 6.2E-19 (94:156), PF00191, Annexin, 3.3E-22 (175:240), PF00191, Annexin, 1.4E-19 (250:315);PRINTS: PR00196, Anne…	IPR001464: Annexin (29:51, 69:85, 96:117, 179:205, 259:279, 303:316);IPR018252: Annexin repeat, conserved site (263:315);IPR018502: Annexin repeat (104:156, 175:240, 188:240, 20:84, 250:315, 263:315, 32:84, 94:156);IPR037104: Annexin superfamily (14:86, 163:243, 244:321, 87:162)	*
g12339	GO:0005509	calcium ion binding	7/377	169/10666	0.389256352094211	0.893200240639024	0.865421285786614	g11388/g12280/g12339/g12345/g3843/g5356/g5962	7	Gene3D: G3DSA:1.10.220.10, 2.1E-29 (14:86), G3DSA:1.10.220.10, 2.0E-25 (87:162), G3DSA:1.10.220.10, 3.0E-22 (163:243), G3DSA:1.10.220.10, 7.2E-22 (244:321);PANTHER: PTHR10502, 2.9E-134 (6:318); PTHR10502:SF140, 2.9E-134 (6:318);Pfam: PF00191, Annexin, 1.6E-25 (20:84), PF00191, Annexin, 6.2E-19 (94:156), PF00191, Annexin, 3.3E-22 (175:240), PF00191, Annexin, 1.4E-19 (250:315);PRINTS: PR00196, Anne…	IPR001464: Annexin (29:51, 69:85, 96:117, 179:205, 259:279, 303:316);IPR018252: Annexin repeat, conserved site (263:315);IPR018502: Annexin repeat (104:156, 175:240, 188:240, 20:84, 250:315, 263:315, 32:84, 94:156);IPR037104: Annexin superfamily (14:86, 163:243, 244:321, 87:162)	*
g12339	GO:0005509	calcium ion binding	7/377	169/10666	0.389256352094211	0.893200240639024	0.865421285786614	g11388/g12280/g12339/g12345/g3843/g5356/g5962	7	Gene3D: G3DSA:1.10.220.10, 2.1E-29 (14:86), G3DSA:1.10.220.10, 2.0E-25 (87:162), G3DSA:1.10.220.10, 3.0E-22 (163:243), G3DSA:1.10.220.10, 7.2E-22 (244:321);PANTHER: PTHR10502, 2.9E-134 (6:318); PTHR10502:SF140, 2.9E-134 (6:318);Pfam: PF00191, Annexin, 1.6E-25 (20:84), PF00191, Annexin, 6.2E-19 (94:156), PF00191, Annexin, 3.3E-22 (175:240), PF00191, Annexin, 1.4E-19 (250:315);PRINTS: PR00196, Anne…	IPR001464: Annexin (29:51, 69:85, 96:117, 179:205, 259:279, 303:316);IPR018252: Annexin repeat, conserved site (263:315);IPR018502: Annexin repeat (104:156, 175:240, 188:240, 20:84, 250:315, 263:315, 32:84, 94:156);IPR037104: Annexin superfamily (14:86, 163:243, 244:321, 87:162)	*
g12339	GO:0005509	calcium ion binding	7/377	169/10666	0.389256352094211	0.893200240639024	0.865421285786614	g11388/g12280/g12339/g12345/g3843/g5356/g5962	7	Gene3D: G3DSA:1.10.220.10, 2.2E-29 (14:86), G3DSA:1.10.220.10, 2.0E-25 (87:162), G3DSA:1.10.220.10, 8.7E-20 (163:247), G3DSA:1.10.220.10, 6.1E-22 (248:324);PANTHER: PTHR10502, 1.7E-131 (6:321); PTHR10502:SF140, 1.7E-131 (6:321);Pfam: PF00191, Annexin, 1.6E-25 (20:84), PF00191, Annexin, 6.3E-19 (94:156), PF00191, Annexin, 5.7E-19 (175:242), PF00191, Annexin, 1.4E-19 (253:318);PRINTS: PR00196, Anne…	IPR001464: Annexin (29:51, 69:85, 96:117, 179:205, 262:282, 306:319);IPR018252: Annexin repeat, conserved site (266:318);IPR018502: Annexin repeat (104:156, 175:242, 188:243, 20:84, 253:318, 266:318, 32:84, 94:156);IPR037104: Annexin superfamily (14:86, 163:247, 248:324, 87:162)	*
g12339	GO:0005509	calcium ion binding	7/377	169/10666	0.389256352094211	0.893200240639024	0.865421285786614	g11388/g12280/g12339/g12345/g3843/g5356/g5962	7	Gene3D: G3DSA:1.10.220.10, 2.2E-29 (14:86), G3DSA:1.10.220.10, 2.0E-25 (87:162), G3DSA:1.10.220.10, 8.7E-20 (163:247), G3DSA:1.10.220.10, 6.1E-22 (248:324);PANTHER: PTHR10502, 1.7E-131 (6:321); PTHR10502:SF140, 1.7E-131 (6:321);Pfam: PF00191, Annexin, 1.6E-25 (20:84), PF00191, Annexin, 6.3E-19 (94:156), PF00191, Annexin, 5.7E-19 (175:242), PF00191, Annexin, 1.4E-19 (253:318);PRINTS: PR00196, Anne…	IPR001464: Annexin (29:51, 69:85, 96:117, 179:205, 262:282, 306:319);IPR018252: Annexin repeat, conserved site (266:318);IPR018502: Annexin repeat (104:156, 175:242, 188:243, 20:84, 253:318, 266:318, 32:84, 94:156);IPR037104: Annexin superfamily (14:86, 163:247, 248:324, 87:162)	*
g12339	GO:0005509	calcium ion binding	7/377	169/10666	0.389256352094211	0.893200240639024	0.865421285786614	g11388/g12280/g12339/g12345/g3843/g5356/g5962	7	Gene3D: G3DSA:1.10.220.10, 1.5E-29 (86:172), G3DSA:1.10.220.10, 3.0E-25 (173:248), G3DSA:1.10.220.10, 4.6E-22 (249:330), G3DSA:1.10.220.10, 1.2E-21 (331:407);PANTHER: PTHR10502, 2.3E-134 (88:404); PTHR10502:SF140, 2.3E-134 (88:404);Pfam: PF00191, Annexin, 2.3E-25 (106:170), PF00191, Annexin, 9.1E-19 (180:242), PF00191, Annexin, 4.9E-22 (261:326), PF00191, Annexin, 2.0E-19 (336:401);PRINTS: PR0019…	IPR001464: Annexin (115:137, 155:171, 182:203, 265:291, 345:365, 389:402);IPR018252: Annexin repeat, conserved site (349:401);IPR018502: Annexin repeat (106:170, 118:170, 180:242, 190:242, 261:326, 274:326, 336:401, 349:401);IPR037104: Annexin superfamily (173:248, 249:330, 331:407, 86:172)	*
g12339	GO:0005509	calcium ion binding	7/377	169/10666	0.389256352094211	0.893200240639024	0.865421285786614	g11388/g12280/g12339/g12345/g3843/g5356/g5962	7	Gene3D: G3DSA:1.10.220.10, 1.5E-29 (86:172), G3DSA:1.10.220.10, 3.0E-25 (173:248), G3DSA:1.10.220.10, 4.6E-22 (249:330), G3DSA:1.10.220.10, 1.2E-21 (331:407);PANTHER: PTHR10502, 2.3E-134 (88:404); PTHR10502:SF140, 2.3E-134 (88:404);Pfam: PF00191, Annexin, 2.3E-25 (106:170), PF00191, Annexin, 9.1E-19 (180:242), PF00191, Annexin, 4.9E-22 (261:326), PF00191, Annexin, 2.0E-19 (336:401);PRINTS: PR0019…	IPR001464: Annexin (115:137, 155:171, 182:203, 265:291, 345:365, 389:402);IPR018252: Annexin repeat, conserved site (349:401);IPR018502: Annexin repeat (106:170, 118:170, 180:242, 190:242, 261:326, 274:326, 336:401, 349:401);IPR037104: Annexin superfamily (173:248, 249:330, 331:407, 86:172)	*
g12339	GO:0005509	calcium ion binding	7/377	169/10666	0.389256352094211	0.893200240639024	0.865421285786614	g11388/g12280/g12339/g12345/g3843/g5356/g5962	7	Gene3D: G3DSA:1.10.220.10, 2.1E-29 (14:86), G3DSA:1.10.220.10, 2.0E-25 (87:162), G3DSA:1.10.220.10, 3.0E-22 (163:243), G3DSA:1.10.220.10, 7.2E-22 (244:321);PANTHER: PTHR10502, 2.9E-134 (6:318); PTHR10502:SF140, 2.9E-134 (6:318);Pfam: PF00191, Annexin, 1.6E-25 (20:84), PF00191, Annexin, 6.2E-19 (94:156), PF00191, Annexin, 3.3E-22 (175:240), PF00191, Annexin, 1.4E-19 (250:315);PRINTS: PR00196, Anne…	IPR001464: Annexin (29:51, 69:85, 96:117, 179:205, 259:279, 303:316);IPR018252: Annexin repeat, conserved site (263:315);IPR018502: Annexin repeat (104:156, 175:240, 188:240, 20:84, 250:315, 263:315, 32:84, 94:156);IPR037104: Annexin superfamily (14:86, 163:243, 244:321, 87:162)	*
g12339	GO:0005509	calcium ion binding	7/377	169/10666	0.389256352094211	0.893200240639024	0.865421285786614	g11388/g12280/g12339/g12345/g3843/g5356/g5962	7	Gene3D: G3DSA:1.10.220.10, 2.1E-29 (14:86), G3DSA:1.10.220.10, 2.0E-25 (87:162), G3DSA:1.10.220.10, 3.0E-22 (163:243), G3DSA:1.10.220.10, 7.2E-22 (244:321);PANTHER: PTHR10502, 2.9E-134 (6:318); PTHR10502:SF140, 2.9E-134 (6:318);Pfam: PF00191, Annexin, 1.6E-25 (20:84), PF00191, Annexin, 6.2E-19 (94:156), PF00191, Annexin, 3.3E-22 (175:240), PF00191, Annexin, 1.4E-19 (250:315);PRINTS: PR00196, Anne…	IPR001464: Annexin (29:51, 69:85, 96:117, 179:205, 259:279, 303:316);IPR018252: Annexin repeat, conserved site (263:315);IPR018502: Annexin repeat (104:156, 175:240, 188:240, 20:84, 250:315, 263:315, 32:84, 94:156);IPR037104: Annexin superfamily (14:86, 163:243, 244:321, 87:162)	*
g12339	GO:0005509	calcium ion binding	7/377	169/10666	0.389256352094211	0.893200240639024	0.865421285786614	g11388/g12280/g12339/g12345/g3843/g5356/g5962	7	Gene3D: G3DSA:1.10.220.10, 2.1E-29 (14:86), G3DSA:1.10.220.10, 2.0E-25 (87:162), G3DSA:1.10.220.10, 3.0E-22 (163:243), G3DSA:1.10.220.10, 7.2E-22 (244:321);PANTHER: PTHR10502, 2.9E-134 (6:318); PTHR10502:SF140, 2.9E-134 (6:318);Pfam: PF00191, Annexin, 1.6E-25 (20:84), PF00191, Annexin, 6.2E-19 (94:156), PF00191, Annexin, 3.3E-22 (175:240), PF00191, Annexin, 1.4E-19 (250:315);PRINTS: PR00196, Anne…	IPR001464: Annexin (29:51, 69:85, 96:117, 179:205, 259:279, 303:316);IPR018252: Annexin repeat, conserved site (263:315);IPR018502: Annexin repeat (104:156, 175:240, 188:240, 20:84, 250:315, 263:315, 32:84, 94:156);IPR037104: Annexin superfamily (14:86, 163:243, 244:321, 87:162)	*
g12339	GO:0005509	calcium ion binding	7/377	169/10666	0.389256352094211	0.893200240639024	0.865421285786614	g11388/g12280/g12339/g12345/g3843/g5356/g5962	7	Gene3D: G3DSA:1.10.220.10, 2.1E-29 (14:86), G3DSA:1.10.220.10, 2.0E-25 (87:162), G3DSA:1.10.220.10, 3.0E-22 (163:243), G3DSA:1.10.220.10, 7.2E-22 (244:321);PANTHER: PTHR10502, 2.9E-134 (6:318); PTHR10502:SF140, 2.9E-134 (6:318);Pfam: PF00191, Annexin, 1.6E-25 (20:84), PF00191, Annexin, 6.2E-19 (94:156), PF00191, Annexin, 3.3E-22 (175:240), PF00191, Annexin, 1.4E-19 (250:315);PRINTS: PR00196, Anne…	IPR001464: Annexin (29:51, 69:85, 96:117, 179:205, 259:279, 303:316);IPR018252: Annexin repeat, conserved site (263:315);IPR018502: Annexin repeat (104:156, 175:240, 188:240, 20:84, 250:315, 263:315, 32:84, 94:156);IPR037104: Annexin superfamily (14:86, 163:243, 244:321, 87:162)	*
g12339	GO:0005509	calcium ion binding	7/377	169/10666	0.389256352094211	0.893200240639024	0.865421285786614	g11388/g12280/g12339/g12345/g3843/g5356/g5962	7	Gene3D: G3DSA:1.10.220.10, 2.2E-29 (14:86), G3DSA:1.10.220.10, 2.0E-25 (87:162), G3DSA:1.10.220.10, 8.7E-20 (163:247), G3DSA:1.10.220.10, 6.1E-22 (248:324);PANTHER: PTHR10502, 1.7E-131 (6:321); PTHR10502:SF140, 1.7E-131 (6:321);Pfam: PF00191, Annexin, 1.6E-25 (20:84), PF00191, Annexin, 6.3E-19 (94:156), PF00191, Annexin, 5.7E-19 (175:242), PF00191, Annexin, 1.4E-19 (253:318);PRINTS: PR00196, Anne…	IPR001464: Annexin (29:51, 69:85, 96:117, 179:205, 262:282, 306:319);IPR018252: Annexin repeat, conserved site (266:318);IPR018502: Annexin repeat (104:156, 175:242, 188:243, 20:84, 253:318, 266:318, 32:84, 94:156);IPR037104: Annexin superfamily (14:86, 163:247, 248:324, 87:162)	*
g12339	GO:0005509	calcium ion binding	7/377	169/10666	0.389256352094211	0.893200240639024	0.865421285786614	g11388/g12280/g12339/g12345/g3843/g5356/g5962	7	Gene3D: G3DSA:1.10.220.10, 2.2E-29 (14:86), G3DSA:1.10.220.10, 2.0E-25 (87:162), G3DSA:1.10.220.10, 8.7E-20 (163:247), G3DSA:1.10.220.10, 6.1E-22 (248:324);PANTHER: PTHR10502, 1.7E-131 (6:321); PTHR10502:SF140, 1.7E-131 (6:321);Pfam: PF00191, Annexin, 1.6E-25 (20:84), PF00191, Annexin, 6.3E-19 (94:156), PF00191, Annexin, 5.7E-19 (175:242), PF00191, Annexin, 1.4E-19 (253:318);PRINTS: PR00196, Anne…	IPR001464: Annexin (29:51, 69:85, 96:117, 179:205, 262:282, 306:319);IPR018252: Annexin repeat, conserved site (266:318);IPR018502: Annexin repeat (104:156, 175:242, 188:243, 20:84, 253:318, 266:318, 32:84, 94:156);IPR037104: Annexin superfamily (14:86, 163:247, 248:324, 87:162)	*
g12339	GO:0005509	calcium ion binding	7/377	169/10666	0.389256352094211	0.893200240639024	0.865421285786614	g11388/g12280/g12339/g12345/g3843/g5356/g5962	7	Gene3D: G3DSA:1.10.220.10, 1.5E-29 (86:172), G3DSA:1.10.220.10, 3.0E-25 (173:248), G3DSA:1.10.220.10, 4.6E-22 (249:330), G3DSA:1.10.220.10, 1.2E-21 (331:407);PANTHER: PTHR10502, 2.3E-134 (88:404); PTHR10502:SF140, 2.3E-134 (88:404);Pfam: PF00191, Annexin, 2.3E-25 (106:170), PF00191, Annexin, 9.1E-19 (180:242), PF00191, Annexin, 4.9E-22 (261:326), PF00191, Annexin, 2.0E-19 (336:401);PRINTS: PR0019…	IPR001464: Annexin (115:137, 155:171, 182:203, 265:291, 345:365, 389:402);IPR018252: Annexin repeat, conserved site (349:401);IPR018502: Annexin repeat (106:170, 118:170, 180:242, 190:242, 261:326, 274:326, 336:401, 349:401);IPR037104: Annexin superfamily (173:248, 249:330, 331:407, 86:172)	*
g12339	GO:0005509	calcium ion binding	7/377	169/10666	0.389256352094211	0.893200240639024	0.865421285786614	g11388/g12280/g12339/g12345/g3843/g5356/g5962	7	Gene3D: G3DSA:1.10.220.10, 1.5E-29 (86:172), G3DSA:1.10.220.10, 3.0E-25 (173:248), G3DSA:1.10.220.10, 4.6E-22 (249:330), G3DSA:1.10.220.10, 1.2E-21 (331:407);PANTHER: PTHR10502, 2.3E-134 (88:404); PTHR10502:SF140, 2.3E-134 (88:404);Pfam: PF00191, Annexin, 2.3E-25 (106:170), PF00191, Annexin, 9.1E-19 (180:242), PF00191, Annexin, 4.9E-22 (261:326), PF00191, Annexin, 2.0E-19 (336:401);PRINTS: PR0019…	IPR001464: Annexin (115:137, 155:171, 182:203, 265:291, 345:365, 389:402);IPR018252: Annexin repeat, conserved site (349:401);IPR018502: Annexin repeat (106:170, 118:170, 180:242, 190:242, 261:326, 274:326, 336:401, 349:401);IPR037104: Annexin superfamily (173:248, 249:330, 331:407, 86:172)	*
g12339	GO:0005509	calcium ion binding	7/377	169/10666	0.389256352094211	0.893200240639024	0.865421285786614	g11388/g12280/g12339/g12345/g3843/g5356/g5962	7	Gene3D: G3DSA:1.10.220.10, 2.1E-29 (14:86), G3DSA:1.10.220.10, 2.0E-25 (87:162), G3DSA:1.10.220.10, 3.0E-22 (163:243), G3DSA:1.10.220.10, 7.2E-22 (244:321);PANTHER: PTHR10502, 2.9E-134 (6:318); PTHR10502:SF140, 2.9E-134 (6:318);Pfam: PF00191, Annexin, 1.6E-25 (20:84), PF00191, Annexin, 6.2E-19 (94:156), PF00191, Annexin, 3.3E-22 (175:240), PF00191, Annexin, 1.4E-19 (250:315);PRINTS: PR00196, Anne…	IPR001464: Annexin (29:51, 69:85, 96:117, 179:205, 259:279, 303:316);IPR018252: Annexin repeat, conserved site (263:315);IPR018502: Annexin repeat (104:156, 175:240, 188:240, 20:84, 250:315, 263:315, 32:84, 94:156);IPR037104: Annexin superfamily (14:86, 163:243, 244:321, 87:162)	*
g12339	GO:0005509	calcium ion binding	7/377	169/10666	0.389256352094211	0.893200240639024	0.865421285786614	g11388/g12280/g12339/g12345/g3843/g5356/g5962	7	Gene3D: G3DSA:1.10.220.10, 2.1E-29 (14:86), G3DSA:1.10.220.10, 2.0E-25 (87:162), G3DSA:1.10.220.10, 3.0E-22 (163:243), G3DSA:1.10.220.10, 7.2E-22 (244:321);PANTHER: PTHR10502, 2.9E-134 (6:318); PTHR10502:SF140, 2.9E-134 (6:318);Pfam: PF00191, Annexin, 1.6E-25 (20:84), PF00191, Annexin, 6.2E-19 (94:156), PF00191, Annexin, 3.3E-22 (175:240), PF00191, Annexin, 1.4E-19 (250:315);PRINTS: PR00196, Anne…	IPR001464: Annexin (29:51, 69:85, 96:117, 179:205, 259:279, 303:316);IPR018252: Annexin repeat, conserved site (263:315);IPR018502: Annexin repeat (104:156, 175:240, 188:240, 20:84, 250:315, 263:315, 32:84, 94:156);IPR037104: Annexin superfamily (14:86, 163:243, 244:321, 87:162)	*
g12339	GO:0005509	calcium ion binding	7/377	169/10666	0.389256352094211	0.893200240639024	0.865421285786614	g11388/g12280/g12339/g12345/g3843/g5356/g5962	7	Gene3D: G3DSA:1.10.220.10, 2.1E-29 (14:86), G3DSA:1.10.220.10, 2.0E-25 (87:162), G3DSA:1.10.220.10, 3.0E-22 (163:243), G3DSA:1.10.220.10, 7.2E-22 (244:321);PANTHER: PTHR10502, 2.9E-134 (6:318); PTHR10502:SF140, 2.9E-134 (6:318);Pfam: PF00191, Annexin, 1.6E-25 (20:84), PF00191, Annexin, 6.2E-19 (94:156), PF00191, Annexin, 3.3E-22 (175:240), PF00191, Annexin, 1.4E-19 (250:315);PRINTS: PR00196, Anne…	IPR001464: Annexin (29:51, 69:85, 96:117, 179:205, 259:279, 303:316);IPR018252: Annexin repeat, conserved site (263:315);IPR018502: Annexin repeat (104:156, 175:240, 188:240, 20:84, 250:315, 263:315, 32:84, 94:156);IPR037104: Annexin superfamily (14:86, 163:243, 244:321, 87:162)	*
g12339	GO:0005509	calcium ion binding	7/377	169/10666	0.389256352094211	0.893200240639024	0.865421285786614	g11388/g12280/g12339/g12345/g3843/g5356/g5962	7	Gene3D: G3DSA:1.10.220.10, 2.1E-29 (14:86), G3DSA:1.10.220.10, 2.0E-25 (87:162), G3DSA:1.10.220.10, 3.0E-22 (163:243), G3DSA:1.10.220.10, 7.2E-22 (244:321);PANTHER: PTHR10502, 2.9E-134 (6:318); PTHR10502:SF140, 2.9E-134 (6:318);Pfam: PF00191, Annexin, 1.6E-25 (20:84), PF00191, Annexin, 6.2E-19 (94:156), PF00191, Annexin, 3.3E-22 (175:240), PF00191, Annexin, 1.4E-19 (250:315);PRINTS: PR00196, Anne…	IPR001464: Annexin (29:51, 69:85, 96:117, 179:205, 259:279, 303:316);IPR018252: Annexin repeat, conserved site (263:315);IPR018502: Annexin repeat (104:156, 175:240, 188:240, 20:84, 250:315, 263:315, 32:84, 94:156);IPR037104: Annexin superfamily (14:86, 163:243, 244:321, 87:162)	*
g12339	GO:0005509	calcium ion binding	7/377	169/10666	0.389256352094211	0.893200240639024	0.865421285786614	g11388/g12280/g12339/g12345/g3843/g5356/g5962	7	Gene3D: G3DSA:1.10.220.10, 2.2E-29 (14:86), G3DSA:1.10.220.10, 2.0E-25 (87:162), G3DSA:1.10.220.10, 8.7E-20 (163:247), G3DSA:1.10.220.10, 6.1E-22 (248:324);PANTHER: PTHR10502, 1.7E-131 (6:321); PTHR10502:SF140, 1.7E-131 (6:321);Pfam: PF00191, Annexin, 1.6E-25 (20:84), PF00191, Annexin, 6.3E-19 (94:156), PF00191, Annexin, 5.7E-19 (175:242), PF00191, Annexin, 1.4E-19 (253:318);PRINTS: PR00196, Anne…	IPR001464: Annexin (29:51, 69:85, 96:117, 179:205, 262:282, 306:319);IPR018252: Annexin repeat, conserved site (266:318);IPR018502: Annexin repeat (104:156, 175:242, 188:243, 20:84, 253:318, 266:318, 32:84, 94:156);IPR037104: Annexin superfamily (14:86, 163:247, 248:324, 87:162)	*
g12339	GO:0005509	calcium ion binding	7/377	169/10666	0.389256352094211	0.893200240639024	0.865421285786614	g11388/g12280/g12339/g12345/g3843/g5356/g5962	7	Gene3D: G3DSA:1.10.220.10, 2.2E-29 (14:86), G3DSA:1.10.220.10, 2.0E-25 (87:162), G3DSA:1.10.220.10, 8.7E-20 (163:247), G3DSA:1.10.220.10, 6.1E-22 (248:324);PANTHER: PTHR10502, 1.7E-131 (6:321); PTHR10502:SF140, 1.7E-131 (6:321);Pfam: PF00191, Annexin, 1.6E-25 (20:84), PF00191, Annexin, 6.3E-19 (94:156), PF00191, Annexin, 5.7E-19 (175:242), PF00191, Annexin, 1.4E-19 (253:318);PRINTS: PR00196, Anne…	IPR001464: Annexin (29:51, 69:85, 96:117, 179:205, 262:282, 306:319);IPR018252: Annexin repeat, conserved site (266:318);IPR018502: Annexin repeat (104:156, 175:242, 188:243, 20:84, 253:318, 266:318, 32:84, 94:156);IPR037104: Annexin superfamily (14:86, 163:247, 248:324, 87:162)	*
g12339	GO:0005509	calcium ion binding	7/377	169/10666	0.389256352094211	0.893200240639024	0.865421285786614	g11388/g12280/g12339/g12345/g3843/g5356/g5962	7	Gene3D: G3DSA:1.10.220.10, 1.5E-29 (86:172), G3DSA:1.10.220.10, 3.0E-25 (173:248), G3DSA:1.10.220.10, 4.6E-22 (249:330), G3DSA:1.10.220.10, 1.2E-21 (331:407);PANTHER: PTHR10502, 2.3E-134 (88:404); PTHR10502:SF140, 2.3E-134 (88:404);Pfam: PF00191, Annexin, 2.3E-25 (106:170), PF00191, Annexin, 9.1E-19 (180:242), PF00191, Annexin, 4.9E-22 (261:326), PF00191, Annexin, 2.0E-19 (336:401);PRINTS: PR0019…	IPR001464: Annexin (115:137, 155:171, 182:203, 265:291, 345:365, 389:402);IPR018252: Annexin repeat, conserved site (349:401);IPR018502: Annexin repeat (106:170, 118:170, 180:242, 190:242, 261:326, 274:326, 336:401, 349:401);IPR037104: Annexin superfamily (173:248, 249:330, 331:407, 86:172)	*
g12339	GO:0005509	calcium ion binding	7/377	169/10666	0.389256352094211	0.893200240639024	0.865421285786614	g11388/g12280/g12339/g12345/g3843/g5356/g5962	7	Gene3D: G3DSA:1.10.220.10, 1.5E-29 (86:172), G3DSA:1.10.220.10, 3.0E-25 (173:248), G3DSA:1.10.220.10, 4.6E-22 (249:330), G3DSA:1.10.220.10, 1.2E-21 (331:407);PANTHER: PTHR10502, 2.3E-134 (88:404); PTHR10502:SF140, 2.3E-134 (88:404);Pfam: PF00191, Annexin, 2.3E-25 (106:170), PF00191, Annexin, 9.1E-19 (180:242), PF00191, Annexin, 4.9E-22 (261:326), PF00191, Annexin, 2.0E-19 (336:401);PRINTS: PR0019…	IPR001464: Annexin (115:137, 155:171, 182:203, 265:291, 345:365, 389:402);IPR018252: Annexin repeat, conserved site (349:401);IPR018502: Annexin repeat (106:170, 118:170, 180:242, 190:242, 261:326, 274:326, 336:401, 349:401);IPR037104: Annexin superfamily (173:248, 249:330, 331:407, 86:172)	*
g12339	GO:0005509	calcium ion binding	7/377	169/10666	0.389256352094211	0.893200240639024	0.865421285786614	g11388/g12280/g12339/g12345/g3843/g5356/g5962	7	Gene3D: G3DSA:1.10.220.10, 2.1E-29 (14:86), G3DSA:1.10.220.10, 2.0E-25 (87:162), G3DSA:1.10.220.10, 3.0E-22 (163:243), G3DSA:1.10.220.10, 7.2E-22 (244:321);PANTHER: PTHR10502, 2.9E-134 (6:318); PTHR10502:SF140, 2.9E-134 (6:318);Pfam: PF00191, Annexin, 1.6E-25 (20:84), PF00191, Annexin, 6.2E-19 (94:156), PF00191, Annexin, 3.3E-22 (175:240), PF00191, Annexin, 1.4E-19 (250:315);PRINTS: PR00196, Anne…	IPR001464: Annexin (29:51, 69:85, 96:117, 179:205, 259:279, 303:316);IPR018252: Annexin repeat, conserved site (263:315);IPR018502: Annexin repeat (104:156, 175:240, 188:240, 20:84, 250:315, 263:315, 32:84, 94:156);IPR037104: Annexin superfamily (14:86, 163:243, 244:321, 87:162)	*
g12339	GO:0005509	calcium ion binding	7/377	169/10666	0.389256352094211	0.893200240639024	0.865421285786614	g11388/g12280/g12339/g12345/g3843/g5356/g5962	7	Gene3D: G3DSA:1.10.220.10, 2.1E-29 (14:86), G3DSA:1.10.220.10, 2.0E-25 (87:162), G3DSA:1.10.220.10, 3.0E-22 (163:243), G3DSA:1.10.220.10, 7.2E-22 (244:321);PANTHER: PTHR10502, 2.9E-134 (6:318); PTHR10502:SF140, 2.9E-134 (6:318);Pfam: PF00191, Annexin, 1.6E-25 (20:84), PF00191, Annexin, 6.2E-19 (94:156), PF00191, Annexin, 3.3E-22 (175:240), PF00191, Annexin, 1.4E-19 (250:315);PRINTS: PR00196, Anne…	IPR001464: Annexin (29:51, 69:85, 96:117, 179:205, 259:279, 303:316);IPR018252: Annexin repeat, conserved site (263:315);IPR018502: Annexin repeat (104:156, 175:240, 188:240, 20:84, 250:315, 263:315, 32:84, 94:156);IPR037104: Annexin superfamily (14:86, 163:243, 244:321, 87:162)	*
g12339	GO:0005509	calcium ion binding	7/377	169/10666	0.389256352094211	0.893200240639024	0.865421285786614	g11388/g12280/g12339/g12345/g3843/g5356/g5962	7	Gene3D: G3DSA:1.10.220.10, 2.1E-29 (14:86), G3DSA:1.10.220.10, 2.0E-25 (87:162), G3DSA:1.10.220.10, 3.0E-22 (163:243), G3DSA:1.10.220.10, 7.2E-22 (244:321);PANTHER: PTHR10502, 2.9E-134 (6:318); PTHR10502:SF140, 2.9E-134 (6:318);Pfam: PF00191, Annexin, 1.6E-25 (20:84), PF00191, Annexin, 6.2E-19 (94:156), PF00191, Annexin, 3.3E-22 (175:240), PF00191, Annexin, 1.4E-19 (250:315);PRINTS: PR00196, Anne…	IPR001464: Annexin (29:51, 69:85, 96:117, 179:205, 259:279, 303:316);IPR018252: Annexin repeat, conserved site (263:315);IPR018502: Annexin repeat (104:156, 175:240, 188:240, 20:84, 250:315, 263:315, 32:84, 94:156);IPR037104: Annexin superfamily (14:86, 163:243, 244:321, 87:162)	*
g12339	GO:0005509	calcium ion binding	7/377	169/10666	0.389256352094211	0.893200240639024	0.865421285786614	g11388/g12280/g12339/g12345/g3843/g5356/g5962	7	Gene3D: G3DSA:1.10.220.10, 2.1E-29 (14:86), G3DSA:1.10.220.10, 2.0E-25 (87:162), G3DSA:1.10.220.10, 3.0E-22 (163:243), G3DSA:1.10.220.10, 7.2E-22 (244:321);PANTHER: PTHR10502, 2.9E-134 (6:318); PTHR10502:SF140, 2.9E-134 (6:318);Pfam: PF00191, Annexin, 1.6E-25 (20:84), PF00191, Annexin, 6.2E-19 (94:156), PF00191, Annexin, 3.3E-22 (175:240), PF00191, Annexin, 1.4E-19 (250:315);PRINTS: PR00196, Anne…	IPR001464: Annexin (29:51, 69:85, 96:117, 179:205, 259:279, 303:316);IPR018252: Annexin repeat, conserved site (263:315);IPR018502: Annexin repeat (104:156, 175:240, 188:240, 20:84, 250:315, 263:315, 32:84, 94:156);IPR037104: Annexin superfamily (14:86, 163:243, 244:321, 87:162)	*
g12339	GO:0005509	calcium ion binding	7/377	169/10666	0.389256352094211	0.893200240639024	0.865421285786614	g11388/g12280/g12339/g12345/g3843/g5356/g5962	7	Gene3D: G3DSA:1.10.220.10, 2.2E-29 (14:86), G3DSA:1.10.220.10, 2.0E-25 (87:162), G3DSA:1.10.220.10, 8.7E-20 (163:247), G3DSA:1.10.220.10, 6.1E-22 (248:324);PANTHER: PTHR10502, 1.7E-131 (6:321); PTHR10502:SF140, 1.7E-131 (6:321);Pfam: PF00191, Annexin, 1.6E-25 (20:84), PF00191, Annexin, 6.3E-19 (94:156), PF00191, Annexin, 5.7E-19 (175:242), PF00191, Annexin, 1.4E-19 (253:318);PRINTS: PR00196, Anne…	IPR001464: Annexin (29:51, 69:85, 96:117, 179:205, 262:282, 306:319);IPR018252: Annexin repeat, conserved site (266:318);IPR018502: Annexin repeat (104:156, 175:242, 188:243, 20:84, 253:318, 266:318, 32:84, 94:156);IPR037104: Annexin superfamily (14:86, 163:247, 248:324, 87:162)	*
g12339	GO:0005509	calcium ion binding	7/377	169/10666	0.389256352094211	0.893200240639024	0.865421285786614	g11388/g12280/g12339/g12345/g3843/g5356/g5962	7	Gene3D: G3DSA:1.10.220.10, 2.2E-29 (14:86), G3DSA:1.10.220.10, 2.0E-25 (87:162), G3DSA:1.10.220.10, 8.7E-20 (163:247), G3DSA:1.10.220.10, 6.1E-22 (248:324);PANTHER: PTHR10502, 1.7E-131 (6:321); PTHR10502:SF140, 1.7E-131 (6:321);Pfam: PF00191, Annexin, 1.6E-25 (20:84), PF00191, Annexin, 6.3E-19 (94:156), PF00191, Annexin, 5.7E-19 (175:242), PF00191, Annexin, 1.4E-19 (253:318);PRINTS: PR00196, Anne…	IPR001464: Annexin (29:51, 69:85, 96:117, 179:205, 262:282, 306:319);IPR018252: Annexin repeat, conserved site (266:318);IPR018502: Annexin repeat (104:156, 175:242, 188:243, 20:84, 253:318, 266:318, 32:84, 94:156);IPR037104: Annexin superfamily (14:86, 163:247, 248:324, 87:162)	*
g12339	GO:0005509	calcium ion binding	7/377	169/10666	0.389256352094211	0.893200240639024	0.865421285786614	g11388/g12280/g12339/g12345/g3843/g5356/g5962	7	Gene3D: G3DSA:1.10.220.10, 1.5E-29 (86:172), G3DSA:1.10.220.10, 3.0E-25 (173:248), G3DSA:1.10.220.10, 4.6E-22 (249:330), G3DSA:1.10.220.10, 1.2E-21 (331:407);PANTHER: PTHR10502, 2.3E-134 (88:404); PTHR10502:SF140, 2.3E-134 (88:404);Pfam: PF00191, Annexin, 2.3E-25 (106:170), PF00191, Annexin, 9.1E-19 (180:242), PF00191, Annexin, 4.9E-22 (261:326), PF00191, Annexin, 2.0E-19 (336:401);PRINTS: PR0019…	IPR001464: Annexin (115:137, 155:171, 182:203, 265:291, 345:365, 389:402);IPR018252: Annexin repeat, conserved site (349:401);IPR018502: Annexin repeat (106:170, 118:170, 180:242, 190:242, 261:326, 274:326, 336:401, 349:401);IPR037104: Annexin superfamily (173:248, 249:330, 331:407, 86:172)	*
g12339	GO:0005509	calcium ion binding	7/377	169/10666	0.389256352094211	0.893200240639024	0.865421285786614	g11388/g12280/g12339/g12345/g3843/g5356/g5962	7	Gene3D: G3DSA:1.10.220.10, 1.5E-29 (86:172), G3DSA:1.10.220.10, 3.0E-25 (173:248), G3DSA:1.10.220.10, 4.6E-22 (249:330), G3DSA:1.10.220.10, 1.2E-21 (331:407);PANTHER: PTHR10502, 2.3E-134 (88:404); PTHR10502:SF140, 2.3E-134 (88:404);Pfam: PF00191, Annexin, 2.3E-25 (106:170), PF00191, Annexin, 9.1E-19 (180:242), PF00191, Annexin, 4.9E-22 (261:326), PF00191, Annexin, 2.0E-19 (336:401);PRINTS: PR0019…	IPR001464: Annexin (115:137, 155:171, 182:203, 265:291, 345:365, 389:402);IPR018252: Annexin repeat, conserved site (349:401);IPR018502: Annexin repeat (106:170, 118:170, 180:242, 190:242, 261:326, 274:326, 336:401, 349:401);IPR037104: Annexin superfamily (173:248, 249:330, 331:407, 86:172)	*
g12339	GO:0005509	calcium ion binding	7/377	169/10666	0.389256352094211	0.893200240639024	0.865421285786614	g11388/g12280/g12339/g12345/g3843/g5356/g5962	7	Gene3D: G3DSA:1.10.220.10, 2.1E-29 (14:86), G3DSA:1.10.220.10, 2.0E-25 (87:162), G3DSA:1.10.220.10, 3.0E-22 (163:243), G3DSA:1.10.220.10, 7.2E-22 (244:321);PANTHER: PTHR10502, 2.9E-134 (6:318); PTHR10502:SF140, 2.9E-134 (6:318);Pfam: PF00191, Annexin, 1.6E-25 (20:84), PF00191, Annexin, 6.2E-19 (94:156), PF00191, Annexin, 3.3E-22 (175:240), PF00191, Annexin, 1.4E-19 (250:315);PRINTS: PR00196, Anne…	IPR001464: Annexin (29:51, 69:85, 96:117, 179:205, 259:279, 303:316);IPR018252: Annexin repeat, conserved site (263:315);IPR018502: Annexin repeat (104:156, 175:240, 188:240, 20:84, 250:315, 263:315, 32:84, 94:156);IPR037104: Annexin superfamily (14:86, 163:243, 244:321, 87:162)	*
g12339	GO:0005509	calcium ion binding	7/377	169/10666	0.389256352094211	0.893200240639024	0.865421285786614	g11388/g12280/g12339/g12345/g3843/g5356/g5962	7	Gene3D: G3DSA:1.10.220.10, 2.1E-29 (14:86), G3DSA:1.10.220.10, 2.0E-25 (87:162), G3DSA:1.10.220.10, 3.0E-22 (163:243), G3DSA:1.10.220.10, 7.2E-22 (244:321);PANTHER: PTHR10502, 2.9E-134 (6:318); PTHR10502:SF140, 2.9E-134 (6:318);Pfam: PF00191, Annexin, 1.6E-25 (20:84), PF00191, Annexin, 6.2E-19 (94:156), PF00191, Annexin, 3.3E-22 (175:240), PF00191, Annexin, 1.4E-19 (250:315);PRINTS: PR00196, Anne…	IPR001464: Annexin (29:51, 69:85, 96:117, 179:205, 259:279, 303:316);IPR018252: Annexin repeat, conserved site (263:315);IPR018502: Annexin repeat (104:156, 175:240, 188:240, 20:84, 250:315, 263:315, 32:84, 94:156);IPR037104: Annexin superfamily (14:86, 163:243, 244:321, 87:162)	*
g12339	GO:0005509	calcium ion binding	7/377	169/10666	0.389256352094211	0.893200240639024	0.865421285786614	g11388/g12280/g12339/g12345/g3843/g5356/g5962	7	Gene3D: G3DSA:1.10.220.10, 2.1E-29 (14:86), G3DSA:1.10.220.10, 2.0E-25 (87:162), G3DSA:1.10.220.10, 3.0E-22 (163:243), G3DSA:1.10.220.10, 7.2E-22 (244:321);PANTHER: PTHR10502, 2.9E-134 (6:318); PTHR10502:SF140, 2.9E-134 (6:318);Pfam: PF00191, Annexin, 1.6E-25 (20:84), PF00191, Annexin, 6.2E-19 (94:156), PF00191, Annexin, 3.3E-22 (175:240), PF00191, Annexin, 1.4E-19 (250:315);PRINTS: PR00196, Anne…	IPR001464: Annexin (29:51, 69:85, 96:117, 179:205, 259:279, 303:316);IPR018252: Annexin repeat, conserved site (263:315);IPR018502: Annexin repeat (104:156, 175:240, 188:240, 20:84, 250:315, 263:315, 32:84, 94:156);IPR037104: Annexin superfamily (14:86, 163:243, 244:321, 87:162)	*
g12339	GO:0005509	calcium ion binding	7/377	169/10666	0.389256352094211	0.893200240639024	0.865421285786614	g11388/g12280/g12339/g12345/g3843/g5356/g5962	7	Gene3D: G3DSA:1.10.220.10, 2.1E-29 (14:86), G3DSA:1.10.220.10, 2.0E-25 (87:162), G3DSA:1.10.220.10, 3.0E-22 (163:243), G3DSA:1.10.220.10, 7.2E-22 (244:321);PANTHER: PTHR10502, 2.9E-134 (6:318); PTHR10502:SF140, 2.9E-134 (6:318);Pfam: PF00191, Annexin, 1.6E-25 (20:84), PF00191, Annexin, 6.2E-19 (94:156), PF00191, Annexin, 3.3E-22 (175:240), PF00191, Annexin, 1.4E-19 (250:315);PRINTS: PR00196, Anne…	IPR001464: Annexin (29:51, 69:85, 96:117, 179:205, 259:279, 303:316);IPR018252: Annexin repeat, conserved site (263:315);IPR018502: Annexin repeat (104:156, 175:240, 188:240, 20:84, 250:315, 263:315, 32:84, 94:156);IPR037104: Annexin superfamily (14:86, 163:243, 244:321, 87:162)	*
g12345	GO:0005509	calcium ion binding	7/377	169/10666	0.389256352094211	0.893200240639024	0.865421285786614	g11388/g12280/g12339/g12345/g3843/g5356/g5962	7	Gene3D: G3DSA:1.10.220.10, 1.7E-20 (21:98), G3DSA:1.10.220.10, 1.5E-23 (99:173), G3DSA:1.10.220.10, 3.4E-19 (174:256), G3DSA:1.10.220.10, 8.3E-24 (257:327);PANTHER: PTHR10502, 4.1E-112 (20:326); PTHR10502:SF140, 4.1E-112 (20:326);Pfam: PF00191, Annexin, 4.7E-17 (30:94), PF00191, Annexin, 7.6E-19 (105:166), PF00191, Annexin, 4.8E-19 (185:250), PF00191, Annexin, 2.4E-19 (260:325);PRINTS: PR00196, A…	IPR001464: Annexin (39:61, 79:95, 106:127, 189:215, 269:289, 313:326);IPR018252: Annexin repeat, conserved site (273:325);IPR018502: Annexin repeat (105:166, 114:166, 185:250, 198:250, 260:325, 273:325, 30:94, 43:94);IPR037104: Annexin superfamily (174:256, 21:98, 257:327, 99:173)	*
g12345	GO:0005509	calcium ion binding	7/377	169/10666	0.389256352094211	0.893200240639024	0.865421285786614	g11388/g12280/g12339/g12345/g3843/g5356/g5962	7	Gene3D: G3DSA:1.10.220.10, 1.7E-20 (21:98), G3DSA:1.10.220.10, 1.5E-23 (99:173), G3DSA:1.10.220.10, 3.4E-19 (174:256), G3DSA:1.10.220.10, 8.3E-24 (257:327);PANTHER: PTHR10502, 4.1E-112 (20:326); PTHR10502:SF140, 4.1E-112 (20:326);Pfam: PF00191, Annexin, 4.7E-17 (30:94), PF00191, Annexin, 7.6E-19 (105:166), PF00191, Annexin, 4.8E-19 (185:250), PF00191, Annexin, 2.4E-19 (260:325);PRINTS: PR00196, A…	IPR001464: Annexin (39:61, 79:95, 106:127, 189:215, 269:289, 313:326);IPR018252: Annexin repeat, conserved site (273:325);IPR018502: Annexin repeat (105:166, 114:166, 185:250, 198:250, 260:325, 273:325, 30:94, 43:94);IPR037104: Annexin superfamily (174:256, 21:98, 257:327, 99:173)	*
g12345	GO:0005509	calcium ion binding	7/377	169/10666	0.389256352094211	0.893200240639024	0.865421285786614	g11388/g12280/g12339/g12345/g3843/g5356/g5962	7	Gene3D: G3DSA:1.10.220.10, 1.7E-20 (21:98), G3DSA:1.10.220.10, 1.5E-23 (99:173), G3DSA:1.10.220.10, 3.4E-19 (174:256), G3DSA:1.10.220.10, 8.3E-24 (257:327);PANTHER: PTHR10502, 4.1E-112 (20:326); PTHR10502:SF140, 4.1E-112 (20:326);Pfam: PF00191, Annexin, 4.7E-17 (30:94), PF00191, Annexin, 7.6E-19 (105:166), PF00191, Annexin, 4.8E-19 (185:250), PF00191, Annexin, 2.4E-19 (260:325);PRINTS: PR00196, A…	IPR001464: Annexin (39:61, 79:95, 106:127, 189:215, 269:289, 313:326);IPR018252: Annexin repeat, conserved site (273:325);IPR018502: Annexin repeat (105:166, 114:166, 185:250, 198:250, 260:325, 273:325, 30:94, 43:94);IPR037104: Annexin superfamily (174:256, 21:98, 257:327, 99:173)	*
g12345	GO:0005509	calcium ion binding	7/377	169/10666	0.389256352094211	0.893200240639024	0.865421285786614	g11388/g12280/g12339/g12345/g3843/g5356/g5962	7	Gene3D: G3DSA:1.10.220.10, 1.7E-20 (21:98), G3DSA:1.10.220.10, 1.5E-23 (99:173), G3DSA:1.10.220.10, 3.4E-19 (174:256), G3DSA:1.10.220.10, 8.3E-24 (257:327);PANTHER: PTHR10502, 4.1E-112 (20:326); PTHR10502:SF140, 4.1E-112 (20:326);Pfam: PF00191, Annexin, 4.7E-17 (30:94), PF00191, Annexin, 7.6E-19 (105:166), PF00191, Annexin, 4.8E-19 (185:250), PF00191, Annexin, 2.4E-19 (260:325);PRINTS: PR00196, A…	IPR001464: Annexin (39:61, 79:95, 106:127, 189:215, 269:289, 313:326);IPR018252: Annexin repeat, conserved site (273:325);IPR018502: Annexin repeat (105:166, 114:166, 185:250, 198:250, 260:325, 273:325, 30:94, 43:94);IPR037104: Annexin superfamily (174:256, 21:98, 257:327, 99:173)	*
g12406	NA	NA	NA	NA	NA	NA	NA	NA	NA	MobiDBLite: consensus disorder prediction (1:37, 49:88, 234:267);PANTHER: PTHR21522, 6.5E-247 (118:738); PTHR21522:SF32, 6.5E-247 (118:738);Pfam: PF03189, Otopetrin, 2.1E-155 (299:717)	IPR004878: Otopetrin (118:738, 299:717)	*
g12410	NA	NA	NA	NA	NA	NA	NA	NA	NA	Coils (71:94);MobiDBLite: consensus disorder prediction (1:100, 139:326)	*	*
g12441	NA	NA	NA	NA	NA	NA	NA	NA	NA	PANTHER: PTHR12991, 5.4E-117 (27:357, 357:397);Pfam: PF06218, Nitrogen permease regulator 2, 1.2E-64 (27:292)	IPR009348: Nitrogen permease regulator 2 (27:292, 27:357, 357:397)	*
g12467	NA	NA	NA	NA	NA	NA	NA	NA	NA	Gene3D: G3DSA:3.30.710.10, 2.4E-31 (245:395);MobiDBLite: consensus disorder prediction (1:20, 428:448);PANTHER: PTHR24413, 8.4E-23 (195:399); PTHR24413:SF222, 8.4E-23 (195:399);Pfam: PF00651, BTB/POZ domain, 9.8E-19 (249:354);ProSiteProfiles: PS50097, BTB domain profile., 15.308 (257:325);SMART: SM00225, 2.1E-16 (257:355);SUPERFAMILY: SSF54695, 8.07E-21 (247:353)	IPR000210: BTB/POZ domain (249:354, 257:325, 257:355);IPR011333: SKP1/BTB/POZ domain superfamily (247:353)	*
g12467	NA	NA	NA	NA	NA	NA	NA	NA	NA	Gene3D: G3DSA:3.30.710.10, 2.4E-31 (245:395);MobiDBLite: consensus disorder prediction (1:20, 428:448);PANTHER: PTHR24413, 8.4E-23 (195:399); PTHR24413:SF222, 8.4E-23 (195:399);Pfam: PF00651, BTB/POZ domain, 9.8E-19 (249:354);ProSiteProfiles: PS50097, BTB domain profile., 15.308 (257:325);SMART: SM00225, 2.1E-16 (257:355);SUPERFAMILY: SSF54695, 8.07E-21 (247:353)	IPR000210: BTB/POZ domain (249:354, 257:325, 257:355);IPR011333: SKP1/BTB/POZ domain superfamily (247:353)	*
g12467	NA	NA	NA	NA	NA	NA	NA	NA	NA	Gene3D: G3DSA:3.30.710.10, 2.4E-31 (245:395);MobiDBLite: consensus disorder prediction (1:20, 428:448);PANTHER: PTHR24413, 8.4E-23 (195:399); PTHR24413:SF222, 8.4E-23 (195:399);Pfam: PF00651, BTB/POZ domain, 9.8E-19 (249:354);ProSiteProfiles: PS50097, BTB domain profile., 15.308 (257:325);SMART: SM00225, 2.1E-16 (257:355);SUPERFAMILY: SSF54695, 8.07E-21 (247:353)	IPR000210: BTB/POZ domain (249:354, 257:325, 257:355);IPR011333: SKP1/BTB/POZ domain superfamily (247:353)	*
g12495	GO:0006508	proteolysis	19/377	615/10666	0.762330145806353	0.965252558718836	0.93523274229935	g10014/g10510/g11131/g11486/g12495/g14565/g14817/g15870/g16435/g17541/g1853/g1997/g2833/g305/g3709/g4431/g5982/g7957/g8746	19	CDD: cd00190, Tryp_SPc, 3.45404E-38 (108:334);Gene3D: G3DSA:2.40.10.10, 1.5E-4 (104:134), G3DSA:2.40.10.10, 7.7E-16 (135:207), G3DSA:2.40.10.10, 2.5E-19 (208:338);PANTHER: PTHR24260, 2.6E-38 (10:55, 126:338); PTHR24260:SF102, 2.6E-38 (10:55, 126:338);Pfam: PF00089, Trypsin, 3.0E-27 (109:331);ProSiteProfiles: PS50240, Serine proteases, trypsin domain profile., 16.04 (101:336);SMART: SM00020, 1.7E-…	IPR001254: Serine proteases, trypsin domain (101:331, 101:336, 108:334, 109:331);IPR009003: Peptidase S1, PA clan (76:335)	*
g12495	GO:0004252	serine-type endopeptidase activity	13/377	319/10666	0.338966311430989	0.893200240639024	0.865421285786614	g10014/g11131/g12495/g14565/g16435/g17541/g1997/g2833/g305/g3709/g4431/g7957/g8746	13	CDD: cd00190, Tryp_SPc, 3.45404E-38 (108:334);Gene3D: G3DSA:2.40.10.10, 1.5E-4 (104:134), G3DSA:2.40.10.10, 7.7E-16 (135:207), G3DSA:2.40.10.10, 2.5E-19 (208:338);PANTHER: PTHR24260, 2.6E-38 (10:55, 126:338); PTHR24260:SF102, 2.6E-38 (10:55, 126:338);Pfam: PF00089, Trypsin, 3.0E-27 (109:331);ProSiteProfiles: PS50240, Serine proteases, trypsin domain profile., 16.04 (101:336);SMART: SM00020, 1.7E-…	IPR001254: Serine proteases, trypsin domain (101:331, 101:336, 108:334, 109:331);IPR009003: Peptidase S1, PA clan (76:335)	*
g12497	GO:0006644	phospholipid metabolic process	1/377	10/10666	0.302332164998726	0.893200240639024	0.865421285786614	g12497	1	Gene3D: G3DSA:1.20.90.10, 5.3E-42 (153:284);PANTHER: PTHR12253, 7.1E-46 (89:281); PTHR12253:SF20, 7.1E-46 (89:281);Pfam: PF05826, Phospholipase A2, 8.9E-34 (155:249);ProSitePatterns: PS00118, Phospholipase A2 histidine active site., (182:189);SUPERFAMILY: SSF48619, 2.23E-28 (154:281)	IPR016090: Phospholipase A2 domain (155:249);IPR033113: Phospholipase A2, histidine active site (182:189);IPR036444: Phospholipase A2 domain superfamily (153:284, 154:281)	KEGG: 00564+3.1.1.4, 00564+3.1.1.4, 00565+3.1.1.4, 00565+3.1.1.4, 00590+3.1.1.4, 00590+3.1.1.4, 00591+3.1.1.4, 00591+3.1.1.4, 00592+3.1.1.4, 00592+3.1.1.4;MetaCyc: PWY-6803, PWY-6803, PWY-7409, PWY-7409, PWY-7416, PWY-7416, PWY-7417, PWY-7417, PWY-7783, PWY-7783;Reactome: R-HSA-1482788, R-HSA-1482801, R-HSA-1482839, R-HSA-1482922, R-HSA-1482925, R-HSA-1483166
g12497	GO:0006644	phospholipid metabolic process	1/377	10/10666	0.302332164998726	0.893200240639024	0.865421285786614	g12497	1	Gene3D: G3DSA:1.20.90.10, 5.3E-42 (153:284);PANTHER: PTHR12253, 7.1E-46 (89:281); PTHR12253:SF20, 7.1E-46 (89:281);Pfam: PF05826, Phospholipase A2, 8.9E-34 (155:249);ProSitePatterns: PS00118, Phospholipase A2 histidine active site., (182:189);SUPERFAMILY: SSF48619, 2.23E-28 (154:281)	IPR016090: Phospholipase A2 domain (155:249);IPR033113: Phospholipase A2, histidine active site (182:189);IPR036444: Phospholipase A2 domain superfamily (153:284, 154:281)	KEGG: 00564+3.1.1.4, 00564+3.1.1.4, 00565+3.1.1.4, 00565+3.1.1.4, 00590+3.1.1.4, 00590+3.1.1.4, 00591+3.1.1.4, 00591+3.1.1.4, 00592+3.1.1.4, 00592+3.1.1.4;MetaCyc: PWY-6803, PWY-6803, PWY-7409, PWY-7409, PWY-7416, PWY-7416, PWY-7417, PWY-7417, PWY-7783, PWY-7783;Reactome: R-HSA-1482788, R-HSA-1482801, R-HSA-1482839, R-HSA-1482922, R-HSA-1482925, R-HSA-1483166
g12497	GO:0006644	phospholipid metabolic process	1/377	10/10666	0.302332164998726	0.893200240639024	0.865421285786614	g12497	1	Gene3D: G3DSA:1.20.90.10, 5.3E-42 (153:284);PANTHER: PTHR12253, 7.1E-46 (89:281); PTHR12253:SF20, 7.1E-46 (89:281);Pfam: PF05826, Phospholipase A2, 8.9E-34 (155:249);ProSitePatterns: PS00118, Phospholipase A2 histidine active site., (182:189);SUPERFAMILY: SSF48619, 2.23E-28 (154:281)	IPR016090: Phospholipase A2 domain (155:249);IPR033113: Phospholipase A2, histidine active site (182:189);IPR036444: Phospholipase A2 domain superfamily (153:284, 154:281)	KEGG: 00564+3.1.1.4, 00564+3.1.1.4, 00565+3.1.1.4, 00565+3.1.1.4, 00590+3.1.1.4, 00590+3.1.1.4, 00591+3.1.1.4, 00591+3.1.1.4, 00592+3.1.1.4, 00592+3.1.1.4;MetaCyc: PWY-6803, PWY-6803, PWY-7409, PWY-7409, PWY-7416, PWY-7416, PWY-7417, PWY-7417, PWY-7783, PWY-7783;Reactome: R-HSA-1482788, R-HSA-1482801, R-HSA-1482839, R-HSA-1482922, R-HSA-1482925, R-HSA-1483166
g12497	GO:0006644	phospholipid metabolic process	1/377	10/10666	0.302332164998726	0.893200240639024	0.865421285786614	g12497	1	Gene3D: G3DSA:1.20.90.10, 5.3E-42 (153:284);PANTHER: PTHR12253, 7.1E-46 (89:281); PTHR12253:SF20, 7.1E-46 (89:281);Pfam: PF05826, Phospholipase A2, 8.9E-34 (155:249);ProSitePatterns: PS00118, Phospholipase A2 histidine active site., (182:189);SUPERFAMILY: SSF48619, 2.23E-28 (154:281)	IPR016090: Phospholipase A2 domain (155:249);IPR033113: Phospholipase A2, histidine active site (182:189);IPR036444: Phospholipase A2 domain superfamily (153:284, 154:281)	KEGG: 00564+3.1.1.4, 00564+3.1.1.4, 00565+3.1.1.4, 00565+3.1.1.4, 00590+3.1.1.4, 00590+3.1.1.4, 00591+3.1.1.4, 00591+3.1.1.4, 00592+3.1.1.4, 00592+3.1.1.4;MetaCyc: PWY-6803, PWY-6803, PWY-7409, PWY-7409, PWY-7416, PWY-7416, PWY-7417, PWY-7417, PWY-7783, PWY-7783;Reactome: R-HSA-1482788, R-HSA-1482801, R-HSA-1482839, R-HSA-1482922, R-HSA-1482925, R-HSA-1483166
g12512	GO:0007165	signal transduction	17/377	136/10666	5.75903029194509e-06	0.00101358933138234	0.000982066218205374	g10151/g11364/g11648/g11729/g12512/g14501/g1975/g2369/g3228/g3292/g3408/g3427/g3525/g3700/g3840/g5962/g8379	17	CDD: cd01231, PH_SH2B_family, 2.10943E-51 (157:265); cd10346, SH2_SH2B_family, 4.69828E-68 (367:463);Gene3D: G3DSA:2.30.29.30, 7.5E-18 (141:272); G3DSA:3.30.505.10, 1.8E-30 (365:495);MobiDBLite: consensus disorder prediction (85:105, 315:354);PANTHER: PTHR10872, 4.2E-171 (15:525); PTHR10872:SF2, 4.2E-171 (15:525);Pfam: PF00017, SH2 domain, 1.7E-13 (376:453); PF00169, PH domain, 1.1E-8 (174:265); …	IPR000980: SH2 domain (374:459, 376:390, 398:408, 410:421, 442:456, 376:453, 376:474);IPR001849: Pleckstrin homology domain (158:268, 174:265, 232:266);IPR011993: PH-like domain superfamily (141:272, 146:269);IPR015012: Phenylalanine zipper (16:73);IPR030523: SH2B adapter protein (15:525);IPR035057: SH2B1, SH2 domain (367:463);IPR036290: Phenylalanine zipper superfamily (16:77);IPR036860: SH2 dom…	Reactome: R-HSA-1170546, R-HSA-983231, R-HSA-2586552, R-HSA-982772, R-HSA-983231
g12512	GO:0007165	signal transduction	17/377	136/10666	5.75903029194509e-06	0.00101358933138234	0.000982066218205374	g10151/g11364/g11648/g11729/g12512/g14501/g1975/g2369/g3228/g3292/g3408/g3427/g3525/g3700/g3840/g5962/g8379	17	CDD: cd01231, PH_SH2B_family, 5.30011E-52 (96:204); cd10346, SH2_SH2B_family, 1.24287E-69 (306:402);Gene3D: G3DSA:2.30.29.30, 6.0E-18 (80:211); G3DSA:3.30.505.10, 1.4E-30 (304:434);MobiDBLite: consensus disorder prediction (254:293);PANTHER: PTHR10872, 2.7E-156 (21:464); PTHR10872:SF2, 2.7E-156 (21:464);Pfam: PF00017, SH2 domain, 1.4E-13 (315:392); PF00169, PH domain, 8.9E-9 (113:205);PRINTS: PR0…	IPR000980: SH2 domain (313:398, 315:329, 337:347, 349:360, 381:395, 315:392, 315:413);IPR001849: Pleckstrin homology domain (113:205, 171:205, 97:207);IPR011993: PH-like domain superfamily (80:211, 85:208);IPR030523: SH2B adapter protein (21:464);IPR035057: SH2B1, SH2 domain (306:402);IPR036860: SH2 domain superfamily (304:434, 312:416)	Reactome: R-HSA-1170546, R-HSA-983231, R-HSA-2586552, R-HSA-982772, R-HSA-983231
g12512	GO:0007165	signal transduction	17/377	136/10666	5.75903029194509e-06	0.00101358933138234	0.000982066218205374	g10151/g11364/g11648/g11729/g12512/g14501/g1975/g2369/g3228/g3292/g3408/g3427/g3525/g3700/g3840/g5962/g8379	17	CDD: cd01231, PH_SH2B_family, 5.30011E-52 (96:204); cd10346, SH2_SH2B_family, 1.24287E-69 (306:402);Gene3D: G3DSA:2.30.29.30, 6.0E-18 (80:211); G3DSA:3.30.505.10, 1.4E-30 (304:434);MobiDBLite: consensus disorder prediction (254:293);PANTHER: PTHR10872, 2.7E-156 (21:464); PTHR10872:SF2, 2.7E-156 (21:464);Pfam: PF00017, SH2 domain, 1.4E-13 (315:392); PF00169, PH domain, 8.9E-9 (113:205);PRINTS: PR0…	IPR000980: SH2 domain (313:398, 315:329, 337:347, 349:360, 381:395, 315:392, 315:413);IPR001849: Pleckstrin homology domain (113:205, 171:205, 97:207);IPR011993: PH-like domain superfamily (80:211, 85:208);IPR030523: SH2B adapter protein (21:464);IPR035057: SH2B1, SH2 domain (306:402);IPR036860: SH2 domain superfamily (304:434, 312:416)	Reactome: R-HSA-1170546, R-HSA-983231, R-HSA-2586552, R-HSA-982772, R-HSA-983231
g12512	GO:0007165	signal transduction	17/377	136/10666	5.75903029194509e-06	0.00101358933138234	0.000982066218205374	g10151/g11364/g11648/g11729/g12512/g14501/g1975/g2369/g3228/g3292/g3408/g3427/g3525/g3700/g3840/g5962/g8379	17	CDD: cd01231, PH_SH2B_family, 5.30011E-52 (96:204); cd10346, SH2_SH2B_family, 1.24287E-69 (306:402);Gene3D: G3DSA:2.30.29.30, 6.0E-18 (80:211); G3DSA:3.30.505.10, 1.4E-30 (304:434);MobiDBLite: consensus disorder prediction (254:293);PANTHER: PTHR10872, 2.7E-156 (21:464); PTHR10872:SF2, 2.7E-156 (21:464);Pfam: PF00017, SH2 domain, 1.4E-13 (315:392); PF00169, PH domain, 8.9E-9 (113:205);PRINTS: PR0…	IPR000980: SH2 domain (313:398, 315:329, 337:347, 349:360, 381:395, 315:392, 315:413);IPR001849: Pleckstrin homology domain (113:205, 171:205, 97:207);IPR011993: PH-like domain superfamily (80:211, 85:208);IPR030523: SH2B adapter protein (21:464);IPR035057: SH2B1, SH2 domain (306:402);IPR036860: SH2 domain superfamily (304:434, 312:416)	Reactome: R-HSA-1170546, R-HSA-983231, R-HSA-2586552, R-HSA-982772, R-HSA-983231
g12512	GO:0007165	signal transduction	17/377	136/10666	5.75903029194509e-06	0.00101358933138234	0.000982066218205374	g10151/g11364/g11648/g11729/g12512/g14501/g1975/g2369/g3228/g3292/g3408/g3427/g3525/g3700/g3840/g5962/g8379	17	CDD: cd01231, PH_SH2B_family, 2.10943E-51 (157:265); cd10346, SH2_SH2B_family, 4.69828E-68 (367:463);Gene3D: G3DSA:2.30.29.30, 7.5E-18 (141:272); G3DSA:3.30.505.10, 1.8E-30 (365:495);MobiDBLite: consensus disorder prediction (85:105, 315:354);PANTHER: PTHR10872, 4.2E-171 (15:525); PTHR10872:SF2, 4.2E-171 (15:525);Pfam: PF00017, SH2 domain, 1.7E-13 (376:453); PF00169, PH domain, 1.1E-8 (174:265); …	IPR000980: SH2 domain (374:459, 376:390, 398:408, 410:421, 442:456, 376:453, 376:474);IPR001849: Pleckstrin homology domain (158:268, 174:265, 232:266);IPR011993: PH-like domain superfamily (141:272, 146:269);IPR015012: Phenylalanine zipper (16:73);IPR030523: SH2B adapter protein (15:525);IPR035057: SH2B1, SH2 domain (367:463);IPR036290: Phenylalanine zipper superfamily (16:77);IPR036860: SH2 dom…	Reactome: R-HSA-1170546, R-HSA-983231, R-HSA-2586552, R-HSA-982772, R-HSA-983231
g12512	GO:0007165	signal transduction	17/377	136/10666	5.75903029194509e-06	0.00101358933138234	0.000982066218205374	g10151/g11364/g11648/g11729/g12512/g14501/g1975/g2369/g3228/g3292/g3408/g3427/g3525/g3700/g3840/g5962/g8379	17	CDD: cd01231, PH_SH2B_family, 2.10943E-51 (157:265); cd10346, SH2_SH2B_family, 4.69828E-68 (367:463);Gene3D: G3DSA:2.30.29.30, 7.5E-18 (141:272); G3DSA:3.30.505.10, 1.8E-30 (365:495);MobiDBLite: consensus disorder prediction (85:105, 315:354);PANTHER: PTHR10872, 4.2E-171 (15:525); PTHR10872:SF2, 4.2E-171 (15:525);Pfam: PF00017, SH2 domain, 1.7E-13 (376:453); PF00169, PH domain, 1.1E-8 (174:265); …	IPR000980: SH2 domain (374:459, 376:390, 398:408, 410:421, 442:456, 376:453, 376:474);IPR001849: Pleckstrin homology domain (158:268, 174:265, 232:266);IPR011993: PH-like domain superfamily (141:272, 146:269);IPR015012: Phenylalanine zipper (16:73);IPR030523: SH2B adapter protein (15:525);IPR035057: SH2B1, SH2 domain (367:463);IPR036290: Phenylalanine zipper superfamily (16:77);IPR036860: SH2 dom…	Reactome: R-HSA-1170546, R-HSA-983231, R-HSA-2586552, R-HSA-982772, R-HSA-983231
g12512	GO:0007165	signal transduction	17/377	136/10666	5.75903029194509e-06	0.00101358933138234	0.000982066218205374	g10151/g11364/g11648/g11729/g12512/g14501/g1975/g2369/g3228/g3292/g3408/g3427/g3525/g3700/g3840/g5962/g8379	17	CDD: cd01231, PH_SH2B_family, 2.10943E-51 (157:265); cd10346, SH2_SH2B_family, 4.69828E-68 (367:463);Gene3D: G3DSA:2.30.29.30, 7.5E-18 (141:272); G3DSA:3.30.505.10, 1.8E-30 (365:495);MobiDBLite: consensus disorder prediction (85:105, 315:354);PANTHER: PTHR10872, 4.2E-171 (15:525); PTHR10872:SF2, 4.2E-171 (15:525);Pfam: PF00017, SH2 domain, 1.7E-13 (376:453); PF00169, PH domain, 1.1E-8 (174:265); …	IPR000980: SH2 domain (374:459, 376:390, 398:408, 410:421, 442:456, 376:453, 376:474);IPR001849: Pleckstrin homology domain (158:268, 174:265, 232:266);IPR011993: PH-like domain superfamily (141:272, 146:269);IPR015012: Phenylalanine zipper (16:73);IPR030523: SH2B adapter protein (15:525);IPR035057: SH2B1, SH2 domain (367:463);IPR036290: Phenylalanine zipper superfamily (16:77);IPR036860: SH2 dom…	Reactome: R-HSA-1170546, R-HSA-983231, R-HSA-2586552, R-HSA-982772, R-HSA-983231
g12512	GO:0007165	signal transduction	17/377	136/10666	5.75903029194509e-06	0.00101358933138234	0.000982066218205374	g10151/g11364/g11648/g11729/g12512/g14501/g1975/g2369/g3228/g3292/g3408/g3427/g3525/g3700/g3840/g5962/g8379	17	CDD: cd01231, PH_SH2B_family, 5.30011E-52 (96:204); cd10346, SH2_SH2B_family, 1.24287E-69 (306:402);Gene3D: G3DSA:2.30.29.30, 6.0E-18 (80:211); G3DSA:3.30.505.10, 1.4E-30 (304:434);MobiDBLite: consensus disorder prediction (254:293);PANTHER: PTHR10872, 2.7E-156 (21:464); PTHR10872:SF2, 2.7E-156 (21:464);Pfam: PF00017, SH2 domain, 1.4E-13 (315:392); PF00169, PH domain, 8.9E-9 (113:205);PRINTS: PR0…	IPR000980: SH2 domain (313:398, 315:329, 337:347, 349:360, 381:395, 315:392, 315:413);IPR001849: Pleckstrin homology domain (113:205, 171:205, 97:207);IPR011993: PH-like domain superfamily (80:211, 85:208);IPR030523: SH2B adapter protein (21:464);IPR035057: SH2B1, SH2 domain (306:402);IPR036860: SH2 domain superfamily (304:434, 312:416)	Reactome: R-HSA-1170546, R-HSA-983231, R-HSA-2586552, R-HSA-982772, R-HSA-983231
g12512	GO:0007165	signal transduction	17/377	136/10666	5.75903029194509e-06	0.00101358933138234	0.000982066218205374	g10151/g11364/g11648/g11729/g12512/g14501/g1975/g2369/g3228/g3292/g3408/g3427/g3525/g3700/g3840/g5962/g8379	17	CDD: cd01231, PH_SH2B_family, 5.30011E-52 (96:204); cd10346, SH2_SH2B_family, 1.24287E-69 (306:402);Gene3D: G3DSA:2.30.29.30, 6.0E-18 (80:211); G3DSA:3.30.505.10, 1.4E-30 (304:434);MobiDBLite: consensus disorder prediction (254:293);PANTHER: PTHR10872, 2.7E-156 (21:464); PTHR10872:SF2, 2.7E-156 (21:464);Pfam: PF00017, SH2 domain, 1.4E-13 (315:392); PF00169, PH domain, 8.9E-9 (113:205);PRINTS: PR0…	IPR000980: SH2 domain (313:398, 315:329, 337:347, 349:360, 381:395, 315:392, 315:413);IPR001849: Pleckstrin homology domain (113:205, 171:205, 97:207);IPR011993: PH-like domain superfamily (80:211, 85:208);IPR030523: SH2B adapter protein (21:464);IPR035057: SH2B1, SH2 domain (306:402);IPR036860: SH2 domain superfamily (304:434, 312:416)	Reactome: R-HSA-1170546, R-HSA-983231, R-HSA-2586552, R-HSA-982772, R-HSA-983231
g12512	GO:0007165	signal transduction	17/377	136/10666	5.75903029194509e-06	0.00101358933138234	0.000982066218205374	g10151/g11364/g11648/g11729/g12512/g14501/g1975/g2369/g3228/g3292/g3408/g3427/g3525/g3700/g3840/g5962/g8379	17	CDD: cd01231, PH_SH2B_family, 5.30011E-52 (96:204); cd10346, SH2_SH2B_family, 1.24287E-69 (306:402);Gene3D: G3DSA:2.30.29.30, 6.0E-18 (80:211); G3DSA:3.30.505.10, 1.4E-30 (304:434);MobiDBLite: consensus disorder prediction (254:293);PANTHER: PTHR10872, 2.7E-156 (21:464); PTHR10872:SF2, 2.7E-156 (21:464);Pfam: PF00017, SH2 domain, 1.4E-13 (315:392); PF00169, PH domain, 8.9E-9 (113:205);PRINTS: PR0…	IPR000980: SH2 domain (313:398, 315:329, 337:347, 349:360, 381:395, 315:392, 315:413);IPR001849: Pleckstrin homology domain (113:205, 171:205, 97:207);IPR011993: PH-like domain superfamily (80:211, 85:208);IPR030523: SH2B adapter protein (21:464);IPR035057: SH2B1, SH2 domain (306:402);IPR036860: SH2 domain superfamily (304:434, 312:416)	Reactome: R-HSA-1170546, R-HSA-983231, R-HSA-2586552, R-HSA-982772, R-HSA-983231
g12512	GO:0007165	signal transduction	17/377	136/10666	5.75903029194509e-06	0.00101358933138234	0.000982066218205374	g10151/g11364/g11648/g11729/g12512/g14501/g1975/g2369/g3228/g3292/g3408/g3427/g3525/g3700/g3840/g5962/g8379	17	CDD: cd01231, PH_SH2B_family, 2.10943E-51 (157:265); cd10346, SH2_SH2B_family, 4.69828E-68 (367:463);Gene3D: G3DSA:2.30.29.30, 7.5E-18 (141:272); G3DSA:3.30.505.10, 1.8E-30 (365:495);MobiDBLite: consensus disorder prediction (85:105, 315:354);PANTHER: PTHR10872, 4.2E-171 (15:525); PTHR10872:SF2, 4.2E-171 (15:525);Pfam: PF00017, SH2 domain, 1.7E-13 (376:453); PF00169, PH domain, 1.1E-8 (174:265); …	IPR000980: SH2 domain (374:459, 376:390, 398:408, 410:421, 442:456, 376:453, 376:474);IPR001849: Pleckstrin homology domain (158:268, 174:265, 232:266);IPR011993: PH-like domain superfamily (141:272, 146:269);IPR015012: Phenylalanine zipper (16:73);IPR030523: SH2B adapter protein (15:525);IPR035057: SH2B1, SH2 domain (367:463);IPR036290: Phenylalanine zipper superfamily (16:77);IPR036860: SH2 dom…	Reactome: R-HSA-1170546, R-HSA-983231, R-HSA-2586552, R-HSA-982772, R-HSA-983231
g12512	GO:0007165	signal transduction	17/377	136/10666	5.75903029194509e-06	0.00101358933138234	0.000982066218205374	g10151/g11364/g11648/g11729/g12512/g14501/g1975/g2369/g3228/g3292/g3408/g3427/g3525/g3700/g3840/g5962/g8379	17	CDD: cd01231, PH_SH2B_family, 2.10943E-51 (157:265); cd10346, SH2_SH2B_family, 4.69828E-68 (367:463);Gene3D: G3DSA:2.30.29.30, 7.5E-18 (141:272); G3DSA:3.30.505.10, 1.8E-30 (365:495);MobiDBLite: consensus disorder prediction (85:105, 315:354);PANTHER: PTHR10872, 4.2E-171 (15:525); PTHR10872:SF2, 4.2E-171 (15:525);Pfam: PF00017, SH2 domain, 1.7E-13 (376:453); PF00169, PH domain, 1.1E-8 (174:265); …	IPR000980: SH2 domain (374:459, 376:390, 398:408, 410:421, 442:456, 376:453, 376:474);IPR001849: Pleckstrin homology domain (158:268, 174:265, 232:266);IPR011993: PH-like domain superfamily (141:272, 146:269);IPR015012: Phenylalanine zipper (16:73);IPR030523: SH2B adapter protein (15:525);IPR035057: SH2B1, SH2 domain (367:463);IPR036290: Phenylalanine zipper superfamily (16:77);IPR036860: SH2 dom…	Reactome: R-HSA-1170546, R-HSA-983231, R-HSA-2586552, R-HSA-982772, R-HSA-983231
g12512	GO:0007165	signal transduction	17/377	136/10666	5.75903029194509e-06	0.00101358933138234	0.000982066218205374	g10151/g11364/g11648/g11729/g12512/g14501/g1975/g2369/g3228/g3292/g3408/g3427/g3525/g3700/g3840/g5962/g8379	17	CDD: cd01231, PH_SH2B_family, 2.10943E-51 (157:265); cd10346, SH2_SH2B_family, 4.69828E-68 (367:463);Gene3D: G3DSA:2.30.29.30, 7.5E-18 (141:272); G3DSA:3.30.505.10, 1.8E-30 (365:495);MobiDBLite: consensus disorder prediction (85:105, 315:354);PANTHER: PTHR10872, 4.2E-171 (15:525); PTHR10872:SF2, 4.2E-171 (15:525);Pfam: PF00017, SH2 domain, 1.7E-13 (376:453); PF00169, PH domain, 1.1E-8 (174:265); …	IPR000980: SH2 domain (374:459, 376:390, 398:408, 410:421, 442:456, 376:453, 376:474);IPR001849: Pleckstrin homology domain (158:268, 174:265, 232:266);IPR011993: PH-like domain superfamily (141:272, 146:269);IPR015012: Phenylalanine zipper (16:73);IPR030523: SH2B adapter protein (15:525);IPR035057: SH2B1, SH2 domain (367:463);IPR036290: Phenylalanine zipper superfamily (16:77);IPR036860: SH2 dom…	Reactome: R-HSA-1170546, R-HSA-983231, R-HSA-2586552, R-HSA-982772, R-HSA-983231
g12512	GO:0007165	signal transduction	17/377	136/10666	5.75903029194509e-06	0.00101358933138234	0.000982066218205374	g10151/g11364/g11648/g11729/g12512/g14501/g1975/g2369/g3228/g3292/g3408/g3427/g3525/g3700/g3840/g5962/g8379	17	CDD: cd01231, PH_SH2B_family, 5.30011E-52 (96:204); cd10346, SH2_SH2B_family, 1.24287E-69 (306:402);Gene3D: G3DSA:2.30.29.30, 6.0E-18 (80:211); G3DSA:3.30.505.10, 1.4E-30 (304:434);MobiDBLite: consensus disorder prediction (254:293);PANTHER: PTHR10872, 2.7E-156 (21:464); PTHR10872:SF2, 2.7E-156 (21:464);Pfam: PF00017, SH2 domain, 1.4E-13 (315:392); PF00169, PH domain, 8.9E-9 (113:205);PRINTS: PR0…	IPR000980: SH2 domain (313:398, 315:329, 337:347, 349:360, 381:395, 315:392, 315:413);IPR001849: Pleckstrin homology domain (113:205, 171:205, 97:207);IPR011993: PH-like domain superfamily (80:211, 85:208);IPR030523: SH2B adapter protein (21:464);IPR035057: SH2B1, SH2 domain (306:402);IPR036860: SH2 domain superfamily (304:434, 312:416)	Reactome: R-HSA-1170546, R-HSA-983231, R-HSA-2586552, R-HSA-982772, R-HSA-983231
g12512	GO:0007165	signal transduction	17/377	136/10666	5.75903029194509e-06	0.00101358933138234	0.000982066218205374	g10151/g11364/g11648/g11729/g12512/g14501/g1975/g2369/g3228/g3292/g3408/g3427/g3525/g3700/g3840/g5962/g8379	17	CDD: cd01231, PH_SH2B_family, 5.30011E-52 (96:204); cd10346, SH2_SH2B_family, 1.24287E-69 (306:402);Gene3D: G3DSA:2.30.29.30, 6.0E-18 (80:211); G3DSA:3.30.505.10, 1.4E-30 (304:434);MobiDBLite: consensus disorder prediction (254:293);PANTHER: PTHR10872, 2.7E-156 (21:464); PTHR10872:SF2, 2.7E-156 (21:464);Pfam: PF00017, SH2 domain, 1.4E-13 (315:392); PF00169, PH domain, 8.9E-9 (113:205);PRINTS: PR0…	IPR000980: SH2 domain (313:398, 315:329, 337:347, 349:360, 381:395, 315:392, 315:413);IPR001849: Pleckstrin homology domain (113:205, 171:205, 97:207);IPR011993: PH-like domain superfamily (80:211, 85:208);IPR030523: SH2B adapter protein (21:464);IPR035057: SH2B1, SH2 domain (306:402);IPR036860: SH2 domain superfamily (304:434, 312:416)	Reactome: R-HSA-1170546, R-HSA-983231, R-HSA-2586552, R-HSA-982772, R-HSA-983231
g12512	GO:0007165	signal transduction	17/377	136/10666	5.75903029194509e-06	0.00101358933138234	0.000982066218205374	g10151/g11364/g11648/g11729/g12512/g14501/g1975/g2369/g3228/g3292/g3408/g3427/g3525/g3700/g3840/g5962/g8379	17	CDD: cd01231, PH_SH2B_family, 5.30011E-52 (96:204); cd10346, SH2_SH2B_family, 1.24287E-69 (306:402);Gene3D: G3DSA:2.30.29.30, 6.0E-18 (80:211); G3DSA:3.30.505.10, 1.4E-30 (304:434);MobiDBLite: consensus disorder prediction (254:293);PANTHER: PTHR10872, 2.7E-156 (21:464); PTHR10872:SF2, 2.7E-156 (21:464);Pfam: PF00017, SH2 domain, 1.4E-13 (315:392); PF00169, PH domain, 8.9E-9 (113:205);PRINTS: PR0…	IPR000980: SH2 domain (313:398, 315:329, 337:347, 349:360, 381:395, 315:392, 315:413);IPR001849: Pleckstrin homology domain (113:205, 171:205, 97:207);IPR011993: PH-like domain superfamily (80:211, 85:208);IPR030523: SH2B adapter protein (21:464);IPR035057: SH2B1, SH2 domain (306:402);IPR036860: SH2 domain superfamily (304:434, 312:416)	Reactome: R-HSA-1170546, R-HSA-983231, R-HSA-2586552, R-HSA-982772, R-HSA-983231
g12512	GO:0007165	signal transduction	17/377	136/10666	5.75903029194509e-06	0.00101358933138234	0.000982066218205374	g10151/g11364/g11648/g11729/g12512/g14501/g1975/g2369/g3228/g3292/g3408/g3427/g3525/g3700/g3840/g5962/g8379	17	CDD: cd01231, PH_SH2B_family, 2.10943E-51 (157:265); cd10346, SH2_SH2B_family, 4.69828E-68 (367:463);Gene3D: G3DSA:2.30.29.30, 7.5E-18 (141:272); G3DSA:3.30.505.10, 1.8E-30 (365:495);MobiDBLite: consensus disorder prediction (85:105, 315:354);PANTHER: PTHR10872, 4.2E-171 (15:525); PTHR10872:SF2, 4.2E-171 (15:525);Pfam: PF00017, SH2 domain, 1.7E-13 (376:453); PF00169, PH domain, 1.1E-8 (174:265); …	IPR000980: SH2 domain (374:459, 376:390, 398:408, 410:421, 442:456, 376:453, 376:474);IPR001849: Pleckstrin homology domain (158:268, 174:265, 232:266);IPR011993: PH-like domain superfamily (141:272, 146:269);IPR015012: Phenylalanine zipper (16:73);IPR030523: SH2B adapter protein (15:525);IPR035057: SH2B1, SH2 domain (367:463);IPR036290: Phenylalanine zipper superfamily (16:77);IPR036860: SH2 dom…	Reactome: R-HSA-1170546, R-HSA-983231, R-HSA-2586552, R-HSA-982772, R-HSA-983231
g12512	GO:0007165	signal transduction	17/377	136/10666	5.75903029194509e-06	0.00101358933138234	0.000982066218205374	g10151/g11364/g11648/g11729/g12512/g14501/g1975/g2369/g3228/g3292/g3408/g3427/g3525/g3700/g3840/g5962/g8379	17	CDD: cd01231, PH_SH2B_family, 2.10943E-51 (157:265); cd10346, SH2_SH2B_family, 4.69828E-68 (367:463);Gene3D: G3DSA:2.30.29.30, 7.5E-18 (141:272); G3DSA:3.30.505.10, 1.8E-30 (365:495);MobiDBLite: consensus disorder prediction (85:105, 315:354);PANTHER: PTHR10872, 4.2E-171 (15:525); PTHR10872:SF2, 4.2E-171 (15:525);Pfam: PF00017, SH2 domain, 1.7E-13 (376:453); PF00169, PH domain, 1.1E-8 (174:265); …	IPR000980: SH2 domain (374:459, 376:390, 398:408, 410:421, 442:456, 376:453, 376:474);IPR001849: Pleckstrin homology domain (158:268, 174:265, 232:266);IPR011993: PH-like domain superfamily (141:272, 146:269);IPR015012: Phenylalanine zipper (16:73);IPR030523: SH2B adapter protein (15:525);IPR035057: SH2B1, SH2 domain (367:463);IPR036290: Phenylalanine zipper superfamily (16:77);IPR036860: SH2 dom…	Reactome: R-HSA-1170546, R-HSA-983231, R-HSA-2586552, R-HSA-982772, R-HSA-983231
g12512	GO:0035556	intracellular signal transduction	8/377	97/10666	0.0212741205192313	0.404568152236836	0.391985889128991	g11711/g12175/g12512/g2124/g2384/g3408/g5962/g6949	8	CDD: cd01231, PH_SH2B_family, 2.10943E-51 (157:265); cd10346, SH2_SH2B_family, 4.69828E-68 (367:463);Gene3D: G3DSA:2.30.29.30, 7.5E-18 (141:272); G3DSA:3.30.505.10, 1.8E-30 (365:495);MobiDBLite: consensus disorder prediction (85:105, 315:354);PANTHER: PTHR10872, 4.2E-171 (15:525); PTHR10872:SF2, 4.2E-171 (15:525);Pfam: PF00017, SH2 domain, 1.7E-13 (376:453); PF00169, PH domain, 1.1E-8 (174:265); …	IPR000980: SH2 domain (374:459, 376:390, 398:408, 410:421, 442:456, 376:453, 376:474);IPR001849: Pleckstrin homology domain (158:268, 174:265, 232:266);IPR011993: PH-like domain superfamily (141:272, 146:269);IPR015012: Phenylalanine zipper (16:73);IPR030523: SH2B adapter protein (15:525);IPR035057: SH2B1, SH2 domain (367:463);IPR036290: Phenylalanine zipper superfamily (16:77);IPR036860: SH2 dom…	Reactome: R-HSA-1170546, R-HSA-983231, R-HSA-2586552, R-HSA-982772, R-HSA-983231
g12512	GO:0035556	intracellular signal transduction	8/377	97/10666	0.0212741205192313	0.404568152236836	0.391985889128991	g11711/g12175/g12512/g2124/g2384/g3408/g5962/g6949	8	CDD: cd01231, PH_SH2B_family, 5.30011E-52 (96:204); cd10346, SH2_SH2B_family, 1.24287E-69 (306:402);Gene3D: G3DSA:2.30.29.30, 6.0E-18 (80:211); G3DSA:3.30.505.10, 1.4E-30 (304:434);MobiDBLite: consensus disorder prediction (254:293);PANTHER: PTHR10872, 2.7E-156 (21:464); PTHR10872:SF2, 2.7E-156 (21:464);Pfam: PF00017, SH2 domain, 1.4E-13 (315:392); PF00169, PH domain, 8.9E-9 (113:205);PRINTS: PR0…	IPR000980: SH2 domain (313:398, 315:329, 337:347, 349:360, 381:395, 315:392, 315:413);IPR001849: Pleckstrin homology domain (113:205, 171:205, 97:207);IPR011993: PH-like domain superfamily (80:211, 85:208);IPR030523: SH2B adapter protein (21:464);IPR035057: SH2B1, SH2 domain (306:402);IPR036860: SH2 domain superfamily (304:434, 312:416)	Reactome: R-HSA-1170546, R-HSA-983231, R-HSA-2586552, R-HSA-982772, R-HSA-983231
g12512	GO:0035556	intracellular signal transduction	8/377	97/10666	0.0212741205192313	0.404568152236836	0.391985889128991	g11711/g12175/g12512/g2124/g2384/g3408/g5962/g6949	8	CDD: cd01231, PH_SH2B_family, 5.30011E-52 (96:204); cd10346, SH2_SH2B_family, 1.24287E-69 (306:402);Gene3D: G3DSA:2.30.29.30, 6.0E-18 (80:211); G3DSA:3.30.505.10, 1.4E-30 (304:434);MobiDBLite: consensus disorder prediction (254:293);PANTHER: PTHR10872, 2.7E-156 (21:464); PTHR10872:SF2, 2.7E-156 (21:464);Pfam: PF00017, SH2 domain, 1.4E-13 (315:392); PF00169, PH domain, 8.9E-9 (113:205);PRINTS: PR0…	IPR000980: SH2 domain (313:398, 315:329, 337:347, 349:360, 381:395, 315:392, 315:413);IPR001849: Pleckstrin homology domain (113:205, 171:205, 97:207);IPR011993: PH-like domain superfamily (80:211, 85:208);IPR030523: SH2B adapter protein (21:464);IPR035057: SH2B1, SH2 domain (306:402);IPR036860: SH2 domain superfamily (304:434, 312:416)	Reactome: R-HSA-1170546, R-HSA-983231, R-HSA-2586552, R-HSA-982772, R-HSA-983231
g12512	GO:0035556	intracellular signal transduction	8/377	97/10666	0.0212741205192313	0.404568152236836	0.391985889128991	g11711/g12175/g12512/g2124/g2384/g3408/g5962/g6949	8	CDD: cd01231, PH_SH2B_family, 5.30011E-52 (96:204); cd10346, SH2_SH2B_family, 1.24287E-69 (306:402);Gene3D: G3DSA:2.30.29.30, 6.0E-18 (80:211); G3DSA:3.30.505.10, 1.4E-30 (304:434);MobiDBLite: consensus disorder prediction (254:293);PANTHER: PTHR10872, 2.7E-156 (21:464); PTHR10872:SF2, 2.7E-156 (21:464);Pfam: PF00017, SH2 domain, 1.4E-13 (315:392); PF00169, PH domain, 8.9E-9 (113:205);PRINTS: PR0…	IPR000980: SH2 domain (313:398, 315:329, 337:347, 349:360, 381:395, 315:392, 315:413);IPR001849: Pleckstrin homology domain (113:205, 171:205, 97:207);IPR011993: PH-like domain superfamily (80:211, 85:208);IPR030523: SH2B adapter protein (21:464);IPR035057: SH2B1, SH2 domain (306:402);IPR036860: SH2 domain superfamily (304:434, 312:416)	Reactome: R-HSA-1170546, R-HSA-983231, R-HSA-2586552, R-HSA-982772, R-HSA-983231
g12512	GO:0035556	intracellular signal transduction	8/377	97/10666	0.0212741205192313	0.404568152236836	0.391985889128991	g11711/g12175/g12512/g2124/g2384/g3408/g5962/g6949	8	CDD: cd01231, PH_SH2B_family, 2.10943E-51 (157:265); cd10346, SH2_SH2B_family, 4.69828E-68 (367:463);Gene3D: G3DSA:2.30.29.30, 7.5E-18 (141:272); G3DSA:3.30.505.10, 1.8E-30 (365:495);MobiDBLite: consensus disorder prediction (85:105, 315:354);PANTHER: PTHR10872, 4.2E-171 (15:525); PTHR10872:SF2, 4.2E-171 (15:525);Pfam: PF00017, SH2 domain, 1.7E-13 (376:453); PF00169, PH domain, 1.1E-8 (174:265); …	IPR000980: SH2 domain (374:459, 376:390, 398:408, 410:421, 442:456, 376:453, 376:474);IPR001849: Pleckstrin homology domain (158:268, 174:265, 232:266);IPR011993: PH-like domain superfamily (141:272, 146:269);IPR015012: Phenylalanine zipper (16:73);IPR030523: SH2B adapter protein (15:525);IPR035057: SH2B1, SH2 domain (367:463);IPR036290: Phenylalanine zipper superfamily (16:77);IPR036860: SH2 dom…	Reactome: R-HSA-1170546, R-HSA-983231, R-HSA-2586552, R-HSA-982772, R-HSA-983231
g12512	GO:0035556	intracellular signal transduction	8/377	97/10666	0.0212741205192313	0.404568152236836	0.391985889128991	g11711/g12175/g12512/g2124/g2384/g3408/g5962/g6949	8	CDD: cd01231, PH_SH2B_family, 2.10943E-51 (157:265); cd10346, SH2_SH2B_family, 4.69828E-68 (367:463);Gene3D: G3DSA:2.30.29.30, 7.5E-18 (141:272); G3DSA:3.30.505.10, 1.8E-30 (365:495);MobiDBLite: consensus disorder prediction (85:105, 315:354);PANTHER: PTHR10872, 4.2E-171 (15:525); PTHR10872:SF2, 4.2E-171 (15:525);Pfam: PF00017, SH2 domain, 1.7E-13 (376:453); PF00169, PH domain, 1.1E-8 (174:265); …	IPR000980: SH2 domain (374:459, 376:390, 398:408, 410:421, 442:456, 376:453, 376:474);IPR001849: Pleckstrin homology domain (158:268, 174:265, 232:266);IPR011993: PH-like domain superfamily (141:272, 146:269);IPR015012: Phenylalanine zipper (16:73);IPR030523: SH2B adapter protein (15:525);IPR035057: SH2B1, SH2 domain (367:463);IPR036290: Phenylalanine zipper superfamily (16:77);IPR036860: SH2 dom…	Reactome: R-HSA-1170546, R-HSA-983231, R-HSA-2586552, R-HSA-982772, R-HSA-983231
g12512	GO:0007165	signal transduction	17/377	136/10666	5.75903029194509e-06	0.00101358933138234	0.000982066218205374	g10151/g11364/g11648/g11729/g12512/g14501/g1975/g2369/g3228/g3292/g3408/g3427/g3525/g3700/g3840/g5962/g8379	17	CDD: cd01231, PH_SH2B_family, 2.10943E-51 (157:265); cd10346, SH2_SH2B_family, 4.69828E-68 (367:463);Gene3D: G3DSA:2.30.29.30, 7.5E-18 (141:272); G3DSA:3.30.505.10, 1.8E-30 (365:495);MobiDBLite: consensus disorder prediction (85:105, 315:354);PANTHER: PTHR10872, 4.2E-171 (15:525); PTHR10872:SF2, 4.2E-171 (15:525);Pfam: PF00017, SH2 domain, 1.7E-13 (376:453); PF00169, PH domain, 1.1E-8 (174:265); …	IPR000980: SH2 domain (374:459, 376:390, 398:408, 410:421, 442:456, 376:453, 376:474);IPR001849: Pleckstrin homology domain (158:268, 174:265, 232:266);IPR011993: PH-like domain superfamily (141:272, 146:269);IPR015012: Phenylalanine zipper (16:73);IPR030523: SH2B adapter protein (15:525);IPR035057: SH2B1, SH2 domain (367:463);IPR036290: Phenylalanine zipper superfamily (16:77);IPR036860: SH2 dom…	Reactome: R-HSA-1170546, R-HSA-983231, R-HSA-2586552, R-HSA-982772, R-HSA-983231
g12512	GO:0007165	signal transduction	17/377	136/10666	5.75903029194509e-06	0.00101358933138234	0.000982066218205374	g10151/g11364/g11648/g11729/g12512/g14501/g1975/g2369/g3228/g3292/g3408/g3427/g3525/g3700/g3840/g5962/g8379	17	CDD: cd01231, PH_SH2B_family, 5.30011E-52 (96:204); cd10346, SH2_SH2B_family, 1.24287E-69 (306:402);Gene3D: G3DSA:2.30.29.30, 6.0E-18 (80:211); G3DSA:3.30.505.10, 1.4E-30 (304:434);MobiDBLite: consensus disorder prediction (254:293);PANTHER: PTHR10872, 2.7E-156 (21:464); PTHR10872:SF2, 2.7E-156 (21:464);Pfam: PF00017, SH2 domain, 1.4E-13 (315:392); PF00169, PH domain, 8.9E-9 (113:205);PRINTS: PR0…	IPR000980: SH2 domain (313:398, 315:329, 337:347, 349:360, 381:395, 315:392, 315:413);IPR001849: Pleckstrin homology domain (113:205, 171:205, 97:207);IPR011993: PH-like domain superfamily (80:211, 85:208);IPR030523: SH2B adapter protein (21:464);IPR035057: SH2B1, SH2 domain (306:402);IPR036860: SH2 domain superfamily (304:434, 312:416)	Reactome: R-HSA-1170546, R-HSA-983231, R-HSA-2586552, R-HSA-982772, R-HSA-983231
g12512	GO:0007165	signal transduction	17/377	136/10666	5.75903029194509e-06	0.00101358933138234	0.000982066218205374	g10151/g11364/g11648/g11729/g12512/g14501/g1975/g2369/g3228/g3292/g3408/g3427/g3525/g3700/g3840/g5962/g8379	17	CDD: cd01231, PH_SH2B_family, 5.30011E-52 (96:204); cd10346, SH2_SH2B_family, 1.24287E-69 (306:402);Gene3D: G3DSA:2.30.29.30, 6.0E-18 (80:211); G3DSA:3.30.505.10, 1.4E-30 (304:434);MobiDBLite: consensus disorder prediction (254:293);PANTHER: PTHR10872, 2.7E-156 (21:464); PTHR10872:SF2, 2.7E-156 (21:464);Pfam: PF00017, SH2 domain, 1.4E-13 (315:392); PF00169, PH domain, 8.9E-9 (113:205);PRINTS: PR0…	IPR000980: SH2 domain (313:398, 315:329, 337:347, 349:360, 381:395, 315:392, 315:413);IPR001849: Pleckstrin homology domain (113:205, 171:205, 97:207);IPR011993: PH-like domain superfamily (80:211, 85:208);IPR030523: SH2B adapter protein (21:464);IPR035057: SH2B1, SH2 domain (306:402);IPR036860: SH2 domain superfamily (304:434, 312:416)	Reactome: R-HSA-1170546, R-HSA-983231, R-HSA-2586552, R-HSA-982772, R-HSA-983231
g12512	GO:0007165	signal transduction	17/377	136/10666	5.75903029194509e-06	0.00101358933138234	0.000982066218205374	g10151/g11364/g11648/g11729/g12512/g14501/g1975/g2369/g3228/g3292/g3408/g3427/g3525/g3700/g3840/g5962/g8379	17	CDD: cd01231, PH_SH2B_family, 5.30011E-52 (96:204); cd10346, SH2_SH2B_family, 1.24287E-69 (306:402);Gene3D: G3DSA:2.30.29.30, 6.0E-18 (80:211); G3DSA:3.30.505.10, 1.4E-30 (304:434);MobiDBLite: consensus disorder prediction (254:293);PANTHER: PTHR10872, 2.7E-156 (21:464); PTHR10872:SF2, 2.7E-156 (21:464);Pfam: PF00017, SH2 domain, 1.4E-13 (315:392); PF00169, PH domain, 8.9E-9 (113:205);PRINTS: PR0…	IPR000980: SH2 domain (313:398, 315:329, 337:347, 349:360, 381:395, 315:392, 315:413);IPR001849: Pleckstrin homology domain (113:205, 171:205, 97:207);IPR011993: PH-like domain superfamily (80:211, 85:208);IPR030523: SH2B adapter protein (21:464);IPR035057: SH2B1, SH2 domain (306:402);IPR036860: SH2 domain superfamily (304:434, 312:416)	Reactome: R-HSA-1170546, R-HSA-983231, R-HSA-2586552, R-HSA-982772, R-HSA-983231
g12512	GO:0007165	signal transduction	17/377	136/10666	5.75903029194509e-06	0.00101358933138234	0.000982066218205374	g10151/g11364/g11648/g11729/g12512/g14501/g1975/g2369/g3228/g3292/g3408/g3427/g3525/g3700/g3840/g5962/g8379	17	CDD: cd01231, PH_SH2B_family, 2.10943E-51 (157:265); cd10346, SH2_SH2B_family, 4.69828E-68 (367:463);Gene3D: G3DSA:2.30.29.30, 7.5E-18 (141:272); G3DSA:3.30.505.10, 1.8E-30 (365:495);MobiDBLite: consensus disorder prediction (85:105, 315:354);PANTHER: PTHR10872, 4.2E-171 (15:525); PTHR10872:SF2, 4.2E-171 (15:525);Pfam: PF00017, SH2 domain, 1.7E-13 (376:453); PF00169, PH domain, 1.1E-8 (174:265); …	IPR000980: SH2 domain (374:459, 376:390, 398:408, 410:421, 442:456, 376:453, 376:474);IPR001849: Pleckstrin homology domain (158:268, 174:265, 232:266);IPR011993: PH-like domain superfamily (141:272, 146:269);IPR015012: Phenylalanine zipper (16:73);IPR030523: SH2B adapter protein (15:525);IPR035057: SH2B1, SH2 domain (367:463);IPR036290: Phenylalanine zipper superfamily (16:77);IPR036860: SH2 dom…	Reactome: R-HSA-1170546, R-HSA-983231, R-HSA-2586552, R-HSA-982772, R-HSA-983231
g12512	GO:0007165	signal transduction	17/377	136/10666	5.75903029194509e-06	0.00101358933138234	0.000982066218205374	g10151/g11364/g11648/g11729/g12512/g14501/g1975/g2369/g3228/g3292/g3408/g3427/g3525/g3700/g3840/g5962/g8379	17	CDD: cd01231, PH_SH2B_family, 2.10943E-51 (157:265); cd10346, SH2_SH2B_family, 4.69828E-68 (367:463);Gene3D: G3DSA:2.30.29.30, 7.5E-18 (141:272); G3DSA:3.30.505.10, 1.8E-30 (365:495);MobiDBLite: consensus disorder prediction (85:105, 315:354);PANTHER: PTHR10872, 4.2E-171 (15:525); PTHR10872:SF2, 4.2E-171 (15:525);Pfam: PF00017, SH2 domain, 1.7E-13 (376:453); PF00169, PH domain, 1.1E-8 (174:265); …	IPR000980: SH2 domain (374:459, 376:390, 398:408, 410:421, 442:456, 376:453, 376:474);IPR001849: Pleckstrin homology domain (158:268, 174:265, 232:266);IPR011993: PH-like domain superfamily (141:272, 146:269);IPR015012: Phenylalanine zipper (16:73);IPR030523: SH2B adapter protein (15:525);IPR035057: SH2B1, SH2 domain (367:463);IPR036290: Phenylalanine zipper superfamily (16:77);IPR036860: SH2 dom…	Reactome: R-HSA-1170546, R-HSA-983231, R-HSA-2586552, R-HSA-982772, R-HSA-983231
g12512	GO:0035556	intracellular signal transduction	8/377	97/10666	0.0212741205192313	0.404568152236836	0.391985889128991	g11711/g12175/g12512/g2124/g2384/g3408/g5962/g6949	8	CDD: cd01231, PH_SH2B_family, 2.10943E-51 (157:265); cd10346, SH2_SH2B_family, 4.69828E-68 (367:463);Gene3D: G3DSA:2.30.29.30, 7.5E-18 (141:272); G3DSA:3.30.505.10, 1.8E-30 (365:495);MobiDBLite: consensus disorder prediction (85:105, 315:354);PANTHER: PTHR10872, 4.2E-171 (15:525); PTHR10872:SF2, 4.2E-171 (15:525);Pfam: PF00017, SH2 domain, 1.7E-13 (376:453); PF00169, PH domain, 1.1E-8 (174:265); …	IPR000980: SH2 domain (374:459, 376:390, 398:408, 410:421, 442:456, 376:453, 376:474);IPR001849: Pleckstrin homology domain (158:268, 174:265, 232:266);IPR011993: PH-like domain superfamily (141:272, 146:269);IPR015012: Phenylalanine zipper (16:73);IPR030523: SH2B adapter protein (15:525);IPR035057: SH2B1, SH2 domain (367:463);IPR036290: Phenylalanine zipper superfamily (16:77);IPR036860: SH2 dom…	Reactome: R-HSA-1170546, R-HSA-983231, R-HSA-2586552, R-HSA-982772, R-HSA-983231
g12512	GO:0035556	intracellular signal transduction	8/377	97/10666	0.0212741205192313	0.404568152236836	0.391985889128991	g11711/g12175/g12512/g2124/g2384/g3408/g5962/g6949	8	CDD: cd01231, PH_SH2B_family, 5.30011E-52 (96:204); cd10346, SH2_SH2B_family, 1.24287E-69 (306:402);Gene3D: G3DSA:2.30.29.30, 6.0E-18 (80:211); G3DSA:3.30.505.10, 1.4E-30 (304:434);MobiDBLite: consensus disorder prediction (254:293);PANTHER: PTHR10872, 2.7E-156 (21:464); PTHR10872:SF2, 2.7E-156 (21:464);Pfam: PF00017, SH2 domain, 1.4E-13 (315:392); PF00169, PH domain, 8.9E-9 (113:205);PRINTS: PR0…	IPR000980: SH2 domain (313:398, 315:329, 337:347, 349:360, 381:395, 315:392, 315:413);IPR001849: Pleckstrin homology domain (113:205, 171:205, 97:207);IPR011993: PH-like domain superfamily (80:211, 85:208);IPR030523: SH2B adapter protein (21:464);IPR035057: SH2B1, SH2 domain (306:402);IPR036860: SH2 domain superfamily (304:434, 312:416)	Reactome: R-HSA-1170546, R-HSA-983231, R-HSA-2586552, R-HSA-982772, R-HSA-983231
g12512	GO:0035556	intracellular signal transduction	8/377	97/10666	0.0212741205192313	0.404568152236836	0.391985889128991	g11711/g12175/g12512/g2124/g2384/g3408/g5962/g6949	8	CDD: cd01231, PH_SH2B_family, 5.30011E-52 (96:204); cd10346, SH2_SH2B_family, 1.24287E-69 (306:402);Gene3D: G3DSA:2.30.29.30, 6.0E-18 (80:211); G3DSA:3.30.505.10, 1.4E-30 (304:434);MobiDBLite: consensus disorder prediction (254:293);PANTHER: PTHR10872, 2.7E-156 (21:464); PTHR10872:SF2, 2.7E-156 (21:464);Pfam: PF00017, SH2 domain, 1.4E-13 (315:392); PF00169, PH domain, 8.9E-9 (113:205);PRINTS: PR0…	IPR000980: SH2 domain (313:398, 315:329, 337:347, 349:360, 381:395, 315:392, 315:413);IPR001849: Pleckstrin homology domain (113:205, 171:205, 97:207);IPR011993: PH-like domain superfamily (80:211, 85:208);IPR030523: SH2B adapter protein (21:464);IPR035057: SH2B1, SH2 domain (306:402);IPR036860: SH2 domain superfamily (304:434, 312:416)	Reactome: R-HSA-1170546, R-HSA-983231, R-HSA-2586552, R-HSA-982772, R-HSA-983231
g12512	GO:0035556	intracellular signal transduction	8/377	97/10666	0.0212741205192313	0.404568152236836	0.391985889128991	g11711/g12175/g12512/g2124/g2384/g3408/g5962/g6949	8	CDD: cd01231, PH_SH2B_family, 5.30011E-52 (96:204); cd10346, SH2_SH2B_family, 1.24287E-69 (306:402);Gene3D: G3DSA:2.30.29.30, 6.0E-18 (80:211); G3DSA:3.30.505.10, 1.4E-30 (304:434);MobiDBLite: consensus disorder prediction (254:293);PANTHER: PTHR10872, 2.7E-156 (21:464); PTHR10872:SF2, 2.7E-156 (21:464);Pfam: PF00017, SH2 domain, 1.4E-13 (315:392); PF00169, PH domain, 8.9E-9 (113:205);PRINTS: PR0…	IPR000980: SH2 domain (313:398, 315:329, 337:347, 349:360, 381:395, 315:392, 315:413);IPR001849: Pleckstrin homology domain (113:205, 171:205, 97:207);IPR011993: PH-like domain superfamily (80:211, 85:208);IPR030523: SH2B adapter protein (21:464);IPR035057: SH2B1, SH2 domain (306:402);IPR036860: SH2 domain superfamily (304:434, 312:416)	Reactome: R-HSA-1170546, R-HSA-983231, R-HSA-2586552, R-HSA-982772, R-HSA-983231
g12512	GO:0035556	intracellular signal transduction	8/377	97/10666	0.0212741205192313	0.404568152236836	0.391985889128991	g11711/g12175/g12512/g2124/g2384/g3408/g5962/g6949	8	CDD: cd01231, PH_SH2B_family, 2.10943E-51 (157:265); cd10346, SH2_SH2B_family, 4.69828E-68 (367:463);Gene3D: G3DSA:2.30.29.30, 7.5E-18 (141:272); G3DSA:3.30.505.10, 1.8E-30 (365:495);MobiDBLite: consensus disorder prediction (85:105, 315:354);PANTHER: PTHR10872, 4.2E-171 (15:525); PTHR10872:SF2, 4.2E-171 (15:525);Pfam: PF00017, SH2 domain, 1.7E-13 (376:453); PF00169, PH domain, 1.1E-8 (174:265); …	IPR000980: SH2 domain (374:459, 376:390, 398:408, 410:421, 442:456, 376:453, 376:474);IPR001849: Pleckstrin homology domain (158:268, 174:265, 232:266);IPR011993: PH-like domain superfamily (141:272, 146:269);IPR015012: Phenylalanine zipper (16:73);IPR030523: SH2B adapter protein (15:525);IPR035057: SH2B1, SH2 domain (367:463);IPR036290: Phenylalanine zipper superfamily (16:77);IPR036860: SH2 dom…	Reactome: R-HSA-1170546, R-HSA-983231, R-HSA-2586552, R-HSA-982772, R-HSA-983231
g12512	GO:0035556	intracellular signal transduction	8/377	97/10666	0.0212741205192313	0.404568152236836	0.391985889128991	g11711/g12175/g12512/g2124/g2384/g3408/g5962/g6949	8	CDD: cd01231, PH_SH2B_family, 2.10943E-51 (157:265); cd10346, SH2_SH2B_family, 4.69828E-68 (367:463);Gene3D: G3DSA:2.30.29.30, 7.5E-18 (141:272); G3DSA:3.30.505.10, 1.8E-30 (365:495);MobiDBLite: consensus disorder prediction (85:105, 315:354);PANTHER: PTHR10872, 4.2E-171 (15:525); PTHR10872:SF2, 4.2E-171 (15:525);Pfam: PF00017, SH2 domain, 1.7E-13 (376:453); PF00169, PH domain, 1.1E-8 (174:265); …	IPR000980: SH2 domain (374:459, 376:390, 398:408, 410:421, 442:456, 376:453, 376:474);IPR001849: Pleckstrin homology domain (158:268, 174:265, 232:266);IPR011993: PH-like domain superfamily (141:272, 146:269);IPR015012: Phenylalanine zipper (16:73);IPR030523: SH2B adapter protein (15:525);IPR035057: SH2B1, SH2 domain (367:463);IPR036290: Phenylalanine zipper superfamily (16:77);IPR036860: SH2 dom…	Reactome: R-HSA-1170546, R-HSA-983231, R-HSA-2586552, R-HSA-982772, R-HSA-983231
g12512	GO:0007165	signal transduction	17/377	136/10666	5.75903029194509e-06	0.00101358933138234	0.000982066218205374	g10151/g11364/g11648/g11729/g12512/g14501/g1975/g2369/g3228/g3292/g3408/g3427/g3525/g3700/g3840/g5962/g8379	17	CDD: cd01231, PH_SH2B_family, 2.10943E-51 (157:265); cd10346, SH2_SH2B_family, 4.69828E-68 (367:463);Gene3D: G3DSA:2.30.29.30, 7.5E-18 (141:272); G3DSA:3.30.505.10, 1.8E-30 (365:495);MobiDBLite: consensus disorder prediction (85:105, 315:354);PANTHER: PTHR10872, 4.2E-171 (15:525); PTHR10872:SF2, 4.2E-171 (15:525);Pfam: PF00017, SH2 domain, 1.7E-13 (376:453); PF00169, PH domain, 1.1E-8 (174:265); …	IPR000980: SH2 domain (374:459, 376:390, 398:408, 410:421, 442:456, 376:453, 376:474);IPR001849: Pleckstrin homology domain (158:268, 174:265, 232:266);IPR011993: PH-like domain superfamily (141:272, 146:269);IPR015012: Phenylalanine zipper (16:73);IPR030523: SH2B adapter protein (15:525);IPR035057: SH2B1, SH2 domain (367:463);IPR036290: Phenylalanine zipper superfamily (16:77);IPR036860: SH2 dom…	Reactome: R-HSA-1170546, R-HSA-983231, R-HSA-2586552, R-HSA-982772, R-HSA-983231
g12512	GO:0007165	signal transduction	17/377	136/10666	5.75903029194509e-06	0.00101358933138234	0.000982066218205374	g10151/g11364/g11648/g11729/g12512/g14501/g1975/g2369/g3228/g3292/g3408/g3427/g3525/g3700/g3840/g5962/g8379	17	CDD: cd01231, PH_SH2B_family, 5.30011E-52 (96:204); cd10346, SH2_SH2B_family, 1.24287E-69 (306:402);Gene3D: G3DSA:2.30.29.30, 6.0E-18 (80:211); G3DSA:3.30.505.10, 1.4E-30 (304:434);MobiDBLite: consensus disorder prediction (254:293);PANTHER: PTHR10872, 2.7E-156 (21:464); PTHR10872:SF2, 2.7E-156 (21:464);Pfam: PF00017, SH2 domain, 1.4E-13 (315:392); PF00169, PH domain, 8.9E-9 (113:205);PRINTS: PR0…	IPR000980: SH2 domain (313:398, 315:329, 337:347, 349:360, 381:395, 315:392, 315:413);IPR001849: Pleckstrin homology domain (113:205, 171:205, 97:207);IPR011993: PH-like domain superfamily (80:211, 85:208);IPR030523: SH2B adapter protein (21:464);IPR035057: SH2B1, SH2 domain (306:402);IPR036860: SH2 domain superfamily (304:434, 312:416)	Reactome: R-HSA-1170546, R-HSA-983231, R-HSA-2586552, R-HSA-982772, R-HSA-983231
g12512	GO:0007165	signal transduction	17/377	136/10666	5.75903029194509e-06	0.00101358933138234	0.000982066218205374	g10151/g11364/g11648/g11729/g12512/g14501/g1975/g2369/g3228/g3292/g3408/g3427/g3525/g3700/g3840/g5962/g8379	17	CDD: cd01231, PH_SH2B_family, 5.30011E-52 (96:204); cd10346, SH2_SH2B_family, 1.24287E-69 (306:402);Gene3D: G3DSA:2.30.29.30, 6.0E-18 (80:211); G3DSA:3.30.505.10, 1.4E-30 (304:434);MobiDBLite: consensus disorder prediction (254:293);PANTHER: PTHR10872, 2.7E-156 (21:464); PTHR10872:SF2, 2.7E-156 (21:464);Pfam: PF00017, SH2 domain, 1.4E-13 (315:392); PF00169, PH domain, 8.9E-9 (113:205);PRINTS: PR0…	IPR000980: SH2 domain (313:398, 315:329, 337:347, 349:360, 381:395, 315:392, 315:413);IPR001849: Pleckstrin homology domain (113:205, 171:205, 97:207);IPR011993: PH-like domain superfamily (80:211, 85:208);IPR030523: SH2B adapter protein (21:464);IPR035057: SH2B1, SH2 domain (306:402);IPR036860: SH2 domain superfamily (304:434, 312:416)	Reactome: R-HSA-1170546, R-HSA-983231, R-HSA-2586552, R-HSA-982772, R-HSA-983231
g12512	GO:0007165	signal transduction	17/377	136/10666	5.75903029194509e-06	0.00101358933138234	0.000982066218205374	g10151/g11364/g11648/g11729/g12512/g14501/g1975/g2369/g3228/g3292/g3408/g3427/g3525/g3700/g3840/g5962/g8379	17	CDD: cd01231, PH_SH2B_family, 5.30011E-52 (96:204); cd10346, SH2_SH2B_family, 1.24287E-69 (306:402);Gene3D: G3DSA:2.30.29.30, 6.0E-18 (80:211); G3DSA:3.30.505.10, 1.4E-30 (304:434);MobiDBLite: consensus disorder prediction (254:293);PANTHER: PTHR10872, 2.7E-156 (21:464); PTHR10872:SF2, 2.7E-156 (21:464);Pfam: PF00017, SH2 domain, 1.4E-13 (315:392); PF00169, PH domain, 8.9E-9 (113:205);PRINTS: PR0…	IPR000980: SH2 domain (313:398, 315:329, 337:347, 349:360, 381:395, 315:392, 315:413);IPR001849: Pleckstrin homology domain (113:205, 171:205, 97:207);IPR011993: PH-like domain superfamily (80:211, 85:208);IPR030523: SH2B adapter protein (21:464);IPR035057: SH2B1, SH2 domain (306:402);IPR036860: SH2 domain superfamily (304:434, 312:416)	Reactome: R-HSA-1170546, R-HSA-983231, R-HSA-2586552, R-HSA-982772, R-HSA-983231
g12512	GO:0007165	signal transduction	17/377	136/10666	5.75903029194509e-06	0.00101358933138234	0.000982066218205374	g10151/g11364/g11648/g11729/g12512/g14501/g1975/g2369/g3228/g3292/g3408/g3427/g3525/g3700/g3840/g5962/g8379	17	CDD: cd01231, PH_SH2B_family, 2.10943E-51 (157:265); cd10346, SH2_SH2B_family, 4.69828E-68 (367:463);Gene3D: G3DSA:2.30.29.30, 7.5E-18 (141:272); G3DSA:3.30.505.10, 1.8E-30 (365:495);MobiDBLite: consensus disorder prediction (85:105, 315:354);PANTHER: PTHR10872, 4.2E-171 (15:525); PTHR10872:SF2, 4.2E-171 (15:525);Pfam: PF00017, SH2 domain, 1.7E-13 (376:453); PF00169, PH domain, 1.1E-8 (174:265); …	IPR000980: SH2 domain (374:459, 376:390, 398:408, 410:421, 442:456, 376:453, 376:474);IPR001849: Pleckstrin homology domain (158:268, 174:265, 232:266);IPR011993: PH-like domain superfamily (141:272, 146:269);IPR015012: Phenylalanine zipper (16:73);IPR030523: SH2B adapter protein (15:525);IPR035057: SH2B1, SH2 domain (367:463);IPR036290: Phenylalanine zipper superfamily (16:77);IPR036860: SH2 dom…	Reactome: R-HSA-1170546, R-HSA-983231, R-HSA-2586552, R-HSA-982772, R-HSA-983231
g12512	GO:0007165	signal transduction	17/377	136/10666	5.75903029194509e-06	0.00101358933138234	0.000982066218205374	g10151/g11364/g11648/g11729/g12512/g14501/g1975/g2369/g3228/g3292/g3408/g3427/g3525/g3700/g3840/g5962/g8379	17	CDD: cd01231, PH_SH2B_family, 2.10943E-51 (157:265); cd10346, SH2_SH2B_family, 4.69828E-68 (367:463);Gene3D: G3DSA:2.30.29.30, 7.5E-18 (141:272); G3DSA:3.30.505.10, 1.8E-30 (365:495);MobiDBLite: consensus disorder prediction (85:105, 315:354);PANTHER: PTHR10872, 4.2E-171 (15:525); PTHR10872:SF2, 4.2E-171 (15:525);Pfam: PF00017, SH2 domain, 1.7E-13 (376:453); PF00169, PH domain, 1.1E-8 (174:265); …	IPR000980: SH2 domain (374:459, 376:390, 398:408, 410:421, 442:456, 376:453, 376:474);IPR001849: Pleckstrin homology domain (158:268, 174:265, 232:266);IPR011993: PH-like domain superfamily (141:272, 146:269);IPR015012: Phenylalanine zipper (16:73);IPR030523: SH2B adapter protein (15:525);IPR035057: SH2B1, SH2 domain (367:463);IPR036290: Phenylalanine zipper superfamily (16:77);IPR036860: SH2 dom…	Reactome: R-HSA-1170546, R-HSA-983231, R-HSA-2586552, R-HSA-982772, R-HSA-983231
g12512	GO:0035556	intracellular signal transduction	8/377	97/10666	0.0212741205192313	0.404568152236836	0.391985889128991	g11711/g12175/g12512/g2124/g2384/g3408/g5962/g6949	8	CDD: cd01231, PH_SH2B_family, 2.10943E-51 (157:265); cd10346, SH2_SH2B_family, 4.69828E-68 (367:463);Gene3D: G3DSA:2.30.29.30, 7.5E-18 (141:272); G3DSA:3.30.505.10, 1.8E-30 (365:495);MobiDBLite: consensus disorder prediction (85:105, 315:354);PANTHER: PTHR10872, 4.2E-171 (15:525); PTHR10872:SF2, 4.2E-171 (15:525);Pfam: PF00017, SH2 domain, 1.7E-13 (376:453); PF00169, PH domain, 1.1E-8 (174:265); …	IPR000980: SH2 domain (374:459, 376:390, 398:408, 410:421, 442:456, 376:453, 376:474);IPR001849: Pleckstrin homology domain (158:268, 174:265, 232:266);IPR011993: PH-like domain superfamily (141:272, 146:269);IPR015012: Phenylalanine zipper (16:73);IPR030523: SH2B adapter protein (15:525);IPR035057: SH2B1, SH2 domain (367:463);IPR036290: Phenylalanine zipper superfamily (16:77);IPR036860: SH2 dom…	Reactome: R-HSA-1170546, R-HSA-983231, R-HSA-2586552, R-HSA-982772, R-HSA-983231
g12512	GO:0035556	intracellular signal transduction	8/377	97/10666	0.0212741205192313	0.404568152236836	0.391985889128991	g11711/g12175/g12512/g2124/g2384/g3408/g5962/g6949	8	CDD: cd01231, PH_SH2B_family, 5.30011E-52 (96:204); cd10346, SH2_SH2B_family, 1.24287E-69 (306:402);Gene3D: G3DSA:2.30.29.30, 6.0E-18 (80:211); G3DSA:3.30.505.10, 1.4E-30 (304:434);MobiDBLite: consensus disorder prediction (254:293);PANTHER: PTHR10872, 2.7E-156 (21:464); PTHR10872:SF2, 2.7E-156 (21:464);Pfam: PF00017, SH2 domain, 1.4E-13 (315:392); PF00169, PH domain, 8.9E-9 (113:205);PRINTS: PR0…	IPR000980: SH2 domain (313:398, 315:329, 337:347, 349:360, 381:395, 315:392, 315:413);IPR001849: Pleckstrin homology domain (113:205, 171:205, 97:207);IPR011993: PH-like domain superfamily (80:211, 85:208);IPR030523: SH2B adapter protein (21:464);IPR035057: SH2B1, SH2 domain (306:402);IPR036860: SH2 domain superfamily (304:434, 312:416)	Reactome: R-HSA-1170546, R-HSA-983231, R-HSA-2586552, R-HSA-982772, R-HSA-983231
g12512	GO:0035556	intracellular signal transduction	8/377	97/10666	0.0212741205192313	0.404568152236836	0.391985889128991	g11711/g12175/g12512/g2124/g2384/g3408/g5962/g6949	8	CDD: cd01231, PH_SH2B_family, 5.30011E-52 (96:204); cd10346, SH2_SH2B_family, 1.24287E-69 (306:402);Gene3D: G3DSA:2.30.29.30, 6.0E-18 (80:211); G3DSA:3.30.505.10, 1.4E-30 (304:434);MobiDBLite: consensus disorder prediction (254:293);PANTHER: PTHR10872, 2.7E-156 (21:464); PTHR10872:SF2, 2.7E-156 (21:464);Pfam: PF00017, SH2 domain, 1.4E-13 (315:392); PF00169, PH domain, 8.9E-9 (113:205);PRINTS: PR0…	IPR000980: SH2 domain (313:398, 315:329, 337:347, 349:360, 381:395, 315:392, 315:413);IPR001849: Pleckstrin homology domain (113:205, 171:205, 97:207);IPR011993: PH-like domain superfamily (80:211, 85:208);IPR030523: SH2B adapter protein (21:464);IPR035057: SH2B1, SH2 domain (306:402);IPR036860: SH2 domain superfamily (304:434, 312:416)	Reactome: R-HSA-1170546, R-HSA-983231, R-HSA-2586552, R-HSA-982772, R-HSA-983231
g12512	GO:0035556	intracellular signal transduction	8/377	97/10666	0.0212741205192313	0.404568152236836	0.391985889128991	g11711/g12175/g12512/g2124/g2384/g3408/g5962/g6949	8	CDD: cd01231, PH_SH2B_family, 5.30011E-52 (96:204); cd10346, SH2_SH2B_family, 1.24287E-69 (306:402);Gene3D: G3DSA:2.30.29.30, 6.0E-18 (80:211); G3DSA:3.30.505.10, 1.4E-30 (304:434);MobiDBLite: consensus disorder prediction (254:293);PANTHER: PTHR10872, 2.7E-156 (21:464); PTHR10872:SF2, 2.7E-156 (21:464);Pfam: PF00017, SH2 domain, 1.4E-13 (315:392); PF00169, PH domain, 8.9E-9 (113:205);PRINTS: PR0…	IPR000980: SH2 domain (313:398, 315:329, 337:347, 349:360, 381:395, 315:392, 315:413);IPR001849: Pleckstrin homology domain (113:205, 171:205, 97:207);IPR011993: PH-like domain superfamily (80:211, 85:208);IPR030523: SH2B adapter protein (21:464);IPR035057: SH2B1, SH2 domain (306:402);IPR036860: SH2 domain superfamily (304:434, 312:416)	Reactome: R-HSA-1170546, R-HSA-983231, R-HSA-2586552, R-HSA-982772, R-HSA-983231
g12512	GO:0035556	intracellular signal transduction	8/377	97/10666	0.0212741205192313	0.404568152236836	0.391985889128991	g11711/g12175/g12512/g2124/g2384/g3408/g5962/g6949	8	CDD: cd01231, PH_SH2B_family, 2.10943E-51 (157:265); cd10346, SH2_SH2B_family, 4.69828E-68 (367:463);Gene3D: G3DSA:2.30.29.30, 7.5E-18 (141:272); G3DSA:3.30.505.10, 1.8E-30 (365:495);MobiDBLite: consensus disorder prediction (85:105, 315:354);PANTHER: PTHR10872, 4.2E-171 (15:525); PTHR10872:SF2, 4.2E-171 (15:525);Pfam: PF00017, SH2 domain, 1.7E-13 (376:453); PF00169, PH domain, 1.1E-8 (174:265); …	IPR000980: SH2 domain (374:459, 376:390, 398:408, 410:421, 442:456, 376:453, 376:474);IPR001849: Pleckstrin homology domain (158:268, 174:265, 232:266);IPR011993: PH-like domain superfamily (141:272, 146:269);IPR015012: Phenylalanine zipper (16:73);IPR030523: SH2B adapter protein (15:525);IPR035057: SH2B1, SH2 domain (367:463);IPR036290: Phenylalanine zipper superfamily (16:77);IPR036860: SH2 dom…	Reactome: R-HSA-1170546, R-HSA-983231, R-HSA-2586552, R-HSA-982772, R-HSA-983231
g12512	GO:0035556	intracellular signal transduction	8/377	97/10666	0.0212741205192313	0.404568152236836	0.391985889128991	g11711/g12175/g12512/g2124/g2384/g3408/g5962/g6949	8	CDD: cd01231, PH_SH2B_family, 2.10943E-51 (157:265); cd10346, SH2_SH2B_family, 4.69828E-68 (367:463);Gene3D: G3DSA:2.30.29.30, 7.5E-18 (141:272); G3DSA:3.30.505.10, 1.8E-30 (365:495);MobiDBLite: consensus disorder prediction (85:105, 315:354);PANTHER: PTHR10872, 4.2E-171 (15:525); PTHR10872:SF2, 4.2E-171 (15:525);Pfam: PF00017, SH2 domain, 1.7E-13 (376:453); PF00169, PH domain, 1.1E-8 (174:265); …	IPR000980: SH2 domain (374:459, 376:390, 398:408, 410:421, 442:456, 376:453, 376:474);IPR001849: Pleckstrin homology domain (158:268, 174:265, 232:266);IPR011993: PH-like domain superfamily (141:272, 146:269);IPR015012: Phenylalanine zipper (16:73);IPR030523: SH2B adapter protein (15:525);IPR035057: SH2B1, SH2 domain (367:463);IPR036290: Phenylalanine zipper superfamily (16:77);IPR036860: SH2 dom…	Reactome: R-HSA-1170546, R-HSA-983231, R-HSA-2586552, R-HSA-982772, R-HSA-983231
g12512	GO:0004871	NA	2/377	21/10666	0.168813153717669	0.848889001551706	0.822488147436462	g12512/g13374	2	CDD: cd01231, PH_SH2B_family, 2.10943E-51 (157:265); cd10346, SH2_SH2B_family, 4.69828E-68 (367:463);Gene3D: G3DSA:2.30.29.30, 7.5E-18 (141:272); G3DSA:3.30.505.10, 1.8E-30 (365:495);MobiDBLite: consensus disorder prediction (85:105, 315:354);PANTHER: PTHR10872, 4.2E-171 (15:525); PTHR10872:SF2, 4.2E-171 (15:525);Pfam: PF00017, SH2 domain, 1.7E-13 (376:453); PF00169, PH domain, 1.1E-8 (174:265); …	IPR000980: SH2 domain (374:459, 376:390, 398:408, 410:421, 442:456, 376:453, 376:474);IPR001849: Pleckstrin homology domain (158:268, 174:265, 232:266);IPR011993: PH-like domain superfamily (141:272, 146:269);IPR015012: Phenylalanine zipper (16:73);IPR030523: SH2B adapter protein (15:525);IPR035057: SH2B1, SH2 domain (367:463);IPR036290: Phenylalanine zipper superfamily (16:77);IPR036860: SH2 dom…	Reactome: R-HSA-1170546, R-HSA-983231, R-HSA-2586552, R-HSA-982772, R-HSA-983231
g12512	GO:0004871	NA	2/377	21/10666	0.168813153717669	0.848889001551706	0.822488147436462	g12512/g13374	2	CDD: cd01231, PH_SH2B_family, 5.30011E-52 (96:204); cd10346, SH2_SH2B_family, 1.24287E-69 (306:402);Gene3D: G3DSA:2.30.29.30, 6.0E-18 (80:211); G3DSA:3.30.505.10, 1.4E-30 (304:434);MobiDBLite: consensus disorder prediction (254:293);PANTHER: PTHR10872, 2.7E-156 (21:464); PTHR10872:SF2, 2.7E-156 (21:464);Pfam: PF00017, SH2 domain, 1.4E-13 (315:392); PF00169, PH domain, 8.9E-9 (113:205);PRINTS: PR0…	IPR000980: SH2 domain (313:398, 315:329, 337:347, 349:360, 381:395, 315:392, 315:413);IPR001849: Pleckstrin homology domain (113:205, 171:205, 97:207);IPR011993: PH-like domain superfamily (80:211, 85:208);IPR030523: SH2B adapter protein (21:464);IPR035057: SH2B1, SH2 domain (306:402);IPR036860: SH2 domain superfamily (304:434, 312:416)	Reactome: R-HSA-1170546, R-HSA-983231, R-HSA-2586552, R-HSA-982772, R-HSA-983231
g12512	GO:0004871	NA	2/377	21/10666	0.168813153717669	0.848889001551706	0.822488147436462	g12512/g13374	2	CDD: cd01231, PH_SH2B_family, 5.30011E-52 (96:204); cd10346, SH2_SH2B_family, 1.24287E-69 (306:402);Gene3D: G3DSA:2.30.29.30, 6.0E-18 (80:211); G3DSA:3.30.505.10, 1.4E-30 (304:434);MobiDBLite: consensus disorder prediction (254:293);PANTHER: PTHR10872, 2.7E-156 (21:464); PTHR10872:SF2, 2.7E-156 (21:464);Pfam: PF00017, SH2 domain, 1.4E-13 (315:392); PF00169, PH domain, 8.9E-9 (113:205);PRINTS: PR0…	IPR000980: SH2 domain (313:398, 315:329, 337:347, 349:360, 381:395, 315:392, 315:413);IPR001849: Pleckstrin homology domain (113:205, 171:205, 97:207);IPR011993: PH-like domain superfamily (80:211, 85:208);IPR030523: SH2B adapter protein (21:464);IPR035057: SH2B1, SH2 domain (306:402);IPR036860: SH2 domain superfamily (304:434, 312:416)	Reactome: R-HSA-1170546, R-HSA-983231, R-HSA-2586552, R-HSA-982772, R-HSA-983231
g12512	GO:0004871	NA	2/377	21/10666	0.168813153717669	0.848889001551706	0.822488147436462	g12512/g13374	2	CDD: cd01231, PH_SH2B_family, 5.30011E-52 (96:204); cd10346, SH2_SH2B_family, 1.24287E-69 (306:402);Gene3D: G3DSA:2.30.29.30, 6.0E-18 (80:211); G3DSA:3.30.505.10, 1.4E-30 (304:434);MobiDBLite: consensus disorder prediction (254:293);PANTHER: PTHR10872, 2.7E-156 (21:464); PTHR10872:SF2, 2.7E-156 (21:464);Pfam: PF00017, SH2 domain, 1.4E-13 (315:392); PF00169, PH domain, 8.9E-9 (113:205);PRINTS: PR0…	IPR000980: SH2 domain (313:398, 315:329, 337:347, 349:360, 381:395, 315:392, 315:413);IPR001849: Pleckstrin homology domain (113:205, 171:205, 97:207);IPR011993: PH-like domain superfamily (80:211, 85:208);IPR030523: SH2B adapter protein (21:464);IPR035057: SH2B1, SH2 domain (306:402);IPR036860: SH2 domain superfamily (304:434, 312:416)	Reactome: R-HSA-1170546, R-HSA-983231, R-HSA-2586552, R-HSA-982772, R-HSA-983231
g12512	GO:0004871	NA	2/377	21/10666	0.168813153717669	0.848889001551706	0.822488147436462	g12512/g13374	2	CDD: cd01231, PH_SH2B_family, 2.10943E-51 (157:265); cd10346, SH2_SH2B_family, 4.69828E-68 (367:463);Gene3D: G3DSA:2.30.29.30, 7.5E-18 (141:272); G3DSA:3.30.505.10, 1.8E-30 (365:495);MobiDBLite: consensus disorder prediction (85:105, 315:354);PANTHER: PTHR10872, 4.2E-171 (15:525); PTHR10872:SF2, 4.2E-171 (15:525);Pfam: PF00017, SH2 domain, 1.7E-13 (376:453); PF00169, PH domain, 1.1E-8 (174:265); …	IPR000980: SH2 domain (374:459, 376:390, 398:408, 410:421, 442:456, 376:453, 376:474);IPR001849: Pleckstrin homology domain (158:268, 174:265, 232:266);IPR011993: PH-like domain superfamily (141:272, 146:269);IPR015012: Phenylalanine zipper (16:73);IPR030523: SH2B adapter protein (15:525);IPR035057: SH2B1, SH2 domain (367:463);IPR036290: Phenylalanine zipper superfamily (16:77);IPR036860: SH2 dom…	Reactome: R-HSA-1170546, R-HSA-983231, R-HSA-2586552, R-HSA-982772, R-HSA-983231
g12512	GO:0004871	NA	2/377	21/10666	0.168813153717669	0.848889001551706	0.822488147436462	g12512/g13374	2	CDD: cd01231, PH_SH2B_family, 2.10943E-51 (157:265); cd10346, SH2_SH2B_family, 4.69828E-68 (367:463);Gene3D: G3DSA:2.30.29.30, 7.5E-18 (141:272); G3DSA:3.30.505.10, 1.8E-30 (365:495);MobiDBLite: consensus disorder prediction (85:105, 315:354);PANTHER: PTHR10872, 4.2E-171 (15:525); PTHR10872:SF2, 4.2E-171 (15:525);Pfam: PF00017, SH2 domain, 1.7E-13 (376:453); PF00169, PH domain, 1.1E-8 (174:265); …	IPR000980: SH2 domain (374:459, 376:390, 398:408, 410:421, 442:456, 376:453, 376:474);IPR001849: Pleckstrin homology domain (158:268, 174:265, 232:266);IPR011993: PH-like domain superfamily (141:272, 146:269);IPR015012: Phenylalanine zipper (16:73);IPR030523: SH2B adapter protein (15:525);IPR035057: SH2B1, SH2 domain (367:463);IPR036290: Phenylalanine zipper superfamily (16:77);IPR036860: SH2 dom…	Reactome: R-HSA-1170546, R-HSA-983231, R-HSA-2586552, R-HSA-982772, R-HSA-983231
g12512	GO:0035556	intracellular signal transduction	8/377	97/10666	0.0212741205192313	0.404568152236836	0.391985889128991	g11711/g12175/g12512/g2124/g2384/g3408/g5962/g6949	8	CDD: cd01231, PH_SH2B_family, 2.10943E-51 (157:265); cd10346, SH2_SH2B_family, 4.69828E-68 (367:463);Gene3D: G3DSA:2.30.29.30, 7.5E-18 (141:272); G3DSA:3.30.505.10, 1.8E-30 (365:495);MobiDBLite: consensus disorder prediction (85:105, 315:354);PANTHER: PTHR10872, 4.2E-171 (15:525); PTHR10872:SF2, 4.2E-171 (15:525);Pfam: PF00017, SH2 domain, 1.7E-13 (376:453); PF00169, PH domain, 1.1E-8 (174:265); …	IPR000980: SH2 domain (374:459, 376:390, 398:408, 410:421, 442:456, 376:453, 376:474);IPR001849: Pleckstrin homology domain (158:268, 174:265, 232:266);IPR011993: PH-like domain superfamily (141:272, 146:269);IPR015012: Phenylalanine zipper (16:73);IPR030523: SH2B adapter protein (15:525);IPR035057: SH2B1, SH2 domain (367:463);IPR036290: Phenylalanine zipper superfamily (16:77);IPR036860: SH2 dom…	Reactome: R-HSA-1170546, R-HSA-983231, R-HSA-2586552, R-HSA-982772, R-HSA-983231
g12512	GO:0035556	intracellular signal transduction	8/377	97/10666	0.0212741205192313	0.404568152236836	0.391985889128991	g11711/g12175/g12512/g2124/g2384/g3408/g5962/g6949	8	CDD: cd01231, PH_SH2B_family, 5.30011E-52 (96:204); cd10346, SH2_SH2B_family, 1.24287E-69 (306:402);Gene3D: G3DSA:2.30.29.30, 6.0E-18 (80:211); G3DSA:3.30.505.10, 1.4E-30 (304:434);MobiDBLite: consensus disorder prediction (254:293);PANTHER: PTHR10872, 2.7E-156 (21:464); PTHR10872:SF2, 2.7E-156 (21:464);Pfam: PF00017, SH2 domain, 1.4E-13 (315:392); PF00169, PH domain, 8.9E-9 (113:205);PRINTS: PR0…	IPR000980: SH2 domain (313:398, 315:329, 337:347, 349:360, 381:395, 315:392, 315:413);IPR001849: Pleckstrin homology domain (113:205, 171:205, 97:207);IPR011993: PH-like domain superfamily (80:211, 85:208);IPR030523: SH2B adapter protein (21:464);IPR035057: SH2B1, SH2 domain (306:402);IPR036860: SH2 domain superfamily (304:434, 312:416)	Reactome: R-HSA-1170546, R-HSA-983231, R-HSA-2586552, R-HSA-982772, R-HSA-983231
g12512	GO:0035556	intracellular signal transduction	8/377	97/10666	0.0212741205192313	0.404568152236836	0.391985889128991	g11711/g12175/g12512/g2124/g2384/g3408/g5962/g6949	8	CDD: cd01231, PH_SH2B_family, 5.30011E-52 (96:204); cd10346, SH2_SH2B_family, 1.24287E-69 (306:402);Gene3D: G3DSA:2.30.29.30, 6.0E-18 (80:211); G3DSA:3.30.505.10, 1.4E-30 (304:434);MobiDBLite: consensus disorder prediction (254:293);PANTHER: PTHR10872, 2.7E-156 (21:464); PTHR10872:SF2, 2.7E-156 (21:464);Pfam: PF00017, SH2 domain, 1.4E-13 (315:392); PF00169, PH domain, 8.9E-9 (113:205);PRINTS: PR0…	IPR000980: SH2 domain (313:398, 315:329, 337:347, 349:360, 381:395, 315:392, 315:413);IPR001849: Pleckstrin homology domain (113:205, 171:205, 97:207);IPR011993: PH-like domain superfamily (80:211, 85:208);IPR030523: SH2B adapter protein (21:464);IPR035057: SH2B1, SH2 domain (306:402);IPR036860: SH2 domain superfamily (304:434, 312:416)	Reactome: R-HSA-1170546, R-HSA-983231, R-HSA-2586552, R-HSA-982772, R-HSA-983231
g12512	GO:0035556	intracellular signal transduction	8/377	97/10666	0.0212741205192313	0.404568152236836	0.391985889128991	g11711/g12175/g12512/g2124/g2384/g3408/g5962/g6949	8	CDD: cd01231, PH_SH2B_family, 5.30011E-52 (96:204); cd10346, SH2_SH2B_family, 1.24287E-69 (306:402);Gene3D: G3DSA:2.30.29.30, 6.0E-18 (80:211); G3DSA:3.30.505.10, 1.4E-30 (304:434);MobiDBLite: consensus disorder prediction (254:293);PANTHER: PTHR10872, 2.7E-156 (21:464); PTHR10872:SF2, 2.7E-156 (21:464);Pfam: PF00017, SH2 domain, 1.4E-13 (315:392); PF00169, PH domain, 8.9E-9 (113:205);PRINTS: PR0…	IPR000980: SH2 domain (313:398, 315:329, 337:347, 349:360, 381:395, 315:392, 315:413);IPR001849: Pleckstrin homology domain (113:205, 171:205, 97:207);IPR011993: PH-like domain superfamily (80:211, 85:208);IPR030523: SH2B adapter protein (21:464);IPR035057: SH2B1, SH2 domain (306:402);IPR036860: SH2 domain superfamily (304:434, 312:416)	Reactome: R-HSA-1170546, R-HSA-983231, R-HSA-2586552, R-HSA-982772, R-HSA-983231
g12512	GO:0035556	intracellular signal transduction	8/377	97/10666	0.0212741205192313	0.404568152236836	0.391985889128991	g11711/g12175/g12512/g2124/g2384/g3408/g5962/g6949	8	CDD: cd01231, PH_SH2B_family, 2.10943E-51 (157:265); cd10346, SH2_SH2B_family, 4.69828E-68 (367:463);Gene3D: G3DSA:2.30.29.30, 7.5E-18 (141:272); G3DSA:3.30.505.10, 1.8E-30 (365:495);MobiDBLite: consensus disorder prediction (85:105, 315:354);PANTHER: PTHR10872, 4.2E-171 (15:525); PTHR10872:SF2, 4.2E-171 (15:525);Pfam: PF00017, SH2 domain, 1.7E-13 (376:453); PF00169, PH domain, 1.1E-8 (174:265); …	IPR000980: SH2 domain (374:459, 376:390, 398:408, 410:421, 442:456, 376:453, 376:474);IPR001849: Pleckstrin homology domain (158:268, 174:265, 232:266);IPR011993: PH-like domain superfamily (141:272, 146:269);IPR015012: Phenylalanine zipper (16:73);IPR030523: SH2B adapter protein (15:525);IPR035057: SH2B1, SH2 domain (367:463);IPR036290: Phenylalanine zipper superfamily (16:77);IPR036860: SH2 dom…	Reactome: R-HSA-1170546, R-HSA-983231, R-HSA-2586552, R-HSA-982772, R-HSA-983231
g12512	GO:0035556	intracellular signal transduction	8/377	97/10666	0.0212741205192313	0.404568152236836	0.391985889128991	g11711/g12175/g12512/g2124/g2384/g3408/g5962/g6949	8	CDD: cd01231, PH_SH2B_family, 2.10943E-51 (157:265); cd10346, SH2_SH2B_family, 4.69828E-68 (367:463);Gene3D: G3DSA:2.30.29.30, 7.5E-18 (141:272); G3DSA:3.30.505.10, 1.8E-30 (365:495);MobiDBLite: consensus disorder prediction (85:105, 315:354);PANTHER: PTHR10872, 4.2E-171 (15:525); PTHR10872:SF2, 4.2E-171 (15:525);Pfam: PF00017, SH2 domain, 1.7E-13 (376:453); PF00169, PH domain, 1.1E-8 (174:265); …	IPR000980: SH2 domain (374:459, 376:390, 398:408, 410:421, 442:456, 376:453, 376:474);IPR001849: Pleckstrin homology domain (158:268, 174:265, 232:266);IPR011993: PH-like domain superfamily (141:272, 146:269);IPR015012: Phenylalanine zipper (16:73);IPR030523: SH2B adapter protein (15:525);IPR035057: SH2B1, SH2 domain (367:463);IPR036290: Phenylalanine zipper superfamily (16:77);IPR036860: SH2 dom…	Reactome: R-HSA-1170546, R-HSA-983231, R-HSA-2586552, R-HSA-982772, R-HSA-983231
g12512	GO:0035556	intracellular signal transduction	8/377	97/10666	0.0212741205192313	0.404568152236836	0.391985889128991	g11711/g12175/g12512/g2124/g2384/g3408/g5962/g6949	8	CDD: cd01231, PH_SH2B_family, 2.10943E-51 (157:265); cd10346, SH2_SH2B_family, 4.69828E-68 (367:463);Gene3D: G3DSA:2.30.29.30, 7.5E-18 (141:272); G3DSA:3.30.505.10, 1.8E-30 (365:495);MobiDBLite: consensus disorder prediction (85:105, 315:354);PANTHER: PTHR10872, 4.2E-171 (15:525); PTHR10872:SF2, 4.2E-171 (15:525);Pfam: PF00017, SH2 domain, 1.7E-13 (376:453); PF00169, PH domain, 1.1E-8 (174:265); …	IPR000980: SH2 domain (374:459, 376:390, 398:408, 410:421, 442:456, 376:453, 376:474);IPR001849: Pleckstrin homology domain (158:268, 174:265, 232:266);IPR011993: PH-like domain superfamily (141:272, 146:269);IPR015012: Phenylalanine zipper (16:73);IPR030523: SH2B adapter protein (15:525);IPR035057: SH2B1, SH2 domain (367:463);IPR036290: Phenylalanine zipper superfamily (16:77);IPR036860: SH2 dom…	Reactome: R-HSA-1170546, R-HSA-983231, R-HSA-2586552, R-HSA-982772, R-HSA-983231
g12512	GO:0035556	intracellular signal transduction	8/377	97/10666	0.0212741205192313	0.404568152236836	0.391985889128991	g11711/g12175/g12512/g2124/g2384/g3408/g5962/g6949	8	CDD: cd01231, PH_SH2B_family, 5.30011E-52 (96:204); cd10346, SH2_SH2B_family, 1.24287E-69 (306:402);Gene3D: G3DSA:2.30.29.30, 6.0E-18 (80:211); G3DSA:3.30.505.10, 1.4E-30 (304:434);MobiDBLite: consensus disorder prediction (254:293);PANTHER: PTHR10872, 2.7E-156 (21:464); PTHR10872:SF2, 2.7E-156 (21:464);Pfam: PF00017, SH2 domain, 1.4E-13 (315:392); PF00169, PH domain, 8.9E-9 (113:205);PRINTS: PR0…	IPR000980: SH2 domain (313:398, 315:329, 337:347, 349:360, 381:395, 315:392, 315:413);IPR001849: Pleckstrin homology domain (113:205, 171:205, 97:207);IPR011993: PH-like domain superfamily (80:211, 85:208);IPR030523: SH2B adapter protein (21:464);IPR035057: SH2B1, SH2 domain (306:402);IPR036860: SH2 domain superfamily (304:434, 312:416)	Reactome: R-HSA-1170546, R-HSA-983231, R-HSA-2586552, R-HSA-982772, R-HSA-983231
g12512	GO:0035556	intracellular signal transduction	8/377	97/10666	0.0212741205192313	0.404568152236836	0.391985889128991	g11711/g12175/g12512/g2124/g2384/g3408/g5962/g6949	8	CDD: cd01231, PH_SH2B_family, 5.30011E-52 (96:204); cd10346, SH2_SH2B_family, 1.24287E-69 (306:402);Gene3D: G3DSA:2.30.29.30, 6.0E-18 (80:211); G3DSA:3.30.505.10, 1.4E-30 (304:434);MobiDBLite: consensus disorder prediction (254:293);PANTHER: PTHR10872, 2.7E-156 (21:464); PTHR10872:SF2, 2.7E-156 (21:464);Pfam: PF00017, SH2 domain, 1.4E-13 (315:392); PF00169, PH domain, 8.9E-9 (113:205);PRINTS: PR0…	IPR000980: SH2 domain (313:398, 315:329, 337:347, 349:360, 381:395, 315:392, 315:413);IPR001849: Pleckstrin homology domain (113:205, 171:205, 97:207);IPR011993: PH-like domain superfamily (80:211, 85:208);IPR030523: SH2B adapter protein (21:464);IPR035057: SH2B1, SH2 domain (306:402);IPR036860: SH2 domain superfamily (304:434, 312:416)	Reactome: R-HSA-1170546, R-HSA-983231, R-HSA-2586552, R-HSA-982772, R-HSA-983231
g12512	GO:0035556	intracellular signal transduction	8/377	97/10666	0.0212741205192313	0.404568152236836	0.391985889128991	g11711/g12175/g12512/g2124/g2384/g3408/g5962/g6949	8	CDD: cd01231, PH_SH2B_family, 5.30011E-52 (96:204); cd10346, SH2_SH2B_family, 1.24287E-69 (306:402);Gene3D: G3DSA:2.30.29.30, 6.0E-18 (80:211); G3DSA:3.30.505.10, 1.4E-30 (304:434);MobiDBLite: consensus disorder prediction (254:293);PANTHER: PTHR10872, 2.7E-156 (21:464); PTHR10872:SF2, 2.7E-156 (21:464);Pfam: PF00017, SH2 domain, 1.4E-13 (315:392); PF00169, PH domain, 8.9E-9 (113:205);PRINTS: PR0…	IPR000980: SH2 domain (313:398, 315:329, 337:347, 349:360, 381:395, 315:392, 315:413);IPR001849: Pleckstrin homology domain (113:205, 171:205, 97:207);IPR011993: PH-like domain superfamily (80:211, 85:208);IPR030523: SH2B adapter protein (21:464);IPR035057: SH2B1, SH2 domain (306:402);IPR036860: SH2 domain superfamily (304:434, 312:416)	Reactome: R-HSA-1170546, R-HSA-983231, R-HSA-2586552, R-HSA-982772, R-HSA-983231
g12512	GO:0035556	intracellular signal transduction	8/377	97/10666	0.0212741205192313	0.404568152236836	0.391985889128991	g11711/g12175/g12512/g2124/g2384/g3408/g5962/g6949	8	CDD: cd01231, PH_SH2B_family, 2.10943E-51 (157:265); cd10346, SH2_SH2B_family, 4.69828E-68 (367:463);Gene3D: G3DSA:2.30.29.30, 7.5E-18 (141:272); G3DSA:3.30.505.10, 1.8E-30 (365:495);MobiDBLite: consensus disorder prediction (85:105, 315:354);PANTHER: PTHR10872, 4.2E-171 (15:525); PTHR10872:SF2, 4.2E-171 (15:525);Pfam: PF00017, SH2 domain, 1.7E-13 (376:453); PF00169, PH domain, 1.1E-8 (174:265); …	IPR000980: SH2 domain (374:459, 376:390, 398:408, 410:421, 442:456, 376:453, 376:474);IPR001849: Pleckstrin homology domain (158:268, 174:265, 232:266);IPR011993: PH-like domain superfamily (141:272, 146:269);IPR015012: Phenylalanine zipper (16:73);IPR030523: SH2B adapter protein (15:525);IPR035057: SH2B1, SH2 domain (367:463);IPR036290: Phenylalanine zipper superfamily (16:77);IPR036860: SH2 dom…	Reactome: R-HSA-1170546, R-HSA-983231, R-HSA-2586552, R-HSA-982772, R-HSA-983231
g12512	GO:0035556	intracellular signal transduction	8/377	97/10666	0.0212741205192313	0.404568152236836	0.391985889128991	g11711/g12175/g12512/g2124/g2384/g3408/g5962/g6949	8	CDD: cd01231, PH_SH2B_family, 2.10943E-51 (157:265); cd10346, SH2_SH2B_family, 4.69828E-68 (367:463);Gene3D: G3DSA:2.30.29.30, 7.5E-18 (141:272); G3DSA:3.30.505.10, 1.8E-30 (365:495);MobiDBLite: consensus disorder prediction (85:105, 315:354);PANTHER: PTHR10872, 4.2E-171 (15:525); PTHR10872:SF2, 4.2E-171 (15:525);Pfam: PF00017, SH2 domain, 1.7E-13 (376:453); PF00169, PH domain, 1.1E-8 (174:265); …	IPR000980: SH2 domain (374:459, 376:390, 398:408, 410:421, 442:456, 376:453, 376:474);IPR001849: Pleckstrin homology domain (158:268, 174:265, 232:266);IPR011993: PH-like domain superfamily (141:272, 146:269);IPR015012: Phenylalanine zipper (16:73);IPR030523: SH2B adapter protein (15:525);IPR035057: SH2B1, SH2 domain (367:463);IPR036290: Phenylalanine zipper superfamily (16:77);IPR036860: SH2 dom…	Reactome: R-HSA-1170546, R-HSA-983231, R-HSA-2586552, R-HSA-982772, R-HSA-983231
g12512	GO:0007165	signal transduction	17/377	136/10666	5.75903029194509e-06	0.00101358933138234	0.000982066218205374	g10151/g11364/g11648/g11729/g12512/g14501/g1975/g2369/g3228/g3292/g3408/g3427/g3525/g3700/g3840/g5962/g8379	17	CDD: cd01231, PH_SH2B_family, 2.10943E-51 (157:265); cd10346, SH2_SH2B_family, 4.69828E-68 (367:463);Gene3D: G3DSA:2.30.29.30, 7.5E-18 (141:272); G3DSA:3.30.505.10, 1.8E-30 (365:495);MobiDBLite: consensus disorder prediction (85:105, 315:354);PANTHER: PTHR10872, 4.2E-171 (15:525); PTHR10872:SF2, 4.2E-171 (15:525);Pfam: PF00017, SH2 domain, 1.7E-13 (376:453); PF00169, PH domain, 1.1E-8 (174:265); …	IPR000980: SH2 domain (374:459, 376:390, 398:408, 410:421, 442:456, 376:453, 376:474);IPR001849: Pleckstrin homology domain (158:268, 174:265, 232:266);IPR011993: PH-like domain superfamily (141:272, 146:269);IPR015012: Phenylalanine zipper (16:73);IPR030523: SH2B adapter protein (15:525);IPR035057: SH2B1, SH2 domain (367:463);IPR036290: Phenylalanine zipper superfamily (16:77);IPR036860: SH2 dom…	Reactome: R-HSA-1170546, R-HSA-983231, R-HSA-2586552, R-HSA-982772, R-HSA-983231
g12512	GO:0007165	signal transduction	17/377	136/10666	5.75903029194509e-06	0.00101358933138234	0.000982066218205374	g10151/g11364/g11648/g11729/g12512/g14501/g1975/g2369/g3228/g3292/g3408/g3427/g3525/g3700/g3840/g5962/g8379	17	CDD: cd01231, PH_SH2B_family, 5.30011E-52 (96:204); cd10346, SH2_SH2B_family, 1.24287E-69 (306:402);Gene3D: G3DSA:2.30.29.30, 6.0E-18 (80:211); G3DSA:3.30.505.10, 1.4E-30 (304:434);MobiDBLite: consensus disorder prediction (254:293);PANTHER: PTHR10872, 2.7E-156 (21:464); PTHR10872:SF2, 2.7E-156 (21:464);Pfam: PF00017, SH2 domain, 1.4E-13 (315:392); PF00169, PH domain, 8.9E-9 (113:205);PRINTS: PR0…	IPR000980: SH2 domain (313:398, 315:329, 337:347, 349:360, 381:395, 315:392, 315:413);IPR001849: Pleckstrin homology domain (113:205, 171:205, 97:207);IPR011993: PH-like domain superfamily (80:211, 85:208);IPR030523: SH2B adapter protein (21:464);IPR035057: SH2B1, SH2 domain (306:402);IPR036860: SH2 domain superfamily (304:434, 312:416)	Reactome: R-HSA-1170546, R-HSA-983231, R-HSA-2586552, R-HSA-982772, R-HSA-983231
g12512	GO:0007165	signal transduction	17/377	136/10666	5.75903029194509e-06	0.00101358933138234	0.000982066218205374	g10151/g11364/g11648/g11729/g12512/g14501/g1975/g2369/g3228/g3292/g3408/g3427/g3525/g3700/g3840/g5962/g8379	17	CDD: cd01231, PH_SH2B_family, 5.30011E-52 (96:204); cd10346, SH2_SH2B_family, 1.24287E-69 (306:402);Gene3D: G3DSA:2.30.29.30, 6.0E-18 (80:211); G3DSA:3.30.505.10, 1.4E-30 (304:434);MobiDBLite: consensus disorder prediction (254:293);PANTHER: PTHR10872, 2.7E-156 (21:464); PTHR10872:SF2, 2.7E-156 (21:464);Pfam: PF00017, SH2 domain, 1.4E-13 (315:392); PF00169, PH domain, 8.9E-9 (113:205);PRINTS: PR0…	IPR000980: SH2 domain (313:398, 315:329, 337:347, 349:360, 381:395, 315:392, 315:413);IPR001849: Pleckstrin homology domain (113:205, 171:205, 97:207);IPR011993: PH-like domain superfamily (80:211, 85:208);IPR030523: SH2B adapter protein (21:464);IPR035057: SH2B1, SH2 domain (306:402);IPR036860: SH2 domain superfamily (304:434, 312:416)	Reactome: R-HSA-1170546, R-HSA-983231, R-HSA-2586552, R-HSA-982772, R-HSA-983231
g12512	GO:0007165	signal transduction	17/377	136/10666	5.75903029194509e-06	0.00101358933138234	0.000982066218205374	g10151/g11364/g11648/g11729/g12512/g14501/g1975/g2369/g3228/g3292/g3408/g3427/g3525/g3700/g3840/g5962/g8379	17	CDD: cd01231, PH_SH2B_family, 5.30011E-52 (96:204); cd10346, SH2_SH2B_family, 1.24287E-69 (306:402);Gene3D: G3DSA:2.30.29.30, 6.0E-18 (80:211); G3DSA:3.30.505.10, 1.4E-30 (304:434);MobiDBLite: consensus disorder prediction (254:293);PANTHER: PTHR10872, 2.7E-156 (21:464); PTHR10872:SF2, 2.7E-156 (21:464);Pfam: PF00017, SH2 domain, 1.4E-13 (315:392); PF00169, PH domain, 8.9E-9 (113:205);PRINTS: PR0…	IPR000980: SH2 domain (313:398, 315:329, 337:347, 349:360, 381:395, 315:392, 315:413);IPR001849: Pleckstrin homology domain (113:205, 171:205, 97:207);IPR011993: PH-like domain superfamily (80:211, 85:208);IPR030523: SH2B adapter protein (21:464);IPR035057: SH2B1, SH2 domain (306:402);IPR036860: SH2 domain superfamily (304:434, 312:416)	Reactome: R-HSA-1170546, R-HSA-983231, R-HSA-2586552, R-HSA-982772, R-HSA-983231
g12512	GO:0007165	signal transduction	17/377	136/10666	5.75903029194509e-06	0.00101358933138234	0.000982066218205374	g10151/g11364/g11648/g11729/g12512/g14501/g1975/g2369/g3228/g3292/g3408/g3427/g3525/g3700/g3840/g5962/g8379	17	CDD: cd01231, PH_SH2B_family, 2.10943E-51 (157:265); cd10346, SH2_SH2B_family, 4.69828E-68 (367:463);Gene3D: G3DSA:2.30.29.30, 7.5E-18 (141:272); G3DSA:3.30.505.10, 1.8E-30 (365:495);MobiDBLite: consensus disorder prediction (85:105, 315:354);PANTHER: PTHR10872, 4.2E-171 (15:525); PTHR10872:SF2, 4.2E-171 (15:525);Pfam: PF00017, SH2 domain, 1.7E-13 (376:453); PF00169, PH domain, 1.1E-8 (174:265); …	IPR000980: SH2 domain (374:459, 376:390, 398:408, 410:421, 442:456, 376:453, 376:474);IPR001849: Pleckstrin homology domain (158:268, 174:265, 232:266);IPR011993: PH-like domain superfamily (141:272, 146:269);IPR015012: Phenylalanine zipper (16:73);IPR030523: SH2B adapter protein (15:525);IPR035057: SH2B1, SH2 domain (367:463);IPR036290: Phenylalanine zipper superfamily (16:77);IPR036860: SH2 dom…	Reactome: R-HSA-1170546, R-HSA-983231, R-HSA-2586552, R-HSA-982772, R-HSA-983231
g12512	GO:0007165	signal transduction	17/377	136/10666	5.75903029194509e-06	0.00101358933138234	0.000982066218205374	g10151/g11364/g11648/g11729/g12512/g14501/g1975/g2369/g3228/g3292/g3408/g3427/g3525/g3700/g3840/g5962/g8379	17	CDD: cd01231, PH_SH2B_family, 2.10943E-51 (157:265); cd10346, SH2_SH2B_family, 4.69828E-68 (367:463);Gene3D: G3DSA:2.30.29.30, 7.5E-18 (141:272); G3DSA:3.30.505.10, 1.8E-30 (365:495);MobiDBLite: consensus disorder prediction (85:105, 315:354);PANTHER: PTHR10872, 4.2E-171 (15:525); PTHR10872:SF2, 4.2E-171 (15:525);Pfam: PF00017, SH2 domain, 1.7E-13 (376:453); PF00169, PH domain, 1.1E-8 (174:265); …	IPR000980: SH2 domain (374:459, 376:390, 398:408, 410:421, 442:456, 376:453, 376:474);IPR001849: Pleckstrin homology domain (158:268, 174:265, 232:266);IPR011993: PH-like domain superfamily (141:272, 146:269);IPR015012: Phenylalanine zipper (16:73);IPR030523: SH2B adapter protein (15:525);IPR035057: SH2B1, SH2 domain (367:463);IPR036290: Phenylalanine zipper superfamily (16:77);IPR036860: SH2 dom…	Reactome: R-HSA-1170546, R-HSA-983231, R-HSA-2586552, R-HSA-982772, R-HSA-983231
g12512	GO:0004871	NA	2/377	21/10666	0.168813153717669	0.848889001551706	0.822488147436462	g12512/g13374	2	CDD: cd01231, PH_SH2B_family, 2.10943E-51 (157:265); cd10346, SH2_SH2B_family, 4.69828E-68 (367:463);Gene3D: G3DSA:2.30.29.30, 7.5E-18 (141:272); G3DSA:3.30.505.10, 1.8E-30 (365:495);MobiDBLite: consensus disorder prediction (85:105, 315:354);PANTHER: PTHR10872, 4.2E-171 (15:525); PTHR10872:SF2, 4.2E-171 (15:525);Pfam: PF00017, SH2 domain, 1.7E-13 (376:453); PF00169, PH domain, 1.1E-8 (174:265); …	IPR000980: SH2 domain (374:459, 376:390, 398:408, 410:421, 442:456, 376:453, 376:474);IPR001849: Pleckstrin homology domain (158:268, 174:265, 232:266);IPR011993: PH-like domain superfamily (141:272, 146:269);IPR015012: Phenylalanine zipper (16:73);IPR030523: SH2B adapter protein (15:525);IPR035057: SH2B1, SH2 domain (367:463);IPR036290: Phenylalanine zipper superfamily (16:77);IPR036860: SH2 dom…	Reactome: R-HSA-1170546, R-HSA-983231, R-HSA-2586552, R-HSA-982772, R-HSA-983231
g12512	GO:0004871	NA	2/377	21/10666	0.168813153717669	0.848889001551706	0.822488147436462	g12512/g13374	2	CDD: cd01231, PH_SH2B_family, 5.30011E-52 (96:204); cd10346, SH2_SH2B_family, 1.24287E-69 (306:402);Gene3D: G3DSA:2.30.29.30, 6.0E-18 (80:211); G3DSA:3.30.505.10, 1.4E-30 (304:434);MobiDBLite: consensus disorder prediction (254:293);PANTHER: PTHR10872, 2.7E-156 (21:464); PTHR10872:SF2, 2.7E-156 (21:464);Pfam: PF00017, SH2 domain, 1.4E-13 (315:392); PF00169, PH domain, 8.9E-9 (113:205);PRINTS: PR0…	IPR000980: SH2 domain (313:398, 315:329, 337:347, 349:360, 381:395, 315:392, 315:413);IPR001849: Pleckstrin homology domain (113:205, 171:205, 97:207);IPR011993: PH-like domain superfamily (80:211, 85:208);IPR030523: SH2B adapter protein (21:464);IPR035057: SH2B1, SH2 domain (306:402);IPR036860: SH2 domain superfamily (304:434, 312:416)	Reactome: R-HSA-1170546, R-HSA-983231, R-HSA-2586552, R-HSA-982772, R-HSA-983231
g12512	GO:0004871	NA	2/377	21/10666	0.168813153717669	0.848889001551706	0.822488147436462	g12512/g13374	2	CDD: cd01231, PH_SH2B_family, 5.30011E-52 (96:204); cd10346, SH2_SH2B_family, 1.24287E-69 (306:402);Gene3D: G3DSA:2.30.29.30, 6.0E-18 (80:211); G3DSA:3.30.505.10, 1.4E-30 (304:434);MobiDBLite: consensus disorder prediction (254:293);PANTHER: PTHR10872, 2.7E-156 (21:464); PTHR10872:SF2, 2.7E-156 (21:464);Pfam: PF00017, SH2 domain, 1.4E-13 (315:392); PF00169, PH domain, 8.9E-9 (113:205);PRINTS: PR0…	IPR000980: SH2 domain (313:398, 315:329, 337:347, 349:360, 381:395, 315:392, 315:413);IPR001849: Pleckstrin homology domain (113:205, 171:205, 97:207);IPR011993: PH-like domain superfamily (80:211, 85:208);IPR030523: SH2B adapter protein (21:464);IPR035057: SH2B1, SH2 domain (306:402);IPR036860: SH2 domain superfamily (304:434, 312:416)	Reactome: R-HSA-1170546, R-HSA-983231, R-HSA-2586552, R-HSA-982772, R-HSA-983231
g12512	GO:0004871	NA	2/377	21/10666	0.168813153717669	0.848889001551706	0.822488147436462	g12512/g13374	2	CDD: cd01231, PH_SH2B_family, 5.30011E-52 (96:204); cd10346, SH2_SH2B_family, 1.24287E-69 (306:402);Gene3D: G3DSA:2.30.29.30, 6.0E-18 (80:211); G3DSA:3.30.505.10, 1.4E-30 (304:434);MobiDBLite: consensus disorder prediction (254:293);PANTHER: PTHR10872, 2.7E-156 (21:464); PTHR10872:SF2, 2.7E-156 (21:464);Pfam: PF00017, SH2 domain, 1.4E-13 (315:392); PF00169, PH domain, 8.9E-9 (113:205);PRINTS: PR0…	IPR000980: SH2 domain (313:398, 315:329, 337:347, 349:360, 381:395, 315:392, 315:413);IPR001849: Pleckstrin homology domain (113:205, 171:205, 97:207);IPR011993: PH-like domain superfamily (80:211, 85:208);IPR030523: SH2B adapter protein (21:464);IPR035057: SH2B1, SH2 domain (306:402);IPR036860: SH2 domain superfamily (304:434, 312:416)	Reactome: R-HSA-1170546, R-HSA-983231, R-HSA-2586552, R-HSA-982772, R-HSA-983231
[truncated: 4,203 more rows]

## Sheet: downregulated
Gene id	GO id	Description	GeneRatio	BgRatio	p-value	adjudted p-value	q-value	geneID	Count	Pfam.y	Interpro	Pathway
[truncated: 2,525 more rows]
