# Supplementary material for: Genome-Wide Role of HSF1 in Transcriptional Regulation of Desiccation Tolerance in the Anhydrobiotic Cell Line, Pv11
Source: Int J Mol Sci. 2021 May 28;22(11):5798. doi: 10.3390/ijms22115798 (PMC8197945; doi:10.3390/ijms22115798)
Supplement: Supplementary file 1 [file ijms-22-05798-s001.zip › Data S8. HSE position in gene promtoers.xls]

## Sheet: Data S8
Gene id	Chromosome	Region		Strand	Motif id	HSE position in 1kbp		Strand	Score	p-value	q-value	Matched sequence	Transcript	Scaffold Id	Start	End	Length	Strand	BLASTP-ACC	Blastp description	Pfam	Interpro	Pathway	GO			Cluster in Fig. S5b	Cluster in Fig. 3a
		Start	End			Start	Stop																	Biologica process	Molecular function	Cellular component
g1	chr_1	6469	7469	-	*	*	*	*	*	*	*	*	g1.t1	chr_1	6549	6969	420	-	*	*	Gene3D: G3DSA:1.10.287.770, 9.8E-9 (47:139);PANTHER: PTHR11690, 1.3E-22 (4:138); PTHR11690:SF225, 1.3E-22 (4:138);Pfam: PF00858, Amiloride-sensitive sodium channel, 1.8E-16 (7:132)	IPR001873: Epithelial sodium channel (4:138, 7:132)	Reactome: R-HSA-2672351	GO:0006814 sodium ion transport	GO:0005272 sodium channel activity	GO:0016020 membrane	NA	NA
g10	chr_1	122231	123231	+	*	*	*	*	*	*	*	*	g10.t1	chr_1	122730	123990	1260	+	CRK88730.1	CLUMA_CG002598, isoform A [Clunio marinus] emb|CRK88730.1|4e-165; zinc transporter ZIP1 [Aedes aegypti] ref|XP_001659748.2|2e-126; AAEL001626-PA [Aedes aegypti] gb|EAT47262.1|2e-126; PREDICTED: zinc transporter ZIP1 [Aedes albo... ref|XP_019563249.1|4e-123; PREDICTED: zinc transporter ZIP1-like [Aedes... ref|XP_019558823.1|4e-123; hypothetical protein RP20_CCG012705 [Aedes albopi... gb|KXJ74939.1…	Gene3D: G3DSA:3.40.50.1980, 0.025 (94:228);MobiDBLite: consensus disorder prediction (199:218);PANTHER: PTHR11040, 5.9E-73 (26:374); PTHR11040:SF57, 5.9E-73 (26:374);Pfam: PF02535, ZIP Zinc transporter, 3.5E-56 (33:371);SUPERFAMILY: SSF103473, 5.23E-6 (38:147, 258:375)	IPR003689: Zinc/iron permease (33:371);IPR036259: MFS transporter superfamily (38:147, 258:375)	*	GO:0030001 metal ion transport/ GO:0055085 transmembrane transport	GO:0046873 metal ion transmembrane transporter activity	GO:0016020 membrane	NA	NA
g100	chr_1	933702	934702	-	*	*	*	*	*	*	*	*	g100.t1	chr_1	929672	934202	4530	-	CRK95392.1	CLUMA_CG008707, isoform A [Clunio marinus] emb|CRK95392.1|0; PREDICTED: alpha-mannosidase 2-like isoform ... ref|XP_019530639.1|0; PREDICTED: alpha-mannosidase 2-like isoform ... ref|XP_019530638.1|0; alpha-mannosidase 2 isoform X1 [Aedes aegypt... ref|XP_021693763.1|0; alpha-mannosidase 2 isoform X2 [Aedes aegypt... ref|XP_021693765.1|0; hypothetical protein RP20_CCG017651 [Aedes albopi... gb|KX…	Gene3D: G3DSA:1.20.1270.50, 4.7E-28 (421:525); G3DSA:2.60.40.1180, 3.0E-12 (532:658); G3DSA:2.60.40.1360, 2.1E-5 (948:1033); G3DSA:2.70.98.30, 5.6E-64 (669:923); G3DSA:3.20.110.10, 5.1E-117 (45:420);PANTHER: PTHR11607, 0.0 (44:1031); PTHR11607:SF51, 0.0 (44:1031);Pfam: PF01074, Glycosyl hydrolases family 38 N-terminal domain, 1.0E-88 (97:416); PF07748, Glycosyl hydrolases family 38 C-terminal dom…	IPR000602: Glycoside hydrolase family 38, N-terminal domain (97:416);IPR011013: Galactose mutarotase-like domain superfamily (557:1032);IPR011330: Glycoside hydrolase/deacetylase, beta/alpha-barrel (54:420);IPR011682: Glycosyl hydrolase family 38, C-terminal (560:999);IPR015341: Glycoside hydrolase family 38, central domain (422:499);IPR027291: Glycoside hydrolase 38/57, N-terminal (45:420);IPR02…	*	GO:0005975 carbohydrate metabolic process/ GO:0006013 mannose metabolic process	GO:0003824 catalytic activity/ GO:0004559 alpha-mannosidase activity/ GO:0030246 carbohydrate binding		NA	NA
g1000	chr_1	7395420	7396420	-	*	*	*	*	*	*	*	*	g1000.t1	chr_1	7390302	7395889	5587	-	CRK88716.1	CLUMA_CG002522, isoform A [Clunio marinus] emb|CRK88716.1|0; CLUMA_CG002522, isoform B [Clunio marinus] emb|CRK88717.1|0; THO complex subunit 2 [Aedes aegypti] &gt;ref|X... ref|XP_001653823.1|0; PREDICTED: THO complex subunit 2-like [Aedes... ref|XP_019530477.1|0; PREDICTED: THO complex subunit 2-like [Aedes... ref|XP_019545346.1|0; hypothetical protein RP20_CCG010205 [Aedes albopi... gb|KXJ82903…	Coils (301:335, 894:914, 923:954, 1349:1394);MobiDBLite: consensus disorder prediction (315:334, 1188:1438);PANTHER: PTHR21597, 0.0 (7:1433);Pfam: PF11262, Transcription factor/nuclear export subunit protein 2, 2.1E-103 (871:1172); PF11732, Transcription- and export-related complex subunit, 6.3E-27 (565:638); PF16134, THO complex subunit 2 N-terminus, 1.7E-48 (4:397), PF16134, THO complex subunit…	IPR021418: THO complex, subunitTHOC2, C-terminal (871:1172);IPR021726: THO complex, subunitTHOC2, N-terminal (565:638);IPR032302: THO complex subunit 2, N-terminal domain (4:397, 413:563)	Reactome: R-HSA-109688, R-HSA-159236, R-HSA-72187	*	*	*	5	2
g10000	chr_3	6518449	6519449	+	MA0319.1	792	799	+	11.4634	5.04e-05	0.723	ATGGAACT	g10000.t1	chr_3	6518948	6527869	8921	+	XP_012158818.1	protein obstructor-E [Ceratitis capitata] ref|XP_012158818.1|6e-128; PREDICTED: chondroitin proteoglycan-2-like i... ref|XP_018786628.1|4e-127; PREDICTED: chondroitin proteoglycan-2-like [... ref|XP_014096601.1|6e-127; PREDICTED: chondroitin proteoglycan-2-like [... ref|XP_011198169.1|1e-126; PREDICTED: chondroitin proteoglycan-2-like i... ref|XP_018786630.1|1e-126; PREDICTED: chondroitin proteog…	Gene3D: G3DSA:2.170.140.10, 1.5E-10 (13:87), G3DSA:2.170.140.10, 6.4E-15 (88:147), G3DSA:2.170.140.10, 1.8E-11 (148:217);MobiDBLite: consensus disorder prediction (203:262);PANTHER: PTHR23301, 3.8E-94 (14:255); PTHR23301:SF42, 3.8E-94 (14:255);Pfam: PF01607, Chitin binding Peritrophin-A domain, 9.4E-8 (24:79), PF01607, Chitin binding Peritrophin-A domain, 1.2E-12 (98:145), PF01607, Chitin binding…	IPR002557: Chitin binding domain (148:204, 149:204, 151:202, 21:81, 22:81, 24:79, 91:147, 92:147, 98:145);IPR036508: Chitin binding domain superfamily (13:87, 148:217, 149:209, 24:82, 88:147, 90:150)	Reactome: R-HSA-189085	GO:0006030 chitin metabolic process	GO:0008061 chitin binding	GO:0005576 extracellular region	2	NA
g10001	chr_3	6528452	6529452	-	MA0771.1	235	247	-	11.5976	4.15e-05	0.956	TTCTAGAATTTTT	g10001.t1	chr_3	6528089	6528952	863	-	*	*	Gene3D: G3DSA:2.170.140.10, 1.6E-8 (16:86), G3DSA:2.170.140.10, 2.0E-9 (87:140), G3DSA:2.170.140.10, 2.2E-6 (141:202);PANTHER: PTHR23301, 1.7E-17 (24:83, 90:143, 147:201); PTHR23301:SF58, 1.7E-17 (24:83, 90:143, 147:201);Pfam: PF01607, Chitin binding Peritrophin-A domain, 8.6E-8 (32:82), PF01607, Chitin binding Peritrophin-A domain, 2.8E-9 (85:136), PF01607, Chitin binding Peritrophin-A domain, 2…	IPR002557: Chitin binding domain (139:199, 140:199, 149:197, 23:84, 24:84, 32:82, 85:136, 85:138);IPR036508: Chitin binding domain superfamily (141:202, 145:198, 16:86, 28:89, 85:139, 87:140)	Reactome: R-HSA-189085	GO:0006030 chitin metabolic process	GO:0008061 chitin binding	GO:0005576 extracellular region	NA	NA
g10001	chr_3	6528452	6529452	-	MA0770.1	235	247	-	15.6909	2.52e-06	0.393	TTCTAGAATTTTT	g10001.t1	chr_3	6528089	6528952	863	-	*	*	Gene3D: G3DSA:2.170.140.10, 1.6E-8 (16:86), G3DSA:2.170.140.10, 2.0E-9 (87:140), G3DSA:2.170.140.10, 2.2E-6 (141:202);PANTHER: PTHR23301, 1.7E-17 (24:83, 90:143, 147:201); PTHR23301:SF58, 1.7E-17 (24:83, 90:143, 147:201);Pfam: PF01607, Chitin binding Peritrophin-A domain, 8.6E-8 (32:82), PF01607, Chitin binding Peritrophin-A domain, 2.8E-9 (85:136), PF01607, Chitin binding Peritrophin-A domain, 2…	IPR002557: Chitin binding domain (139:199, 140:199, 149:197, 23:84, 24:84, 32:82, 85:136, 85:138);IPR036508: Chitin binding domain superfamily (141:202, 145:198, 16:86, 28:89, 85:139, 87:140)	Reactome: R-HSA-189085	GO:0006030 chitin metabolic process	GO:0008061 chitin binding	GO:0005576 extracellular region	NA	NA
g10001	chr_3	6528452	6529452	-	MA0486.1	234	248	-	13.6286	1.03e-05	0.818	CTTCTAGAATTTTTC	g10001.t1	chr_3	6528089	6528952	863	-	*	*	Gene3D: G3DSA:2.170.140.10, 1.6E-8 (16:86), G3DSA:2.170.140.10, 2.0E-9 (87:140), G3DSA:2.170.140.10, 2.2E-6 (141:202);PANTHER: PTHR23301, 1.7E-17 (24:83, 90:143, 147:201); PTHR23301:SF58, 1.7E-17 (24:83, 90:143, 147:201);Pfam: PF01607, Chitin binding Peritrophin-A domain, 8.6E-8 (32:82), PF01607, Chitin binding Peritrophin-A domain, 2.8E-9 (85:136), PF01607, Chitin binding Peritrophin-A domain, 2…	IPR002557: Chitin binding domain (139:199, 140:199, 149:197, 23:84, 24:84, 32:82, 85:136, 85:138);IPR036508: Chitin binding domain superfamily (141:202, 145:198, 16:86, 28:89, 85:139, 87:140)	Reactome: R-HSA-189085	GO:0006030 chitin metabolic process	GO:0008061 chitin binding	GO:0005576 extracellular region	NA	NA
g10001	chr_3	6528452	6529452	-	MA0486.2	235	247	-	10.4426	2.24e-05	0.551	TTCTAGAATTTTT	g10001.t1	chr_3	6528089	6528952	863	-	*	*	Gene3D: G3DSA:2.170.140.10, 1.6E-8 (16:86), G3DSA:2.170.140.10, 2.0E-9 (87:140), G3DSA:2.170.140.10, 2.2E-6 (141:202);PANTHER: PTHR23301, 1.7E-17 (24:83, 90:143, 147:201); PTHR23301:SF58, 1.7E-17 (24:83, 90:143, 147:201);Pfam: PF01607, Chitin binding Peritrophin-A domain, 8.6E-8 (32:82), PF01607, Chitin binding Peritrophin-A domain, 2.8E-9 (85:136), PF01607, Chitin binding Peritrophin-A domain, 2…	IPR002557: Chitin binding domain (139:199, 140:199, 149:197, 23:84, 24:84, 32:82, 85:136, 85:138);IPR036508: Chitin binding domain superfamily (141:202, 145:198, 16:86, 28:89, 85:139, 87:140)	Reactome: R-HSA-189085	GO:0006030 chitin metabolic process	GO:0008061 chitin binding	GO:0005576 extracellular region	NA	NA
g10002	chr_3	6543210	6544210	+	*	*	*	*	*	*	*	*	g10002.t1	chr_3	6543709	6555948	12239	+	CRK97610.1	CLUMA_CG010996, isoform A [Clunio marinus] emb|CRK97610.1|0; PREDICTED: galactokinase isoform X2 [Aedes a... ref|XP_019537341.1|1e-156; PREDICTED: galactokinase isoform X3 [Aedes a... ref|XP_019537342.1|2e-156; PREDICTED: galactokinase-like isoform X2 [Ae... ref|XP_019549123.1|3e-156; hypothetical protein RP20_CCG010996 [Aedes albopi... gb|KXJ75793.1|6e-156; PREDICTED: galactokinase isoform X1 [A…	Coils (460:480);Gene3D: G3DSA:3.30.230.10, 8.3E-53 (2:216); G3DSA:3.30.70.890, 7.4E-55 (217:387);PANTHER: PTHR10457, 3.3E-135 (14:378); PTHR10457:SF6, 3.3E-135 (14:378);Pfam: PF00288, GHMP kinases N terminal domain, 2.1E-11 (124:191); PF02949, 7tm Odorant receptor, 1.0E-21 (390:585); PF08544, GHMP kinases C terminal, 1.4E-12 (291:371); PF10509, Galactokinase galactose-binding signature, 7.1E-24 (…	IPR000705: Galactokinase (14:378, 17:387, 37:55, 104:115, 121:139, 275:289);IPR004117: Olfactory receptor, insect (390:585);IPR006203: GHMP kinase, ATP-binding, conserved site (130:141);IPR006204: GHMP kinase N-terminal domain (124:191);IPR013750: GHMP kinase, C-terminal domain (291:371);IPR014721: Ribosomal protein S5 domain 2-type fold, subgroup (2:216);IPR019539: Galactokinase galactose-bindin…	KEGG: 00052+2.7.1.6, 00520+2.7.1.6;MetaCyc: PWY-3821, PWY-6317, PWY-6527	GO:0006012 galactose metabolic process/ GO:0007608 sensory perception of smell/ GO:0046835 carbohydrate phosphorylation	GO:0004335 galactokinase activity/ GO:0004984 olfactory receptor activity/ GO:0005524 ATP binding/ GO:0005534 galactose binding/ GO:0005549 odorant binding	GO:0016020 membrane	NA	NA
g10003	chr_3	6557431	6558431	+	MA0319.1	281	288	+	12.9512	1.79e-05	0.629	ATGGAACA	g10003.t1	chr_3	6557930	6559711	1781	+	*	*	PANTHER: PTHR21137, 8.1E-57 (7:355); PTHR21137:SF26, 8.1E-57 (7:355);Pfam: PF02949, 7tm Odorant receptor, 2.0E-31 (65:346)	IPR004117: Olfactory receptor, insect (65:346, 7:355)	*	GO:0007608 sensory perception of smell	GO:0004984 olfactory receptor activity/ GO:0005549 odorant binding	GO:0016020 membrane	NA	NA
g10004	chr_3	6563411	6564411	-	*	*	*	*	*	*	*	*	g10004.t1	chr_3	6561440	6563911	2471	-	*	*	Gene3D: G3DSA:3.30.560.10, 5.1E-59 (174:550); G3DSA:4.10.450.10, 2.8E-11 (103:173);PANTHER: PTHR11552, 1.5E-98 (65:604);Pfam: PF00732, GMC oxidoreductase, 9.2E-55 (72:381); PF05199, GMC oxidoreductase, 5.4E-22 (437:596);PIRSF: PIRSF000137, 6.2E-77 (54:422), PIRSF000137, 1.4E-28 (426:604);ProSitePatterns: PS00623, GMC oxidoreductases signature 1., (151:174);SUPERFAMILY: SSF51905, 1.3E-60 (71:374, …	IPR000172: Glucose-methanol-choline oxidoreductase, N-terminal (151:174, 72:381);IPR007867: Glucose-methanol-choline oxidoreductase, C-terminal (437:596);IPR012132: Glucose-methanol-choline oxidoreductase (426:604, 54:422);IPR036188: FAD/NAD(P)-binding domain superfamily (71:374, 534:604)	Reactome: R-HSA-6798163	GO:0055114 oxidation-reduction process	GO:0016614 oxidoreductase activity, acting on CH-OH group of donors/ GO:0050660 flavin adenine dinucleotide binding		NA	NA
g10005	chr_3	6571278	6572278	+	*	*	*	*	*	*	*	*	g10005.t1	chr_3	6571777	6572536	759	+	*	*	CDD: cd00112, LDLa, 2.60401E-7 (41:75), cd00112, LDLa, 1.26079E-10 (80:114), cd00112, LDLa, 7.9347E-9 (128:162);Gene3D: G3DSA:4.10.1220.10, 7.9E-11 (103:129); G3DSA:4.10.400.10, 6.2E-13 (38:79), G3DSA:4.10.400.10, 9.0E-14 (80:102), G3DSA:4.10.400.10, 1.8E-13 (130:165);PANTHER: PTHR10574, 2.2E-41 (39:163); PTHR10574:SF273, 2.2E-41 (39:163);Pfam: PF00057, Low-density lipoprotein receptor domain cla…	IPR002172: Low-density lipoprotein (LDL) receptor class A repeat (127:162, 127:163, 127:164, 128:162, 40:76, 40:77, 41:75, 51:72, 90:111, 138:159, 79:114, 79:115, 79:116, 80:114);IPR023415: Low-density lipoprotein (LDL) receptor class A, conserved site (140:162);IPR036055: LDL receptor-like superfamily (127:162, 36:76, 79:116)	*		GO:0005515 protein binding		NA	NA
g10006	chr_3	6572454	6573454	+	MA0319.1	27	34	+	11.4634	5.04e-05	0.723	ATGGAACT	g10006.t1	chr_3	6572953	6575242	2289	+	*	*	CDD: cd00096, Ig, 2.98164E-5 (46:108), cd00096, Ig, 2.25351E-8 (134:195), cd00096, Ig, 5.77263E-7 (485:549); cd00112, LDLa, 2.7683E-11 (558:592), cd00112, LDLa, 2.96293E-8 (612:642), cd00112, LDLa, 1.27774E-6 (651:681);Gene3D: G3DSA:2.60.40.10, 5.4E-12 (19:108), G3DSA:2.60.40.10, 6.5E-16 (109:204), G3DSA:2.60.40.10, 5.6E-15 (293:391), G3DSA:2.60.40.10, 4.3E-12 (392:473), G3DSA:2.60.40.10, 6.1E-13…	IPR002172: Low-density lipoprotein (LDL) receptor class A repeat (556:592, 557:593, 557:594, 558:592, 568:589, 618:639, 657:678, 591:643, 610:644, 612:642, 641:682, 646:682, 651:681);IPR003598: Immunoglobulin subtype 2 (129:188, 302:363, 391:453, 41:105, 480:542);IPR003599: Immunoglobulin subtype (123:199, 296:371, 35:112, 385:464, 474:554);IPR007110: Immunoglobulin-like domain (115:197, 28:110, …	*		GO:0005515 protein binding		NA	NA
g10007	chr_3	6575121	6576121	+	MA0770.1	492	504	+	11.6909	2.17e-05	0.596	TTCTAGAAATGTC	g10007.t1	chr_3	6575620	6575949	329	+	*	*	*	*	*	*	*	*	NA	NA
g10007	chr_3	6575121	6576121	+	MA0771.1	492	504	+	11.9512	3.38e-05	0.933	TTCTAGAAATGTC	g10007.t1	chr_3	6575620	6575949	329	+	*	*	*	*	*	*	*	*	NA	NA
g10008	chr_3	6576022	6577022	+	*	*	*	*	*	*	*	*	g10008.t1	chr_3	6576521	6579299	2778	+	CRK97613.1	CLUMA_CG010999, isoform A [Clunio marinus] emb|CRK97613.1|0	Gene3D: G3DSA:1.10.510.10, 4.8E-47 (116:316); G3DSA:3.30.200.20, 2.6E-14 (5:115);PANTHER: PTHR24055, 3.2E-83 (12:340); PTHR24055:SF238, 3.2E-83 (12:340);Pfam: PF00069, Protein kinase domain, 3.2E-47 (33:304);ProSiteProfiles: PS50011, Protein kinase domain profile., 32.824 (21:304);SUPERFAMILY: SSF56112, 2.29E-64 (15:309)	IPR000719: Protein kinase domain (21:304, 33:304);IPR011009: Protein kinase-like domain superfamily (15:309)	*	GO:0006468 protein phosphorylation	GO:0004672 protein kinase activity/ GO:0005524 ATP binding		NA	NA
g10009	chr_3	6584104	6585104	-	*	*	*	*	*	*	*	*	g10009.t1	chr_3	6581649	6584604	2955	-	CRK94943.1	CLUMA_CG008433, isoform A [Clunio marinus] emb|CRK94943.1|5e-121; PREDICTED: mycosubtilin synthase subunit C [... ref|XP_008197905.1|7e-117; PREDICTED: uncharacterized protein LOC108908... ref|XP_018568645.1|3e-115; PREDICTED: LOW QUALITY PROTEIN: uncharacteri... ref|XP_019873373.1|6e-114; hypothetical protein D910_04646 [Dendroctonus pon... gb|ERL87248.1|3e-113; PREDICTED: uncharacterized protei…	Coils (543:570);Gene3D: G3DSA:2.30.38.10, 3.3E-8 (377:461); G3DSA:3.30.300.30, 1.0E-4 (469:568); G3DSA:3.40.50.980, 3.1E-16 (31:201), G3DSA:3.40.50.980, 7.7E-19 (202:371);PANTHER: PTHR43171, 7.3E-76 (28:664);Pfam: PF00501, AMP-binding enzyme, 1.4E-48 (39:462);ProSiteProfiles: PS50075, Acyl carrier protein phosphopantetheine domain profile., 9.622 (585:654);SUPERFAMILY: SSF56801, 4.32E-64 (31:565)	IPR000873: AMP-dependent synthetase/ligase (39:462);IPR009081: Phosphopantetheine binding ACP domain (585:654)	*	GO:0008152 metabolic process	GO:0003824 catalytic activity		NA	NA
g1001	chr_1	7395655	7396655	+	MA0771.1	436	448	+	11.2683	4.97e-05	0.961	AACTAGAATTTTC	g1001.t1	chr_1	7396154	7398175	2021	+	CRK88715.1	CLUMA_CG002642, isoform A [Clunio marinus] emb|CRK88715.1|0; putative gastrulation defective protein 1 [Lucili... gb|KNC34604.1|0; uncharacterized protein Dere_GG22888 [Drosop... ref|XP_001976466.1|0; gastrulation defective protein 1 homolog [Ae... ref|XP_001653821.1|0; WD repeat domain 70 [Anopheles darlingi] gb|ETN67611.1|0; PREDICTED: gastrulation defective protein 1 ... ref|XP_017070517.1|0; …	Gene3D: G3DSA:2.130.10.10, 3.8E-50 (124:499);MobiDBLite: consensus disorder prediction (16:46, 89:166, 543:580, 631:655);PANTHER: PTHR16017, 2.1E-219 (51:653);Pfam: PF00400, WD domain, G-beta repeat, 0.11 (181:211), PF00400, WD domain, G-beta repeat, 9.2E-4 (336:360);ProSitePatterns: PS00678, Trp-Asp (WD) repeats signature., (198:212, 347:361);ProSiteProfiles: PS50082, Trp-Asp (WD) repeats profil…	IPR001680: WD40 repeat (173:211, 181:211, 218:258, 270:313, 280:322, 316:360, 336:360, 340:362, 368:407, 375:416, 461:500);IPR015943: WD40/YVTN repeat-like-containing domain superfamily (124:499);IPR017986: WD40-repeat-containing domain (280:416);IPR019775: WD40 repeat, conserved site (198:212, 347:361);IPR036322: WD40-repeat-containing domain superfamily (160:497)	*		GO:0005515 protein binding		NA	4
g1001	chr_1	7395655	7396655	+	MA0486.2	436	448	+	7.65574	5.62e-05	0.569	AACTAGAATTTTC	g1001.t1	chr_1	7396154	7398175	2021	+	CRK88715.1	CLUMA_CG002642, isoform A [Clunio marinus] emb|CRK88715.1|0; putative gastrulation defective protein 1 [Lucili... gb|KNC34604.1|0; uncharacterized protein Dere_GG22888 [Drosop... ref|XP_001976466.1|0; gastrulation defective protein 1 homolog [Ae... ref|XP_001653821.1|0; WD repeat domain 70 [Anopheles darlingi] gb|ETN67611.1|0; PREDICTED: gastrulation defective protein 1 ... ref|XP_017070517.1|0; …	Gene3D: G3DSA:2.130.10.10, 3.8E-50 (124:499);MobiDBLite: consensus disorder prediction (16:46, 89:166, 543:580, 631:655);PANTHER: PTHR16017, 2.1E-219 (51:653);Pfam: PF00400, WD domain, G-beta repeat, 0.11 (181:211), PF00400, WD domain, G-beta repeat, 9.2E-4 (336:360);ProSitePatterns: PS00678, Trp-Asp (WD) repeats signature., (198:212, 347:361);ProSiteProfiles: PS50082, Trp-Asp (WD) repeats profil…	IPR001680: WD40 repeat (173:211, 181:211, 218:258, 270:313, 280:322, 316:360, 336:360, 340:362, 368:407, 375:416, 461:500);IPR015943: WD40/YVTN repeat-like-containing domain superfamily (124:499);IPR017986: WD40-repeat-containing domain (280:416);IPR019775: WD40 repeat, conserved site (198:212, 347:361);IPR036322: WD40-repeat-containing domain superfamily (160:497)	*		GO:0005515 protein binding		NA	4
g10010	chr_3	6603494	6604494	-	*	*	*	*	*	*	*	*	g10010.t1	chr_3	6588200	6603994	15794	-	CRK97614.1	CLUMA_CG011000, isoform A [Clunio marinus] emb|CRK97614.1|0; furin-like protease 2 [Aedes aegypti] &gt;ref|X... ref|XP_021704200.1|0; PREDICTED: furin-like protease 2 [Aedes albo... ref|XP_019537372.1|0; PREDICTED: furin-like protease 2 isoform X1 ... ref|XP_013112299.1|0; PREDICTED: furin-like protease 2 [Bactrocera... ref|XP_018786596.1|0; Furin-like protease 2 [Lucilia cuprina] gb|KNC22262.1|0…	CDD: cd00064, FU, 0.00262917 (16:58), cd00064, FU, 5.97745E-8 (64:111), cd00064, FU, 1.45105E-6 (162:204), cd00064, FU, 2.1494E-6 (253:297), cd00064, FU, 1.0255E-4 (300:347), cd00064, FU, 0.00410052 (349:394);Gene3D: G3DSA:2.10.220.10, 0.0043 (2:34), G3DSA:2.10.220.10, 1.3E-10 (35:68), G3DSA:2.10.220.10, 2.7E-11 (69:97), G3DSA:2.10.220.10, 2.9E-6 (98:126), G3DSA:2.10.220.10, 0.24 (127:153), G3DSA…	IPR006212: Furin-like repeat (107:154, 11:55, 156:201, 203:246, 248:293, 295:340, 343:391, 58:103);IPR009030: Growth factor receptor cysteine-rich domain superfamily (122:263, 14:156, 251:400);IPR032822: Extracellular matrix protein FRAS1 (10:105, 106:218, 213:421)	*			GO:0005604 basement membrane/ GO:0031012 extracellular matrix	3	4
g10011	chr_3	6604326	6605326	+	MA0770.1	349	361	+	11.2182	2.66e-05	0.622	TTCTAGAATTATT	g10011.t1	chr_3	6604825	6607017	2192	+	*	*	Gene3D: G3DSA:1.10.287.770, 2.4E-11 (445:508); G3DSA:2.60.470.10, 2.4E-20 (60:375);PANTHER: PTHR11690, 2.9E-85 (7:520); PTHR11690:SF225, 2.9E-85 (7:520);Pfam: PF00858, Amiloride-sensitive sodium channel, 1.8E-62 (9:501);PRINTS: PR01078, Amiloride-sensitive sodium channel alpha-subunit signature, 9.5E-6 (67:83, 347:358, 358:375, 481:497)	IPR001873: Epithelial sodium channel (67:83, 347:358, 358:375, 481:497, 7:520, 9:501)	Reactome: R-HSA-2672351	GO:0006814 sodium ion transport	GO:0005272 sodium channel activity	GO:0016020 membrane	NA	NA
g10012	chr_3	6606700	6607700	+	*	*	*	*	*	*	*	*	g10012.t1	chr_3	6607199	6609167	1968	+	*	*	Coils (566:584);Gene3D: G3DSA:1.10.287.770, 4.7E-12 (448:512); G3DSA:2.60.470.10, 2.8E-14 (63:382);PANTHER: PTHR11690, 7.9E-79 (25:520); PTHR11690:SF225, 7.9E-79 (25:520);Pfam: PF00858, Amiloride-sensitive sodium channel, 5.8E-60 (23:505);PRINTS: PR01078, Amiloride-sensitive sodium channel alpha-subunit signature, 2.2E-6 (70:86, 362:379, 471:485, 485:501)	IPR001873: Epithelial sodium channel (23:505, 25:520, 70:86, 362:379, 471:485, 485:501)	Reactome: R-HSA-2672351	GO:0006814 sodium ion transport	GO:0005272 sodium channel activity	GO:0016020 membrane	NA	NA
g10013	chr_3	6608961	6609961	+	*	*	*	*	*	*	*	*	g10013.t1	chr_3	6609460	6611456	1996	+	*	*	Gene3D: G3DSA:2.60.470.10, 6.1E-21 (67:443);PANTHER: PTHR11690, 2.8E-87 (3:528); PTHR11690:SF225, 2.8E-87 (3:528);Pfam: PF00858, Amiloride-sensitive sodium channel, 4.1E-68 (12:507);PRINTS: PR01078, Amiloride-sensitive sodium channel alpha-subunit signature, 3.2E-8 (34:51, 75:91, 356:367, 367:384, 487:503)	IPR001873: Epithelial sodium channel (12:507, 3:528, 34:51, 75:91, 356:367, 367:384, 487:503)	Reactome: R-HSA-2672351	GO:0006814 sodium ion transport	GO:0005272 sodium channel activity	GO:0016020 membrane	NA	NA
g10014	chr_3	6625234	6626234	-	*	*	*	*	*	*	*	*	g10014.t1	chr_3	6612735	6625734	12999	-	CRK97614.1	CLUMA_CG011000, isoform A [Clunio marinus] emb|CRK97614.1|0; PREDICTED: furin-like protease 2 [Aedes albo... ref|XP_019537372.1|0; furin-like protease 2 [Aedes aegypti] &gt;ref|X... ref|XP_021704200.1|0; furin-like protease 2 isoform X2 [Ceratitis ... ref|XP_012158816.1|0; AAEL010725-PA, partial [Aedes aegypti] gb|EAT37265.1|0; PREDICTED: furin-like protease 2 [Bactrocera... ref|XP_011202586.2|0;…	CDD: cd00064, FU, 3.61469E-11 (644:690), cd00064, FU, 1.40809E-10 (691:738); cd04059, Peptidases_S8_Protein_convertases_Kexins_Furin..., 1.84385E-173 (65:361);Gene3D: G3DSA:2.10.220.10, 2.0E-5 (596:659), G3DSA:2.10.220.10, 1.0E-13 (660:696), G3DSA:2.10.220.10, 2.3E-11 (697:766); G3DSA:2.60.120.260, 3.1E-42 (400:545); G3DSA:3.40.50.200, 8.2E-72 (55:399);MobiDBLite: consensus disorder prediction (1…	IPR000209: Peptidase S8/S53 domain (98:387);IPR002884: Proprotein convertase, P (448:536);IPR006212: Furin-like repeat (641:683, 686:733);IPR008979: Galactose-binding-like domain superfamily (395:543, 400:545);IPR009030: Growth factor receptor cysteine-rich domain superfamily (644:737);IPR015500: Peptidase S8, subtilisin-related (98:117, 142:155, 324:340);IPR022398: Peptidase S8, subtilisin, His-…	*	GO:0006508 proteolysis	GO:0004252 serine-type endopeptidase activity		3	NA
g10015	chr_3	6627886	6628886	-	*	*	*	*	*	*	*	*	g10015.t1	chr_3	6627156	6628386	1230	-	*	*	Coils (194:290, 361:381, 388:408);Gene3D: G3DSA:1.10.287.950, 9.4E-5 (205:317); G3DSA:3.80.10.10, 3.0E-16 (11:158);Pfam: PF13855, Leucine rich repeat, 4.1E-12 (91:149);SUPERFAMILY: SSF52058, 2.86E-17 (45:166)	IPR001611: Leucine-rich repeat (91:149);IPR032675: Leucine-rich repeat domain superfamily (11:158, 45:166)	*		GO:0005515 protein binding		5	NA
g10016	chr_3	6636222	6637222	-	*	*	*	*	*	*	*	*	g10016.t1	chr_3	6636197	6636722	525	-	*	*	Gene3D: G3DSA:3.30.70.850, 2.0E-9 (134:174);Pfam: PF16470, Peptidase S8 pro-domain, 4.8E-6 (146:173);SUPERFAMILY: SSF54897, 2.89E-7 (143:173)	IPR009020: Protease propeptides/proteinase inhibitor I9 (143:173);IPR032815: Peptidase S8, pro-domain (146:173)	*	*	*	*	3	NA
g10017	chr_3	6715999	6716999	-	*	*	*	*	*	*	*	*	g10017.t1	chr_3	6708578	6716499	7921	-	*	*	CDD: cd00096, Ig, 1.05613E-14 (118:190);Coils (9:29);Gene3D: G3DSA:2.60.40.10, 3.7E-15 (104:195);MobiDBLite: consensus disorder prediction (1:35);PANTHER: PTHR19890, 4.5E-88 (43:198); PTHR19890:SF11, 4.5E-88 (43:198);Pfam: PF13927, Immunoglobulin domain, 6.3E-13 (111:180);ProSiteProfiles: PS50835, Ig-like domain profile., 10.862 (86:194);SMART: SM00408, 2.9E-9 (111:183);SUPERFAMILY: SSF48726, 3.6…	IPR003598: Immunoglobulin subtype 2 (111:183);IPR007110: Immunoglobulin-like domain (86:194);IPR013783: Immunoglobulin-like fold (104:195);IPR036179: Immunoglobulin-like domain superfamily (106:189)	*	*	*	*	NA	NA
g10018	chr_3	6728234	6729234	-	MA0319.1	124	131	-	11.3902	6.83e-05	0.723	ATGGAAGA	g10018.t1	chr_3	6727359	6728734	1375	-	CRK98782.1	CLUMA_CG012042, isoform A [Clunio marinus] emb|CRK98782.1|0; hypothetical protein AND_005536 [Anopheles darlingi] gb|ETN62740.1|1e-116; AGAP002751-PA-like protein [Anopheles sinensis] gb|KFB41210.1|9e-115; AGAP002751-PA [Anopheles gambiae str. PEST] &gt;gb... ref|XP_312174.4|2e-112; conserved hypothetical protein [Culex quinqu... ref|XP_001870071.1|5e-102; hypothetical protein RP20_CCG025488 [Aed…	Gene3D: G3DSA:3.40.50.2000, 1.8E-9 (200:285), G3DSA:3.40.50.2000, 2.7E-8 (286:354), G3DSA:3.40.50.2000, 6.8E-7 (355:434);PANTHER: PTHR24107, 7.9E-50 (46:431);Pfam: PF13516, Leucine Rich repeat, 0.07 (258:281), PF13516, Leucine Rich repeat, 0.34 (290:311);SMART: SM00368, 0.025 (259:286), SM00368, 0.82 (289:316), SM00368, 83.0 (371:398);SUPERFAMILY: SSF52047, 1.1E-31 (149:427)	IPR001611: Leucine-rich repeat (258:281, 290:311)	*		GO:0005515 protein binding		NA	NA
g10019	chr_3	6740396	6741396	+	*	*	*	*	*	*	*	*	g10019.t1	chr_3	6740895	6747324	6429	+	*	*	PANTHER: PTHR15256, 3.8E-30 (23:92)	*	*	*	*	*	NA	NA
g1002	chr_1	7398460	7399460	+	*	*	*	*	*	*	*	*	g1002.t1	chr_1	7398959	7404608	5649	+	CRL07126.1	CLUMA_CG020121, isoform A [Clunio marinus] emb|CRL07126.1|0; CLUMA_CG020121, isoform B [Clunio marinus] emb|CRL07125.1|0; PDZ domain-containing protein GIPC3 [Aedes a... ref|XP_021695763.1|1e-171; AGAP007674-PB [Anopheles gambiae str. PEST] &gt;re... ref|XP_308197.4|3e-171; AGAP007674-PB-like protein [Anopheles sinensis] gb|KFB36615.1|1e-169; PREDICTED: PDZ domain-containing protein GIP... ref|XP…	CDD: cd00992, PDZ_signaling, 1.16134E-12 (117:196);Gene3D: G3DSA:2.30.42.10, 3.2E-14 (110:220);MobiDBLite: consensus disorder prediction (1:20);PANTHER: PTHR12259, 3.3E-127 (31:314); PTHR12259:SF1, 3.3E-127 (31:314);Pfam: PF00595, PDZ domain (Also known as DHR or GLGF), 1.5E-6 (120:187);PIRSF: PIRSF038083, 5.0E-142 (1:320);ProSiteProfiles: PS50106, PDZ domain profile., 11.963 (119:199);SMART: SM0…	IPR001478: PDZ domain (119:199, 120:187, 127:201);IPR017379: PDZ domain-containing protein GIPC1/2/3 (1:320, 31:314);IPR036034: PDZ superfamily (90:202)	*		GO:0005515 protein binding		3	NA
g10020	chr_3	6752764	6753764	+	*	*	*	*	*	*	*	*	g10020.t1	chr_3	6753263	6756214	2951	+	CRL02760.1	CLUMA_CG015821, isoform A [Clunio marinus] emb|CRL02760.1|0; CLUMA_CG007132, isoform A [Clunio marinus] emb|CRK93599.1|0; CLUMA_CG001397, isoform A [Clunio marinus] emb|CRK87601.1|2e-164; PREDICTED: aminopeptidase N [Aedes albopictus] ref|XP_019531217.1|2e-158; PREDICTED: aminopeptidase N-like [Aedes albo... ref|XP_019545602.1|1e-157; CLUMA_CG014379, isoform A [Clunio marinus] emb|CRL01384.1|3e-1…	CDD: cd09601, M1_APN_2, 2.49927E-155 (58:512);Gene3D: G3DSA:1.10.390.10, 3.1E-36 (339:509); G3DSA:2.60.40.1730, 3.1E-46 (32:251);PANTHER: PTHR11533, 4.1E-202 (28:919); PTHR11533:SF245, 4.1E-202 (28:919);Pfam: PF01433, Peptidase family M1 domain, 1.5E-57 (261:505); PF11838, ERAP1-like C-terminal domain, 2.1E-31 (582:875);PRINTS: PR00756, Membrane alanyl dipeptidase (M1) family signature, 3.0E-21 (…	IPR001930: Peptidase M1, alanine aminopeptidase/leukotriene A4 hydrolase (28:919);IPR014782: Peptidase M1, membrane alanine aminopeptidase, N-terminal (185:200, 233:248, 312:322, 351:366, 370:382, 261:505);IPR024571: ERAP1-like C-terminal domain (582:875);IPR033581: Aminopeptidase N2 (28:919);IPR034016: Aminopeptidase N-type (58:512)	KEGG: 00480+3.4.11.2;MetaCyc: PWY-4061, PWY-6842, PWY-7112	GO:0006508 proteolysis	GO:0008237 metallopeptidase activity/ GO:0008270 zinc ion binding		NA	NA
g10021	chr_3	6756064	6757064	+	MA0486.2	555	567	+	6.13115	8.99e-05	0.626	TTTCCGAAGTTTC	g10021.t1	chr_3	6756563	6756977	414	+	*	*	Coils (93:127)	*	*	*	*	*	NA	NA
g10022	chr_3	6758502	6759502	+	*	*	*	*	*	*	*	*	g10022.t1	chr_3	6759001	6765817	6816	+	CRK97336.1	CLUMA_CG010729, isoform A [Clunio marinus] emb|CRK97336.1|0; fringe glycosyltransferase [Aedes aegypti] ref|XP_021696086.1|2e-131; PREDICTED: fringe glycosyltransferase [Aedes... ref|XP_019933171.1|5e-131; fng-RA, partial [synthetic construct] &gt;gb|AOQ0711... gb|AOQ05611.1|4e-126; PREDICTED: fringe glycosyltransferase [Droso... ref|XP_017096083.1|5e-126; PREDICTED: fringe glycosyltransferase [D…	PANTHER: PTHR10811, 1.0E-89 (62:363); PTHR10811:SF1, 1.0E-89 (62:363);Pfam: PF02434, Fringe-like, 7.5E-94 (80:346)	IPR003378: Fringe-like (80:346)	*		GO:0016757 transferase activity, transferring glycosyl groups	GO:0016020 membrane	NA	NA
g10023	chr_3	6773124	6774124	-	*	*	*	*	*	*	*	*	g10023.t1	chr_3	6767815	6773624	5809	-	CRK97335.1	CLUMA_CG010728, isoform A [Clunio marinus] emb|CRK97335.1|4e-173; PREDICTED: GTP cyclohydrolase 1 isoform X1 [... ref|XP_019933169.1|3e-147; GTP cyclohydrolase 1 isoform X1 [Aedes aegypti] ref|XP_021696088.1|3e-147; PREDICTED: GTP cyclohydrolase 1 isoform X1 [... ref|XP_018574368.1|4e-141; uncharacterized protein Dwil_GK21906 [Drosop... ref|XP_002063434.1|4e-140; GTP cyclohydrolase 1 [Leptinotars…	CDD: cd00642, GTP_cyclohydro1, 2.04998E-119 (111:290);Gene3D: G3DSA:1.10.286.10, 8.3E-19 (86:153); G3DSA:3.30.1130.10, 4.8E-68 (154:293);Hamap: MF_00223, GTP cyclohydrolase 1 [folE]., 37.624 (109:291);MobiDBLite: consensus disorder prediction (1:52);PANTHER: PTHR11109, 9.6E-100 (88:291); PTHR11109:SF4, 9.6E-100 (88:291);Pfam: PF01227, GTP cyclohydrolase I, 2.9E-75 (114:290);ProSitePatterns: PS008…	IPR001474: GTP cyclohydrolase I (109:291, 113:291, 88:291);IPR018234: GTP cyclohydrolase I, conserved site (170:186, 218:228);IPR020602: GTP cyclohydrolase I domain (114:290)	KEGG: 00790+3.5.4.16;MetaCyc: PWY-5663, PWY-5664, PWY-6147, PWY-6703, PWY-6983, PWY-7442, PWY-7852;Reactome: R-HSA-1474151	GO:0046654 tetrahydrofolate biosynthetic process	GO:0003934 GTP cyclohydrolase I activity	GO:0005737 cytoplasm	NA	NA
g10023	chr_3	6773124	6774124	-	*	*	*	*	*	*	*	*	g10023.t2	chr_3	6767815	6773624	5809	-	CRK97335.1	CLUMA_CG010728, isoform A [Clunio marinus] emb|CRK97335.1|4e-175; PREDICTED: GTP cyclohydrolase 1 isoform X1 [... ref|XP_019933169.1|3e-149; GTP cyclohydrolase 1 isoform X1 [Aedes aegypti] ref|XP_021696088.1|4e-149; PREDICTED: GTP cyclohydrolase 1 isoform X1 [... ref|XP_018574368.1|2e-143; uncharacterized protein Dwil_GK21906 [Drosop... ref|XP_002063434.1|4e-142; GTP cyclohydrolase 1 [Leptinotars…	CDD: cd00642, GTP_cyclohydro1, 7.80632E-119 (109:288);Gene3D: G3DSA:1.10.286.10, 5.7E-19 (79:151); G3DSA:3.30.1130.10, 4.7E-68 (152:291);Hamap: MF_00223, GTP cyclohydrolase 1 [folE]., 37.624 (107:289);MobiDBLite: consensus disorder prediction (1:52);PANTHER: PTHR11109, 5.5E-100 (83:289); PTHR11109:SF4, 5.5E-100 (83:289);Pfam: PF01227, GTP cyclohydrolase I, 2.9E-75 (112:288);ProSitePatterns: PS008…	IPR001474: GTP cyclohydrolase I (107:289, 111:289, 83:289);IPR018234: GTP cyclohydrolase I, conserved site (168:184, 216:226);IPR020602: GTP cyclohydrolase I domain (112:288)	KEGG: 00790+3.5.4.16;MetaCyc: PWY-5663, PWY-5664, PWY-6147, PWY-6703, PWY-6983, PWY-7442, PWY-7852;Reactome: R-HSA-1474151	GO:0046654 tetrahydrofolate biosynthetic process	GO:0003934 GTP cyclohydrolase I activity	GO:0005737 cytoplasm	NA	NA
g10024	chr_3	6777068	6778068	+	*	*	*	*	*	*	*	*	g10024.t1	chr_3	6777567	6784467	6900	+	CRK97333.1	CLUMA_CG010726, isoform A [Clunio marinus] emb|CRK97333.1|0; AAEL002265-PA [Aedes aegypti] gb|EAT46575.1|0; PREDICTED: uncharacterized protein LOC109623... ref|XP_019933166.1|0; AGAP006444-PA [Anopheles gambiae str. PEST] &gt;gb... ref|XP_316483.4|0; PREDICTED: uncharacterized protein LOC106091... ref|XP_013113039.1|0; PREDICTED: uncharacterized protein LOC106091... ref|XP_013113038.1|0; uncharac…	CDD: cd00041, CUB, 1.33218E-12 (335:457); cd00112, LDLa, 2.31846E-10 (42:73);Gene3D: G3DSA:2.60.120.290, 0.0017 (95:212), G3DSA:2.60.120.290, 2.9E-17 (319:480), G3DSA:2.60.120.290, 3.9E-9 (486:694), G3DSA:2.60.120.290, 1.2E-7 (725:858); G3DSA:4.10.1220.10, 1.3E-8 (65:94), G3DSA:4.10.1220.10, 0.0022 (1045:1095); G3DSA:4.10.400.10, 2.0E-10 (40:64), G3DSA:4.10.400.10, 3.6E-4 (1021:1044);MobiDBLite: …	IPR000859: CUB domain (322:479, 335:457, 67:203);IPR002172: Low-density lipoprotein (LDL) receptor class A repeat (1022:1059, 41:77, 41:78, 41:79, 42:73, 52:73, 1031:1052);IPR013087: Zinc finger C2H2-type (77:97);IPR023415: Low-density lipoprotein (LDL) receptor class A, conserved site (54:77);IPR035914: Spermadhesin, CUB domain superfamily (319:480, 336:457, 486:694, 725:858, 95:212);IPR036055: …	*		GO:0003676 nucleic acid binding/ GO:0005515 protein binding		NA	NA
g10025	chr_3	6789802	6790802	-	*	*	*	*	*	*	*	*	g10025.t1	chr_3	6789213	6790302	1089	-	CRK97332.1	CLUMA_CG010725, isoform A [Clunio marinus] emb|CRK97332.1|0; conserved hypothetical protein [Culex quinqu... ref|XP_001870836.1|8e-106; uncharacterized protein LOC5568305 [Aedes ae... ref|XP_021697087.1|1e-105; hypothetical protein RP20_CCG026518 [Aedes albopi... gb|KXJ80155.1|4e-104; PREDICTED: uncharacterized protein LOC109426... ref|XP_019557651.1|3e-103	Gene3D: G3DSA:3.30.710.10, 1.7E-9 (30:193);MobiDBLite: consensus disorder prediction (1:31);PANTHER: PTHR24413, 6.0E-18 (74:291); PTHR24413:SF166, 6.0E-18 (74:291);Pfam: PF07707, BTB And C-terminal Kelch, 1.0E-8 (177:234)	IPR011705: BTB/Kelch-associated (177:234)	*	*	*	*	NA	NA
g10026	chr_3	6793322	6794322	+	*	*	*	*	*	*	*	*	g10026.t1	chr_3	6794107	6798782	4675	+	CRK97326.1	CLUMA_CG010720, isoform A [Clunio marinus] emb|CRK97326.1|0; CLUMA_CG010720, isoform B [Clunio marinus] emb|CRK97327.1|0; PREDICTED: 1-phosphatidylinositol 4,5-bispho... ref|XP_019555282.1|0; PREDICTED: 1-phosphatidylinositol 4,5-bispho... ref|XP_019541182.1|0; 1-phosphatidylinositol 4,5-bisphosphate phos... ref|XP_021710614.1|0; 1-phosphatidylinositol-4,5-bisphosphate phos... ref|XP_001849443.1|…	CDD: cd00275, C2_PLC_like, 2.24975E-50 (1095:1220); cd08592, PI-PLCc_gamma, 1.04892E-99 (319:471); cd10341, SH2_N-SH2_PLC_gamma_like, 1.50308E-52 (567:665); cd11825, SH3_PLCgamma, 1.30789E-29 (810:864); cd13362, PH_PLC_gamma, 4.65525E-56 (20:158); cd16201, EFh_PI-PLCgamma, 8.4676E-61 (163:306);Coils (932:966);Gene3D: G3DSA:1.10.238.10, 1.9E-5 (172:222), G3DSA:1.10.238.10, 1.7E-11 (223:315); G3DSA…	IPR000008: C2 domain (1085:1185, 1096:1200, 1097:1194);IPR000909: Phosphatidylinositol-specific phospholipase C, X domain (319:462, 321:463);IPR000980: SH2 domain (570:661, 572:586, 596:606, 608:619, 728:738, 747:761, 572:655, 572:673, 682:764, 684:758, 684:773);IPR001192: Phosphoinositide phospholipase C family (11:1221, 324:342, 350:370, 446:463, 1016:1037, 1037:1055, 1186:1196);IPR001452: SH3 …	KEGG: 00562+3.1.4.11, 00562+3.1.4.11, 04070+3.1.4.11, 04070+3.1.4.11;MetaCyc: PWY-6351, PWY-6351, PWY-6367, PWY-6367, PWY-7039, PWY-7039;Reactome: R-HSA-1855204, R-HSA-1855204, R-HSA-2029485, R-HSA-2424491, R-HSA-2871796, R-HSA-2871809, R-HSA-983695	GO:0006629 lipid metabolic process/ GO:0007165 signal transduction/ GO:0009395 phospholipid catabolic process/ GO:0035556 intracellular signal transduction	GO:0004435 phosphatidylinositol phospholipase C activity/ GO:0004871 signal transducer activity/ GO:0005515 protein binding/ GO:0008081 phosphoric diester hydrolase activity		1	4
g10026	chr_3	6794218	6795218	+	*	*	*	*	*	*	*	*	g10026.t1	chr_3	6794107	6798782	4675	+	CRK97326.1	CLUMA_CG010720, isoform A [Clunio marinus] emb|CRK97326.1|0; CLUMA_CG010720, isoform B [Clunio marinus] emb|CRK97327.1|0; PREDICTED: 1-phosphatidylinositol 4,5-bispho... ref|XP_019555282.1|0; PREDICTED: 1-phosphatidylinositol 4,5-bispho... ref|XP_019541182.1|0; 1-phosphatidylinositol 4,5-bisphosphate phos... ref|XP_021710614.1|0; 1-phosphatidylinositol-4,5-bisphosphate phos... ref|XP_001849443.1|…	CDD: cd00275, C2_PLC_like, 2.24975E-50 (1095:1220); cd08592, PI-PLCc_gamma, 1.04892E-99 (319:471); cd10341, SH2_N-SH2_PLC_gamma_like, 1.50308E-52 (567:665); cd11825, SH3_PLCgamma, 1.30789E-29 (810:864); cd13362, PH_PLC_gamma, 4.65525E-56 (20:158); cd16201, EFh_PI-PLCgamma, 8.4676E-61 (163:306);Coils (932:966);Gene3D: G3DSA:1.10.238.10, 1.9E-5 (172:222), G3DSA:1.10.238.10, 1.7E-11 (223:315); G3DSA…	IPR000008: C2 domain (1085:1185, 1096:1200, 1097:1194);IPR000909: Phosphatidylinositol-specific phospholipase C, X domain (319:462, 321:463);IPR000980: SH2 domain (570:661, 572:586, 596:606, 608:619, 728:738, 747:761, 572:655, 572:673, 682:764, 684:758, 684:773);IPR001192: Phosphoinositide phospholipase C family (11:1221, 324:342, 350:370, 446:463, 1016:1037, 1037:1055, 1186:1196);IPR001452: SH3 …	KEGG: 00562+3.1.4.11, 00562+3.1.4.11, 04070+3.1.4.11, 04070+3.1.4.11;MetaCyc: PWY-6351, PWY-6351, PWY-6367, PWY-6367, PWY-7039, PWY-7039;Reactome: R-HSA-1855204, R-HSA-1855204, R-HSA-2029485, R-HSA-2424491, R-HSA-2871796, R-HSA-2871809, R-HSA-983695	GO:0006629 lipid metabolic process/ GO:0007165 signal transduction/ GO:0009395 phospholipid catabolic process/ GO:0035556 intracellular signal transduction	GO:0004435 phosphatidylinositol phospholipase C activity/ GO:0004871 signal transducer activity/ GO:0005515 protein binding/ GO:0008081 phosphoric diester hydrolase activity		1	4
g10027	chr_3	6819637	6820637	-	*	*	*	*	*	*	*	*	g10027.t1	chr_3	6803261	6820137	16876	-	*	*	MobiDBLite: consensus disorder prediction (157:435);SUPERFAMILY: SSF50353, 1.63E-8 (60:133)	IPR008996: Cytokine IL1/FGF (60:133)	*	*	*	*	3	3
g10028	chr_3	6851907	6852907	-	*	*	*	*	*	*	*	*	g10028.t1	chr_3	6846328	6852196	5868	-	*	*	Gene3D: G3DSA:3.90.190.10, 7.7E-24 (2:199);MobiDBLite: consensus disorder prediction (181:265, 278:312);PANTHER: PTHR10367, 1.4E-63 (2:307); PTHR10367:SF9, 1.4E-63 (2:307);Pfam: PF00782, Dual specificity phosphatase, catalytic domain, 1.3E-11 (53:164);ProSitePatterns: PS00383, Tyrosine specific protein phosphatases active site., (119:129);ProSiteProfiles: PS50056, Tyrosine specific protein phosph…	IPR000340: Dual specificity phosphatase, catalytic domain (53:164);IPR000387: Tyrosine specific protein phosphatases domain (99:166);IPR003595: Protein-tyrosine phosphatase, catalytic (78:174);IPR016130: Protein-tyrosine phosphatase, active site (119:129);IPR020422: Dual specificity protein phosphatase domain (31:174);IPR029021: Protein-tyrosine phosphatase-like (2:173, 2:199)	*	GO:0006470 protein dephosphorylation/ GO:0016311 dephosphorylation	GO:0004725 protein tyrosine phosphatase activity/ GO:0008138 protein tyrosine/serine/threonine phosphatase activity/ GO:0016791 phosphatase activity		NA	2
g10029	chr_3	6852172	6853172	+	*	*	*	*	*	*	*	*	g10029.t1	chr_3	6852727	6853966	1239	+	CRK97318.1	CLUMA_CG010712, isoform A [Clunio marinus] emb|CRK97318.1|3e-138	Gene3D: G3DSA:3.40.30.10, 3.4E-24 (16:261);MobiDBLite: consensus disorder prediction (207:281);PANTHER: PTHR18929, 1.5E-103 (14:275); PTHR18929:SF122, 1.5E-103 (14:275);Pfam: PF00085, Thioredoxin, 4.3E-16 (22:120);ProSitePatterns: PS00194, Thioredoxin family active site., (39:57);ProSiteProfiles: PS51352, Thioredoxin domain profile., 9.345 (2:123);SUPERFAMILY: SSF52833, 1.24E-22 (16:121)	IPR013766: Thioredoxin domain (2:123, 22:120);IPR017937: Thioredoxin, conserved site (39:57);IPR036249: Thioredoxin-like superfamily (16:121)	*	GO:0045454 cell redox homeostasis			6	2
g1003	chr_1	7409318	7410318	+	*	*	*	*	*	*	*	*	g1003.t1	chr_1	7409817	7413043	3226	+	CRK88011.1	CLUMA_CG001797, isoform A [Clunio marinus] emb|CRK88011.1|0; PREDICTED: V-type proton ATPase 116 kDa subu... ref|XP_019546777.1|0; PREDICTED: V-type proton ATPase 116 kDa subu... ref|XP_019546778.1|0; V-type proton ATPase 116 kDa subunit a isofo... ref|XP_021706364.1|0; V-type proton ATPase 116 kDa subunit a isofo... ref|XP_001657344.1|0; AGAP001587-PA [Anopheles gambiae str. PEST] &gt;gb... ref|…	Coils (116:143);PANTHER: PTHR11629, 0.0 (23:857); PTHR11629:SF61, 0.0 (23:857);Pfam: PF01496, V-type ATPase 116kDa subunit family, 0.0 (49:849);PIRSF: PIRSF001293, 3.2E-304 (22:858)	IPR002490: V-type ATPase, V0 complex, 116kDa subunit family (23:857, 49:849);IPR026028: ATPase, V0 complex, subunit 116kDa, eukaryotic (22:858)	Reactome: R-HSA-1222556, R-HSA-77387, R-HSA-917977, R-HSA-983712	GO:0015991 ATP hydrolysis coupled proton transport	GO:0015078 hydrogen ion transmembrane transporter activity	GO:0000220 vacuolar proton-transporting V-type ATPase, V0 domain/ GO:0033179 proton-transporting V-type ATPase, V0 domain	NA	NA
g10030	chr_3	6855487	6856487	-	MA0771.1	211	223	-	10.9756	5.94e-05	0.965	TTCTAGAAAATTT	g10030.t1	chr_3	6854631	6855987	1356	-	*	*	PANTHER: PTHR39945, 1.1E-15 (7:99)	*	*	*	*	*	4	1
g10030	chr_3	6855487	6856487	-	MA0770.1	211	223	-	14.1455	6.39e-06	0.47	TTCTAGAAAATTT	g10030.t1	chr_3	6854631	6855987	1356	-	*	*	PANTHER: PTHR39945, 1.1E-15 (7:99)	*	*	*	*	*	4	1
g10030	chr_3	6855487	6856487	-	MA0486.2	211	223	-	9	3.73e-05	0.551	TTCTAGAAAATTT	g10030.t1	chr_3	6854631	6855987	1356	-	*	*	PANTHER: PTHR39945, 1.1E-15 (7:99)	*	*	*	*	*	4	1
g10031	chr_3	6856755	6857755	+	*	*	*	*	*	*	*	*	g10031.t1	chr_3	6857430	6861536	4106	+	CRK97313.1	CLUMA_CG010707, isoform A [Clunio marinus] emb|CRK97313.1|0; hypothetical protein RP20_CCG028503 [Aedes albopi... gb|KXJ79613.1|2e-135; PREDICTED: E3 ubiquitin-protein ligase MYLIP... ref|XP_019551830.1|6e-135; E3 ubiquitin-protein ligase MYLIP [Aedes aeg... ref|XP_001648670.1|1e-131; AGAP001609-PA [Anopheles gambiae str. PEST] &gt;gb... ref|XP_551203.4|1e-126; conserved hypothetical protein [Cul…	CDD: cd14473, FERM_B-lobe, 0.00594611 (104:178);Gene3D: G3DSA:1.20.80.10, 4.8E-12 (91:284); G3DSA:2.30.29.30, 4.8E-5 (287:391); G3DSA:3.10.20.90, 6.7E-10 (1:90); G3DSA:3.30.40.10, 2.1E-7 (456:522);PANTHER: PTHR23280, 9.5E-113 (2:522); PTHR23280:SF13, 9.5E-113 (2:522);Pfam: PF00373, FERM central domain, 1.2E-7 (98:292); PF09379, FERM N-terminal domain, 1.6E-5 (16:75); PF13920, Zinc finger, C3HC4 t…	IPR000299: FERM domain (1:391);IPR001841: Zinc finger, RING-type (476:511);IPR011993: PH-like domain superfamily (287:391, 305:402);IPR013083: Zinc finger, RING/FYVE/PHD-type (456:522);IPR014352: FERM/acyl-CoA-binding protein superfamily (91:284);IPR018979: FERM, N-terminal (16:75);IPR018980: FERM, C-terminal PH-like domain (306:395);IPR019748: FERM central domain (104:178, 98:292);IPR019749: Ban…	*			GO:0005856 cytoskeleton	1	4
g10032	chr_3	6863110	6864110	+	*	*	*	*	*	*	*	*	g10032.t1	chr_3	6863609	6870129	6520	+	CRK97314.1	CLUMA_CG010708, isoform A [Clunio marinus] emb|CRK97314.1|0; PREDICTED: uncharacterized protein LOC108967... ref|XP_018785976.1|0; PREDICTED: uncharacterized protein LOC105226... ref|XP_011204175.1|0; PREDICTED: uncharacterized protein LOC106618... ref|XP_014092096.1|0; PREDICTED: uncharacterized protein LOC106618... ref|XP_014092092.1|0; PREDICTED: uncharacterized protein LOC108967... ref|XP_018…	Coils (1252:1337);Gene3D: G3DSA:3.40.50.300, 5.8E-8 (1029:1359);MobiDBLite: consensus disorder prediction (1:34, 144:163, 171:238, 570:593, 615:651, 733:755, 958:1054, 1075:1151, 1264:1317, 1468:1618, 1648:1702, 1742:1769);PANTHER: PTHR40240, 7.8E-214 (1:968, 987:1110, 1535:1652)	*	*	*	*	*	5	3
g10033	chr_3	6874840	6875840	-	*	*	*	*	*	*	*	*	g10033.t1	chr_3	6873641	6875783	2142	-	*	*	Coils (381:401);MobiDBLite: consensus disorder prediction (1:176, 242:313, 344:376, 390:418)	*	*	*	*	*	1	4
g10034	chr_3	6878154	6879154	+	*	*	*	*	*	*	*	*	g10034.t1	chr_3	6878653	6881869	3216	+	CRK97316.1	CLUMA_CG010710, isoform A [Clunio marinus] emb|CRK97316.1|7e-119	CDD: cd00063, FN3, 1.30862E-6 (113:216);Gene3D: G3DSA:2.60.40.10, 1.9E-11 (22:113), G3DSA:2.60.40.10, 7.9E-11 (114:224);PANTHER: PTHR44118, 8.4E-22 (28:222);Pfam: PF13895, Immunoglobulin domain, 6.9E-7 (32:92);ProSiteProfiles: PS50835, Ig-like domain profile., 10.39 (35:103); PS50853, Fibronectin type-III domain profile., 12.852 (112:219);SMART: SM00060, 9.1E-4 (113:207); SM00408, 1.5E-4 (33:94);…	IPR003598: Immunoglobulin subtype 2 (33:94);IPR003599: Immunoglobulin subtype (27:110);IPR003961: Fibronectin type III (112:219, 113:207, 113:216);IPR007110: Immunoglobulin-like domain (32:92, 35:103);IPR013783: Immunoglobulin-like fold (114:224, 22:113);IPR036116: Fibronectin type III superfamily (111:210);IPR036179: Immunoglobulin-like domain superfamily (28:113)	*		GO:0005515 protein binding		4	NA
g10034	chr_3	6878154	6879154	+	*	*	*	*	*	*	*	*	g10034.t2	chr_3	6878653	6881869	3216	+	CRK97316.1	CLUMA_CG010710, isoform A [Clunio marinus] emb|CRK97316.1|6e-123	CDD: cd00063, FN3, 9.99428E-7 (113:216);Gene3D: G3DSA:2.60.40.10, 1.6E-11 (22:113), G3DSA:2.60.40.10, 6.8E-11 (114:224);PANTHER: PTHR44118, 7.2E-22 (28:222);Pfam: PF13895, Immunoglobulin domain, 6.1E-7 (32:92);ProSiteProfiles: PS50835, Ig-like domain profile., 10.39 (35:103); PS50853, Fibronectin type-III domain profile., 12.852 (112:219);SMART: SM00060, 9.1E-4 (113:207); SM00408, 1.5E-4 (33:94);…	IPR003598: Immunoglobulin subtype 2 (33:94);IPR003599: Immunoglobulin subtype (27:110);IPR003961: Fibronectin type III (112:219, 113:207, 113:216);IPR007110: Immunoglobulin-like domain (32:92, 35:103);IPR013783: Immunoglobulin-like fold (114:224, 22:113);IPR036116: Fibronectin type III superfamily (111:210);IPR036179: Immunoglobulin-like domain superfamily (28:113)	*		GO:0005515 protein binding		4	NA
g10035	chr_3	6885065	6886065	-	*	*	*	*	*	*	*	*	g10035.t1	chr_3	6883676	6885565	1889	-	XP_001849608.1	sugar transporter [Culex quinquefasciatus] &gt;... ref|XP_001849608.1|0; AGAP001236-PA [Anopheles gambiae str. PEST] &gt;gb... ref|XP_321919.5|0; facilitated trehalose transporter Tret1 [Aed... ref|XP_001654366.1|0; sugar transporter [Anopheles darlingi] gb|ETN59145.1|0; hypothetical protein RP20_CCG012307 [Aedes albopi... gb|KXJ75112.1|0; PREDICTED: facilitated trehalose transporter... ref|XP_01…	CDD: cd06174, MFS, 1.83076E-16 (59:478);Gene3D: G3DSA:1.20.1250.20, 1.3E-24 (15:216), G3DSA:1.20.1250.20, 4.3E-31 (258:506);PANTHER: PTHR23500, 2.4E-192 (11:384, 388:500); PTHR23500:SF3, 2.4E-192 (11:384, 388:500);Pfam: PF00083, Sugar (and other) transporter, 1.3E-65 (62:492);PRINTS: PR00171, Sugar transporter signature, 8.0E-6 (121:140, 395:416, 418:430);ProSitePatterns: PS00217, Sugar transport…	IPR003663: Sugar/inositol transporter (121:140, 395:416, 418:430);IPR005828: Major facilitator, sugar transporter-like (62:492);IPR005829: Sugar transporter, conserved site (126:151);IPR020846: Major facilitator superfamily domain (20:483, 59:478);IPR036259: MFS transporter superfamily (57:214, 261:491)	Reactome: R-HSA-189200	GO:0055085 transmembrane transport	GO:0005215 transporter activity/ GO:0022857 transmembrane transporter activity/ GO:0022891 substrate-specific transmembrane transporter activity	GO:0016020 membrane/ GO:0016021 integral component of membrane	NA	NA
g10036	chr_3	6893808	6894808	-	*	*	*	*	*	*	*	*	g10036.t2	chr_3	6887704	6894024	6320	-	CRK97311.1	CLUMA_CG010705, isoform B [Clunio marinus] emb|CRK97311.1|0; CLUMA_CG010705, isoform A [Clunio marinus] emb|CRK97310.1|0; PREDICTED: uncharacterized protein LOC109399... ref|XP_019527573.1|0; liprin-beta1 [Anopheles darlingi] gb|ETN63926.1|0; uncharacterized protein LOC5566064 isoform X... ref|XP_021711270.1|0; PREDICTED: uncharacterized protein LOC109399... ref|XP_019527571.1|0; PREDICTED: uncha…	CDD: cd09563, SAM_liprin-beta1,2_repeat1, 3.80411E-26 (702:765); cd09566, SAM_liprin-beta1,2_repeat2, 1.63481E-34 (780:842);Coils (102:126, 404:459);Gene3D: G3DSA:1.10.150.50, 7.1E-13 (700:776), G3DSA:1.10.150.50, 9.7E-14 (781:855), G3DSA:1.10.150.50, 1.4E-10 (856:950); G3DSA:1.20.5.340, 5.7E-10 (363:502);MobiDBLite: consensus disorder prediction (123:289, 998:1022);PANTHER: PTHR12587, 7.1E-164 (…	IPR001660: Sterile alpha motif domain (702:769, 704:762, 705:769, 778:844, 785:841, 786:844, 863:935, 864:932);IPR013761: Sterile alpha motif/pointed domain superfamily (699:766, 780:848);IPR029515: LAR-interacting protein, Liprin (111:292, 400:992);IPR030444: Liprin-beta (111:292, 400:992)	Reactome: R-HSA-388844	GO:0007528 neuromuscular junction development	GO:0005515 protein binding		4	NA
g10036	chr_3	6893808	6894808	-	*	*	*	*	*	*	*	*	g10036.t1	chr_3	6887704	6894024	6320	-	CRK97310.1	CLUMA_CG010705, isoform A [Clunio marinus] emb|CRK97310.1|0; CLUMA_CG010705, isoform B [Clunio marinus] emb|CRK97311.1|0; PREDICTED: uncharacterized protein LOC109399... ref|XP_019527573.1|0; liprin-beta1 [Anopheles darlingi] gb|ETN63926.1|0; uncharacterized protein LOC5566064 isoform X... ref|XP_021711270.1|0; PREDICTED: uncharacterized protein LOC109399... ref|XP_019527571.1|0; PREDICTED: uncha…	CDD: cd09563, SAM_liprin-beta1,2_repeat1, 4.48735E-26 (702:765); cd09566, SAM_liprin-beta1,2_repeat2, 2.02406E-34 (780:842);Coils (102:126, 404:459);Gene3D: G3DSA:1.10.150.50, 7.0E-13 (700:776), G3DSA:1.10.150.50, 9.6E-14 (781:855), G3DSA:1.10.150.50, 1.4E-10 (856:950); G3DSA:1.20.5.340, 5.7E-10 (363:502);MobiDBLite: consensus disorder prediction (123:289);PANTHER: PTHR12587, 1.1E-163 (113:292, 4…	IPR001660: Sterile alpha motif domain (702:769, 704:762, 705:769, 778:844, 785:841, 786:844, 863:935, 864:932);IPR013761: Sterile alpha motif/pointed domain superfamily (699:766, 780:848);IPR029515: LAR-interacting protein, Liprin (113:292, 400:991);IPR030444: Liprin-beta (113:292, 400:991)	Reactome: R-HSA-388844	GO:0007528 neuromuscular junction development	GO:0005515 protein binding		4	NA
g10037	chr_3	6895784	6896784	+	*	*	*	*	*	*	*	*	g10037.t2	chr_3	6896283	6911937	15654	+	XP_021706452.1	ras-specific guanine nucleotide-releasing fa... ref|XP_021706452.1|0; ras-specific guanine nucleotide-releasing fa... ref|XP_021706457.1|0; CLUMA_CG010703, isoform A [Clunio marinus] emb|CRK97308.1|0; PREDICTED: ras-specific guanine nucleotide-r... ref|XP_019531016.1|0; PREDICTED: ras-specific guanine nucleotide-r... ref|XP_019552907.1|0; ras-specific guanine nucleotide-releasing fa... ref|XP_021…	CDD: cd00155, RasGEF, 1.61869E-65 (1292:1502); cd00160, RhoGEF, 4.39167E-39 (292:480); cd06224, REM, 9.09061E-11 (1191:1267);Coils (178:198, 465:492);Gene3D: G3DSA:1.10.840.10, 4.9E-87 (1276:1536); G3DSA:1.20.900.10, 9.3E-50 (286:501); G3DSA:2.30.29.30, 3.7E-23 (13:186), G3DSA:2.30.29.30, 9.4E-26 (502:661);MobiDBLite: consensus disorder prediction (583:608, 779:808, 911:946, 1065:1116, 1183:1202)…	IPR000048: IQ motif, EF-hand binding site (253:282);IPR000219: Dbl homology (DH) domain (291:482, 292:480, 295:481, 298:479);IPR000651: Ras-like guanine nucleotide exchange factor, N-terminal (1191:1267, 1194:1240, 702:841, 706:764);IPR001849: Pleckstrin homology domain (27:150, 28:152, 30:149, 512:654, 513:656);IPR001895: Ras guanine-nucleotide exchange factors catalytic domain (1292:1502, 1292:…	Reactome: R-HSA-193648, R-HSA-194840, R-HSA-416482, R-HSA-442982, R-HSA-5673001	GO:0007264 small GTPase mediated signal transduction/ GO:0035023 regulation of Rho protein signal transduction/ GO:0046578 regulation of Ras protein signal transduction	GO:0005085 guanyl-nucleotide exchange factor activity/ GO:0005089 Rho guanyl-nucleotide exchange factor activity/ GO:0005515 protein binding		NA	NA
g10037	chr_3	6895784	6896784	+	*	*	*	*	*	*	*	*	g10037.t1	chr_3	6896283	6911937	15654	+	XP_021706452.1	ras-specific guanine nucleotide-releasing fa... ref|XP_021706452.1|0; ras-specific guanine nucleotide-releasing fa... ref|XP_021706457.1|0; CLUMA_CG010703, isoform A [Clunio marinus] emb|CRK97308.1|0; PREDICTED: ras-specific guanine nucleotide-r... ref|XP_019531016.1|0; PREDICTED: ras-specific guanine nucleotide-r... ref|XP_019552907.1|0; ras-specific guanine nucleotide-releasing fa... ref|XP_021…	CDD: cd00155, RasGEF, 1.50287E-65 (1283:1493); cd00160, RhoGEF, 9.02662E-40 (292:476); cd06224, REM, 8.94799E-11 (1182:1258);Coils (178:198, 461:488);Gene3D: G3DSA:1.10.840.10, 4.9E-87 (1267:1527); G3DSA:1.20.900.10, 3.1E-50 (286:497); G3DSA:2.30.29.30, 3.7E-23 (13:186), G3DSA:2.30.29.30, 9.3E-26 (498:657);MobiDBLite: consensus disorder prediction (579:605, 770:799, 902:937, 1056:1107, 1174:1193)…	IPR000048: IQ motif, EF-hand binding site (253:282);IPR000219: Dbl homology (DH) domain (291:478, 292:476, 295:477, 298:475);IPR000651: Ras-like guanine nucleotide exchange factor, N-terminal (1182:1258, 1185:1231, 693:832, 697:755);IPR001849: Pleckstrin homology domain (27:150, 28:152, 30:149, 508:650, 509:652);IPR001895: Ras guanine-nucleotide exchange factors catalytic domain (1283:1493, 1283:…	Reactome: R-HSA-193648, R-HSA-194840, R-HSA-416482, R-HSA-442982, R-HSA-5673001	GO:0007264 small GTPase mediated signal transduction/ GO:0035023 regulation of Rho protein signal transduction/ GO:0046578 regulation of Ras protein signal transduction	GO:0005085 guanyl-nucleotide exchange factor activity/ GO:0005089 Rho guanyl-nucleotide exchange factor activity/ GO:0005515 protein binding		NA	NA
g10037	chr_3	6895784	6896784	+	*	*	*	*	*	*	*	*	g10037.t3	chr_3	6896283	6911937	15654	+	XP_021706452.1	ras-specific guanine nucleotide-releasing fa... ref|XP_021706452.1|0; ras-specific guanine nucleotide-releasing fa... ref|XP_021706457.1|0; CLUMA_CG010703, isoform A [Clunio marinus] emb|CRK97308.1|0; PREDICTED: ras-specific guanine nucleotide-r... ref|XP_019531016.1|0; PREDICTED: ras-specific guanine nucleotide-r... ref|XP_019552907.1|0; ras-specific guanine nucleotide-releasing fa... ref|XP_021…	CDD: cd00155, RasGEF, 1.50843E-65 (1288:1498); cd00160, RhoGEF, 8.88505E-40 (292:476); cd06224, REM, 9.06596E-11 (1187:1263);Coils (178:198, 461:488);Gene3D: G3DSA:1.10.840.10, 4.9E-87 (1272:1532); G3DSA:1.20.900.10, 3.1E-50 (286:497); G3DSA:2.30.29.30, 3.7E-23 (13:186), G3DSA:2.30.29.30, 9.3E-26 (498:657);MobiDBLite: consensus disorder prediction (579:604, 775:804, 907:942, 1061:1112, 1179:1198)…	IPR000048: IQ motif, EF-hand binding site (253:282);IPR000219: Dbl homology (DH) domain (291:478, 292:476, 295:477, 298:475);IPR000651: Ras-like guanine nucleotide exchange factor, N-terminal (1187:1263, 1190:1236, 698:837, 702:760);IPR001849: Pleckstrin homology domain (27:150, 28:152, 30:149, 508:650, 509:652);IPR001895: Ras guanine-nucleotide exchange factors catalytic domain (1288:1498, 1288:…	Reactome: R-HSA-193648, R-HSA-194840, R-HSA-416482, R-HSA-442982, R-HSA-5673001	GO:0007264 small GTPase mediated signal transduction/ GO:0035023 regulation of Rho protein signal transduction/ GO:0046578 regulation of Ras protein signal transduction	GO:0005085 guanyl-nucleotide exchange factor activity/ GO:0005089 Rho guanyl-nucleotide exchange factor activity/ GO:0005515 protein binding		NA	NA
g10038	chr_3	6914418	6915418	-	*	*	*	*	*	*	*	*	g10038.t1	chr_3	6913807	6914918	1111	-	*	*	PANTHER: PTHR12480, 1.0E-60 (3:343); PTHR12480:SF31, 1.0E-60 (3:343)	*	*	*	*	*	NA	NA
g10039	chr_3	6915143	6916143	+	*	*	*	*	*	*	*	*	g10039.t1	chr_3	6916049	6919766	3717	+	CRL02015.1	CLUMA_CG015348, isoform A [Clunio marinus] emb|CRL02015.1|1e-128	CDD: cd00600, Sm_like, 2.91952E-4 (49:113);MobiDBLite: consensus disorder prediction (1:33, 250:423, 515:553, 568:720, 816:853, 866:894);PANTHER: PTHR12854, 2.8E-69 (3:290, 290:597, 574:891);Pfam: PF06741, LsmAD domain, 8.1E-13 (188:253); PF14438, Ataxin 2 SM domain, 1.3E-15 (38:115);SMART: SM01272, 2.9E-27 (188:254)	IPR009604: LsmAD domain (188:253, 188:254);IPR025852: Ataxin 2, SM domain (38:115)	*	*	*	*	NA	NA
g10039	chr_3	6915143	6916143	+	*	*	*	*	*	*	*	*	g10039.t2	chr_3	6916049	6919766	3717	+	CRL02015.1	CLUMA_CG015348, isoform A [Clunio marinus] emb|CRL02015.1|1e-128	CDD: cd00600, Sm_like, 2.91619E-4 (49:113);MobiDBLite: consensus disorder prediction (1:33, 250:423, 515:553, 568:719, 815:852, 865:893);PANTHER: PTHR12854, 5.2E-69 (3:292, 287:492, 513:631, 573:890);Pfam: PF06741, LsmAD domain, 8.1E-13 (188:253); PF14438, Ataxin 2 SM domain, 1.3E-15 (38:115);SMART: SM01272, 2.9E-27 (188:254)	IPR009604: LsmAD domain (188:253, 188:254);IPR025852: Ataxin 2, SM domain (38:115)	*	*	*	*	NA	NA
g1004	chr_1	7413383	7414383	+	*	*	*	*	*	*	*	*	g1004.t1	chr_1	7413882	7415403	1521	+	*	*	CDD: cd05382, SCP_GAPR-1_like, 7.03662E-47 (134:274);Coils (79:99);Gene3D: G3DSA:3.40.33.10, 1.7E-28 (127:287);MobiDBLite: consensus disorder prediction (1:38);PANTHER: PTHR10334, 1.5E-42 (32:288); PTHR10334:SF192, 1.5E-42 (32:288);Pfam: PF00188, Cysteine-rich secretory protein family, 8.2E-15 (143:265);PRINTS: PR00837, Allergen V5/Tpx-1 family signature, 4.7E-6 (155:173, 209:222, 235:251, 263:27…	IPR001283: Cysteine-rich secretory protein, allergen V5/Tpx-1-related (155:173, 209:222, 235:251, 263:276, 32:288);IPR014044: CAP domain (131:276, 143:265);IPR034113: Golgi-associated plant pathogenesis-related protein 1, SCP domain (134:274);IPR035940: CAP superfamily (127:287, 130:285)	*	*	*	*	1	4
g10040	chr_3	6919297	6920297	+	*	*	*	*	*	*	*	*	g10040.t1	chr_3	6919796	6920099	303	+	*	*	MobiDBLite: consensus disorder prediction (1:100)	*	*	*	*	*	5	NA
g10041	chr_3	6948496	6949496	-	*	*	*	*	*	*	*	*	g10041.t1	chr_3	6925208	6948996	23788	-	CRK97237.1	CLUMA_CG010633, isoform A [Clunio marinus] emb|CRK97237.1|4e-158	Coils (646:691, 703:723);MobiDBLite: consensus disorder prediction (58:128, 265:284, 650:673, 697:735, 787:920);PANTHER: PTHR12505, 3.3E-100 (122:751, 793:1239); PTHR12505:SF20, 3.3E-100 (122:751, 793:1239);Pfam: PF01426, BAH domain, 9.4E-12 (1101:1240);ProSiteProfiles: PS51038, BAH domain profile., 16.714 (1095:1243);SMART: SM00439, 3.8E-6 (1095:1243)	IPR001025: Bromo adjacent homology (BAH) domain (1095:1243, 1101:1240)	*		GO:0003682 chromatin binding		2	3
g10042	chr_3	7001535	7002535	-	*	*	*	*	*	*	*	*	g10042.t1	chr_3	6997817	7001689	3872	-	CRK97251.1	CLUMA_CG010647, isoform A [Clunio marinus] emb|CRK97251.1|2e-166	MobiDBLite: consensus disorder prediction (1:21, 45:209, 253:295, 376:462, 477:605, 655:842, 860:910, 986:1008)	*	*	*	*	*	2	3
g10042	chr_3	7001936	7002936	-	*	*	*	*	*	*	*	*	g10042.t1	chr_3	6997817	7001689	3872	-	CRK97251.1	CLUMA_CG010647, isoform A [Clunio marinus] emb|CRK97251.1|2e-166	MobiDBLite: consensus disorder prediction (1:21, 45:209, 253:295, 376:462, 477:605, 655:842, 860:910, 986:1008)	*	*	*	*	*	2	3
g10043	chr_3	7013984	7014984	+	*	*	*	*	*	*	*	*	g10043.t1	chr_3	7014483	7015759	1276	+	CRK97260.1	CLUMA_CG010655, isoform A [Clunio marinus] emb|CRK97260.1|0; AGAP004450-PA [Anopheles gambiae str. PEST] &gt;re... ref|XP_313742.4|8e-152; NADPH-dependent 1-acyldihydroxyacetone phosp... ref|XP_001659060.1|3e-151; PREDICTED: NADPH-dependent 1-acyldihydroxyac... ref|XP_019529393.1|4e-151; PREDICTED: NADPH-dependent 1-acyldihydroxyac... ref|XP_019545269.1|5e-151; hypothetical protein RP20_CCG021954…	Gene3D: G3DSA:3.40.50.720, 8.2E-27 (32:275);PANTHER: PTHR43361, 5.7E-50 (45:281); PTHR43361:SF3, 5.7E-50 (45:281);Pfam: PF00106, short chain dehydrogenase, 2.3E-18 (46:243);SUPERFAMILY: SSF51735, 1.49E-24 (45:242)	IPR002347: Short-chain dehydrogenase/reductase SDR (46:243);IPR036291: NAD(P)-binding domain superfamily (45:242)	*	*	*	*	3	NA
g10044	chr_3	7017250	7018250	+	*	*	*	*	*	*	*	*	g10044.t1	chr_3	7017749	7021301	3552	+	CRK97261.1	CLUMA_CG010657, isoform A [Clunio marinus] emb|CRK97261.1|0; F-box/WD repeat-containing protein 7 isoform... ref|XP_021699275.1|0; archipelago [Anopheles darlingi] gb|ETN57945.1|0; PREDICTED: F-box/WD repeat-containing protei... ref|XP_019560019.1|0; AGAP005359-PA [Anopheles gambiae str. PEST] &gt;gb... ref|XP_315369.4|0; PREDICTED: F-box/WD repeat-containing protei... ref|XP_019552801.1|0; hypot…	CDD: cd00200, WD40, 7.80323E-83 (705:981);Gene3D: G3DSA:1.10.10.670, 8.9E-11 (815:838), G3DSA:1.10.10.670, 1.3E-6 (976:1024); G3DSA:1.20.1280.50, 5.0E-24 (595:700); G3DSA:2.130.10.10, 1.1E-23 (703:774), G3DSA:2.130.10.10, 5.2E-20 (775:814), G3DSA:2.130.10.10, 8.4E-18 (914:975); G3DSA:2.80.10.50, 8.5E-14 (839:874), G3DSA:2.80.10.50, 2.3E-13 (875:913);MobiDBLite: consensus disorder prediction (206:…	IPR001680: WD40 repeat (700:738, 705:738, 707:747, 741:778, 742:778, 748:787, 781:818, 784:818, 788:827, 821:858, 822:858, 828:867, 861:898, 863:898, 868:907, 901:938, 908:947, 941:981, 942:981, 951:990, 984:1032);IPR001810: F-box domain (606:652, 610:654, 612:652);IPR015943: WD40/YVTN repeat-like-containing domain superfamily (703:774, 775:814, 914:975);IPR017986: WD40-repeat-containing domain (…	*		GO:0005515 protein binding		5	2
g10045	chr_3	7022300	7023300	+	*	*	*	*	*	*	*	*	g10045.t1	chr_3	7022854	7023220	366	+	*	*	CDD: cd06168, LSMD1, 2.19421E-26 (29:98);Gene3D: G3DSA:2.30.30.100, 1.9E-11 (24:100);PANTHER: PTHR10701, 5.4E-28 (18:100); PTHR10701:SF5, 5.4E-28 (18:100);Pfam: PF01423, LSM domain, 3.2E-9 (31:95);SMART: SM00651, 2.4E-6 (30:97);SUPERFAMILY: SSF50182, 8.05E-14 (30:99)	IPR001163: LSM domain, eukaryotic/archaea-type (30:97, 31:95);IPR010920: LSM domain superfamily (30:99);IPR034110: LSM domain containing 1 (18:100, 29:98)	Reactome: R-HSA-6811440			GO:0031417 NatC complex	3	NA
g10046	chr_3	7023121	7024121	-	*	*	*	*	*	*	*	*	g10046.t1	chr_3	7023299	7023621	322	-	*	*	Gene3D: G3DSA:1.10.10.140, 1.9E-19 (1:76);PANTHER: PTHR11387, 3.8E-23 (4:82); PTHR11387:SF20, 3.8E-23 (4:82);Pfam: PF02297, Cytochrome oxidase c subunit VIb, 4.0E-19 (3:76);ProSiteProfiles: PS51808, Coiled coil-helix-coiled coil-helix (CHCH) domain profile., 12.036 (10:63);SUPERFAMILY: SSF47694, 1.96E-14 (3:74)	IPR003213: Cytochrome c oxidase, subunit VIb (3:76, 4:82);IPR036549: Cytochrome c oxidase, subunit VIb superfamily (1:76, 3:74)	*			GO:0005739 mitochondrion	NA	NA
g10047	chr_3	7042982	7043982	-	MA0319.1	493	500	-	12.9512	1.79e-05	0.629	ATGGAACA	g10047.t1	chr_3	7036081	7043482	7401	-	CRL02033.1	CLUMA_CG015145, isoform A [Clunio marinus] emb|CRL02033.1|1e-128	MobiDBLite: consensus disorder prediction (1:123, 217:240, 351:375)	*	*	*	*	*	NA	NA
g10048	chr_3	7062923	7063923	-	*	*	*	*	*	*	*	*	g10048.t1	chr_3	7058663	7063423	4760	-	CRL02026.1	CLUMA_CG015103, isoform A [Clunio marinus] emb|CRL02026.1|0; protein unc-45 homolog B [Aedes aegypti] &gt;re... ref|XP_021704754.1|0; PREDICTED: protein unc-45 homolog B-like [Ae... ref|XP_019544468.1|0; PREDICTED: protein unc-45 homolog B-like [Ae... ref|XP_019531629.1|0; AGAP003727-PA [Anopheles gambiae str. PEST] &gt;gb... ref|XP_310258.5|0; translocase of outer membrane 34 [Anopheles darli...…	Gene3D: G3DSA:1.10.150.160, 1.1E-11 (22:83); G3DSA:1.25.10.10, 1.6E-9 (173:341), G3DSA:1.25.10.10, 1.5E-15 (342:633), G3DSA:1.25.10.10, 2.9E-11 (634:806), G3DSA:1.25.10.10, 1.0E-9 (807:936); G3DSA:1.25.40.10, 7.0E-11 (84:168);MobiDBLite: consensus disorder prediction (952:972);PANTHER: PTHR22904, 3.7E-149 (21:924); PTHR22904:SF275, 3.7E-149 (21:924);Pfam: PF11701, Myosin-binding striated muscle a…	IPR011989: Armadillo-like helical (173:341, 342:633, 634:806, 807:936);IPR011990: Tetratricopeptide-like helical domain superfamily (27:151, 84:168);IPR013026: Tetratricopeptide repeat-containing domain (31:137);IPR016024: Armadillo-type fold (111:146, 177:360, 406:613, 657:934);IPR019734: Tetratricopeptide repeat (31:64, 70:103);IPR024660: UNC-45/Cro1/She4, central domain (328:514)	*		GO:0005488 binding/ GO:0005515 protein binding		2	4
g10049	chr_3	7067690	7068690	+	*	*	*	*	*	*	*	*	g10049.t1	chr_3	7068267	7070346	2079	+	CRK97429.1	CLUMA_CG010818, isoform A [Clunio marinus] emb|CRK97429.1|0; PREDICTED: ESF1 homolog [Aedes albopictus] ref|XP_019557130.1|0; ESF1 homolog [Aedes aegypti] ref|XP_021711081.1|0; PREDICTED: ESF1 homolog [Aedes albopictus] ref|XP_019548158.1|0; AAEL000978-PA, partial [Aedes aegypti] gb|EAT47927.1|3e-178; hypothetical protein RP20_CCG027289 [Aedes albopi... gb|KXJ69396.1|4e-178; ESF1 homolog [Ceratit…	Coils (398:421, 456:483, 572:592);MobiDBLite: consensus disorder prediction (71:98, 125:146, 369:390, 414:535, 559:581, 637:672);PANTHER: PTHR12202, 9.5E-191 (1:669);Pfam: PF08159, NUC153 domain, 1.3E-12 (599:627)	IPR012580: NUC153 (599:627)	*			GO:0005634 nucleus	NA	3
g1005	chr_1	7416053	7417053	-	MA0319.1	49	56	-	11.4634	5.04e-05	0.723	ATGGAACT	g1005.t1	chr_1	7415732	7416553	821	-	*	*	Coils (101:121);Gene3D: G3DSA:1.10.10.10, 5.6E-14 (11:94);MobiDBLite: consensus disorder prediction (77:250);PANTHER: PTHR11467, 3.6E-15 (10:198, 178:245); PTHR11467:SF90, 3.6E-15 (10:198, 178:245);Pfam: PF00538, linker histone H1 and H5 family, 1.2E-15 (15:85);PRINTS: PR00624, Histone H5 signature, 1.6E-8 (1:22, 49:67, 70:94, 107:121, 166:185);ProSiteProfiles: PS51504, Linker histone H1/H5 globu…	IPR005818: Linker histone H1/H5, domain H15 (12:78, 14:88, 15:85);IPR005819: Histone H5 (1:22, 49:67, 70:94, 107:121, 166:185);IPR036388: Winged helix-like DNA-binding domain superfamily (11:94);IPR036390: Winged helix DNA-binding domain superfamily (14:87)	*	GO:0006334 nucleosome assembly	GO:0003677 DNA binding	GO:0000786 nucleosome/ GO:0005634 nucleus	NA	NA
g10050	chr_3	7082512	7083512	-	*	*	*	*	*	*	*	*	g10050.t1	chr_3	7070772	7082860	12088	-	CRK97431.1	CLUMA_CG010820, isoform A [Clunio marinus] emb|CRK97431.1|0; PREDICTED: uncharacterized protein LOC109414... ref|XP_019543989.1|0; hypothetical protein RP20_CCG003699, partial [Aed... gb|KXJ78729.1|0; PREDICTED: uncharacterized protein LOC109424... ref|XP_019555570.1|0; lysosomal trafficking regulator [Culex quinq... ref|XP_001847317.1|0; hypothetical protein RP20_CCG003198 [Aedes albopi... gb|KX…	CDD: cd04301, NAT_SF, 3.35869E-9 (3559:3625); cd06071, Beach, 3.9505E-116 (2695:2977);Coils (1327:1347, 2478:2498);Gene3D: G3DSA:1.10.1540.10, 1.2E-108 (2684:2978); G3DSA:1.25.10.10, 0.0074 (1978:2508); G3DSA:2.130.10.10, 2.1E-15 (3008:3514); G3DSA:2.30.29.40, 2.8E-14 (2588:2676); G3DSA:2.60.120.200, 2.7E-5 (1250:1512); G3DSA:3.40.630.30, 1.2E-30 (3515:3664);MobiDBLite: consensus disorder predict…	IPR000182: GNAT domain (3517:3666, 3542:3642);IPR000409: BEACH domain (2683:2978, 2695:2977, 2695:2978, 2696:2977);IPR001680: WD40 repeat (3171:3212);IPR011989: Armadillo-like helical (1978:2508);IPR011993: PH-like domain superfamily (2588:2676);IPR015943: WD40/YVTN repeat-like-containing domain superfamily (3008:3514);IPR016181: Acyl-CoA N-acyltransferase (3518:3665);IPR017986: WD40-repeat-conta…	*		GO:0005515 protein binding/ GO:0008080 N-acetyltransferase activity		3	3
g10051	chr_3	7082533	7083533	+	*	*	*	*	*	*	*	*	g10051.t1	chr_3	7083093	7084389	1296	+	*	*	Coils (136:156);Gene3D: G3DSA:1.20.5.370, 3.2E-4 (125:197);MobiDBLite: consensus disorder prediction (202:261, 304:338, 351:379)	*	*	*	*	*	NA	4
g10052	chr_3	7084016	7085016	+	*	*	*	*	*	*	*	*	g10052.t1	chr_3	7084611	7087772	3161	+	XP_004529239.1	transcription termination factor 2 [Ceratiti... ref|XP_004529239.1|0; PREDICTED: transcription termination factor ... ref|XP_013098136.1|0; PREDICTED: transcription termination factor ... ref|XP_018792935.1|0; PREDICTED: transcription termination factor ... ref|XP_011203914.1|0; Transcription termination factor 2 [Lucilia cuprina] gb|KNC33060.1|0; PREDICTED: transcription termination factor ... r…	CDD: cd00046, DEXDc, 5.84676E-20 (432:602); cd00079, HELICc, 5.45139E-21 (819:944);Coils (957:977);Gene3D: G3DSA:3.40.50.10810, 1.9E-51 (413:654); G3DSA:3.40.50.300, 2.1E-28 (806:974);MobiDBLite: consensus disorder prediction (1:32, 51:128, 163:208);PANTHER: PTHR10799, 7.6E-147 (29:990); PTHR10799:SF834, 7.6E-147 (29:990);Pfam: PF00176, SNF2 family N-terminal domain, 1.6E-75 (426:758); PF00271, H…	IPR000330: SNF2-related, N-terminal domain (426:758);IPR001650: Helicase, C-terminal (819:944, 822:936, 822:987, 852:936);IPR014001: Helicase superfamily 1/2, ATP-binding domain (407:632, 425:620);IPR027417: P-loop containing nucleoside triphosphate hydrolase (393:465, 492:653, 665:700, 733:775, 813:992)	*		GO:0005524 ATP binding		6	NA
g10052	chr_3	7084016	7085016	+	*	*	*	*	*	*	*	*	g10052.t1	chr_3	7084611	7087772	3161	+	XP_013098136.1	transcription termination factor 2 [Ceratiti... ref|XP_004529239.1|0; PREDICTED: transcription termination factor ... ref|XP_013098136.1|0; PREDICTED: transcription termination factor ... ref|XP_018792935.1|0; PREDICTED: transcription termination factor ... ref|XP_011203914.1|0; Transcription termination factor 2 [Lucilia cuprina] gb|KNC33060.1|0; PREDICTED: transcription termination factor ... r…	CDD: cd00046, DEXDc, 5.84676E-20 (432:602); cd00079, HELICc, 5.45139E-21 (819:944);Coils (957:977);Gene3D: G3DSA:3.40.50.10810, 1.9E-51 (413:654); G3DSA:3.40.50.300, 2.1E-28 (806:974);MobiDBLite: consensus disorder prediction (1:32, 51:128, 163:208);PANTHER: PTHR10799, 7.6E-147 (29:990); PTHR10799:SF834, 7.6E-147 (29:990);Pfam: PF00176, SNF2 family N-terminal domain, 1.6E-75 (426:758); PF00271, H…	IPR000330: SNF2-related, N-terminal domain (426:758);IPR001650: Helicase, C-terminal (819:944, 822:936, 822:987, 852:936);IPR014001: Helicase superfamily 1/2, ATP-binding domain (407:632, 425:620);IPR027417: P-loop containing nucleoside triphosphate hydrolase (393:465, 492:653, 665:700, 733:775, 813:992)	*		GO:0005524 ATP binding		6	NA
g10053	chr_3	7104974	7105974	-	MA0486.2	433	445	-	9.27869	3.42e-05	0.551	TTCAAGAAAATTC	g10053.t1	chr_3	7088772	7105426	16654	-	CRL04197.1	CLUMA_CG017296, isoform B [Clunio marinus] emb|CRL04197.1|0; CLUMA_CG017296, isoform A [Clunio marinus] emb|CRL04202.1|0; CLUMA_CG017296, isoform C [Clunio marinus] emb|CRL04198.1|0; putative uncharacterized protein DDB_G027160... ref|XP_021704917.1|4e-157; protein split ends isoform X10 [Aedes aegypti] ref|XP_021704928.1|1e-156; histone-lysine N-methyltransferase, H3 lysin... ref|XP_021704933.1|…	Coils (79:143, 736:863);MobiDBLite: consensus disorder prediction (1:29, 218:256, 386:505, 519:585, 682:705, 754:777, 791:936);PANTHER: PTHR15073, 7.1E-73 (28:458, 393:957);Pfam: PF05672, MAP7 (E-MAP-115) family, 3.2E-16 (715:868)	IPR008604: Microtubule-associated protein 7 family (28:458, 393:957, 715:868)	*	GO:0000226 microtubule cytoskeleton organization		GO:0015630 microtubule cytoskeleton	NA	NA
g10053	chr_3	7104974	7105974	-	MA0486.2	433	445	-	9.27869	3.42e-05	0.551	TTCAAGAAAATTC	g10053.t2	chr_3	7088772	7105426	16654	-	CRL04198.1	CLUMA_CG017296, isoform C [Clunio marinus] emb|CRL04198.1|0; CLUMA_CG017296, isoform B [Clunio marinus] emb|CRL04197.1|0; CLUMA_CG017296, isoform A [Clunio marinus] emb|CRL04202.1|0; ensconsin isoform X15 [Aedes aegypti] ref|XP_021704935.1|2e-149; inner centromere protein A isoform X14 [Aede... ref|XP_021704934.1|3e-149; protein split ends isoform X3 [Aedes aegypti] ref|XP_021704918.1|1e-148; his…	Coils (39:103, 696:823);MobiDBLite: consensus disorder prediction (1:103, 178:216, 346:465, 479:545, 642:665, 714:737, 751:896);PANTHER: PTHR15073, 5.2E-71 (14:444, 353:927);Pfam: PF05672, MAP7 (E-MAP-115) family, 3.2E-16 (675:828)	IPR008604: Microtubule-associated protein 7 family (14:444, 353:927, 675:828)	*	GO:0000226 microtubule cytoskeleton organization		GO:0015630 microtubule cytoskeleton	NA	NA
g10054	chr_3	7105274	7106274	+	*	*	*	*	*	*	*	*	g10054.t1	chr_3	7105842	7107061	1219	+	CRL04196.1	CLUMA_CG017301, isoform A [Clunio marinus] emb|CRL04196.1|2e-101	Coils (167:187);MobiDBLite: consensus disorder prediction (15:36, 156:238);PANTHER: PTHR10351, 6.9E-64 (1:172, 179:222); PTHR10351:SF23, 6.9E-64 (1:172, 179:222);Pfam: PF01849, NAC domain, 2.0E-22 (39:95);ProSiteProfiles: PS51151, NAC A/B domain profile., 17.213 (36:101);SMART: SM01407, 1.6E-23 (39:95)	IPR002715: Nascent polypeptide-associated complex NAC domain (36:101, 39:95)	*	*	*	*	4	2
g10054	chr_3	7106259	7107259	+	MA0770.1	135	147	+	9.03636	6.73e-05	0.724	TTCTGGAATATGT	g10054.t1	chr_3	7105842	7107061	1219	+	CRL04196.1	CLUMA_CG017301, isoform A [Clunio marinus] emb|CRL04196.1|2e-101	Coils (167:187);MobiDBLite: consensus disorder prediction (15:36, 156:238);PANTHER: PTHR10351, 6.9E-64 (1:172, 179:222); PTHR10351:SF23, 6.9E-64 (1:172, 179:222);Pfam: PF01849, NAC domain, 2.0E-22 (39:95);ProSiteProfiles: PS51151, NAC A/B domain profile., 17.213 (36:101);SMART: SM01407, 1.6E-23 (39:95)	IPR002715: Nascent polypeptide-associated complex NAC domain (36:101, 39:95)	*	*	*	*	4	2
g10055	chr_3	7111939	7112939	-	*	*	*	*	*	*	*	*	g10055.t1	chr_3	7111036	7112439	1403	-	CRL04192.1	CLUMA_CG017298, isoform A [Clunio marinus] emb|CRL04192.1|6e-146; Kv channel-interacting protein 1 [Onthophagu... ref|XP_022905091.1|3e-124; AGAP002000-PA [Anopheles gambiae str. PEST] &gt;gb... ref|XP_321059.2|8e-124; PREDICTED: Kv channel-interacting protein 1 [Tr... ref|XP_966445.1|2e-123; AGAP002000-PA-like protein [Anopheles sinensis] gb|KFB37412.1|5e-123; uncharacterized protein Dmoj_GI2297…	CDD: cd00051, EFh, 1.40419E-9 (82:144), cd00051, EFh, 3.75766E-14 (118:188);Gene3D: G3DSA:1.10.238.10, 1.3E-20 (119:205); G3DSA:1.10.238.110, 4.8E-26 (24:118);PANTHER: PTHR23055, 3.1E-79 (26:204); PTHR23055:SF82, 3.1E-79 (26:204);Pfam: PF13202, EF hand, 0.053 (86:100); PF13499, EF-hand domain pair, 4.3E-17 (117:189);PRINTS: PR00450, Recoverin family signature, 1.1E-30 (26:40, 40:59, 86:107, 110:1…	IPR002048: EF-hand domain (114:149, 117:189, 118:146, 118:188, 160:195, 164:192, 78:113, 82:110, 82:144, 86:100);IPR011992: EF-hand domain pair (22:204);IPR018247: EF-Hand 1, calcium-binding site (127:139, 173:185)	*		GO:0005509 calcium ion binding		NA	NA
g10056	chr_3	7119884	7120884	-	*	*	*	*	*	*	*	*	g10056.t1	chr_3	7119497	7120384	887	-	*	*	CDD: cd00086, homeodomain, 4.52254E-21 (167:223);Gene3D: G3DSA:1.10.10.60, 2.3E-23 (50:226);MobiDBLite: consensus disorder prediction (110:167);PANTHER: PTHR24326, 4.8E-47 (31:256); PTHR24326:SF170, 4.8E-47 (31:256);Pfam: PF00046, Homeobox domain, 1.5E-20 (167:223);PRINTS: PR00024, Homeobox signature, 1.0E-7 (188:199, 203:213, 213:222);ProSitePatterns: PS00027, 'Homeobox' domain signature., (199:…	IPR001356: Homeobox domain (164:224, 166:228, 167:223);IPR009057: Homeobox-like domain superfamily (144:223);IPR017970: Homeobox, conserved site (199:222);IPR020479: Homeobox domain, metazoa (188:199, 203:213, 213:222)	*	GO:0006355 regulation of transcription, DNA-templated	GO:0003677 DNA binding/ GO:0043565 sequence-specific DNA binding		NA	NA
g10057	chr_3	7126710	7127710	+	*	*	*	*	*	*	*	*	g10057.t1	chr_3	7127209	7129308	2099	+	*	*	Gene3D: G3DSA:1.20.1070.10, 4.8E-30 (15:375);PANTHER: PTHR11866, 2.7E-49 (20:358); PTHR11866:SF16, 2.7E-49 (20:358);Pfam: PF00001, 7 transmembrane receptor (rhodopsin family), 1.5E-10 (69:338);ProSitePatterns: PS00237, G-protein coupled receptors family 1 signature., (123:139);ProSiteProfiles: PS50262, G-protein coupled receptors family 1 profile., 16.4 (52:338);SUPERFAMILY: SSF81321, 4.67E-27 (1…	IPR000276: G protein-coupled receptor, rhodopsin-like (123:139, 69:338);IPR008365: Prostanoid receptor (20:358);IPR017452: GPCR, rhodopsin-like, 7TM (52:338)	Reactome: R-HSA-391908	GO:0007186 G-protein coupled receptor signaling pathway	GO:0004930 G-protein coupled receptor activity	GO:0016021 integral component of membrane	NA	NA
g10058	chr_3	7137806	7138806	-	*	*	*	*	*	*	*	*	g10058.t1	chr_3	7134202	7138218	4016	-	CRL04186.1	CLUMA_CG017294, isoform A [Clunio marinus] emb|CRL04186.1|0; RNA polymerase-associated protein CTR9 homol... ref|XP_001655398.1|0; PREDICTED: RNA polymerase-associated protein... ref|XP_019546025.1|0; TPR repeat-containing protein [Anopheles darlingi] gb|ETN59796.1|0; AGAP001559-PA [Anopheles gambiae str. PEST] &gt;em... ref|XP_321554.1|0; TPR repeat-containing protein [Culex quinque... ref|XP_00…	Coils (463:483, 849:880);Gene3D: G3DSA:1.25.40.10, 3.3E-7 (14:184), G3DSA:1.25.40.10, 2.4E-16 (185:265), G3DSA:1.25.40.10, 1.6E-10 (266:323), G3DSA:1.25.40.10, 4.0E-15 (324:386), G3DSA:1.25.40.10, 3.8E-4 (387:451), G3DSA:1.25.40.10, 1.6E-8 (452:507), G3DSA:1.25.40.10, 9.1E-6 (508:531), G3DSA:1.25.40.10, 5.5E-8 (532:595), G3DSA:1.25.40.10, 1.6E-24 (596:886);MobiDBLite: consensus disorder predictio…	IPR001440: Tetratricopeptide repeat 1 (343:373);IPR011990: Tetratricopeptide-like helical domain superfamily (14:184, 185:265, 266:323, 324:386, 387:451, 421:591, 650:759, 452:507, 508:531, 532:595, 596:886);IPR013026: Tetratricopeptide repeat-containing domain (128:746);IPR019734: Tetratricopeptide repeat (162:195, 197:230, 305:338, 340:373, 450:482, 450:483, 450:483, 677:710, 496:529, 500:528, …	Reactome: R-HSA-112382, R-HSA-674695, R-HSA-75955, R-HSA-8866654	GO:0006355 regulation of transcription, DNA-templated/ GO:0016570 histone modification	GO:0005515 protein binding		5	2
g10059	chr_3	7143581	7144581	-	*	*	*	*	*	*	*	*	g10059.t2	chr_3	7138667	7144081	5414	-	CRK92469.1	CLUMA_CG006046, isoform A [Clunio marinus] emb|CRK92469.1|4e-149	Coils (217:251);Gene3D: G3DSA:1.20.1070.10, 1.5E-28 (1:213);PANTHER: PTHR24230, 7.8E-85 (3:242); PTHR24230:SF119, 7.8E-85 (3:242);Pfam: PF00001, 7 transmembrane receptor (rhodopsin family), 9.0E-21 (26:154);PRINTS: PR00237, Rhodopsin-like GPCR superfamily signature, 1.2E-11 (35:58, 97:121, 136:162);ProSiteProfiles: PS50262, G-protein coupled receptors family 1 profile., 18.486 (1:154);SUPERFAMILY…	IPR000276: G protein-coupled receptor, rhodopsin-like (26:154, 35:58, 97:121, 136:162);IPR017452: GPCR, rhodopsin-like, 7TM (1:154)	*	GO:0007186 G-protein coupled receptor signaling pathway	GO:0004930 G-protein coupled receptor activity	GO:0016021 integral component of membrane	NA	NA
g10059	chr_3	7143581	7144581	-	*	*	*	*	*	*	*	*	g10059.t1	chr_3	7138667	7144081	5414	-	CRK92469.1	CLUMA_CG006046, isoform A [Clunio marinus] emb|CRK92469.1|1e-145	Coils (225:259);Gene3D: G3DSA:1.20.1070.10, 2.5E-27 (1:221);PANTHER: PTHR24230, 4.6E-81 (3:250); PTHR24230:SF119, 4.6E-81 (3:250);Pfam: PF00001, 7 transmembrane receptor (rhodopsin family), 1.0E-20 (26:162);PRINTS: PR00237, Rhodopsin-like GPCR superfamily signature, 1.3E-11 (35:58, 105:129, 144:170);ProSiteProfiles: PS50262, G-protein coupled receptors family 1 profile., 18.265 (1:162);SUPERFAMIL…	IPR000276: G protein-coupled receptor, rhodopsin-like (26:162, 35:58, 105:129, 144:170);IPR017452: GPCR, rhodopsin-like, 7TM (1:162)	*	GO:0007186 G-protein coupled receptor signaling pathway	GO:0004930 G-protein coupled receptor activity	GO:0016021 integral component of membrane	NA	NA
g1006	chr_1	7417831	7418831	+	*	*	*	*	*	*	*	*	g1006.t1	chr_1	7418330	7419842	1512	+	*	*	CDD: cd00190, Tryp_SPc, 1.66245E-34 (153:422);Gene3D: G3DSA:2.40.10.10, 6.8E-12 (153:189), G3DSA:2.40.10.10, 7.7E-18 (190:284), G3DSA:2.40.10.10, 7.9E-18 (285:424);PANTHER: PTHR24260, 3.3E-44 (6:423);Pfam: PF00089, Trypsin, 4.5E-27 (153:419);ProSiteProfiles: PS50240, Serine proteases, trypsin domain profile., 22.746 (153:424);SMART: SM00020, 5.5E-32 (152:419);SUPERFAMILY: SSF50494, 7.38E-49 (151:…	IPR001254: Serine proteases, trypsin domain (152:419, 153:419, 153:422, 153:424);IPR009003: Peptidase S1, PA clan (151:423)	*	GO:0006508 proteolysis	GO:0004252 serine-type endopeptidase activity		NA	NA
g10060	chr_3	7159215	7160215	-	MA0319.1	400	407	-	12.9512	1.79e-05	0.629	ATGGAACA	g10060.t1	chr_3	7158533	7159715	1182	-	*	*	Gene3D: G3DSA:1.20.1070.10, 1.2E-28 (51:247);PANTHER: PTHR24230, 1.3E-66 (35:222); PTHR24230:SF119, 1.3E-66 (35:222);Pfam: PF00001, 7 transmembrane receptor (rhodopsin family), 2.0E-16 (119:223);PRINTS: PR00237, Rhodopsin-like GPCR superfamily signature, 1.8E-10 (84:108, 124:145, 169:191, 201:222);ProSitePatterns: PS00237, G-protein coupled receptors family 1 signature., (175:191);ProSiteProfiles…	IPR000276: G protein-coupled receptor, rhodopsin-like (119:223, 175:191, 84:108, 124:145, 169:191, 201:222);IPR017452: GPCR, rhodopsin-like, 7TM (99:248)	*	GO:0007186 G-protein coupled receptor signaling pathway	GO:0004930 G-protein coupled receptor activity	GO:0016021 integral component of membrane	NA	NA
g10060	chr_3	7159215	7160215	-	MA0486.2	179	191	-	7.62295	5.67e-05	0.569	ATATGGAACATTC	g10060.t1	chr_3	7158533	7159715	1182	-	*	*	Gene3D: G3DSA:1.20.1070.10, 1.2E-28 (51:247);PANTHER: PTHR24230, 1.3E-66 (35:222); PTHR24230:SF119, 1.3E-66 (35:222);Pfam: PF00001, 7 transmembrane receptor (rhodopsin family), 2.0E-16 (119:223);PRINTS: PR00237, Rhodopsin-like GPCR superfamily signature, 1.8E-10 (84:108, 124:145, 169:191, 201:222);ProSitePatterns: PS00237, G-protein coupled receptors family 1 signature., (175:191);ProSiteProfiles…	IPR000276: G protein-coupled receptor, rhodopsin-like (119:223, 175:191, 84:108, 124:145, 169:191, 201:222);IPR017452: GPCR, rhodopsin-like, 7TM (99:248)	*	GO:0007186 G-protein coupled receptor signaling pathway	GO:0004930 G-protein coupled receptor activity	GO:0016021 integral component of membrane	NA	NA
g10060	chr_3	7159215	7160215	-	MA0319.1	182	189	-	12.9512	1.79e-05	0.629	ATGGAACA	g10060.t1	chr_3	7158533	7159715	1182	-	*	*	Gene3D: G3DSA:1.20.1070.10, 1.2E-28 (51:247);PANTHER: PTHR24230, 1.3E-66 (35:222); PTHR24230:SF119, 1.3E-66 (35:222);Pfam: PF00001, 7 transmembrane receptor (rhodopsin family), 2.0E-16 (119:223);PRINTS: PR00237, Rhodopsin-like GPCR superfamily signature, 1.8E-10 (84:108, 124:145, 169:191, 201:222);ProSitePatterns: PS00237, G-protein coupled receptors family 1 signature., (175:191);ProSiteProfiles…	IPR000276: G protein-coupled receptor, rhodopsin-like (119:223, 175:191, 84:108, 124:145, 169:191, 201:222);IPR017452: GPCR, rhodopsin-like, 7TM (99:248)	*	GO:0007186 G-protein coupled receptor signaling pathway	GO:0004930 G-protein coupled receptor activity	GO:0016021 integral component of membrane	NA	NA
g10061	chr_3	7182814	7183814	-	*	*	*	*	*	*	*	*	g10061.t1	chr_3	7182372	7183314	942	-	*	*	*	*	*	*	*	*	NA	NA
g10062	chr_3	7192423	7193423	-	*	*	*	*	*	*	*	*	g10062.t1	chr_3	7192641	7192923	282	-	*	*	*	*	*	*	*	*	NA	NA
g10063	chr_3	7194887	7195887	+	*	*	*	*	*	*	*	*	g10063.t1	chr_3	7195474	7203484	8010	+	CRK98250.1	CLUMA_CG011612, isoform A [Clunio marinus] emb|CRK98250.1|0; PREDICTED: oxysterol-binding protein-related... ref|XP_019536982.1|0; oxysterol-binding protein-related protein 9 ... ref|XP_021699693.1|0; PREDICTED: oxysterol-binding protein-related... ref|XP_019536983.1|0; oxysterol-binding protein-related protein 9 ... ref|XP_021699694.1|0; PREDICTED: oxysterol-binding protein-related... ref|XP_017…	CDD: cd13290, PH_ORP9, 6.06451E-66 (3:104);Coils (141:161);Gene3D: G3DSA:2.30.29.30, 5.0E-20 (3:105);MobiDBLite: consensus disorder prediction (237:318);PANTHER: PTHR10972, 1.5E-190 (159:718); PTHR10972:SF27, 1.5E-190 (159:718);Pfam: PF00169, PH domain, 1.4E-11 (3:96); PF01237, Oxysterol-binding protein, 4.3E-73 (365:663);ProSitePatterns: PS01013, Oxysterol-binding protein family signature., (486…	IPR000648: Oxysterol-binding protein (159:718, 365:663);IPR001849: Pleckstrin homology domain (1:97, 1:99, 3:96);IPR011993: PH-like domain superfamily (3:105, 3:96);IPR018494: Oxysterol-binding protein, conserved site (486:496);IPR037239: Oxysterol-binding protein superfamily (357:719)	*	*	*	*	NA	NA
g10063	chr_3	7194887	7195887	+	*	*	*	*	*	*	*	*	g10063.t2	chr_3	7195474	7203484	8010	+	CRK98250.1	CLUMA_CG011612, isoform A [Clunio marinus] emb|CRK98250.1|0; PREDICTED: oxysterol-binding protein-related... ref|XP_019536983.1|0; oxysterol-binding protein-related protein 9 ... ref|XP_021699694.1|0; PREDICTED: oxysterol-binding protein-related... ref|XP_019536982.1|0; oxysterol-binding protein-related protein 9 ... ref|XP_021699693.1|0; PREDICTED: oxysterol-binding protein-related... ref|XP_017…	CDD: cd13290, PH_ORP9, 5.24438E-66 (3:104);Coils (141:161);Gene3D: G3DSA:2.30.29.30, 4.8E-20 (3:105);MobiDBLite: consensus disorder prediction (206:293);PANTHER: PTHR10972, 3.4E-186 (163:693); PTHR10972:SF27, 3.4E-186 (163:693);Pfam: PF00169, PH domain, 1.3E-11 (3:96); PF01237, Oxysterol-binding protein, 3.9E-73 (340:638);ProSitePatterns: PS01013, Oxysterol-binding protein family signature., (461…	IPR000648: Oxysterol-binding protein (163:693, 340:638);IPR001849: Pleckstrin homology domain (1:97, 1:99, 3:96);IPR011993: PH-like domain superfamily (3:105, 3:96);IPR018494: Oxysterol-binding protein, conserved site (461:471);IPR037239: Oxysterol-binding protein superfamily (332:694)	*	*	*	*	NA	NA
g10064	chr_3	7204667	7205667	-	*	*	*	*	*	*	*	*	g10064.t1	chr_3	7204489	7205137	648	-	*	*	PANTHER: PTHR44770, 1.8E-75 (7:213);Pfam: PF07910, Peptidase family C78, 1.3E-39 (24:210)	IPR012462: Peptidase C78, ubiquitin fold modifier-specific peptidase 1/ 2 (24:210);IPR033502: UfSP1 peptidase (7:213)	*		GO:0008234 cysteine-type peptidase activity/ GO:0071567 UFM1 hydrolase activity		NA	3
g10065	chr_3	7207779	7208779	+	*	*	*	*	*	*	*	*	g10065.t1	chr_3	7208278	7238128	29850	+	CRK98237.1	CLUMA_CG011600, isoform A, partial [Clunio marinus] emb|CRK98237.1|0; CLUMA_CG011600, isoform B, partial [Clunio marinus] emb|CRK98238.1|0; PREDICTED: uncharacterized protein LOC109411... ref|XP_019540154.1|0; PREDICTED: uncharacterized protein LOC109408... ref|XP_019536997.1|0; uncharacterized protein LOC5575624 isoform X... ref|XP_021699705.1|0; PREDICTED: dual specificity protein kinase s... r…	Coils (163:183, 719:758, 1085:1105);Gene3D: G3DSA:1.20.1270.60, 2.6E-66 (1:247);MobiDBLite: consensus disorder prediction (279:300, 334:361, 386:439, 483:595, 735:790, 1031:1106, 1161:1191, 1210:1263, 1302:1337);PANTHER: PTHR15708, 3.5E-191 (13:1399); PTHR15708:SF4, 3.5E-191 (13:1399);Pfam: PF08397, IRSp53/MIM homology domain, 8.5E-67 (17:238);ProSiteProfiles: PS51082, WH2 domain profile., 7.605 …	IPR003124: WH2 domain (1381:1398);IPR013606: IMD/I-BAR domain (1:251, 17:238);IPR027267: AH/BAR domain superfamily (1:247, 13:248);IPR030127: I-BAR domain containing protein MIM/ABBA (13:1399)	*	GO:0007009 plasma membrane organization	GO:0003779 actin binding		3	NA
g10065	chr_3	7207779	7208779	+	*	*	*	*	*	*	*	*	g10065.t2	chr_3	7208278	7238128	29850	+	CRK98237.1	CLUMA_CG011600, isoform A, partial [Clunio marinus] emb|CRK98237.1|0; CLUMA_CG011600, isoform B, partial [Clunio marinus] emb|CRK98238.1|0; PREDICTED: dual specificity protein kinase s... ref|XP_019540148.1|0; PREDICTED: myb-like protein U isoform X5 [Ae... ref|XP_019540153.1|0; PREDICTED: dual specificity protein kinase s... ref|XP_019540149.1|0; PREDICTED: uncharacterized protein LOC109408... r…	Coils (163:183, 719:758, 1085:1105);Gene3D: G3DSA:1.20.1270.60, 2.8E-66 (1:247);MobiDBLite: consensus disorder prediction (279:300, 334:361, 386:439, 483:595, 735:790, 1031:1106, 1161:1191, 1210:1263, 1302:1343);PANTHER: PTHR15708, 2.1E-190 (13:1455); PTHR15708:SF4, 2.1E-190 (13:1455);Pfam: PF08397, IRSp53/MIM homology domain, 9.0E-67 (17:238);ProSiteProfiles: PS51082, WH2 domain profile., 7.605 …	IPR003124: WH2 domain (1437:1454);IPR013606: IMD/I-BAR domain (1:251, 17:238);IPR027267: AH/BAR domain superfamily (1:247, 13:248);IPR030127: I-BAR domain containing protein MIM/ABBA (13:1455)	*	GO:0007009 plasma membrane organization	GO:0003779 actin binding		3	NA
g10066	chr_3	7241237	7242237	-	*	*	*	*	*	*	*	*	g10066.t1	chr_3	7239970	7241714	1744	-	CRK98236.1	CLUMA_CG011599, isoform A [Clunio marinus] emb|CRK98236.1|2e-165; PREDICTED: rab proteins geranylgeranyltransf... ref|XP_019557525.1|7e-161; AAEL004329-PA [Aedes aegypti] gb|EAT44271.1|4e-160; PREDICTED: rab proteins geranylgeranyltransf... ref|XP_019530303.1|5e-160; rab proteins geranylgeranyltransferase compo... ref|XP_021704602.1|3e-159; rab protein geranylgeranyltransferase compon... ref|XP_0…	Gene3D: G3DSA:3.30.519.10, 1.6E-33 (76:251), G3DSA:3.30.519.10, 6.2E-15 (325:437);PANTHER: PTHR11787, 5.6E-134 (3:506); PTHR11787:SF4, 5.6E-134 (3:506);Pfam: PF00996, GDP dissociation inhibitor, 8.5E-11 (6:61), PF00996, GDP dissociation inhibitor, 1.4E-43 (91:398);PIRSF: PIRSF016550, 2.9E-28 (1:95), PIRSF016550, 1.2E-125 (80:537);PRINTS: PR00891, Rab GDI/REP protein family signature, 1.6E-46 (9:2…	IPR001738: Rab protein geranylgeranyltransferase component A (1:95, 80:537);IPR018203: GDP dissociation inhibitor (3:506, 6:61, 9:27, 27:44, 99:116, 116:132, 165:180, 241:258, 259:280, 91:398);IPR036188: FAD/NAD(P)-binding domain superfamily (1:316)	Reactome: R-HSA-8876198, R-HSA-8873719, R-HSA-8876198	GO:0006886 intracellular protein transport/ GO:0007264 small GTPase mediated signal transduction/ GO:0018344 protein geranylgeranylation	GO:0005092 GDP-dissociation inhibitor activity	GO:0005968 Rab-protein geranylgeranyltransferase complex	6	NA
g10067	chr_3	7243319	7244319	-	*	*	*	*	*	*	*	*	g10067.t1	chr_3	7242699	7243734	1035	-	*	*	*	*	*	*	*	*	5	2
g10068	chr_3	7244299	7245299	-	*	*	*	*	*	*	*	*	g10068.t1	chr_3	7243845	7244487	642	-	*	*	Pfam: PF16089, Domain of unknown function (DUF4818), 2.6E-7 (55:158)	IPR032145: Protein of unknown function DUF4818 (55:158)	*	*	*	*	1	4
g10069	chr_3	7244606	7245606	+	*	*	*	*	*	*	*	*	g10069.t1	chr_3	7245105	7246512	1407	+	CRK98234.1	CLUMA_CG011597, isoform A [Clunio marinus] emb|CRK98234.1|3e-167; hypothetical protein RP20_CCG016030 [Aedes albopi... gb|KXJ73348.1|3e-131; putative deoxyribonuclease TATDN1 [Aedes aeg... ref|XP_001650441.1|4e-131; PREDICTED: putative deoxyribonuclease TATDN1... ref|XP_019543601.1|5e-131; deoxyribonuclease tatD [Culex quinquefasciat... ref|XP_001869972.1|7e-131; AGAP006162-PA-like protein [Anoph…	CDD: cd01310, TatD_DNAse, 3.9546E-86 (5:294);Gene3D: G3DSA:3.20.20.140, 3.3E-16 (1:83), G3DSA:3.20.20.140, 8.3E-83 (84:297);PANTHER: PTHR10060, 2.5E-111 (2:293); PTHR10060:SF15, 2.5E-111 (2:293);Pfam: PF01026, TatD related DNase, 5.0E-53 (25:293);PIRSF: PIRSF005902, 4.5E-83 (1:297);ProSitePatterns: PS01090, TatD deoxyribonuclease family signature 2., (139:149); PS01091, TatD deoxyribonuclease fam…	IPR001130: TatD family (1:297, 2:293, 25:293, 5:294);IPR018228: Deoxyribonuclease, TatD-related, conserved site (139:149, 203:219);IPR032466: Metal-dependent hydrolase (23:294)	*		GO:0016788 hydrolase activity, acting on ester bonds/ GO:0016888 endodeoxyribonuclease activity, producing 5'-phosphomonoesters		NA	NA
g1007	chr_1	7421660	7422660	-	*	*	*	*	*	*	*	*	g1007.t1	chr_1	7421236	7422160	924	-	*	*	Coils (167:173);Gene3D: G3DSA:3.30.70.1230, 2.2E-16 (78:170);PANTHER: PTHR11920, 1.2E-82 (8:165); PTHR11920:SF352, 1.2E-82 (8:165);Pfam: PF00211, Adenylate and Guanylate cyclase catalytic domain, 2.8E-18 (83:156);ProSiteProfiles: PS50125, Guanylate cyclase domain profile., 13.791 (91:155);SUPERFAMILY: SSF55073, 2.2E-14 (85:160)	IPR001054: Adenylyl cyclase class-3/4/guanylyl cyclase (83:156, 91:155);IPR029787: Nucleotide cyclase (78:170, 85:160)	*	GO:0009190 cyclic nucleotide biosynthetic process/ GO:0035556 intracellular signal transduction	GO:0016849 phosphorus-oxygen lyase activity		NA	NA
g10070	chr_3	7246894	7247894	-	MA0770.1	483	495	-	10	4.46e-05	0.68	TTCGAGAAATTTT	g10070.t1	chr_3	7246698	7247303	605	-	*	*	CDD: cd06466, p23_CS_SGT1_like, 1.09313E-21 (6:84);Gene3D: G3DSA:2.60.40.790, 3.0E-23 (1:125);PANTHER: PTHR22904, 1.8E-23 (3:179); PTHR22904:SF349, 1.8E-23 (3:179);Pfam: PF04969, CS domain, 1.1E-14 (3:74); PF05002, SGS domain, 2.6E-33 (102:179);ProSiteProfiles: PS51048, SGS domain profile., 29.559 (92:180); PS51203, CS domain profile., 16.477 (1:84);SUPERFAMILY: SSF49764, 2.24E-28 (3:159)	IPR007052: CS domain (1:84, 3:74);IPR007699: SGS domain (102:179, 92:180);IPR008978: HSP20-like chaperone (1:125, 3:159)	*	*	*	*	5	1
g10071	chr_3	7248762	7249762	-	*	*	*	*	*	*	*	*	g10071.t1	chr_3	7248036	7249262	1226	-	*	*	MobiDBLite: consensus disorder prediction (22:56);PANTHER: PTHR20986, 1.5E-21 (4:215, 224:300);Pfam: PF01581, FMRFamide related peptide family, 2.7 (89:97), PF01581, FMRFamide related peptide family, 34.0 (99:106), PF01581, FMRFamide related peptide family, 64.0 (139:147), PF01581, FMRFamide related peptide family, 16.0 (231:239), PF01581, FMRFamide related peptide family, 1.2 (241:249), PF01581,…	IPR002544: FMRFamide-related peptide-like (139:147, 231:239, 241:249, 251:257, 280:284, 287:294, 89:97, 99:106)	*	GO:0007218 neuropeptide signaling pathway			NA	NA
g10072	chr_3	7256879	7257879	-	*	*	*	*	*	*	*	*	g10072.t1	chr_3	7255241	7257379	2138	-	*	*	Gene3D: G3DSA:1.10.287.770, 5.1E-9 (362:430); G3DSA:1.10.287.820, 7.6E-9 (272:355);PANTHER: PTHR11690, 9.0E-42 (10:425); PTHR11690:SF119, 9.0E-42 (10:425);Pfam: PF00858, Amiloride-sensitive sodium channel, 1.6E-39 (17:423)	IPR001873: Epithelial sodium channel (10:425, 17:423)	Reactome: R-HSA-2672351	GO:0006814 sodium ion transport	GO:0005272 sodium channel activity	GO:0016020 membrane	NA	NA
g10073	chr_3	7258225	7259225	+	*	*	*	*	*	*	*	*	g10073.t1	chr_3	7258724	7260648	1924	+	CRK98216.1	CLUMA_CG011579, isoform A [Clunio marinus] emb|CRK98216.1|0; PREDICTED: fatty acyl-CoA reductase wat-like... ref|XP_019536981.1|2e-174; fatty acyl-CoA reductase wat [Aedes aegypti]... ref|XP_001663834.1|2e-174; fatty-acyl CoA reductase 3 [Ostrinia nubilalis] gb|ADI82776.1|4e-170; AGAP005515-PA [Anopheles gambiae str. PEST] &gt;gb... ref|XP_315515.4|7e-169; fatty acyl-CoA reductase [Anopheles darl…	CDD: cd05236, FAR-N_SDR_e, 3.17261E-105 (17:333); cd09071, FAR_C, 2.13218E-18 (368:459);Gene3D: G3DSA:3.40.50.720, 9.9E-32 (12:411);PANTHER: PTHR11011, 1.1E-174 (5:497); PTHR11011:SF13, 1.1E-174 (5:497);Pfam: PF03015, Male sterility protein, 4.4E-19 (369:460); PF07993, Male sterility protein, 2.8E-67 (20:295);SUPERFAMILY: SSF51735, 2.47E-26 (12:165, 210:267)	IPR013120: Male sterility, NAD-binding (20:295);IPR026055: Fatty acyl-CoA reductase (5:497);IPR033640: Fatty acyl-CoA reductase, C-terminal (368:459, 369:460);IPR036291: NAD(P)-binding domain superfamily (12:165, 210:267)	KEGG: 00073+1.2.1.84;MetaCyc: PWY-5884, PWY-6733, PWY-7656, PWY-7782;Reactome: R-HSA-8848584, R-HSA-8848584		GO:0080019 fatty-acyl-CoA reductase (alcohol-forming) activity		NA	NA
g10074	chr_3	7261799	7262799	+	*	*	*	*	*	*	*	*	g10074.t1	chr_3	7262298	7264184	1886	+	CRK98216.1	CLUMA_CG011579, isoform A [Clunio marinus] emb|CRK98216.1|0; fatty acyl-CoA reductase [Anopheles darlingi] gb|ETN66303.1|0; AGAP005515-PA [Anopheles gambiae str. PEST] &gt;gb... ref|XP_315515.4|0; AGAP005515-PA-like protein [Anopheles sinensis] gb|KFB43293.1|0; PREDICTED: fatty acyl-CoA reductase wat-like... ref|XP_019536981.1|0; fatty acyl-CoA reductase wat [Aedes aegypti]... ref|XP_001663834.1|…	CDD: cd05236, FAR-N_SDR_e, 5.14088E-109 (13:326); cd09071, FAR_C, 4.12643E-31 (361:452);Gene3D: G3DSA:3.40.50.720, 3.6E-32 (9:407);PANTHER: PTHR11011, 9.8E-221 (2:492); PTHR11011:SF13, 9.8E-221 (2:492);Pfam: PF03015, Male sterility protein, 9.6E-26 (362:453); PF07993, Male sterility protein, 8.5E-71 (17:288);SUPERFAMILY: SSF51735, 1.32E-24 (13:359)	IPR013120: Male sterility, NAD-binding (17:288);IPR026055: Fatty acyl-CoA reductase (2:492);IPR033640: Fatty acyl-CoA reductase, C-terminal (361:452, 362:453);IPR036291: NAD(P)-binding domain superfamily (13:359)	KEGG: 00073+1.2.1.84;MetaCyc: PWY-5884, PWY-6733, PWY-7656, PWY-7782;Reactome: R-HSA-8848584, R-HSA-8848584		GO:0080019 fatty-acyl-CoA reductase (alcohol-forming) activity		NA	NA
g10075	chr_3	7267104	7268104	-	MA0319.1	229	236	-	11.3902	6.83e-05	0.723	ATGGAAGA	g10075.t1	chr_3	7265180	7267604	2424	-	CRK98215.1	CLUMA_CG011578, isoform A [Clunio marinus] emb|CRK98215.1|0; putative fatty acyl-CoA reductase CG5065 [Pi... ref|XP_022121959.1|6e-122; PREDICTED: fatty acyl-CoA reductase 1-like [... ref|XP_013176200.1|7e-120; putative fatty acyl-CoA reductase, partial [Lucil... gb|KNC31840.1|2e-118; PREDICTED: putative fatty acyl-CoA reductase... ref|XP_017792478.1|3e-118; fatty acyl reductase 10 [Helicoverpa a…	CDD: cd05236, FAR-N_SDR_e, 4.05376E-121 (14:331); cd09071, FAR_C, 2.35759E-25 (361:447);Gene3D: G3DSA:3.40.50.720, 2.0E-39 (9:408);PANTHER: PTHR11011, 3.0E-146 (6:484); PTHR11011:SF43, 3.0E-146 (6:484);Pfam: PF03015, Male sterility protein, 2.1E-23 (357:448); PF07993, Male sterility protein, 2.0E-71 (17:286);SUPERFAMILY: SSF51735, 7.94E-34 (7:49, 80:161, 202:305)	IPR013120: Male sterility, NAD-binding (17:286);IPR026055: Fatty acyl-CoA reductase (6:484);IPR033640: Fatty acyl-CoA reductase, C-terminal (357:448, 361:447);IPR036291: NAD(P)-binding domain superfamily (7:49, 80:161, 202:305)	KEGG: 00073+1.2.1.84;MetaCyc: PWY-5884, PWY-6733, PWY-7656, PWY-7782;Reactome: R-HSA-8848584, R-HSA-8848584		GO:0080019 fatty-acyl-CoA reductase (alcohol-forming) activity		NA	3
g10076	chr_3	7268862	7269862	+	MA0770.1	49	61	+	11.3273	2.52e-05	0.616	TTCTAGAACATAT	g10076.t1	chr_3	7269361	7270585	1224	+	CRK98214.1	CLUMA_CG011577, isoform A [Clunio marinus] emb|CRK98214.1|3e-120	Coils (166:186);PANTHER: PTHR21143, 3.2E-38 (5:381); PTHR21143:SF101, 3.2E-38 (5:381);Pfam: PF08395, 7tm Chemosensory receptor, 2.2E-26 (171:375)	IPR013604: 7TM chemoreceptor (171:375)	*	GO:0050909 sensory perception of taste		GO:0016021 integral component of membrane	2	NA
g10077	chr_3	7270541	7271541	+	MA0319.1	831	838	+	12.9512	1.79e-05	0.629	ATGGAACA	g10077.t1	chr_3	7271040	7278569	7529	+	XP_021705425.1	hemicentin-1 [Aedes aegypti] ref|XP_021705425.1|0; AGAP002268-PA-like protein [Anopheles sinensis] gb|KFB46823.1|0; AAEL011566-PA [Aedes aegypti] gb|EAT36338.1|0; PREDICTED: LOW QUALITY PROTEIN: hemicentin-1... ref|XP_019544097.1|0; AGAP002268-PA [Anopheles gambiae str. PEST] ... ref|XP_001687828.2|0; hypothetical protein RP20_CCG026472 [Aedes albopi... gb|KXJ69597.1|0; PREDICTED: hemicentin-1-li…	CDD: cd00054, EGF_CA, 2.23706E-5 (2230:2255); cd00096, Ig, 8.2825E-4 (510:568), cd00096, Ig, 9.75094E-8 (879:937), cd00096, Ig, 7.45817E-12 (962:1029), cd00096, Ig, 0.00244367 (1221:1283), cd00096, Ig, 1.1311E-8 (1635:1702), cd00096, Ig, 4.9855E-5 (1749:1810), cd00096, Ig, 1.66877E-10 (1840:1908); cd00198, vWFA, 8.17388E-7 (106:245);Gene3D: G3DSA:2.10.25.10, 0.066 (2241:2255); G3DSA:2.20.100.10, …	IPR000884: Thrombospondin type-1 (TSP1) repeat (1914:1968, 1917:1968, 1919:1967, 1970:2029, 1973:2029, 1974:2025, 2031:2086, 2034:2086, 2035:2085);IPR003598: Immunoglobulin subtype 2 (1049:1105, 1131:1186, 1216:1276, 1318:1374, 1403:1462, 1630:1695, 1744:1806, 1835:1901, 503:566, 770:838, 874:930, 957:1022);IPR003599: Immunoglobulin subtype (1043:1116, 1125:1197, 1210:1287, 1312:1385, 1397:1473, …	*		GO:0005509 calcium ion binding		3	NA
g10078	chr_3	7282048	7283048	-	MA0319.1	9	16	-	11.3902	6.83e-05	0.723	ATGGAAGA	g10078.t1	chr_3	7279337	7282304	2967	-	CRL02198.1	CLUMA_CG015126, isoform A [Clunio marinus] emb|CRL02198.1|0; probable protein phosphatase 2C T23F11.1 [Ae... ref|XP_001661751.1|8e-149; PREDICTED: probable protein phosphatase 2C T... ref|XP_019544106.1|2e-148; PREDICTED: probable protein phosphatase 2C T... ref|XP_019553971.1|3e-148; hypothetical protein FF38_11119, partial [Lucilia... gb|KNC32347.1|3e-148; phosphatase 2C alpha [Culex quinquefas…	CDD: cd00143, PP2Cc, 8.92344E-94 (22:285);Gene3D: G3DSA:3.60.40.10, 1.6E-94 (1:294);MobiDBLite: consensus disorder prediction (330:363, 377:443);PANTHER: PTHR13832, 8.6E-80 (5:305); PTHR13832:SF529, 8.6E-80 (5:305);Pfam: PF00481, Protein phosphatase 2C, 2.2E-77 (23:267);ProSiteProfiles: PS51746, PPM-type phosphatase domain profile., 51.193 (23:285);SMART: SM00332, 3.8E-94 (13:283);SUPERFAMILY: SS…	IPR001932: PPM-type phosphatase domain (13:283, 22:285, 23:267, 23:285);IPR015655: Protein phosphatase 2C family (5:305);IPR036457: PPM-type phosphatase domain superfamily (1:294, 3:284)	KEGG: 04658+3.1.3.16, 04660+3.1.3.16	GO:0006470 protein dephosphorylation	GO:0003824 catalytic activity/ GO:0004722 protein serine/threonine phosphatase activity		1	4
g10079	chr_3	7282325	7283325	+	*	*	*	*	*	*	*	*	g10079.t1	chr_3	7282824	7284738	1914	+	CRL02197.1	CLUMA_CG015446, isoform A [Clunio marinus] emb|CRL02197.1|0	Coils (559:579);Gene3D: G3DSA:1.10.10.60, 5.8E-12 (59:117), G3DSA:1.10.10.60, 3.7E-15 (124:183);PANTHER: PTHR44198, 1.1E-134 (53:628);Pfam: PF03184, DDE superfamily endonuclease, 8.8E-45 (254:432); PF03221, Tc5 transposase DNA-binding domain, 1.7E-14 (127:185); PF04218, CENP-B N-terminal DNA-binding domain, 2.4E-14 (52:102);ProSiteProfiles: PS50960, Psq-type HTH domain profile., 18.267 (49:100); …	IPR004875: DDE superfamily endonuclease domain (254:432);IPR006600: HTH CenpB-type DNA-binding domain (116:188, 122:188, 127:185);IPR007889: DNA binding HTH domain, Psq-type (49:100, 52:102);IPR009057: Homeobox-like domain superfamily (120:183, 52:104)	*		GO:0003676 nucleic acid binding/ GO:0003677 DNA binding		NA	4
g1008	chr_1	7427212	7428212	-	*	*	*	*	*	*	*	*	g1008.t1	chr_1	7422961	7427712	4751	-	*	*	CDD: cd07302, CHD, 1.45502E-19 (1:62);Gene3D: G3DSA:3.30.70.1230, 2.1E-24 (1:88), G3DSA:3.30.70.1230, 0.012 (91:147);PANTHER: PTHR11920, 1.3E-56 (1:85, 101:140); PTHR11920:SF352, 1.3E-56 (1:85, 101:140);Pfam: PF00211, Adenylate and Guanylate cyclase catalytic domain, 6.5E-21 (1:65);ProSitePatterns: PS00452, Guanylate cyclase signature., (13:36);ProSiteProfiles: PS50125, Guanylate cyclase domain p…	IPR001054: Adenylyl cyclase class-3/4/guanylyl cyclase (1:36, 1:65);IPR018297: Adenylyl cyclase class-4/guanylyl cyclase, conserved site (13:36);IPR029787: Nucleotide cyclase (1:62, 1:88, 91:147)	*	GO:0009190 cyclic nucleotide biosynthetic process/ GO:0035556 intracellular signal transduction	GO:0016849 phosphorus-oxygen lyase activity		NA	NA
g10080	chr_3	7301166	7302166	-	*	*	*	*	*	*	*	*	g10080.t1	chr_3	7284833	7301567	16734	-	CRK87721.1	CLUMA_CG001511, isoform A [Clunio marinus] emb|CRK87721.1|0; PREDICTED: midasin [Zeugodacus cucurbitae] ref|XP_011196368.1|0; PREDICTED: LOW QUALITY PROTEIN: midasin [Bac... ref|XP_011202185.2|0; PREDICTED: midasin [Drosophila biarmipes] ref|XP_016958215.1|0; PREDICTED: midasin [Bactrocera latifrons] ref|XP_018797946.1|0; LOW QUALITY PROTEIN: uncharacterized protein... ref|XP_001976018.2|0; PREDI…	CDD: cd00009, AAA, 0.00130824 (689:770), cd00009, AAA, 6.72556E-6 (1098:1236), cd00009, AAA, 0.00145194 (1386:1465), cd00009, AAA, 5.42709E-5 (1739:1904); cd01460, vWA_midasin, 1.75655E-126 (5093:5356);Coils (2495:2515, 3099:3119, 4537:4557, 4589:4609, 4623:4643, 4720:4740, 4853:4873, 5352:5357);Gene3D: G3DSA:3.40.50.300, 1.4E-16 (280:474), G3DSA:3.40.50.300, 2.8E-38 (687:931), G3DSA:3.40.50.300,…	IPR002035: von Willebrand factor, type A (5154:5346);IPR003593: AAA+ ATPase domain (1097:1242, 1401:1567, 1750:1910, 290:448, 696:935);IPR011704: ATPase, dynein-related, AAA domain (1101:1236, 1404:1557, 1754:1901, 2259:2347, 364:465, 699:758, 830:925);IPR012099: Midasin (5:1461, 1454:5357);IPR027417: P-loop containing nucleoside triphosphate hydrolase (1070:1308, 1368:1629, 1741:2027, 2090:2142,…	*	GO:0000027 ribosomal large subunit assembly	GO:0005524 ATP binding/ GO:0016887 ATPase activity	GO:0005634 nucleus	5	2
g10081	chr_3	7301394	7302394	+	*	*	*	*	*	*	*	*	g10081.t1	chr_3	7301963	7302765	802	+	*	*	Gene3D: G3DSA:2.20.28.10, 1.5E-9 (141:160); G3DSA:2.20.28.30, 5.2E-9 (114:140); G3DSA:3.30.160.60, 5.4E-4 (34:113), G3DSA:3.30.160.60, 6.6E-11 (161:186);PANTHER: PTHR24393, 3.7E-21 (5:185);Pfam: PF00096, Zinc finger, C2H2 type, 0.0051 (104:126), PF00096, Zinc finger, C2H2 type, 0.0016 (134:154), PF00096, Zinc finger, C2H2 type, 8.9E-4 (160:183);ProSitePatterns: PS00028, Zinc finger C2H2 type doma…	IPR013087: Zinc finger C2H2-type (103:126, 103:131, 105:126, 134:154, 162:183, 132:154, 132:159, 160:183, 160:188);IPR036236: Zinc finger C2H2 superfamily (131:180)	*		GO:0003676 nucleic acid binding		NA	4
g10082	chr_3	7305079	7306079	+	MA0486.2	519	531	+	10.2951	2.38e-05	0.551	TTCTGGAAGTATC	g10082.t1	chr_3	7305578	7307278	1700	+	CRK99128.1	CLUMA_CG011997, isoform A [Clunio marinus] emb|CRK99128.1|5e-109; PREDICTED: dnaJ homolog subfamily B member 6... ref|XP_019541921.1|5e-104; dnaJ homolog subfamily B member 6-B isoform ... ref|XP_021707245.1|1e-102	CDD: cd06257, DnaJ, 5.7004E-29 (3:58);Coils (39:59);Gene3D: G3DSA:1.10.287.110, 7.9E-36 (1:125);MobiDBLite: consensus disorder prediction (127:157);PANTHER: PTHR43948, 2.0E-81 (1:251); PTHR43948:SF2, 2.0E-81 (1:251);Pfam: PF00226, DnaJ domain, 4.1E-28 (3:66);PRINTS: PR00625, DnaJ domain signature, 1.9E-28 (5:23, 23:38, 41:61, 61:80);ProSitePatterns: PS00636, Nt-dnaJ domain signature., (46:65);Pro…	IPR001623: DnaJ domain (2:61, 3:58, 3:66, 3:69, 5:23, 23:38, 41:61, 61:80);IPR018253: DnaJ domain, conserved site (46:65);IPR036869: DnaJ domain superfamily (1:105, 1:125)	*	*	*	*	5	4
g10082	chr_3	7305079	7306079	+	MA0486.1	518	532	+	14.3286	7e-06	0.818	ATTCTGGAAGTATCT	g10082.t1	chr_3	7305578	7307278	1700	+	CRK99128.1	CLUMA_CG011997, isoform A [Clunio marinus] emb|CRK99128.1|5e-109; PREDICTED: dnaJ homolog subfamily B member 6... ref|XP_019541921.1|5e-104; dnaJ homolog subfamily B member 6-B isoform ... ref|XP_021707245.1|1e-102	CDD: cd06257, DnaJ, 5.7004E-29 (3:58);Coils (39:59);Gene3D: G3DSA:1.10.287.110, 7.9E-36 (1:125);MobiDBLite: consensus disorder prediction (127:157);PANTHER: PTHR43948, 2.0E-81 (1:251); PTHR43948:SF2, 2.0E-81 (1:251);Pfam: PF00226, DnaJ domain, 4.1E-28 (3:66);PRINTS: PR00625, DnaJ domain signature, 1.9E-28 (5:23, 23:38, 41:61, 61:80);ProSitePatterns: PS00636, Nt-dnaJ domain signature., (46:65);Pro…	IPR001623: DnaJ domain (2:61, 3:58, 3:66, 3:69, 5:23, 23:38, 41:61, 61:80);IPR018253: DnaJ domain, conserved site (46:65);IPR036869: DnaJ domain superfamily (1:105, 1:125)	*	*	*	*	5	4
g10082	chr_3	7305079	7306079	+	MA0770.1	519	531	+	12.5818	1.45e-05	0.546	TTCTGGAAGTATC	g10082.t1	chr_3	7305578	7307278	1700	+	CRK99128.1	CLUMA_CG011997, isoform A [Clunio marinus] emb|CRK99128.1|5e-109; PREDICTED: dnaJ homolog subfamily B member 6... ref|XP_019541921.1|5e-104; dnaJ homolog subfamily B member 6-B isoform ... ref|XP_021707245.1|1e-102	CDD: cd06257, DnaJ, 5.7004E-29 (3:58);Coils (39:59);Gene3D: G3DSA:1.10.287.110, 7.9E-36 (1:125);MobiDBLite: consensus disorder prediction (127:157);PANTHER: PTHR43948, 2.0E-81 (1:251); PTHR43948:SF2, 2.0E-81 (1:251);Pfam: PF00226, DnaJ domain, 4.1E-28 (3:66);PRINTS: PR00625, DnaJ domain signature, 1.9E-28 (5:23, 23:38, 41:61, 61:80);ProSitePatterns: PS00636, Nt-dnaJ domain signature., (46:65);Pro…	IPR001623: DnaJ domain (2:61, 3:58, 3:66, 3:69, 5:23, 23:38, 41:61, 61:80);IPR018253: DnaJ domain, conserved site (46:65);IPR036869: DnaJ domain superfamily (1:105, 1:125)	*	*	*	*	5	4
g10082	chr_3	7305079	7306079	+	MA0771.1	519	531	+	13.622	1.23e-05	0.803	TTCTGGAAGTATC	g10082.t1	chr_3	7305578	7307278	1700	+	CRK99128.1	CLUMA_CG011997, isoform A [Clunio marinus] emb|CRK99128.1|5e-109; PREDICTED: dnaJ homolog subfamily B member 6... ref|XP_019541921.1|5e-104; dnaJ homolog subfamily B member 6-B isoform ... ref|XP_021707245.1|1e-102	CDD: cd06257, DnaJ, 5.7004E-29 (3:58);Coils (39:59);Gene3D: G3DSA:1.10.287.110, 7.9E-36 (1:125);MobiDBLite: consensus disorder prediction (127:157);PANTHER: PTHR43948, 2.0E-81 (1:251); PTHR43948:SF2, 2.0E-81 (1:251);Pfam: PF00226, DnaJ domain, 4.1E-28 (3:66);PRINTS: PR00625, DnaJ domain signature, 1.9E-28 (5:23, 23:38, 41:61, 61:80);ProSitePatterns: PS00636, Nt-dnaJ domain signature., (46:65);Pro…	IPR001623: DnaJ domain (2:61, 3:58, 3:66, 3:69, 5:23, 23:38, 41:61, 61:80);IPR018253: DnaJ domain, conserved site (46:65);IPR036869: DnaJ domain superfamily (1:105, 1:125)	*	*	*	*	5	4
g10083	chr_3	7309016	7310016	-	*	*	*	*	*	*	*	*	g10083.t1	chr_3	7309058	7309516	458	-	*	*	*	*	*	*	*	*	NA	NA
g10084	chr_3	7309565	7310565	+	*	*	*	*	*	*	*	*	g10084.t1	chr_3	7310365	7311659	1294	+	CRL02193.1	CLUMA_CG015165, isoform A [Clunio marinus] emb|CRL02193.1|6e-173; hypothetical protein SINV_05129, partial [Solenop... gb|EFZ17895.1|3e-161; PREDICTED: polymerase delta-interacting prot... ref|XP_011160309.1|4e-161; AGAP001153-PA [Anopheles gambiae str. PEST] &gt;gb... ref|XP_322007.4|6e-161; Polymerase delta-interacting protein, putati... ref|XP_002429899.1|7e-161; PREDICTED: polymerase delta-in…	Gene3D: G3DSA:2.30.30.390, 2.9E-27 (45:192); G3DSA:2.60.40.1470, 3.5E-40 (209:333);PANTHER: PTHR14289, 5.8E-87 (29:336); PTHR14289:SF16, 5.8E-87 (29:336);Pfam: PF04379, ApaG domain, 1.6E-27 (228:312); PF08755, Hemimethylated DNA-binding protein YccV like, 8.1E-11 (48:179);ProSiteProfiles: PS51087, ApaG domain profile., 37.468 (210:335);SMART: SM00992, 3.5E-21 (46:183);SUPERFAMILY: SSF110069, 1.44…	IPR007474: ApaG domain (210:335, 228:312);IPR011722: Hemimethylated DNA-binding domain (46:183, 48:179);IPR036623: Hemimethylated DNA-binding domain superfamily (45:192, 49:159);IPR036767: ApaG domain superfamily (209:333, 212:330)	*		GO:0003677 DNA binding		6	3
g10084	chr_3	7309778	7310778	+	*	*	*	*	*	*	*	*	g10084.t1	chr_3	7310365	7311659	1294	+	CRL02193.1	CLUMA_CG015165, isoform A [Clunio marinus] emb|CRL02193.1|6e-173; hypothetical protein SINV_05129, partial [Solenop... gb|EFZ17895.1|3e-161; PREDICTED: polymerase delta-interacting prot... ref|XP_011160309.1|4e-161; AGAP001153-PA [Anopheles gambiae str. PEST] &gt;gb... ref|XP_322007.4|6e-161; Polymerase delta-interacting protein, putati... ref|XP_002429899.1|7e-161; PREDICTED: polymerase delta-in…	Gene3D: G3DSA:2.30.30.390, 2.9E-27 (45:192); G3DSA:2.60.40.1470, 3.5E-40 (209:333);PANTHER: PTHR14289, 5.8E-87 (29:336); PTHR14289:SF16, 5.8E-87 (29:336);Pfam: PF04379, ApaG domain, 1.6E-27 (228:312); PF08755, Hemimethylated DNA-binding protein YccV like, 8.1E-11 (48:179);ProSiteProfiles: PS51087, ApaG domain profile., 37.468 (210:335);SMART: SM00992, 3.5E-21 (46:183);SUPERFAMILY: SSF110069, 1.44…	IPR007474: ApaG domain (210:335, 228:312);IPR011722: Hemimethylated DNA-binding domain (46:183, 48:179);IPR036623: Hemimethylated DNA-binding domain superfamily (45:192, 49:159);IPR036767: ApaG domain superfamily (209:333, 212:330)	*		GO:0003677 DNA binding		6	3
g10085	chr_3	7312212	7313212	-	MA0319.1	228	235	-	11.3902	6.83e-05	0.723	ATGGAAGA	g10085.t1	chr_3	7311751	7312633	882	-	CRL02194.1	CLUMA_CG015281, isoform A [Clunio marinus] emb|CRL02194.1|4e-163; PREDICTED: GPN-loop GTPase 3 isoform X1 [Rha... ref|XP_017467634.1|1e-152; PREDICTED: GPN-loop GTPase 3 [Stomoxys calci... ref|XP_013112779.1|1e-150; GPN-loop GTPase 3 isoform X1 [Ceratitis capi... ref|XP_004537021.1|2e-149; PREDICTED: GPN-loop GTPase 3 isoform X1 [Bac... ref|XP_014091073.1|9e-148; PREDICTED: GPN-loop GTPase 3 [Bac…	Gene3D: G3DSA:3.40.50.300, 1.1E-49 (1:260);MobiDBLite: consensus disorder prediction (269:293);PANTHER: PTHR21231, 1.4E-110 (1:270); PTHR21231:SF7, 1.4E-110 (1:270);Pfam: PF03029, Conserved hypothetical ATP binding protein, 2.8E-80 (7:259);SUPERFAMILY: SSF52540, 3.88E-40 (7:259)	IPR004130: GPN-loop GTPase (1:270, 7:259);IPR027417: P-loop containing nucleoside triphosphate hydrolase (7:259);IPR030228: GPN-loop GTPase 3 (1:270)	*	*	*	*	5	NA
g10085	chr_3	7312212	7313212	-	MA0319.1	228	235	-	11.3902	6.83e-05	0.723	ATGGAAGA	g10085.t2	chr_3	7311751	7312633	882	-	*	*	Gene3D: G3DSA:3.40.50.300, 1.2E-27 (1:140);PANTHER: PTHR21231, 6.9E-60 (1:138); PTHR21231:SF7, 6.9E-60 (1:138);Pfam: PF03029, Conserved hypothetical ATP binding protein, 5.9E-48 (7:137);SUPERFAMILY: SSF52540, 9.36E-25 (7:133)	IPR004130: GPN-loop GTPase (1:138, 7:137);IPR027417: P-loop containing nucleoside triphosphate hydrolase (7:133);IPR030228: GPN-loop GTPase 3 (1:138)	*	*	*	*	5	NA
g10085	chr_3	7312212	7313212	-	MA0486.1	820	834	-	10.0429	7.36e-05	1	ATTCTAGAAAATTGC	g10085.t1	chr_3	7311751	7312633	882	-	CRL02194.1	CLUMA_CG015281, isoform A [Clunio marinus] emb|CRL02194.1|4e-163; PREDICTED: GPN-loop GTPase 3 isoform X1 [Rha... ref|XP_017467634.1|1e-152; PREDICTED: GPN-loop GTPase 3 [Stomoxys calci... ref|XP_013112779.1|1e-150; GPN-loop GTPase 3 isoform X1 [Ceratitis capi... ref|XP_004537021.1|2e-149; PREDICTED: GPN-loop GTPase 3 isoform X1 [Bac... ref|XP_014091073.1|9e-148; PREDICTED: GPN-loop GTPase 3 [Bac…	Gene3D: G3DSA:3.40.50.300, 1.1E-49 (1:260);MobiDBLite: consensus disorder prediction (269:293);PANTHER: PTHR21231, 1.4E-110 (1:270); PTHR21231:SF7, 1.4E-110 (1:270);Pfam: PF03029, Conserved hypothetical ATP binding protein, 2.8E-80 (7:259);SUPERFAMILY: SSF52540, 3.88E-40 (7:259)	IPR004130: GPN-loop GTPase (1:270, 7:259);IPR027417: P-loop containing nucleoside triphosphate hydrolase (7:259);IPR030228: GPN-loop GTPase 3 (1:270)	*	*	*	*	5	NA
g10085	chr_3	7312212	7313212	-	MA0486.1	820	834	-	10.0429	7.36e-05	1	ATTCTAGAAAATTGC	g10085.t2	chr_3	7311751	7312633	882	-	*	*	Gene3D: G3DSA:3.40.50.300, 1.2E-27 (1:140);PANTHER: PTHR21231, 6.9E-60 (1:138); PTHR21231:SF7, 6.9E-60 (1:138);Pfam: PF03029, Conserved hypothetical ATP binding protein, 5.9E-48 (7:137);SUPERFAMILY: SSF52540, 9.36E-25 (7:133)	IPR004130: GPN-loop GTPase (1:138, 7:137);IPR027417: P-loop containing nucleoside triphosphate hydrolase (7:133);IPR030228: GPN-loop GTPase 3 (1:138)	*	*	*	*	5	NA
g10085	chr_3	7312212	7313212	-	MA0486.2	821	833	-	8.86885	3.89e-05	0.551	TTCTAGAAAATTG	g10085.t1	chr_3	7311751	7312633	882	-	CRL02194.1	CLUMA_CG015281, isoform A [Clunio marinus] emb|CRL02194.1|4e-163; PREDICTED: GPN-loop GTPase 3 isoform X1 [Rha... ref|XP_017467634.1|1e-152; PREDICTED: GPN-loop GTPase 3 [Stomoxys calci... ref|XP_013112779.1|1e-150; GPN-loop GTPase 3 isoform X1 [Ceratitis capi... ref|XP_004537021.1|2e-149; PREDICTED: GPN-loop GTPase 3 isoform X1 [Bac... ref|XP_014091073.1|9e-148; PREDICTED: GPN-loop GTPase 3 [Bac…	Gene3D: G3DSA:3.40.50.300, 1.1E-49 (1:260);MobiDBLite: consensus disorder prediction (269:293);PANTHER: PTHR21231, 1.4E-110 (1:270); PTHR21231:SF7, 1.4E-110 (1:270);Pfam: PF03029, Conserved hypothetical ATP binding protein, 2.8E-80 (7:259);SUPERFAMILY: SSF52540, 3.88E-40 (7:259)	IPR004130: GPN-loop GTPase (1:270, 7:259);IPR027417: P-loop containing nucleoside triphosphate hydrolase (7:259);IPR030228: GPN-loop GTPase 3 (1:270)	*	*	*	*	5	NA
g10085	chr_3	7312212	7313212	-	MA0486.2	821	833	-	8.86885	3.89e-05	0.551	TTCTAGAAAATTG	g10085.t2	chr_3	7311751	7312633	882	-	*	*	Gene3D: G3DSA:3.40.50.300, 1.2E-27 (1:140);PANTHER: PTHR21231, 6.9E-60 (1:138); PTHR21231:SF7, 6.9E-60 (1:138);Pfam: PF03029, Conserved hypothetical ATP binding protein, 5.9E-48 (7:137);SUPERFAMILY: SSF52540, 9.36E-25 (7:133)	IPR004130: GPN-loop GTPase (1:138, 7:137);IPR027417: P-loop containing nucleoside triphosphate hydrolase (7:133);IPR030228: GPN-loop GTPase 3 (1:138)	*	*	*	*	5	NA
g10085	chr_3	7312212	7313212	-	MA0319.1	123	130	-	12.9512	1.79e-05	0.629	ATGGAACA	g10085.t1	chr_3	7311751	7312633	882	-	CRL02194.1	CLUMA_CG015281, isoform A [Clunio marinus] emb|CRL02194.1|4e-163; PREDICTED: GPN-loop GTPase 3 isoform X1 [Rha... ref|XP_017467634.1|1e-152; PREDICTED: GPN-loop GTPase 3 [Stomoxys calci... ref|XP_013112779.1|1e-150; GPN-loop GTPase 3 isoform X1 [Ceratitis capi... ref|XP_004537021.1|2e-149; PREDICTED: GPN-loop GTPase 3 isoform X1 [Bac... ref|XP_014091073.1|9e-148; PREDICTED: GPN-loop GTPase 3 [Bac…	Gene3D: G3DSA:3.40.50.300, 1.1E-49 (1:260);MobiDBLite: consensus disorder prediction (269:293);PANTHER: PTHR21231, 1.4E-110 (1:270); PTHR21231:SF7, 1.4E-110 (1:270);Pfam: PF03029, Conserved hypothetical ATP binding protein, 2.8E-80 (7:259);SUPERFAMILY: SSF52540, 3.88E-40 (7:259)	IPR004130: GPN-loop GTPase (1:270, 7:259);IPR027417: P-loop containing nucleoside triphosphate hydrolase (7:259);IPR030228: GPN-loop GTPase 3 (1:270)	*	*	*	*	5	NA
g10085	chr_3	7312212	7313212	-	MA0319.1	123	130	-	12.9512	1.79e-05	0.629	ATGGAACA	g10085.t2	chr_3	7311751	7312633	882	-	*	*	Gene3D: G3DSA:3.40.50.300, 1.2E-27 (1:140);PANTHER: PTHR21231, 6.9E-60 (1:138); PTHR21231:SF7, 6.9E-60 (1:138);Pfam: PF03029, Conserved hypothetical ATP binding protein, 5.9E-48 (7:137);SUPERFAMILY: SSF52540, 9.36E-25 (7:133)	IPR004130: GPN-loop GTPase (1:138, 7:137);IPR027417: P-loop containing nucleoside triphosphate hydrolase (7:133);IPR030228: GPN-loop GTPase 3 (1:138)	*	*	*	*	5	NA
g10085	chr_3	7312212	7313212	-	MA0770.1	821	833	-	12.8	1.29e-05	0.538	TTCTAGAAAATTG	g10085.t1	chr_3	7311751	7312633	882	-	CRL02194.1	CLUMA_CG015281, isoform A [Clunio marinus] emb|CRL02194.1|4e-163; PREDICTED: GPN-loop GTPase 3 isoform X1 [Rha... ref|XP_017467634.1|1e-152; PREDICTED: GPN-loop GTPase 3 [Stomoxys calci... ref|XP_013112779.1|1e-150; GPN-loop GTPase 3 isoform X1 [Ceratitis capi... ref|XP_004537021.1|2e-149; PREDICTED: GPN-loop GTPase 3 isoform X1 [Bac... ref|XP_014091073.1|9e-148; PREDICTED: GPN-loop GTPase 3 [Bac…	Gene3D: G3DSA:3.40.50.300, 1.1E-49 (1:260);MobiDBLite: consensus disorder prediction (269:293);PANTHER: PTHR21231, 1.4E-110 (1:270); PTHR21231:SF7, 1.4E-110 (1:270);Pfam: PF03029, Conserved hypothetical ATP binding protein, 2.8E-80 (7:259);SUPERFAMILY: SSF52540, 3.88E-40 (7:259)	IPR004130: GPN-loop GTPase (1:270, 7:259);IPR027417: P-loop containing nucleoside triphosphate hydrolase (7:259);IPR030228: GPN-loop GTPase 3 (1:270)	*	*	*	*	5	NA
g10085	chr_3	7312212	7313212	-	MA0770.1	821	833	-	12.8	1.29e-05	0.538	TTCTAGAAAATTG	g10085.t2	chr_3	7311751	7312633	882	-	*	*	Gene3D: G3DSA:3.40.50.300, 1.2E-27 (1:140);PANTHER: PTHR21231, 6.9E-60 (1:138); PTHR21231:SF7, 6.9E-60 (1:138);Pfam: PF03029, Conserved hypothetical ATP binding protein, 5.9E-48 (7:137);SUPERFAMILY: SSF52540, 9.36E-25 (7:133)	IPR004130: GPN-loop GTPase (1:138, 7:137);IPR027417: P-loop containing nucleoside triphosphate hydrolase (7:133);IPR030228: GPN-loop GTPase 3 (1:138)	*	*	*	*	5	NA
g10085	chr_3	7312212	7313212	-	MA0771.1	821	833	-	10.1707	9.32e-05	1	TTCTAGAAAATTG	g10085.t1	chr_3	7311751	7312633	882	-	CRL02194.1	CLUMA_CG015281, isoform A [Clunio marinus] emb|CRL02194.1|4e-163; PREDICTED: GPN-loop GTPase 3 isoform X1 [Rha... ref|XP_017467634.1|1e-152; PREDICTED: GPN-loop GTPase 3 [Stomoxys calci... ref|XP_013112779.1|1e-150; GPN-loop GTPase 3 isoform X1 [Ceratitis capi... ref|XP_004537021.1|2e-149; PREDICTED: GPN-loop GTPase 3 isoform X1 [Bac... ref|XP_014091073.1|9e-148; PREDICTED: GPN-loop GTPase 3 [Bac…	Gene3D: G3DSA:3.40.50.300, 1.1E-49 (1:260);MobiDBLite: consensus disorder prediction (269:293);PANTHER: PTHR21231, 1.4E-110 (1:270); PTHR21231:SF7, 1.4E-110 (1:270);Pfam: PF03029, Conserved hypothetical ATP binding protein, 2.8E-80 (7:259);SUPERFAMILY: SSF52540, 3.88E-40 (7:259)	IPR004130: GPN-loop GTPase (1:270, 7:259);IPR027417: P-loop containing nucleoside triphosphate hydrolase (7:259);IPR030228: GPN-loop GTPase 3 (1:270)	*	*	*	*	5	NA
g10085	chr_3	7312212	7313212	-	MA0771.1	821	833	-	10.1707	9.32e-05	1	TTCTAGAAAATTG	g10085.t2	chr_3	7311751	7312633	882	-	*	*	Gene3D: G3DSA:3.40.50.300, 1.2E-27 (1:140);PANTHER: PTHR21231, 6.9E-60 (1:138); PTHR21231:SF7, 6.9E-60 (1:138);Pfam: PF03029, Conserved hypothetical ATP binding protein, 5.9E-48 (7:137);SUPERFAMILY: SSF52540, 9.36E-25 (7:133)	IPR004130: GPN-loop GTPase (1:138, 7:137);IPR027417: P-loop containing nucleoside triphosphate hydrolase (7:133);IPR030228: GPN-loop GTPase 3 (1:138)	*	*	*	*	5	NA
g10086	chr_3	7312455	7313455	+	MA0770.1	583	595	+	9.70909	5.08e-05	0.7	TTCTAGAATCTAT	g10086.t1	chr_3	7313121	7316227	3106	+	CRL02193.1	CLUMA_CG015165, isoform A [Clunio marinus] emb|CRL02193.1|0; CLUMA_CG003278, isoform A, partial [Clunio marinus] emb|CRK89613.1|2e-145; PREDICTED: ubiquitin carboxyl-terminal hydro... ref|XP_011183080.1|4e-144; PREDICTED: ubiquitin carboxyl-terminal hydro... ref|XP_011183071.1|1e-143; PREDICTED: ubiquitin carboxyl-terminal hydro... ref|XP_011203696.1|5e-142; ubiquitin carboxyl-terminal hydrolase …	Coils (764:784);Gene3D: G3DSA:3.90.70.10, 5.5E-81 (150:472);MobiDBLite: consensus disorder prediction (492:534, 546:643);PANTHER: PTHR44033, 6.1E-110 (109:656);Pfam: PF00443, Ubiquitin carboxyl-terminal hydrolase, 9.6E-46 (155:463);ProSitePatterns: PS00972, Ubiquitin specific protease (USP) domain signature 1., (156:171);ProSiteProfiles: PS50235, Ubiquitin specific protease (USP) domain profile.,…	IPR001394: Peptidase C19, ubiquitin carboxyl-terminal hydrolase (155:463);IPR018200: Ubiquitin specific protease, conserved site (156:171);IPR028889: Ubiquitin specific protease domain (155:466)	*	GO:0006511 ubiquitin-dependent protein catabolic process/ GO:0016579 protein deubiquitination	GO:0036459 thiol-dependent ubiquitinyl hydrolase activity		6	2
g10087	chr_3	7318036	7319036	-	*	*	*	*	*	*	*	*	g10087.t1	chr_3	7317246	7318471	1225	-	CRL02195.1	CLUMA_CG015405, isoform A [Clunio marinus] emb|CRL02195.1|8e-154; PREDICTED: peroxisomal membrane protein PMP3... ref|XP_011145709.1|7e-102	Gene3D: G3DSA:1.50.40.10, 1.8E-60 (5:292);PANTHER: PTHR24089, 3.2E-61 (20:294); PTHR24089:SF377, 3.2E-61 (20:294);Pfam: PF00153, Mitochondrial carrier protein, 8.5E-11 (15:102), PF00153, Mitochondrial carrier protein, 9.9E-18 (108:197), PF00153, Mitochondrial carrier protein, 3.5E-17 (205:292);ProSiteProfiles: PS50920, Solute carrier (Solcar) repeat profile., 15.348 (14:101), PS50920, Solute carr…	IPR018108: Mitochondrial substrate/solute carrier (107:194, 108:197, 14:101, 15:102, 204:291, 205:292);IPR023395: Mitochondrial carrier domain superfamily (15:287, 5:292)	*	*	*	*	3	3
g10088	chr_3	7318248	7319248	+	*	*	*	*	*	*	*	*	g10088.t1	chr_3	7318821	7319748	927	+	*	*	CDD: cd11717, THUMP_THUMPD1_like, 1.25142E-42 (96:245);Coils (81:108);Gene3D: G3DSA:1.10.437.10, 3.1E-4 (39:131); G3DSA:3.30.2300.10, 1.9E-22 (161:246);MobiDBLite: consensus disorder prediction (61:87);PANTHER: PTHR13452, 9.0E-67 (9:268); PTHR13452:SF10, 9.0E-67 (9:268);Pfam: PF02926, THUMP domain, 4.2E-18 (139:244);ProSiteProfiles: PS51165, THUMP domain profile., 25.36 (139:245);SMART: SM00981, …	IPR004114: THUMP domain (139:244, 139:245, 153:245);IPR036834: Blc2-like superfamily (39:131)	*	GO:0042981 regulation of apoptotic process	GO:0003723 RNA binding		6	3
g10089	chr_3	7320737	7321737	-	MA0319.1	451	458	-	11.3902	6.83e-05	0.723	ATGGAAGA	g10089.t1	chr_3	7320002	7321237	1235	-	CRK99128.1	CLUMA_CG011997, isoform A [Clunio marinus] emb|CRK99128.1|7e-154	PANTHER: PTHR22907, 3.2E-39 (4:323); PTHR22907:SF5, 3.2E-39 (4:323);ProSiteProfiles: PS51034, ZP domain profile., 21.984 (1:237);SMART: SM00241, 0.003 (2:233)	IPR001507: Zona pellucida domain (1:237, 2:233)	*	*	*	*	2	3
g1009	chr_1	7440519	7441519	-	MA0319.1	55	62	-	11.4634	5.04e-05	0.723	ATGGAACT	g1009.t1	chr_1	7435353	7441019	5666	-	CRL05862.1	CLUMA_CG019156, isoform A [Clunio marinus] emb|CRL05862.1|2e-161; AAEL002857-PA [Aedes aegypti] gb|EAT45887.1|4e-148; PREDICTED: saccharopine dehydrogenase-like o... ref|XP_019546511.1|2e-145; saccharopine dehydrogenase domain-containing prot... gb|ABF18383.1|4e-145; PREDICTED: saccharopine dehydrogenase-like o... ref|XP_019546512.1|5e-145; saccharopine dehydrogenase-like oxidoreducta... ref|XP_0…	CDD: cd00073, H15, 1.3625E-11 (15:98);Gene3D: G3DSA:1.10.10.10, 1.6E-13 (10:102); G3DSA:3.40.50.720, 1.0E-18 (215:361);MobiDBLite: consensus disorder prediction (84:134, 157:204);PANTHER: PTHR12286, 8.0E-134 (99:158, 159:211, 225:646);Pfam: PF00538, linker histone H1 and H5 family, 1.6E-14 (15:87); PF03435, Saccharopine dehydrogenase NADP binding domain, 1.3E-16 (229:360);PRINTS: PR00624, Histone…	IPR005097: Saccharopine dehydrogenase, NADP binding domain (229:360);IPR005818: Linker histone H1/H5, domain H15 (12:78, 14:88, 15:87);IPR005819: Histone H5 (1:22, 49:67, 70:94, 172:191);IPR036291: NAD(P)-binding domain superfamily (227:385);IPR036388: Winged helix-like DNA-binding domain superfamily (10:102);IPR036390: Winged helix DNA-binding domain superfamily (14:88)	*	GO:0006334 nucleosome assembly/ GO:0055114 oxidation-reduction process	GO:0003677 DNA binding/ GO:0016491 oxidoreductase activity	GO:0000786 nucleosome/ GO:0005634 nucleus	2	1
g10090	chr_3	7325675	7326675	+	*	*	*	*	*	*	*	*	g10090.t2	chr_3	7326174	7331621	5447	+	CRK99127.1	CLUMA_CG012110, isoform A [Clunio marinus] emb|CRK99127.1|0; uncharacterized protein LOC5572487 isoform X... ref|XP_021706936.1|0; uncharacterized protein LOC5572487 isoform X... ref|XP_021706930.1|0; hypothetical protein RP20_CCG019931 [Aedes albopi... gb|KXJ71675.1|3e-180; PREDICTED: uncharacterized protein LOC109411... ref|XP_019541138.1|6e-180; PREDICTED: uncharacterized protein LOC109411... …	Coils (281:301);MobiDBLite: consensus disorder prediction (1:74, 165:195, 253:284, 299:611, 669:837, 869:929, 988:1140, 1188:1209)	*	*	*	*	*	NA	NA
g10090	chr_3	7325675	7326675	+	*	*	*	*	*	*	*	*	g10090.t1	chr_3	7326174	7331621	5447	+	CRK99127.1	CLUMA_CG012110, isoform A [Clunio marinus] emb|CRK99127.1|0; uncharacterized protein LOC5572487 isoform X... ref|XP_021706936.1|4e-178; uncharacterized protein LOC5572487 isoform X... ref|XP_021706930.1|6e-178; hypothetical protein RP20_CCG019931 [Aedes albopi... gb|KXJ71675.1|2e-177; PREDICTED: uncharacterized protein LOC109411... ref|XP_019541138.1|2e-177; PREDICTED: uncharacterized protein LOC…	Coils (290:310);MobiDBLite: consensus disorder prediction (1:78, 174:207, 262:293, 308:564, 584:620, 678:846, 878:899, 997:1149, 1197:1218)	*	*	*	*	*	NA	NA
g10091	chr_3	7337734	7338734	-	MA0319.1	267	274	-	11.3902	6.83e-05	0.723	ATGGAAGA	g10091.t1	chr_3	7333086	7338156	5070	-	CRK99125.1	CLUMA_CG011963, isoform A [Clunio marinus] emb|CRK99125.1|0; PREDICTED: thyroid adenoma-associated protei... ref|XP_019535304.1|0; PREDICTED: thyroid adenoma-associated protei... ref|XP_019541135.1|0; AAEL014444-PA [Aedes aegypti] gb|EAT33275.1|0; hypothetical protein AND_001826, partial [Anophel... gb|ETN66386.1|0; hypothetical protein ZHAS_00013439 [Anopheles sin... gb|KFB45501.1|0; PREDICTED: …	Coils (1563:1583);Gene3D: G3DSA:1.25.10.10, 0.039 (523:1271), G3DSA:1.25.10.10, 3.2E-4 (1318:1642);PANTHER: PTHR14387, 2.3E-153 (106:1624); PTHR14387:SF0, 2.3E-153 (106:1624);Pfam: PF10350, Putative death-receptor fusion protein (DUF2428), 4.8E-61 (813:1057)	IPR011989: Armadillo-like helical (1318:1642, 523:1271);IPR019442: Domain of unknown function DUF2428, death-receptor-like (813:1057)	Reactome: R-HSA-6782315	*	*	*	6	3
g10092	chr_3	7340726	7341726	-	*	*	*	*	*	*	*	*	g10092.t1	chr_3	7339030	7341140	2110	-	CRK99125.1	CLUMA_CG011963, isoform A [Clunio marinus] emb|CRK99125.1|0; AAEL008189-PA [Aedes aegypti] gb|EAT40051.1|1e-117; PREDICTED: ribosomal protein S6 kinase delta... ref|XP_019539505.1|2e-117; hypothetical protein RP20_CCG006804 [Aedes albopi... gb|KXJ77460.1|6e-115; conserved hypothetical protein [Culex quinqu... ref|XP_001864494.1|8e-114; PREDICTED: ribosomal protein S6 kinase delta... ref|XP_019534…	CDD: cd02677, MIT_SNX15, 1.24317E-19 (174:243);Coils (461:494);Gene3D: G3DSA:1.10.510.10, 6.1E-26 (493:679); G3DSA:1.20.58.280, 2.0E-7 (167:236); G3DSA:3.30.1520.10, 1.4E-12 (9:126); G3DSA:3.30.200.20, 0.0012 (237:368);MobiDBLite: consensus disorder prediction (131:156);PANTHER: PTHR15508, 1.0E-120 (8:161, 143:671); PTHR15508:SF8, 1.0E-120 (8:161, 143:671);Pfam: PF00069, Protein kinase domain, 1.…	IPR000719: Protein kinase domain (248:665, 281:665, 511:665);IPR001683: Phox homologous domain (18:121, 3:126, 8:122);IPR007330: MIT (172:249, 179:239);IPR011009: Protein kinase-like domain superfamily (287:355, 511:669);IPR036181: MIT domain superfamily (172:250);IPR036871: PX domain superfamily (9:121, 9:126)	*	GO:0006468 protein phosphorylation	GO:0004672 protein kinase activity/ GO:0005524 ATP binding/ GO:0035091 phosphatidylinositol binding		5	2
g10093	chr_3	7342323	7343323	-	*	*	*	*	*	*	*	*	g10093.t1	chr_3	7341332	7342823	1491	-	CRL02014.1	CLUMA_CG015452, isoform A [Clunio marinus] emb|CRL02014.1|0	Gene3D: G3DSA:1.20.1280.50, 1.2E-4 (8:54); G3DSA:3.80.10.10, 1.0E-11 (55:468);ProSiteProfiles: PS50181, F-box domain profile., 11.458 (11:58);SUPERFAMILY: SSF52047, 6.28E-7 (55:403); SSF81383, 1.44E-6 (12:65)	IPR001810: F-box domain (11:58);IPR032675: Leucine-rich repeat domain superfamily (55:468);IPR036047: F-box-like domain superfamily (12:65)	*		GO:0005515 protein binding		2	3
g10094	chr_3	7343977	7344977	-	*	*	*	*	*	*	*	*	g10094.t1	chr_3	7343001	7344477	1476	-	CRL02013.1	CLUMA_CG015155, isoform A [Clunio marinus] emb|CRL02013.1|0	Gene3D: G3DSA:3.80.10.10, 1.8E-12 (1:270), G3DSA:3.80.10.10, 0.0032 (294:488);ProSiteProfiles: PS50181, F-box domain profile., 11.67 (1:45);SUPERFAMILY: SSF81383, 1.15E-8 (2:54)	IPR001810: F-box domain (1:45);IPR032675: Leucine-rich repeat domain superfamily (1:270, 294:488);IPR036047: F-box-like domain superfamily (2:54)	*		GO:0005515 protein binding		2	NA
g10095	chr_3	7346331	7347331	-	*	*	*	*	*	*	*	*	g10095.t2	chr_3	7344880	7346713	1833	-	CRL02011.1	CLUMA_CG015151, isoform A [Clunio marinus] emb|CRL02011.1|2e-149	Coils (117:137);Gene3D: G3DSA:3.80.10.10, 8.9E-6 (1:103), G3DSA:3.80.10.10, 2.8E-5 (237:322), G3DSA:3.80.10.10, 6.6E-8 (323:574);MobiDBLite: consensus disorder prediction (208:241);SUPERFAMILY: SSF52047, 2.75E-10 (246:318, 347:416), SSF52047, 1.57E-5 (356:533)	IPR032675: Leucine-rich repeat domain superfamily (1:103, 237:322, 323:574)	*	*	*	*	3	3
g10095	chr_3	7346331	7347331	-	*	*	*	*	*	*	*	*	g10095.t1	chr_3	7344880	7346713	1833	-	*	*	Gene3D: G3DSA:3.80.10.10, 1.8E-7 (1:202);SUPERFAMILY: SSF52047, 1.44E-5 (5:162)	IPR032675: Leucine-rich repeat domain superfamily (1:202)	*	*	*	*	3	3
g10095	chr_3	7346597	7347597	-	*	*	*	*	*	*	*	*	g10095.t2	chr_3	7344880	7346713	1833	-	CRL02011.1	CLUMA_CG015151, isoform A [Clunio marinus] emb|CRL02011.1|2e-149	Coils (117:137);Gene3D: G3DSA:3.80.10.10, 8.9E-6 (1:103), G3DSA:3.80.10.10, 2.8E-5 (237:322), G3DSA:3.80.10.10, 6.6E-8 (323:574);MobiDBLite: consensus disorder prediction (208:241);SUPERFAMILY: SSF52047, 2.75E-10 (246:318, 347:416), SSF52047, 1.57E-5 (356:533)	IPR032675: Leucine-rich repeat domain superfamily (1:103, 237:322, 323:574)	*	*	*	*	3	3
g10095	chr_3	7346597	7347597	-	*	*	*	*	*	*	*	*	g10095.t1	chr_3	7344880	7346713	1833	-	*	*	Gene3D: G3DSA:3.80.10.10, 1.8E-7 (1:202);SUPERFAMILY: SSF52047, 1.44E-5 (5:162)	IPR032675: Leucine-rich repeat domain superfamily (1:202)	*	*	*	*	3	3
g10096	chr_3	7347337	7348337	-	MA0319.1	859	866	-	11.3902	6.83e-05	0.723	ATGGAAGA	g10096.t1	chr_3	7347286	7347755	469	-	*	*	Coils (99:119);Gene3D: G3DSA:4.10.1110.10, 1.1E-11 (8:130);MobiDBLite: consensus disorder prediction (97:133);Pfam: PF01428, AN1-like Zinc finger, 2.5E-7 (35:69);SMART: SM00154, 1.0E-6 (35:79);SUPERFAMILY: SSF118310, 1.96E-13 (18:88)	IPR000058: Zinc finger, AN1-type (35:69, 35:79);IPR035896: AN1-like Zinc finger (18:88, 8:130)	*		GO:0008270 zinc ion binding		3	3
g10097	chr_3	7352703	7353703	-	MA0486.1	531	545	-	11.8286	2.86e-05	1	TCTCTAGAAAAATCT	g10097.t1	chr_3	7347939	7353031	5092	-	CRK92215.1	CLUMA_CG005699, isoform A [Clunio marinus] emb|CRK92215.1|0; neuralized-like protein 4 [Aedes aegypti] ref|XP_021710661.1|0; PREDICTED: neuralized-like protein 4 [Aedes ... ref|XP_019556967.1|0; LOW QUALITY PROTEIN: neuralized-like protein... ref|XP_021711848.1|0; AGAP011965-PA, partial [Anopheles gambiae str. ... ref|XP_320568.4|0; hypothetical protein ZHAS_00014801 [Anopheles sin... gb|KFB46796…	CDD: cd12887, SPRY_NHR_like, 2.20609E-75 (5:165), cd12887, SPRY_NHR_like, 5.50395E-77 (212:375), cd12887, SPRY_NHR_like, 5.18157E-70 (419:583), cd12887, SPRY_NHR_like, 2.39597E-63 (612:773);MobiDBLite: consensus disorder prediction (1214:1233);PANTHER: PTHR12429, 0.0 (6:1475); PTHR12429:SF14, 0.0 (6:1475);Pfam: PF07177, Neuralized, 4.0E-41 (6:166), PF07177, Neuralized, 2.9E-44 (213:376), PF07177,…	IPR006573: Neuralized homology repeat (NHR) domain (1:123, 1010:1136, 1012:1178, 1015:1176, 208:333, 210:377, 213:376, 3:167, 414:538, 416:585, 419:584, 6:166, 608:732, 610:775, 613:773, 802:973, 814:971);IPR013320: Concanavalin A-like lectin/glucanase domain superfamily (11:165)	*	*	*	*	3	3
g10097	chr_3	7352703	7353703	-	MA0486.2	532	544	-	5.83607	9.94e-05	0.644	CTCTAGAAAAATC	g10097.t1	chr_3	7347939	7353031	5092	-	CRK92215.1	CLUMA_CG005699, isoform A [Clunio marinus] emb|CRK92215.1|0; neuralized-like protein 4 [Aedes aegypti] ref|XP_021710661.1|0; PREDICTED: neuralized-like protein 4 [Aedes ... ref|XP_019556967.1|0; LOW QUALITY PROTEIN: neuralized-like protein... ref|XP_021711848.1|0; AGAP011965-PA, partial [Anopheles gambiae str. ... ref|XP_320568.4|0; hypothetical protein ZHAS_00014801 [Anopheles sin... gb|KFB46796…	CDD: cd12887, SPRY_NHR_like, 2.20609E-75 (5:165), cd12887, SPRY_NHR_like, 5.50395E-77 (212:375), cd12887, SPRY_NHR_like, 5.18157E-70 (419:583), cd12887, SPRY_NHR_like, 2.39597E-63 (612:773);MobiDBLite: consensus disorder prediction (1214:1233);PANTHER: PTHR12429, 0.0 (6:1475); PTHR12429:SF14, 0.0 (6:1475);Pfam: PF07177, Neuralized, 4.0E-41 (6:166), PF07177, Neuralized, 2.9E-44 (213:376), PF07177,…	IPR006573: Neuralized homology repeat (NHR) domain (1:123, 1010:1136, 1012:1178, 1015:1176, 208:333, 210:377, 213:376, 3:167, 414:538, 416:585, 419:584, 6:166, 608:732, 610:775, 613:773, 802:973, 814:971);IPR013320: Concanavalin A-like lectin/glucanase domain superfamily (11:165)	*	*	*	*	3	3
g10097	chr_3	7352703	7353703	-	MA0771.1	532	544	-	10.8659	6.34e-05	0.981	CTCTAGAAAAATC	g10097.t1	chr_3	7347939	7353031	5092	-	CRK92215.1	CLUMA_CG005699, isoform A [Clunio marinus] emb|CRK92215.1|0; neuralized-like protein 4 [Aedes aegypti] ref|XP_021710661.1|0; PREDICTED: neuralized-like protein 4 [Aedes ... ref|XP_019556967.1|0; LOW QUALITY PROTEIN: neuralized-like protein... ref|XP_021711848.1|0; AGAP011965-PA, partial [Anopheles gambiae str. ... ref|XP_320568.4|0; hypothetical protein ZHAS_00014801 [Anopheles sin... gb|KFB46796…	CDD: cd12887, SPRY_NHR_like, 2.20609E-75 (5:165), cd12887, SPRY_NHR_like, 5.50395E-77 (212:375), cd12887, SPRY_NHR_like, 5.18157E-70 (419:583), cd12887, SPRY_NHR_like, 2.39597E-63 (612:773);MobiDBLite: consensus disorder prediction (1214:1233);PANTHER: PTHR12429, 0.0 (6:1475); PTHR12429:SF14, 0.0 (6:1475);Pfam: PF07177, Neuralized, 4.0E-41 (6:166), PF07177, Neuralized, 2.9E-44 (213:376), PF07177,…	IPR006573: Neuralized homology repeat (NHR) domain (1:123, 1010:1136, 1012:1178, 1015:1176, 208:333, 210:377, 213:376, 3:167, 414:538, 416:585, 419:584, 6:166, 608:732, 610:775, 613:773, 802:973, 814:971);IPR013320: Concanavalin A-like lectin/glucanase domain superfamily (11:165)	*	*	*	*	3	3
g10098	chr_3	7352930	7353930	+	MA0486.2	300	312	+	6.40984	8.19e-05	0.617	TACTAGATTTTTC	g10098.t1	chr_3	7353484	7354350	866	+	CRK92214.1	CLUMA_CG005746, isoform A [Clunio marinus] emb|CRK92214.1|8e-135; PREDICTED: leucine-rich repeat-containing pr... ref|XP_017471715.1|2e-102; PREDICTED: leucine-rich repeat-containing pr... ref|XP_019561877.1|4e-102; hypothetical protein RP20_CCG019487 [Aedes albopi... gb|KXJ81492.1|5e-102; leucine-rich repeat-containing protein 57 [A... ref|XP_021710666.1|3e-101; leucine-rich repeat-containing pr…	Gene3D: G3DSA:3.80.10.10, 1.3E-23 (3:111), G3DSA:3.80.10.10, 1.2E-11 (112:139), G3DSA:3.80.10.10, 5.3E-14 (140:222);PANTHER: PTHR44367, 5.7E-82 (1:236);Pfam: PF13855, Leucine rich repeat, 5.8E-9 (86:143);ProSitePatterns: PS00018, EF-hand calcium-binding domain., (44:56);ProSiteProfiles: PS51450, Leucine-rich repeat profile., 6.719 (39:60), PS51450, Leucine-rich repeat profile., 6.38 (62:83), PS51…	IPR001611: Leucine-rich repeat (109:131, 132:153, 154:175, 177:198, 39:60, 62:83, 86:108, 86:143);IPR003591: Leucine-rich repeat, typical subtype (107:129, 130:153, 156:175, 176:198, 60:83);IPR018247: EF-Hand 1, calcium-binding site (44:56);IPR032675: Leucine-rich repeat domain superfamily (112:139, 140:222, 17:213, 3:111)	*		GO:0005515 protein binding		1	4
g10098	chr_3	7352930	7353930	+	MA0771.1	300	312	+	11.061	5.67e-05	0.965	TACTAGATTTTTC	g10098.t1	chr_3	7353484	7354350	866	+	CRK92214.1	CLUMA_CG005746, isoform A [Clunio marinus] emb|CRK92214.1|8e-135; PREDICTED: leucine-rich repeat-containing pr... ref|XP_017471715.1|2e-102; PREDICTED: leucine-rich repeat-containing pr... ref|XP_019561877.1|4e-102; hypothetical protein RP20_CCG019487 [Aedes albopi... gb|KXJ81492.1|5e-102; leucine-rich repeat-containing protein 57 [A... ref|XP_021710666.1|3e-101; leucine-rich repeat-containing pr…	Gene3D: G3DSA:3.80.10.10, 1.3E-23 (3:111), G3DSA:3.80.10.10, 1.2E-11 (112:139), G3DSA:3.80.10.10, 5.3E-14 (140:222);PANTHER: PTHR44367, 5.7E-82 (1:236);Pfam: PF13855, Leucine rich repeat, 5.8E-9 (86:143);ProSitePatterns: PS00018, EF-hand calcium-binding domain., (44:56);ProSiteProfiles: PS51450, Leucine-rich repeat profile., 6.719 (39:60), PS51450, Leucine-rich repeat profile., 6.38 (62:83), PS51…	IPR001611: Leucine-rich repeat (109:131, 132:153, 154:175, 177:198, 39:60, 62:83, 86:108, 86:143);IPR003591: Leucine-rich repeat, typical subtype (107:129, 130:153, 156:175, 176:198, 60:83);IPR018247: EF-Hand 1, calcium-binding site (44:56);IPR032675: Leucine-rich repeat domain superfamily (112:139, 140:222, 17:213, 3:111)	*		GO:0005515 protein binding		1	4
g10098	chr_3	7352930	7353930	+	MA0770.1	802	814	+	8.45455	8.55e-05	0.745	TTCCAGAACTTAT	g10098.t1	chr_3	7353484	7354350	866	+	CRK92214.1	CLUMA_CG005746, isoform A [Clunio marinus] emb|CRK92214.1|8e-135; PREDICTED: leucine-rich repeat-containing pr... ref|XP_017471715.1|2e-102; PREDICTED: leucine-rich repeat-containing pr... ref|XP_019561877.1|4e-102; hypothetical protein RP20_CCG019487 [Aedes albopi... gb|KXJ81492.1|5e-102; leucine-rich repeat-containing protein 57 [A... ref|XP_021710666.1|3e-101; leucine-rich repeat-containing pr…	Gene3D: G3DSA:3.80.10.10, 1.3E-23 (3:111), G3DSA:3.80.10.10, 1.2E-11 (112:139), G3DSA:3.80.10.10, 5.3E-14 (140:222);PANTHER: PTHR44367, 5.7E-82 (1:236);Pfam: PF13855, Leucine rich repeat, 5.8E-9 (86:143);ProSitePatterns: PS00018, EF-hand calcium-binding domain., (44:56);ProSiteProfiles: PS51450, Leucine-rich repeat profile., 6.719 (39:60), PS51450, Leucine-rich repeat profile., 6.38 (62:83), PS51…	IPR001611: Leucine-rich repeat (109:131, 132:153, 154:175, 177:198, 39:60, 62:83, 86:108, 86:143);IPR003591: Leucine-rich repeat, typical subtype (107:129, 130:153, 156:175, 176:198, 60:83);IPR018247: EF-Hand 1, calcium-binding site (44:56);IPR032675: Leucine-rich repeat domain superfamily (112:139, 140:222, 17:213, 3:111)	*		GO:0005515 protein binding		1	4
g10098	chr_3	7352930	7353930	+	MA0486.1	299	313	+	9.44286	9.72e-05	1	GTACTAGATTTTTCT	g10098.t1	chr_3	7353484	7354350	866	+	CRK92214.1	CLUMA_CG005746, isoform A [Clunio marinus] emb|CRK92214.1|8e-135; PREDICTED: leucine-rich repeat-containing pr... ref|XP_017471715.1|2e-102; PREDICTED: leucine-rich repeat-containing pr... ref|XP_019561877.1|4e-102; hypothetical protein RP20_CCG019487 [Aedes albopi... gb|KXJ81492.1|5e-102; leucine-rich repeat-containing protein 57 [A... ref|XP_021710666.1|3e-101; leucine-rich repeat-containing pr…	Gene3D: G3DSA:3.80.10.10, 1.3E-23 (3:111), G3DSA:3.80.10.10, 1.2E-11 (112:139), G3DSA:3.80.10.10, 5.3E-14 (140:222);PANTHER: PTHR44367, 5.7E-82 (1:236);Pfam: PF13855, Leucine rich repeat, 5.8E-9 (86:143);ProSitePatterns: PS00018, EF-hand calcium-binding domain., (44:56);ProSiteProfiles: PS51450, Leucine-rich repeat profile., 6.719 (39:60), PS51450, Leucine-rich repeat profile., 6.38 (62:83), PS51…	IPR001611: Leucine-rich repeat (109:131, 132:153, 154:175, 177:198, 39:60, 62:83, 86:108, 86:143);IPR003591: Leucine-rich repeat, typical subtype (107:129, 130:153, 156:175, 176:198, 60:83);IPR018247: EF-Hand 1, calcium-binding site (44:56);IPR032675: Leucine-rich repeat domain superfamily (112:139, 140:222, 17:213, 3:111)	*		GO:0005515 protein binding		1	4
g10099	chr_3	7356757	7357757	-	*	*	*	*	*	*	*	*	g10099.t1	chr_3	7354648	7357257	2609	-	CRK92212.1	CLUMA_CG005704, isoform A [Clunio marinus] emb|CRK92212.1|0; CLUMA_CG005704, isoform B [Clunio marinus] emb|CRK92213.1|0; PREDICTED: rabphilin-3A [Zeugodacus cucurbitae] ref|XP_011188965.1|1e-160; PREDICTED: rabphilin-3A [Bactrocera latifrons] ref|XP_018798063.1|2e-158; PREDICTED: rabphilin-3A [Bactrocera dorsalis] ref|XP_011212076.1|4e-158; PREDICTED: rabphilin-3A [Bactrocera oleae] ref|XP_01409…	CDD: cd08384, C2B_Rabphilin_Doc2, 1.84759E-69 (469:600);Gene3D: G3DSA:2.60.40.150, 1.6E-24 (319:455), G3DSA:2.60.40.150, 7.9E-37 (456:605);MobiDBLite: consensus disorder prediction (139:203, 249:273);PANTHER: PTHR10024, 7.8E-96 (26:156, 221:602); PTHR10024:SF257, 7.8E-96 (26:156, 221:602);Pfam: PF00168, C2 domain, 2.8E-17 (341:447), PF00168, C2 domain, 5.3E-19 (483:584); PF02318, FYVE-type zinc f…	IPR000008: C2 domain (340:432, 340:447, 341:447, 482:583, 483:570, 483:584, 498:510, 526:539, 550:558);IPR001565: Synaptotagmin (470:485, 485:498, 541:556, 561:571);IPR010911: Rab-binding domain (6:131);IPR011011: Zinc finger, FYVE/PHD-type (23:135);IPR017455: Zinc finger, FYVE-related (54:119);IPR030541: Rabphilin-1 (26:156, 221:602);IPR035892: C2 domain superfamily (319:455, 322:455, 456:605, 4…	*	GO:0006886 intracellular protein transport/ GO:0006887 exocytosis	GO:0017137 Rab GTPase binding	GO:0008021 synaptic vesicle/ GO:0016020 membrane	3	NA
g101	chr_1	953211	954211	+	*	*	*	*	*	*	*	*	g101.t1	chr_1	953710	954232	522	+	*	*	CDD: cd00037, CLECT, 6.89577E-13 (42:161);Gene3D: G3DSA:3.10.100.10, 4.9E-18 (30:165);PANTHER: PTHR43993, 1.4E-13 (2:161);Pfam: PF00059, Lectin C-type domain, 4.2E-11 (51:161);ProSiteProfiles: PS50041, C-type lectin domain profile., 14.669 (37:161);SMART: SM00034, 2.9E-8 (30:161);SUPERFAMILY: SSF56436, 1.7E-17 (39:162)	IPR001304: C-type lectin-like (30:161, 37:161, 51:161);IPR016186: C-type lectin-like/link domain superfamily (30:165);IPR016187: C-type lectin fold (39:162)	*	*	*	*	NA	NA
g1010	chr_1	7442286	7443286	+	*	*	*	*	*	*	*	*	g1010.t1	chr_1	7442785	7443718	933	+	*	*	Gene3D: G3DSA:2.40.10.10, 6.9E-8 (126:158), G3DSA:2.40.10.10, 3.1E-11 (159:238), G3DSA:2.40.10.10, 6.4E-4 (239:263);PANTHER: PTHR24260, 6.4E-20 (8:260);Pfam: PF00089, Trypsin, 2.0E-11 (131:258);ProSiteProfiles: PS50240, Serine proteases, trypsin domain profile., 10.846 (117:263);SUPERFAMILY: SSF50494, 2.94E-20 (130:261)	IPR001254: Serine proteases, trypsin domain (117:263, 131:258);IPR009003: Peptidase S1, PA clan (130:261)	*	GO:0006508 proteolysis	GO:0004252 serine-type endopeptidase activity		NA	NA
g10100	chr_3	7357214	7358214	+	*	*	*	*	*	*	*	*	g10100.t1	chr_3	7357832	7358726	894	+	*	*	CDD: cd06558, crotonase-like, 5.82983E-53 (10:182);Gene3D: G3DSA:1.10.12.10, 1.5E-9 (198:246); G3DSA:3.90.226.10, 2.6E-41 (2:196);PANTHER: PTHR43684, 2.8E-78 (6:248); PTHR43684:SF1, 2.8E-78 (6:248);Pfam: PF00378, Enoyl-CoA hydratase/isomerase, 8.5E-39 (11:246);SUPERFAMILY: SSF52096, 1.61E-56 (4:239)	IPR001753: Crotonase superfamily (11:246);IPR014748: Crontonase, C-terminal (198:246);IPR029045: ClpP/crotonase-like domain superfamily (4:239)	*	GO:0008152 metabolic process	GO:0003824 catalytic activity		NA	NA
g10101	chr_3	7362833	7363833	+	*	*	*	*	*	*	*	*	g10101.t1	chr_3	7363332	7365753	2421	+	CRK92210.1	CLUMA_CG005762, isoform A [Clunio marinus] emb|CRK92210.1|6e-104	CDD: cd00086, homeodomain, 4.99485E-25 (122:180);Gene3D: G3DSA:1.10.10.60, 4.2E-31 (113:190);MobiDBLite: consensus disorder prediction (178:207);PANTHER: PTHR24329, 9.4E-45 (45:243); PTHR24329:SF405, 9.4E-45 (45:243);Pfam: PF00046, Homeobox domain, 5.8E-24 (122:178);PRINTS: PR00031, Lambda-repressor HTH signature, 3.2E-6 (150:159, 159:175);ProSitePatterns: PS00027, 'Homeobox' domain signature., (…	IPR000047: Helix-turn-helix motif (150:159, 159:175);IPR001356: Homeobox domain (119:179, 121:183, 122:178, 122:180);IPR009057: Homeobox-like domain superfamily (115:181);IPR017970: Homeobox, conserved site (154:177);IPR032967: Retinal homeobox protein Rx (45:243)	*	GO:0006355 regulation of transcription, DNA-templated/ GO:0006366 transcription from RNA polymerase II promoter/ GO:0007601 visual perception/ GO:0043010 camera-type eye development	GO:0003677 DNA binding/ GO:0003700 transcription factor activity, sequence-specific DNA binding/ GO:0043565 sequence-specific DNA binding		NA	NA
g10102	chr_3	7366818	7367818	+	*	*	*	*	*	*	*	*	g10102.t1	chr_3	7367317	7370798	3481	+	CRK88533.1	CLUMA_CG002224, isoform A [Clunio marinus] emb|CRK88533.1|0; CLUMA_CG002282, isoform A [Clunio marinus] emb|CRK88532.1|0; CLUMA_CG002308, isoform A [Clunio marinus] emb|CRK88531.1|0; CLUMA_CG000770, isoform A [Clunio marinus] emb|CRK86954.1|0; PREDICTED: nardilysin [Bactrocera dorsalis] ref|XP_011209398.1|7e-154; PREDICTED: nardilysin [Bactrocera latifrons] ref|XP_018799881.1|8e-154; PREDICTED: n…	Coils (855:875);Gene3D: G3DSA:3.30.830.10, 1.8E-66 (3:251), G3DSA:3.30.830.10, 5.0E-40 (263:497), G3DSA:3.30.830.10, 1.9E-18 (498:723), G3DSA:3.30.830.10, 5.2E-45 (724:979);PANTHER: PTHR43690, 9.4E-218 (4:39, 46:977); PTHR43690:SF14, 9.4E-218 (4:39, 46:977);Pfam: PF00675, Insulinase (Peptidase family M16), 2.7E-31 (43:157); PF05193, Peptidase M16 inactive domain, 2.7E-7 (208:379); PF16187, Middle…	IPR007863: Peptidase M16, C-terminal (208:379);IPR011249: Metalloenzyme, LuxS/M16 peptidase-like (260:498, 499:719, 735:934, 9:242);IPR011765: Peptidase M16, N-terminal (43:157);IPR032632: Peptidase M16, middle/third domain (395:664)	*		GO:0003824 catalytic activity/ GO:0046872 metal ion binding		NA	1
g10103	chr_3	7370727	7371727	+	*	*	*	*	*	*	*	*	g10103.t1	chr_3	7371721	7392168	20447	+	CRK92206.1	CLUMA_CG005754, isoform A [Clunio marinus] emb|CRK92206.1|0; LOW QUALITY PROTEIN: dystrophin, isoforms A/... ref|XP_021706440.1|0; PREDICTED: dystrophin, isoforms A/C/F/G/H-li... ref|XP_019541087.1|0; PREDICTED: dystrophin, isoforms A/C/F/G/H-li... ref|XP_019541088.1|0; PREDICTED: dystrophin, isoforms A/C/F/G/H-li... ref|XP_019541080.1|0; PREDICTED: dystrophin, isoforms A/C/F/G/H-li... ref|XP_019…	CDD: cd00014, CH, 2.93715E-20 (13:113); cd00176, SPEC, 2.26521E-16 (353:561), cd00176, SPEC, 4.40001E-11 (465:668);Coils (351:371, 495:522, 608:635, 758:788, 856:876, 1227:1247, 1383:1403, 2193:2213);Gene3D: G3DSA:1.10.418.10, 3.7E-30 (10:120), G3DSA:1.10.418.10, 3.8E-18 (127:233); G3DSA:1.20.58.400, 6.1E-4 (893:994); G3DSA:1.20.58.60, 8.4E-10 (346:438), G3DSA:1.20.58.60, 3.1E-10 (439:523), G3DSA…	IPR001589: Actinin-type actin-binding domain, conserved site (14:23);IPR001715: Calponin homology domain (12:116, 127:228, 129:226, 13:113, 13:114, 130:230, 14:114);IPR002017: Spectrin repeat (351:456, 467:561, 937:1044);IPR018159: Spectrin/alpha-actinin (1051:1150, 1256:1358, 352:457, 462:560, 567:668, 934:1044);IPR036872: Calponin-like domain superfamily (10:120, 127:233, 8:229)	*		GO:0005515 protein binding		NA	NA
g10104	chr_3	7399396	7400396	+	*	*	*	*	*	*	*	*	g10104.t1	chr_3	7399895	7407498	7603	+	CRK92204.1	CLUMA_CG005843, isoform A [Clunio marinus] emb|CRK92204.1|3e-169; CLUMA_CG005768, isoform A [Clunio marinus] emb|CRK92203.1|1e-102	CDD: cd00176, SPEC, 4.63764E-9 (441:576);Gene3D: G3DSA:1.20.58.60, 2.5E-14 (399:531), G3DSA:1.20.58.60, 7.7E-8 (532:621);MobiDBLite: consensus disorder prediction (34:121, 368:396);PANTHER: PTHR44173, 1.1E-29 (130:378, 412:620); PTHR44173:SF3, 1.1E-29 (130:378, 412:620);SMART: SM00150, 6.9E-8 (441:550);SUPERFAMILY: SSF46966, 2.75E-17 (409:549)	IPR018159: Spectrin/alpha-actinin (441:550)	*	*	*	*	NA	NA
g10105	chr_3	7416023	7417023	+	*	*	*	*	*	*	*	*	g10105.t1	chr_3	7416522	7444355	27833	+	CRK92200.1	CLUMA_CG005808, isoform A [Clunio marinus] emb|CRK92200.1|0; uncharacterized protein Dyak_GE25609, isofor... ref|XP_002096325.2|2e-139; uncharacterized protein Dere_GG23350, isofor... ref|XP_015010289.1|4e-139; uncharacterized protein Dsimw501_GD19294, is... ref|XP_016034030.1|3e-138; dystrophin, isoform D [Drosophila melanogast... ref|NP_001036725.1|8e-138; Dp205 [Drosophila melanogaster] gb|AAX…	CDD: cd00176, SPEC, 1.77287E-21 (723:933);Coils (397:427);Gene3D: G3DSA:1.20.58.60, 2.9E-9 (647:772), G3DSA:1.20.58.60, 4.9E-18 (773:931);MobiDBLite: consensus disorder prediction (1:64, 144:163, 253:307, 424:469);PANTHER: PTHR44173, 1.2E-51 (326:541, 392:671, 599:933); PTHR44173:SF3, 1.2E-51 (326:541, 392:671, 599:933);SMART: SM00150, 0.11 (701:795), SM00150, 1.0E-5 (802:930);SUPERFAMILY: SSF469…	IPR018159: Spectrin/alpha-actinin (701:795, 802:930)	*	*	*	*	NA	NA
g10106	chr_3	7450010	7451010	+	*	*	*	*	*	*	*	*	g10106.t1	chr_3	7450509	7459596	9087	+	CRK92192.1	CLUMA_CG005757, isoform A [Clunio marinus] emb|CRK92192.1|0; CLUMA_CG005757, isoform D [Clunio marinus] emb|CRK92191.1|0; LOW QUALITY PROTEIN: dystrophin, isoforms A/... ref|XP_021706440.1|0; PREDICTED: dystrophin, isoforms A/C/F/G/H-li... ref|XP_019541089.1|0; PREDICTED: dystrophin, isoforms A/C/F/G/H-li... ref|XP_019534859.1|0; PREDICTED: dystrophin, isoforms A/C/F/G/H-li... ref|XP_019534853.1|…	CDD: cd00201, WW, 1.14708E-9 (292:322); cd02334, ZZ_dystrophin, 1.54706E-30 (548:596); cd14686, bZIP, 0.00736335 (714:743); cd16242, EFh_DMD_like, 1.00119E-87 (359:523);Coils (155:175, 195:215, 712:743, 777:807);Gene3D: G3DSA:1.10.238.10, 7.5E-21 (355:439), G3DSA:1.10.238.10, 1.5E-31 (441:529); G3DSA:1.20.5.400, 3.8E-7 (710:803); G3DSA:1.20.58.60, 5.0E-6 (154:240); G3DSA:2.20.70.10, 1.7E-5 (241:3…	IPR000433: Zinc finger, ZZ-type (544:589, 544:591, 545:588, 550:577);IPR001202: WW domain (289:322, 290:322, 292:322, 293:320, 295:320);IPR002017: Spectrin repeat (154:255);IPR011992: EF-hand domain pair (319:439, 440:542);IPR015153: EF-hand domain, type 1 (324:437);IPR015154: EF-hand domain, type 2 (441:539);IPR018159: Spectrin/alpha-actinin (156:256);IPR036020: WW domain superfamily (287:318)	*		GO:0005515 protein binding/ GO:0008270 zinc ion binding		NA	3
g10107	chr_3	7473702	7474702	+	*	*	*	*	*	*	*	*	g10107.t1	chr_3	7474201	7474728	527	+	*	*	CDD: cd00024, CHROMO, 1.81138E-13 (18:69);Gene3D: G3DSA:2.40.50.40, 2.6E-21 (9:79), G3DSA:2.40.50.40, 3.9E-10 (80:139);PANTHER: PTHR22812, 2.1E-25 (16:74, 75:139); PTHR22812:SF139, 2.1E-25 (16:74, 75:139);Pfam: PF00385, Chromo (CHRromatin Organisation MOdifier) domain, 5.4E-17 (20:69); PF01393, Chromo shadow domain, 1.1E-10 (86:137);PRINTS: PR00504, Chromodomain signature, 3.8E-6 (17:25, 31:45, 4…	IPR000953: Chromo/chromo shadow domain (18:69, 19:72, 20:79, 82:135);IPR008251: Chromo shadow domain (86:137);IPR016197: Chromo-like domain superfamily (16:74, 77:140);IPR017984: Chromo domain subgroup (17:25, 31:45, 46:58);IPR023779: Chromo domain, conserved site (38:58);IPR023780: Chromo domain (20:69)	*			GO:0005634 nucleus	NA	NA
g10108	chr_3	7474610	7475610	+	*	*	*	*	*	*	*	*	g10108.t1	chr_3	7475109	7476657	1548	+	*	*	PANTHER: PTHR21329, 3.0E-63 (183:446); PTHR21329:SF3, 3.0E-63 (183:446);Pfam: PF05024, N-acetylglucosaminyl transferase component (Gpi1), 7.2E-50 (186:365)	IPR007720: N-acetylglucosaminyl transferase component (186:365)	Reactome: R-HSA-162710	GO:0006506 GPI anchor biosynthetic process	GO:0017176 phosphatidylinositol N-acetylglucosaminyltransferase activity	GO:0016021 integral component of membrane	6	NA
g10109	chr_3	7477097	7478097	-	MA0486.1	459	473	-	10.6143	5.56e-05	1	GGTCCAGATAATTCT	g10109.t1	chr_3	7476670	7477597	927	-	CRK95708.1	CLUMA_CG009165, isoform A [Clunio marinus] emb|CRK95708.1|4e-101	CDD: cd11371, RNase_PH_MTR3, 2.30566E-75 (46:252);Gene3D: G3DSA:3.30.230.70, 1.3E-53 (1:264);PANTHER: PTHR11953, 3.1E-63 (26:258); PTHR11953:SF2, 3.1E-63 (26:258);Pfam: PF01138, 3' exoribonuclease family, domain 1, 1.3E-29 (45:172);SUPERFAMILY: SSF54211, 6.58E-34 (34:199); SSF55666, 1.66E-9 (174:260)	IPR001247: Exoribonuclease, phosphorolytic domain 1 (45:172);IPR020568: Ribosomal protein S5 domain 2-type fold (34:199);IPR027408: PNPase/RNase PH domain superfamily (1:264);IPR036345: Exoribonuclease, PH domain 2 superfamily (174:260)	Reactome: R-HSA-380994, R-HSA-429958, R-HSA-450385, R-HSA-450513, R-HSA-450604, R-HSA-6791226	*	*	*	6	2
g10109	chr_3	7477097	7478097	-	MA0771.1	460	472	-	10.4024	8.22e-05	1	GTCCAGATAATTC	g10109.t1	chr_3	7476670	7477597	927	-	CRK95708.1	CLUMA_CG009165, isoform A [Clunio marinus] emb|CRK95708.1|4e-101	CDD: cd11371, RNase_PH_MTR3, 2.30566E-75 (46:252);Gene3D: G3DSA:3.30.230.70, 1.3E-53 (1:264);PANTHER: PTHR11953, 3.1E-63 (26:258); PTHR11953:SF2, 3.1E-63 (26:258);Pfam: PF01138, 3' exoribonuclease family, domain 1, 1.3E-29 (45:172);SUPERFAMILY: SSF54211, 6.58E-34 (34:199); SSF55666, 1.66E-9 (174:260)	IPR001247: Exoribonuclease, phosphorolytic domain 1 (45:172);IPR020568: Ribosomal protein S5 domain 2-type fold (34:199);IPR027408: PNPase/RNase PH domain superfamily (1:264);IPR036345: Exoribonuclease, PH domain 2 superfamily (174:260)	Reactome: R-HSA-380994, R-HSA-429958, R-HSA-450385, R-HSA-450513, R-HSA-450604, R-HSA-6791226	*	*	*	6	2
g1011	chr_1	7462502	7463502	-	*	*	*	*	*	*	*	*	g1011.t1	chr_1	7447627	7463002	15375	-	CRL07366.1	CLUMA_CG020344, isoform A [Clunio marinus] emb|CRL07366.1|0; adenylate cyclase type 2 isoform X1 [Aedes a... ref|XP_021709920.1|0; adenylate cyclase type 2 isoform X2 [Aedes a... ref|XP_021709931.1|0; PREDICTED: adenylate cyclase type 2 isoform ... ref|XP_019535131.1|0; PREDICTED: adenylate cyclase type 2-like iso... ref|XP_019548544.1|0; PREDICTED: adenylate cyclase type 2 isoform ... ref|XP_019…	CDD: cd07302, CHD, 5.79204E-52 (284:439), cd07302, CHD, 1.01422E-42 (1056:1251);Gene3D: G3DSA:3.30.70.1230, 4.2E-62 (271:470), G3DSA:3.30.70.1230, 1.7E-51 (1041:1256);MobiDBLite: consensus disorder prediction (517:537);PANTHER: PTHR11920, 0.0 (30:1258); PTHR11920:SF352, 0.0 (30:1258);Pfam: PF00211, Adenylate and Guanylate cyclase catalytic domain, 8.4E-55 (278:441), PF00211, Adenylate and Guanyla…	IPR001054: Adenylyl cyclase class-3/4/guanylyl cyclase (1018:1236, 1049:1252, 1057:1207, 232:439, 278:441, 286:413);IPR018297: Adenylyl cyclase class-4/guanylyl cyclase, conserved site (390:413, 1184:1207);IPR029787: Nucleotide cyclase (1041:1256, 1051:1251, 271:470, 274:439);IPR030672: Adenylate cyclase (2:576, 714:1259);IPR032628: Adenylate cyclase, N-terminal (37:260)	KEGG: 00230+4.6.1.1;Reactome: R-HSA-163359, R-HSA-163615, R-HSA-164378, R-HSA-170660, R-HSA-170670, R-HSA-418555, R-HSA-418594, R-HSA-418597, R-HSA-432040, R-HSA-5610787	GO:0006171 cAMP biosynthetic process/ GO:0009190 cyclic nucleotide biosynthetic process/ GO:0035556 intracellular signal transduction	GO:0004016 adenylate cyclase activity/ GO:0016849 phosphorus-oxygen lyase activity	GO:0005886 plasma membrane	NA	NA
g1011	chr_1	7462502	7463502	-	*	*	*	*	*	*	*	*	g1011.t2	chr_1	7447627	7463002	15375	-	CRL07366.1	CLUMA_CG020344, isoform A [Clunio marinus] emb|CRL07366.1|0; adenylate cyclase type 2 isoform X1 [Aedes a... ref|XP_021709920.1|0; adenylate cyclase type 2 isoform X2 [Aedes a... ref|XP_021709931.1|0; PREDICTED: adenylate cyclase type 2 isoform ... ref|XP_019535131.1|0; PREDICTED: adenylate cyclase type 2-like iso... ref|XP_019548544.1|0; PREDICTED: adenylate cyclase type 2 isoform ... ref|XP_019…	CDD: cd07302, CHD, 5.76643E-52 (284:439), cd07302, CHD, 4.03103E-44 (1056:1246);Gene3D: G3DSA:3.30.70.1230, 4.1E-62 (271:470), G3DSA:3.30.70.1230, 1.3E-51 (1041:1251);MobiDBLite: consensus disorder prediction (517:537);PANTHER: PTHR11920, 0.0 (30:1253); PTHR11920:SF352, 0.0 (30:1253);Pfam: PF00211, Adenylate and Guanylate cyclase catalytic domain, 8.3E-55 (278:441), PF00211, Adenylate and Guanyla…	IPR001054: Adenylyl cyclase class-3/4/guanylyl cyclase (1018:1231, 1049:1247, 1057:1202, 232:439, 278:441, 286:413);IPR018297: Adenylyl cyclase class-4/guanylyl cyclase, conserved site (390:413, 1179:1202);IPR029787: Nucleotide cyclase (1041:1251, 1051:1246, 271:470, 274:439);IPR030672: Adenylate cyclase (2:576, 714:1254);IPR032628: Adenylate cyclase, N-terminal (37:260)	KEGG: 00230+4.6.1.1;Reactome: R-HSA-163359, R-HSA-163615, R-HSA-164378, R-HSA-170660, R-HSA-170670, R-HSA-418555, R-HSA-418594, R-HSA-418597, R-HSA-432040, R-HSA-5610787	GO:0006171 cAMP biosynthetic process/ GO:0009190 cyclic nucleotide biosynthetic process/ GO:0035556 intracellular signal transduction	GO:0004016 adenylate cyclase activity/ GO:0016849 phosphorus-oxygen lyase activity	GO:0005886 plasma membrane	NA	NA
g10110	chr_3	7477225	7478225	+	*	*	*	*	*	*	*	*	g10110.t1	chr_3	7477789	7481324	3535	+	CRK97579.1	CLUMA_CG010965, isoform A [Clunio marinus] emb|CRK97579.1|5e-177; rho GTPase activating protein [Culex quinque... ref|XP_001851398.1|8e-169; uncharacterized protein LOC5578444 [Aedes ae... ref|XP_001656965.1|2e-136; PREDICTED: rho GTPase-activating protein gac... ref|XP_019526954.1|8e-136; hypothetical protein RP20_CCG016115 [Aedes albopi... gb|KXJ81980.1|1e-135; PREDICTED: uncharacterized protei…	Gene3D: G3DSA:1.10.555.10, 7.5E-40 (53:291);MobiDBLite: consensus disorder prediction (408:428, 444:466, 510:534, 588:607, 668:696, 801:824, 871:910);PANTHER: PTHR14963, 3.4E-128 (12:724); PTHR14963:SF7, 3.4E-128 (12:724);Pfam: PF00620, RhoGAP domain, 1.6E-28 (99:248);ProSiteProfiles: PS50238, Rho GTPase-activating proteins domain profile., 31.116 (85:277);SMART: SM00324, 2.3E-26 (92:274);SUPERFA…	IPR000198: Rho GTPase-activating protein domain (85:277, 92:274, 99:248);IPR008936: Rho GTPase activation protein (53:291, 98:280)	Reactome: R-HSA-194840	GO:0007165 signal transduction			5	NA
g10111	chr_3	7481643	7482643	-	MA0319.1	197	204	-	12.1829	3.26e-05	0.723	ATGGAACG	g10111.t1	chr_3	7481616	7482070	454	-	*	*	CDD: cd01728, LSm1, 7.61517E-39 (4:74);Coils (95:115);Gene3D: G3DSA:2.30.30.100, 6.0E-27 (3:117);PANTHER: PTHR15588, 7.7E-49 (2:122); PTHR15588:SF8, 7.7E-49 (2:122);Pfam: PF01423, LSM domain, 5.9E-16 (8:72);SMART: SM00651, 3.1E-15 (5:73);SUPERFAMILY: SSF50182, 2.86E-19 (7:93)	IPR001163: LSM domain, eukaryotic/archaea-type (5:73, 8:72);IPR010920: LSM domain superfamily (7:93);IPR034104: Sm-like protein Lsm1 (4:74)	Reactome: R-HSA-430039	GO:0000956 nuclear-transcribed mRNA catabolic process			1	4
g10112	chr_3	7481709	7482709	+	*	*	*	*	*	*	*	*	g10112.t1	chr_3	7482230	7484145	1915	+	CRK98747.1	CLUMA_CG012075, isoform A [Clunio marinus] emb|CRK98747.1|1e-137	PANTHER: PTHR21228, 4.4E-22 (21:238, 306:612); PTHR21228:SF39, 4.4E-22 (21:238, 306:612)	*	*	*	*	*	5	2
g10113	chr_3	7484317	7485317	-	*	*	*	*	*	*	*	*	g10113.t1	chr_3	7484250	7484817	567	-	*	*	CDD: cd00024, CHROMO, 4.63571E-13 (10:62);Gene3D: G3DSA:2.40.50.40, 1.0E-22 (2:65), G3DSA:2.40.50.40, 1.2E-16 (109:169);PANTHER: PTHR22812, 3.9E-34 (7:168); PTHR22812:SF85, 3.9E-34 (7:168);Pfam: PF00385, Chromo (CHRromatin Organisation MOdifier) domain, 6.2E-18 (12:62); PF01393, Chromo shadow domain, 2.2E-17 (116:167);PRINTS: PR00504, Chromodomain signature, 3.3E-6 (9:17, 23:37, 38:50);ProSitePat…	IPR000953: Chromo/chromo shadow domain (10:62, 11:64, 112:165, 114:170, 12:62);IPR008251: Chromo shadow domain (108:170, 116:167);IPR016197: Chromo-like domain superfamily (114:167, 9:64);IPR017984: Chromo domain subgroup (9:17, 23:37, 38:50);IPR023779: Chromo domain, conserved site (30:50);IPR023780: Chromo domain (12:62)	*			GO:0005634 nucleus	3	3
g10114	chr_3	7503270	7504270	+	*	*	*	*	*	*	*	*	g10114.t1	chr_3	7503835	7504230	395	+	*	*	*	*	*	*	*	*	NA	1
g10115	chr_3	7531845	7532845	+	*	*	*	*	*	*	*	*	g10115.t1	chr_3	7532344	7558403	26059	+	CRK92929.1	CLUMA_CG006522, isoform A [Clunio marinus] emb|CRK92929.1|0	CDD: cd02395, SF1_like-KH, 1.7221E-49 (66:181);Gene3D: G3DSA:3.30.1370.10, 1.7E-18 (57:191);MobiDBLite: consensus disorder prediction (26:46, 184:248);PANTHER: PTHR11208, 1.3E-85 (49:301); PTHR11208:SF50, 1.3E-85 (49:301);Pfam: PF00013, KH domain, 1.2E-9 (66:129);ProSiteProfiles: PS50084, Type-1 KH domain profile., 8.387 (78:138);SMART: SM00322, 5.5E-7 (61:159);SUPERFAMILY: SSF54791, 4.29E-25 (66…	IPR004087: K Homology domain (61:159);IPR004088: K Homology domain, type 1 (66:129);IPR036612: K Homology domain, type 1 superfamily (57:191, 66:184)	*		GO:0003676 nucleic acid binding/ GO:0003723 RNA binding		NA	NA
g10116	chr_3	7595657	7596657	-	*	*	*	*	*	*	*	*	g10116.t1	chr_3	7593714	7596157	2443	-	*	*	Coils (147:174, 289:316);MobiDBLite: consensus disorder prediction (661:687)	*	*	*	*	*	NA	NA
g10117	chr_3	7602940	7603940	+	*	*	*	*	*	*	*	*	g10117.t1	chr_3	7603439	7603856	417	+	*	*	Coils (136:138);MobiDBLite: consensus disorder prediction (108:138)	*	*	*	*	*	NA	NA
g10118	chr_3	7625167	7626167	-	*	*	*	*	*	*	*	*	g10118.t1	chr_3	7623802	7625667	1865	-	*	*	Coils (474:494);Gene3D: G3DSA:1.20.920.10, 1.8E-33 (82:275);MobiDBLite: consensus disorder prediction (83:107, 328:363, 489:538);PANTHER: PTHR22880, 4.2E-54 (135:455, 512:530); PTHR22880:SF175, 4.2E-54 (135:455, 512:530);Pfam: PF00439, Bromodomain, 1.6E-19 (170:242); PF17035, Bromodomain extra-terminal - transcription regulation, 4.7E-19 (377:441);PRINTS: PR00503, Bromodomain signature, 1.1E-16 (…	IPR001487: Bromodomain (147:257, 166:238, 169:182, 185:201, 201:219, 219:238, 170:242);IPR018359: Bromodomain, conserved site (171:230);IPR027353: NET domain (368:451, 377:441);IPR036427: Bromodomain-like superfamily (138:257, 82:275)	*		GO:0005515 protein binding		3	NA
g10119	chr_3	7627171	7628171	-	MA0319.1	809	816	-	11.4634	5.04e-05	0.723	ATGGAACT	g10119.t1	chr_3	7626729	7627671	942	-	*	*	*	*	*	*	*	*	NA	NA
g10119	chr_3	7627171	7628171	-	MA0319.1	572	579	-	11.4634	5.04e-05	0.723	ATGGAACT	g10119.t1	chr_3	7626729	7627671	942	-	*	*	*	*	*	*	*	*	NA	NA
g1012	chr_1	7471191	7472191	-	*	*	*	*	*	*	*	*	g1012.t1	chr_1	7471140	7471691	551	-	*	*	Coils (62:93)	*	*	*	*	*	NA	NA
g10120	chr_3	7627692	7628692	-	MA0319.1	51	58	-	11.4634	5.04e-05	0.723	ATGGAACT	g10120.t1	chr_3	7627766	7628192	426	-	*	*	*	*	*	*	*	*	NA	NA
g10120	chr_3	7627692	7628692	-	MA0319.1	288	295	-	11.4634	5.04e-05	0.723	ATGGAACT	g10120.t1	chr_3	7627766	7628192	426	-	*	*	*	*	*	*	*	*	NA	NA
g10121	chr_3	7628606	7629606	-	*	*	*	*	*	*	*	*	g10121.t1	chr_3	7628540	7629106	566	-	*	*	MobiDBLite: consensus disorder prediction (43:71)	*	*	*	*	*	NA	NA
g10122	chr_3	7630249	7631249	+	MA0770.1	788	800	+	9.10909	6.5e-05	0.714	TTCCAGATTGTTG	g10122.t1	chr_3	7630881	7632840	1959	+	CRK92946.1	CLUMA_CG006495, isoform A [Clunio marinus] emb|CRK92946.1|4e-157	CDD: cd02395, SF1_like-KH, 2.60064E-50 (89:203);Gene3D: G3DSA:3.30.1370.10, 3.9E-17 (85:201);MobiDBLite: consensus disorder prediction (1:24, 277:367);PANTHER: PTHR11208, 2.0E-98 (15:360); PTHR11208:SF50, 2.0E-98 (15:360);Pfam: PF00013, KH domain, 1.6E-5 (90:137);SMART: SM00322, 1.1E-4 (84:183);SUPERFAMILY: SSF54791, 1.26E-25 (89:207)	IPR004087: K Homology domain (84:183);IPR004088: K Homology domain, type 1 (90:137);IPR036612: K Homology domain, type 1 superfamily (85:201, 89:207)	*		GO:0003676 nucleic acid binding/ GO:0003723 RNA binding		6	3
g10123	chr_3	7634089	7635089	-	*	*	*	*	*	*	*	*	g10123.t1	chr_3	7634151	7634589	438	-	*	*	Pfam: PF15868, Transcription activator MBF2, 7.0E-9 (80:133)	IPR031734: Transcription activator MBF2 (80:133)	*	*	*	*	4	NA
g10124	chr_3	7635346	7636346	-	*	*	*	*	*	*	*	*	g10124.t1	chr_3	7634679	7635806	1127	-	CRK92949.1	CLUMA_CG006587, isoform A [Clunio marinus] emb|CRK92949.1|0; AAEL008512-PA [Aedes aegypti] gb|EAT39707.1|2e-161; D-aspartate oxidase [Aedes aegypti] &gt;gb|EAT3... ref|XP_001662804.1|8e-161; PREDICTED: D-aspartate oxidase-like [Aedes a... ref|XP_019547640.1|4e-159; PREDICTED: D-aspartate oxidase [Nicrophorus ... ref|XP_017781132.1|7e-159; AGAP005323-PB [Anopheles gambiae str. PEST] &gt;re... ref|…	Gene3D: G3DSA:3.30.9.10, 2.1E-27 (149:279);PANTHER: PTHR11530, 7.9E-166 (1:335); PTHR11530:SF17, 7.9E-166 (1:335);Pfam: PF01266, FAD dependent oxidoreductase, 2.1E-36 (3:323);PIRSF: PIRSF000189, 2.9E-71 (1:334);SUPERFAMILY: SSF51971, 3.41E-24 (1:209, 266:330); SSF54373, 1.96E-18 (196:280)	IPR006076: FAD dependent oxidoreductase (3:323);IPR023209: D-amino-acid oxidase (1:334, 1:335)	Reactome: R-HSA-389661	GO:0046416 D-amino acid metabolic process/ GO:0055114 oxidation-reduction process	GO:0003884 D-amino-acid oxidase activity/ GO:0016491 oxidoreductase activity/ GO:0071949 FAD binding		4	NA
g10125	chr_3	7636325	7637325	-	*	*	*	*	*	*	*	*	g10125.t1	chr_3	7636112	7636738	626	-	*	*	Gene3D: G3DSA:3.30.450.30, 2.1E-39 (2:96);PANTHER: PTHR10779, 2.2E-45 (3:97); PTHR10779:SF17, 2.2E-45 (3:97);Pfam: PF03259, Roadblock/LC7 domain, 4.0E-26 (5:94);PIRSF: PIRSF009998, 1.7E-44 (1:97);SMART: SM00960, 1.5E-20 (5:93);SUPERFAMILY: SSF103196, 2.2E-39 (3:96)	IPR004942: Roadblock/LAMTOR2 domain (5:93, 5:94);IPR016561: Dynein light chain roadblock-type 1/2 (1:97)	Reactome: R-HSA-5620924	GO:0007018 microtubule-based movement		GO:0005868 cytoplasmic dynein complex	5	4
g10126	chr_3	7636422	7637422	+	MA0319.1	607	614	+	11.4634	5.04e-05	0.723	ATGGAACT	g10126.t1	chr_3	7637045	7637510	465	+	*	*	Gene3D: G3DSA:2.40.150.20, 4.4E-26 (20:154);Hamap: MF_01367, 50S ribosomal protein L14 [rplN]., 15.135 (30:154);PANTHER: PTHR21037, 9.8E-62 (5:154); PTHR21037:SF3, 9.8E-62 (5:154);Pfam: PF00238, Ribosomal protein L14p/L23e, 7.8E-14 (33:134);SMART: SM01374, 1.0E-21 (30:154);SUPERFAMILY: SSF50193, 3.4E-26 (33:154)	IPR000218: Ribosomal protein L14P (30:154, 33:134);IPR036853: Ribosomal protein L14P superfamily (20:154, 33:154)	*	GO:0006412 translation	GO:0003735 structural constituent of ribosome	GO:0005840 ribosome	5	NA
g10127	chr_3	7642570	7643570	+	MA0319.1	973	980	+	11.3902	6.83e-05	0.723	ATGGAAGA	g10127.t1	chr_3	7643069	7645245	2176	+	CRK98794.1	PREDICTED: proton-associated sugar transport... ref|XP_011189047.1|0; PREDICTED: proton-associated sugar transport... ref|XP_018799655.1|0; uncharacterized protein Dvir_GJ12671, isofor... ref|XP_002046159.1|0; uncharacterized protein Dwil_GK24322 [Drosop... ref|XP_002069143.1|0; CLUMA_CG012011, isoform A [Clunio marinus] emb|CRK98794.1|0; PREDICTED: proton-associated sugar transport... ref|XP_011…	Coils (301:321);Gene3D: G3DSA:1.20.1250.20, 5.4E-23 (25:310), G3DSA:1.20.1250.20, 2.3E-12 (381:610);MobiDBLite: consensus disorder prediction (339:367);PANTHER: PTHR19432, 4.7E-140 (34:610);Pfam: PF07690, Major Facilitator Superfamily, 2.4E-12 (184:523);SUPERFAMILY: SSF103473, 1.01E-32 (47:138, 179:294, 369:525, 555:607)	IPR011701: Major facilitator superfamily (184:523);IPR036259: MFS transporter superfamily (47:138, 179:294, 369:525, 555:607)	*	GO:0055085 transmembrane transport		GO:0016021 integral component of membrane	5	2
g10128	chr_3	7645238	7646238	+	*	*	*	*	*	*	*	*	g10128.t1	chr_3	7645737	7648870	3133	+	*	*	MobiDBLite: consensus disorder prediction (321:353, 373:414)	*	*	*	*	*	NA	NA
g10129	chr_3	7649875	7650875	-	*	*	*	*	*	*	*	*	g10129.t1	chr_3	7649061	7650375	1314	-	*	*	MobiDBLite: consensus disorder prediction (26:82, 263:282)	*	*	*	*	*	NA	NA
g1013	chr_1	7479257	7480257	-	*	*	*	*	*	*	*	*	g1013.t1	chr_1	7476033	7479757	3724	-	*	*	Coils (63:94, 129:149, 167:194)	*	*	*	*	*	NA	NA
g10130	chr_3	7650828	7651828	+	*	*	*	*	*	*	*	*	g10130.t1	chr_3	7651327	7654552	3225	+	CRL02257.1	CLUMA_CG015424, isoform A [Clunio marinus] emb|CRL02257.1|0; PREDICTED: IQ and AAA domain-containing prot... ref|XP_019548587.1|2e-146; hypothetical protein RP20_CCG017394 [Aedes albopi... gb|KXJ72704.1|2e-146; AGAP011743-PA-like protein [Anopheles sinensis] gb|KFB37815.1|1e-144; PREDICTED: IQ and AAA domain-containing prot... ref|XP_019531634.1|6e-140; IQ and AAA domain-containing protein 1-like…	CDD: cd00009, AAA, 0.00325447 (682:800);Coils (69:89, 276:310, 372:392, 455:500, 913:940);Gene3D: G3DSA:3.40.50.300, 1.2E-12 (440:758);MobiDBLite: consensus disorder prediction (456:487);PANTHER: PTHR14690, 1.5E-170 (1:921); PTHR14690:SF9, 1.5E-170 (1:921);Pfam: PF00004, ATPase family associated with various cellular activities (AAA), 5.6E-7 (685:799);SUPERFAMILY: SSF52540, 2.3E-13 (597:872)	IPR003959: ATPase, AAA-type, core (685:799);IPR027417: P-loop containing nucleoside triphosphate hydrolase (597:872)	*		GO:0005524 ATP binding		NA	NA
g10131	chr_3	7657327	7658327	-	*	*	*	*	*	*	*	*	g10131.t1	chr_3	7656088	7657827	1739	-	*	*	*	*	*	*	*	*	NA	NA
g10132	chr_3	7664194	7665194	-	MA0486.2	469	481	-	11.6066	1.36e-05	0.551	TTATAGAAGATTC	g10132.t1	chr_3	7662575	7664694	2119	-	XP_021707171.1	conserved hypothetical protein [Culex quinqu... ref|XP_001870787.1|0; hypothetical protein AND_010690 [Anopheles darlingi] gb|ETN57726.1|0; hypothetical protein RP20_CCG007625 [Aedes albopi... gb|KXJ77416.1|0; AAEL002123-PA, partial [Aedes aegypti] gb|EAT46712.1|0; AGAP003854-PA [Anopheles gambiae str. PEST] &gt;gb... ref|XP_310413.7|0; uncharacterized protein LOC5573569 [Aedes ae... ref|XP_02170…	Coils (21:48);Gene3D: G3DSA:2.130.10.10, 3.8E-8 (250:559);MobiDBLite: consensus disorder prediction (217:240, 521:550);PANTHER: PTHR12877, 8.3E-185 (2:587); PTHR12877:SF15, 8.3E-185 (2:587);SUPERFAMILY: SSF50978, 1.17E-5 (276:435)	IPR015943: WD40/YVTN repeat-like-containing domain superfamily (250:559);IPR036322: WD40-repeat-containing domain superfamily (276:435)	*		GO:0005515 protein binding		NA	NA
g10132	chr_3	7664194	7665194	-	MA0770.1	469	481	-	11.8182	2.05e-05	0.592	TTATAGAAGATTC	g10132.t1	chr_3	7662575	7664694	2119	-	XP_021707171.1	conserved hypothetical protein [Culex quinqu... ref|XP_001870787.1|0; hypothetical protein AND_010690 [Anopheles darlingi] gb|ETN57726.1|0; hypothetical protein RP20_CCG007625 [Aedes albopi... gb|KXJ77416.1|0; AAEL002123-PA, partial [Aedes aegypti] gb|EAT46712.1|0; AGAP003854-PA [Anopheles gambiae str. PEST] &gt;gb... ref|XP_310413.7|0; uncharacterized protein LOC5573569 [Aedes ae... ref|XP_02170…	Coils (21:48);Gene3D: G3DSA:2.130.10.10, 3.8E-8 (250:559);MobiDBLite: consensus disorder prediction (217:240, 521:550);PANTHER: PTHR12877, 8.3E-185 (2:587); PTHR12877:SF15, 8.3E-185 (2:587);SUPERFAMILY: SSF50978, 1.17E-5 (276:435)	IPR015943: WD40/YVTN repeat-like-containing domain superfamily (250:559);IPR036322: WD40-repeat-containing domain superfamily (276:435)	*		GO:0005515 protein binding		NA	NA
g10132	chr_3	7664194	7665194	-	MA0771.1	469	481	-	10.7561	6.74e-05	0.991	TTATAGAAGATTC	g10132.t1	chr_3	7662575	7664694	2119	-	XP_021707171.1	conserved hypothetical protein [Culex quinqu... ref|XP_001870787.1|0; hypothetical protein AND_010690 [Anopheles darlingi] gb|ETN57726.1|0; hypothetical protein RP20_CCG007625 [Aedes albopi... gb|KXJ77416.1|0; AAEL002123-PA, partial [Aedes aegypti] gb|EAT46712.1|0; AGAP003854-PA [Anopheles gambiae str. PEST] &gt;gb... ref|XP_310413.7|0; uncharacterized protein LOC5573569 [Aedes ae... ref|XP_02170…	Coils (21:48);Gene3D: G3DSA:2.130.10.10, 3.8E-8 (250:559);MobiDBLite: consensus disorder prediction (217:240, 521:550);PANTHER: PTHR12877, 8.3E-185 (2:587); PTHR12877:SF15, 8.3E-185 (2:587);SUPERFAMILY: SSF50978, 1.17E-5 (276:435)	IPR015943: WD40/YVTN repeat-like-containing domain superfamily (250:559);IPR036322: WD40-repeat-containing domain superfamily (276:435)	*		GO:0005515 protein binding		NA	NA
g10133	chr_3	7665186	7666186	+	*	*	*	*	*	*	*	*	g10133.t1	chr_3	7665685	7667268	1583	+	CRL02247.1	CLUMA_CG015266, isoform A [Clunio marinus] emb|CRL02247.1|0; Juvenile hormone-inducible protein [Culex qu... ref|XP_001870788.1|4e-129; PREDICTED: uncharacterized protein LOC109429... ref|XP_019560503.1|3e-125; hypothetical protein RP20_CCG000306 [Aedes albopi... gb|KXJ69065.1|1e-124; hypothetical protein RP20_CCG007626 [Aedes albopi... gb|KXJ77417.1|1e-124; AAEL002133-PA [Aedes aegypti] gb|EAT46…	Gene3D: G3DSA:3.90.1200.10, 8.7E-15 (145:379);PANTHER: PTHR11012, 2.0E-85 (4:409); PTHR11012:SF12, 2.0E-85 (4:409);Pfam: PF02958, Ecdysteroid kinase, 7.7E-55 (49:324);SMART: SM00587, 5.5E-35 (131:321);SUPERFAMILY: SSF56112, 2.19E-22 (8:338)	IPR004119: Protein of unknown function DUF227 (49:324);IPR011009: Protein kinase-like domain superfamily (8:338);IPR015897: CHK kinase-like (131:321)	*	*	*	*	NA	NA
g10134	chr_3	7686945	7687945	-	MA0319.1	446	453	-	12.9512	1.79e-05	0.629	ATGGAACA	g10134.t1	chr_3	7667373	7687445	20072	-	CRL02246.1	CLUMA_CG015133, isoform A [Clunio marinus] emb|CRL02246.1|0; uncharacterized protein LOC5573569 [Aedes ae... ref|XP_021707171.1|0; PREDICTED: uncharacterized protein LOC109429... ref|XP_019560504.1|0; hypothetical protein AND_010685 [Anopheles darlingi] gb|ETN57724.1|0; AAEL002100-PA, partial [Aedes aegypti] gb|EAT46715.1|0; PREDICTED: uncharacterized protein LOC108970... ref|XP_018791634.1|1e-17…	CDD: cd00160, RhoGEF, 8.91182E-39 (1498:1683);Coils (478:498);Gene3D: G3DSA:1.20.900.10, 7.6E-47 (1492:1707); G3DSA:2.30.29.30, 2.0E-10 (1708:1804);MobiDBLite: consensus disorder prediction (47:68, 127:177, 529:628, 670:691, 737:757, 1059:1091, 1148:1256, 1291:1310, 1317:1352, 1364:1403);PANTHER: PTHR12877, 2.7E-118 (120:207, 485:658, 1255:1791);Pfam: PF00621, RhoGEF domain, 4.1E-40 (1501:1683);P…	IPR000219: Dbl homology (DH) domain (1497:1685, 1498:1683, 1501:1683, 1501:1684);IPR011993: PH-like domain superfamily (1698:1802, 1708:1804);IPR035899: Dbl homology (DH) domain superfamily (1492:1707, 1493:1709)	*	GO:0035023 regulation of Rho protein signal transduction	GO:0005089 Rho guanyl-nucleotide exchange factor activity		NA	NA
g10135	chr_3	7689112	7690112	+	MA0319.1	744	751	+	12.9512	1.79e-05	0.629	ATGGAACA	g10135.t1	chr_3	7689611	7689920	309	+	*	*	PANTHER: PTHR11351, 4.3E-24 (3:85); PTHR11351:SF31, 4.3E-24 (3:85);Pfam: PF00487, Fatty acid desaturase, 1.0E-5 (3:59);PRINTS: PR00075, Fatty acid desaturase family 1 signature, 4.5E-8 (3:24, 46:60)	IPR005804: Fatty acid desaturase domain (3:59);IPR015876: Acyl-CoA desaturase (3:24, 46:60, 3:85)	Reactome: R-HSA-75105	GO:0006629 lipid metabolic process/ GO:0055114 oxidation-reduction process	GO:0016717 oxidoreductase activity, acting on paired donors, with oxidation of a pair of donors resulting in the reduction of molecular oxygen to two molecules of water		NA	NA
g10136	chr_3	7717243	7718243	-	*	*	*	*	*	*	*	*	g10136.t1	chr_3	7716795	7717743	948	-	*	*	PANTHER: PTHR21112, 6.3E-12 (4:144)	*	*	*	*	*	3	NA
g10137	chr_3	7720227	7721227	-	*	*	*	*	*	*	*	*	g10137.t1	chr_3	7719110	7720727	1617	-	*	*	Coils (30:50, 472:492);MobiDBLite: consensus disorder prediction (489:518)	*	*	*	*	*	3	3
g10138	chr_3	7724431	7725431	-	*	*	*	*	*	*	*	*	g10138.t1	chr_3	7723518	7724931	1413	-	CRL06684.1	CLUMA_CG019586, isoform A [Clunio marinus] emb|CRL06684.1|9e-168	Coils (194:214, 284:311, 326:346, 381:385);Gene3D: G3DSA:1.20.5.190, 1.4E-4 (256:366);MobiDBLite: consensus disorder prediction (1:31);PANTHER: PTHR14871, 4.9E-38 (113:384);ProSiteProfiles: PS50096, IQ motif profile., 7.638 (346:374)	IPR000048: IQ motif, EF-hand binding site (346:374)	*		GO:0005515 protein binding		2	3
g10139	chr_3	7727953	7728953	-	*	*	*	*	*	*	*	*	g10139.t1	chr_3	7725933	7728453	2520	-	CRL01200.1	CLUMA_CG014246, isoform A [Clunio marinus] emb|CRL01200.1|2e-172; abc transporter [Anopheles darlingi] gb|ETN58688.1|5e-162; CLUMA_CG019586, isoform A [Clunio marinus] emb|CRL06684.1|8e-162; ABC transporter G family member 20-like [Zoo... ref|XP_021926127.1|2e-152; ABC transporter G family member 20-like [Ont... ref|XP_022905337.1|2e-151; PREDICTED: ABC transporter G family member 2... ref|XP_016…	CDD: cd03230, ABC_DR_subfamily_A, 5.21833E-54 (4:216);Gene3D: G3DSA:3.40.1710.10, 3.1E-7 (327:511); G3DSA:3.40.50.300, 1.4E-58 (1:310);PANTHER: PTHR43038, 2.7E-168 (1:259, 294:688); PTHR43038:SF2, 2.7E-168 (1:259, 294:688);Pfam: PF00005, ABC transporter, 1.4E-30 (23:166); PF12698, ABC-2 family transporter protein, 3.9E-20 (311:683);ProSitePatterns: PS00211, ABC transporters family signature., (13…	IPR003439: ABC transporter-like (23:166, 4:238);IPR003593: AAA+ ATPase domain (32:222);IPR017871: ABC transporter, conserved site (139:153);IPR027417: P-loop containing nucleoside triphosphate hydrolase (4:229)	*		GO:0005524 ATP binding/ GO:0016887 ATPase activity		3	3
g1014	chr_1	7480622	7481622	-	MA0770.1	532	544	-	10	4.46e-05	0.68	TTCGAGAAATTTT	g1014.t1	chr_1	7480243	7481122	879	-	*	*	Coils (3:23, 62:93, 128:148, 166:221);MobiDBLite: consensus disorder prediction (173:196, 210:235)	*	*	*	*	*	NA	NA
g10140	chr_3	7733011	7734011	-	*	*	*	*	*	*	*	*	g10140.t1	chr_3	7729466	7733511	4045	-	CRL01200.1	CLUMA_CG014246, isoform A [Clunio marinus] emb|CRL01200.1|4e-154; CLUMA_CG019586, isoform A [Clunio marinus] emb|CRL06684.1|3e-144; hypothetical protein FF38_00066 [Lucilia cuprina] gb|KNC24559.1|6e-139; PREDICTED: ABC transporter G family member 2... ref|XP_011166692.1|6e-138; ABC transporter G family member 20-like [Ont... ref|XP_022905337.1|6e-133; PREDICTED: ABC transporter G family member 2.…	Gene3D: G3DSA:3.40.1710.10, 2.1E-8 (367:524); G3DSA:3.40.50.300, 5.9E-58 (37:296);PANTHER: PTHR43038, 3.5E-153 (38:282, 348:730); PTHR43038:SF2, 3.5E-153 (38:282, 348:730);Pfam: PF00005, ABC transporter, 5.8E-32 (61:204); PF12698, ABC-2 family transporter protein, 3.8E-22 (358:720);ProSitePatterns: PS00211, ABC transporters family signature., (177:191);ProSiteProfiles: PS50893, ATP-binding casset…	IPR003439: ABC transporter-like (41:276, 61:204);IPR003593: AAA+ ATPase domain (70:260);IPR017871: ABC transporter, conserved site (177:191);IPR027417: P-loop containing nucleoside triphosphate hydrolase (39:266)	*		GO:0005524 ATP binding/ GO:0016887 ATPase activity		3	3
g10141	chr_3	7735339	7736339	-	*	*	*	*	*	*	*	*	g10141.t1	chr_3	7733895	7735839	1944	-	EAT37473.1	AAEL010534-PA [Aedes aegypti] gb|EAT37473.1|2e-173; PREDICTED: sodium channel protein Nach [Aede... ref|XP_019932800.1|3e-173; AGAP009789-PA-like protein [Anopheles sinensis] gb|KFB49219.1|3e-173; AGAP009789-PA, partial [Anopheles gambiae str. ... ref|XP_553643.3|5e-170; hypothetical protein RP20_CCG011694 [Aedes albopi... gb|KXJ82722.1|1e-169; PREDICTED: LOW QUALITY PROTEIN: sodium chann... ref|…	Gene3D: G3DSA:1.10.287.770, 1.6E-11 (371:450); G3DSA:1.10.287.820, 2.4E-10 (281:370);PANTHER: PTHR11690, 7.8E-127 (31:457); PTHR11690:SF179, 7.8E-127 (31:457);Pfam: PF00858, Amiloride-sensitive sodium channel, 1.6E-45 (30:444)	IPR001873: Epithelial sodium channel (30:444, 31:457)	Reactome: R-HSA-2672351	GO:0006814 sodium ion transport	GO:0005272 sodium channel activity	GO:0016020 membrane	3	3
g10142	chr_3	7735993	7736993	-	*	*	*	*	*	*	*	*	g10142.t1	chr_3	7736037	7736493	456	-	*	*	MobiDBLite: consensus disorder prediction (20:151)	*	*	*	*	*	NA	NA
g10143	chr_3	7740556	7741556	+	*	*	*	*	*	*	*	*	g10143.t1	chr_3	7741055	7743971	2916	+	*	*	MobiDBLite: consensus disorder prediction (188:238);PANTHER: PTHR28474, 2.1E-39 (9:194);Pfam: PF16054, Transmembrane protein family 72, 9.8E-36 (13:175)	IPR032055: Transmembrane protein 72 (13:175, 9:194)	*	*	*	*	2	NA
g10144	chr_3	7760203	7761203	-	MA0771.1	819	831	-	10.1098	9.62e-05	1	CTCTCGAACCGTC	g10144.t1	chr_3	7760274	7760703	429	-	*	*	Pfam: PF04736, Eclosion hormone, 4.9E-32 (40:98);PIRSF: PIRSF001859, 3.2E-31 (1:100);ProDom: PD019934, HORMONE ECLOSION EH NEUROPEPTIDE ACTIVATOR PRECURSOR SIGNAL ECDYSIS DIRECT SEQUENCING, 2.0E-17 (9:98)	IPR006825: Eclosion hormone (1:100, 40:98, 9:98)	*	GO:0007218 neuropeptide signaling pathway/ GO:0018990 ecdysis, chitin-based cuticle	GO:0008255 ecdysis-triggering hormone activity		NA	NA
g10145	chr_3	7762138	7763138	+	*	*	*	*	*	*	*	*	g10145.t1	chr_3	7762797	7764109	1312	+	CRL02230.1	CLUMA_CG015408, isoform A [Clunio marinus] emb|CRL02230.1|0; mannose-6-phosphate isomerase [Aedes aegypti... ref|XP_001661364.1|1e-148; hypothetical protein RP20_CCG006201 [Aedes albopi... gb|KXJ77907.1|1e-147; mannose-6-phosphate isomerase [Aedes aegypti] &gt;gb... gb|ABF18480.1|1e-147; PREDICTED: mannose-6-phosphate isomerase-lik... ref|XP_019544946.1|2e-147; PREDICTED: mannose-6-phosphate isom…	Gene3D: G3DSA:2.60.120.10, 8.8E-73 (1:294), G3DSA:2.60.120.10, 2.8E-14 (296:396);PANTHER: PTHR10309, 7.3E-132 (5:395);Pfam: PF01238, Phosphomannose isomerase type I, 6.7E-94 (7:355);PIRSF: PIRSF001480, 5.1E-123 (1:396);PRINTS: PR00714, Phosphomannose isomerase type I signature, 6.5E-69 (3:21, 39:54, 80:101, 115:138, 213:228, 229:248, 248:267, 267:286);ProSitePatterns: PS00965, Phosphomannose isom…	IPR001250: Mannose-6-phosphate isomerase, type I (3:376, 7:355);IPR011051: RmlC-like cupin domain superfamily (6:378);IPR014710: RmlC-like jelly roll fold (1:294, 296:396);IPR016305: Mannose-6-phosphate isomerase (1:396, 3:21, 39:54, 80:101, 115:138, 213:228, 229:248, 248:267, 267:286, 5:395);IPR018050: Phosphomannose isomerase, type I, conserved site (115:123)	KEGG: 00051+5.3.1.8, 00520+5.3.1.8;MetaCyc: PWY-3861, PWY-3881, PWY-5659, PWY-6992, PWY-7456, PWY-7586, PWY-882;Reactome: R-HSA-446205	GO:0005975 carbohydrate metabolic process/ GO:0009298 GDP-mannose biosynthetic process	GO:0004476 mannose-6-phosphate isomerase activity/ GO:0008270 zinc ion binding		6	2
g10146	chr_3	7781084	7782084	-	*	*	*	*	*	*	*	*	g10146.t1	chr_3	7764332	7781584	17252	-	KXJ76088.1	hypothetical protein RP20_CCG010386 [Aedes albopi... gb|KXJ76088.1|0; PREDICTED: uncharacterized protein LOC108358... ref|XP_017465897.1|0; PREDICTED: uncharacterized protein LOC108970... ref|XP_018791633.1|0; PREDICTED: uncharacterized protein LOC105226... ref|XP_019845975.1|0; AGAP001287-PB [Anopheles gambiae str. PEST] ... ref|XP_003435800.1|0; hypothetical protein AND_009381 [Anopheles darlin…	CDD: cd00160, RhoGEF, 3.3627E-23 (4039:4184); cd13193, FERM_C_FARP1-like, 3.17007E-79 (228:349); cd13235, PH2_FARP1-like, 2.28126E-55 (4409:4503); cd14473, FERM_B-lobe, 5.34217E-26 (140:233);Coils (2269:2289, 2340:2363);Gene3D: G3DSA:1.20.80.10, 3.0E-30 (138:232); G3DSA:1.20.900.10, 1.9E-32 (4034:4234); G3DSA:2.30.29.30, 1.1E-23 (236:328), G3DSA:2.30.29.30, 1.9E-22 (4235:4394), G3DSA:2.30.29.30, …	IPR000219: Dbl homology (DH) domain (4037:4221, 4039:4184, 4041:4220, 4042:4216);IPR000299: FERM domain (46:331);IPR001849: Pleckstrin homology domain (4250:4341, 4251:4343, 4410:4507, 4411:4509, 4413:4506);IPR011993: PH-like domain superfamily (234:379, 236:328, 4228:4342, 4235:4394, 4382:4505, 4395:4513);IPR014352: FERM/acyl-CoA-binding protein superfamily (138:232);IPR014847: FERM adjacent (FA…	*	GO:0035023 regulation of Rho protein signal transduction	GO:0005089 Rho guanyl-nucleotide exchange factor activity	GO:0005856 cytoskeleton	3	3
g10147	chr_3	7782889	7783889	+	*	*	*	*	*	*	*	*	g10147.t1	chr_3	7783388	7787360	3972	+	CRL06169.1	CLUMA_CG018880, isoform A [Clunio marinus] emb|CRL06169.1|0; hypothetical protein RP20_CCG028422 [Aedes albopi... gb|KXJ79710.1|0; PREDICTED: E3 ubiquitin-protein ligase SHPRH... ref|XP_019547833.1|0; hypothetical protein RP20_CCG004862 [Aedes albopi... gb|KXJ78401.1|0; PREDICTED: E3 ubiquitin-protein ligase SHPRH... ref|XP_019542419.1|0; E3 ubiquitin-protein ligase SHPRH [Aedes aeg... ref|XP_001…	CDD: cd00046, DEXDc, 0.00117393 (326:451); cd00079, HELICc, 2.45773E-8 (1126:1252); cd15489, PHD_SF, 0.00847778 (280:313);Coils (744:764);Gene3D: G3DSA:1.25.40.10, 1.2E-4 (493:787); G3DSA:3.30.40.10, 2.0E-8 (1047:1122); G3DSA:3.40.50.10810, 6.0E-39 (150:492); G3DSA:3.40.50.300, 1.0E-15 (1123:1283);PANTHER: PTHR10799, 2.3E-102 (109:1291); PTHR10799:SF948, 2.3E-102 (109:1291);Pfam: PF00176, SNF2 fa…	IPR000330: SNF2-related, N-terminal domain (152:554);IPR001650: Helicase, C-terminal (1126:1252, 1137:1289, 1139:1245, 1165:1245);IPR001841: Zinc finger, RING-type (1061:1103);IPR011990: Tetratricopeptide-like helical domain superfamily (493:787);IPR013083: Zinc finger, RING/FYVE/PHD-type (1047:1122);IPR014001: Helicase superfamily 1/2, ATP-binding domain (145:486, 202:469);IPR019786: Zinc finger…	*		GO:0005515 protein binding/ GO:0005524 ATP binding		3	NA
g10148	chr_3	7787180	7788180	+	MA0770.1	638	650	+	9.85455	4.76e-05	0.694	ATCGAGAATGTTT	g10148.t1	chr_3	7787679	7789461	1782	+	CRK99795.1	CLUMA_CG013103, isoform A [Clunio marinus] emb|CRK99795.1|0; proton-coupled folate transporter [Aedes aeg... ref|XP_001657891.1|0; PREDICTED: proton-coupled folate transporter... ref|XP_019539499.1|0; PREDICTED: proton-coupled folate transporter... ref|XP_019534434.1|0; AGAP003000-PA [Anopheles gambiae str. PEST] &gt;gb... ref|XP_311884.5|0; AGAP003000-PA-like protein [Anopheles sinensis] gb|KFB3…	CDD: cd06174, MFS, 7.19154E-14 (101:462);Gene3D: G3DSA:1.20.1250.20, 6.2E-13 (31:250), G3DSA:1.20.1250.20, 8.1E-14 (264:494);MobiDBLite: consensus disorder prediction (474:494);PANTHER: PTHR23507, 8.8E-205 (21:472); PTHR23507:SF14, 8.8E-205 (21:472);Pfam: PF07690, Major Facilitator Superfamily, 1.3E-19 (86:421);SUPERFAMILY: SSF103473, 8.76E-33 (22:53, 80:471)	IPR011701: Major facilitator superfamily (86:421);IPR020846: Major facilitator superfamily domain (101:462);IPR036259: MFS transporter superfamily (22:53, 80:471)	*	GO:0055085 transmembrane transport		GO:0016021 integral component of membrane	NA	4
g10149	chr_3	7790729	7791729	-	*	*	*	*	*	*	*	*	g10149.t1	chr_3	7789674	7791229	1555	-	CRK99796.1	CLUMA_CG013104, isoform A [Clunio marinus] emb|CRK99796.1|0; PREDICTED: bifunctional coenzyme A synthase ... ref|XP_019526405.1|3e-174; PREDICTED: bifunctional coenzyme A synthase-... ref|XP_019932649.1|5e-173; bifunctional coenzyme A synthase [Culex quin... ref|XP_001850715.1|9e-170; hypothetical protein RP20_CCG013999 [Aedes albopi... gb|KXJ82428.1|2e-169; possible dephospho-CoA kinase [Aedes a…	CDD: cd02022, DPCK, 3.34052E-57 (290:451); cd02164, PPAT_CoAS, 5.55103E-57 (123:267);Coils (247:267, 383:403);Gene3D: G3DSA:3.40.50.300, 3.1E-38 (244:490); G3DSA:3.40.50.620, 1.9E-18 (121:243);Hamap: MF_00376, Dephospho-CoA kinase [coaE]., 21.318 (288:486);PANTHER: PTHR10695, 1.5E-91 (89:266, 289:487);Pfam: PF01121, Dephospho-CoA kinase, 2.7E-43 (289:463); PF01467, Cytidylyltransferase-like, 7.2E…	IPR001977: Dephospho-CoA kinase (288:486, 289:463, 290:451, 290:473, 290:494);IPR004821: Cytidyltransferase-like domain (124:189, 126:266);IPR014729: Rossmann-like alpha/beta/alpha sandwich fold (121:243);IPR027417: P-loop containing nucleoside triphosphate hydrolase (289:480)	KEGG: 00770+2.7.1.24;MetaCyc: PWY-7851	GO:0009058 biosynthetic process/ GO:0015937 coenzyme A biosynthetic process	GO:0003824 catalytic activity/ GO:0004140 dephospho-CoA kinase activity/ GO:0005524 ATP binding		NA	NA
g1015	chr_1	7480782	7481782	+	*	*	*	*	*	*	*	*	g1015.t1	chr_1	7481281	7482491	1210	+	*	*	CDD: cd14821, SPOP_C_like, 1.56393E-4 (265:320);Gene3D: G3DSA:3.30.710.10, 3.0E-38 (149:301);PANTHER: PTHR26379, 2.1E-33 (149:309); PTHR26379:SF212, 2.1E-33 (149:309);Pfam: PF00651, BTB/POZ domain, 1.0E-23 (155:260);ProSiteProfiles: PS50097, BTB domain profile., 16.9 (164:232);SMART: SM00225, 2.5E-20 (164:262);SUPERFAMILY: SSF54695, 3.4E-25 (149:260)	IPR000210: BTB/POZ domain (155:260, 164:232, 164:262);IPR011333: SKP1/BTB/POZ domain superfamily (149:260)	*		GO:0005515 protein binding		NA	NA
g10150	chr_3	7790860	7791860	+	MA0486.2	690	702	+	6.21311	8.74e-05	0.622	TTCAGGAAATTTC	g10150.t1	chr_3	7791592	7792955	1363	+	CRK98474.1	CLUMA_CG011831, isoform A [Clunio marinus] emb|CRK98474.1|3e-177; PREDICTED: arfaptin-2 [Rhagoletis zephyria] ... ref|XP_017469101.1|2e-131; arfaptin-2 [Drosophila serrata] ref|XP_020815870.1|5e-131; arfaptin-2 isoform X1 [Ceratitis capitata] ref|XP_012156174.1|5e-131; PREDICTED: arfaptin-2 isoform X2 [Drosophila... ref|XP_017083636.1|1e-130; arfaptin-2 isoform X2 [Ceratitis capitata] ref|XP_0045…	CDD: cd07660, BAR_Arfaptin, 1.08415E-103 (122:312);Coils (247:267);Gene3D: G3DSA:1.20.1270.60, 2.5E-30 (8:319);MobiDBLite: consensus disorder prediction (1:24);PANTHER: PTHR12141, 3.2E-114 (7:326); PTHR12141:SF5, 3.2E-114 (7:326);Pfam: PF06456, Arfaptin-like domain, 9.9E-66 (90:305);ProSiteProfiles: PS50870, Arfaptin homology (AH) domain profile., 30.785 (119:310);SMART: SM01015, 1.6E-100 (87:305…	IPR010504: Arfaptin homology (AH) domain (119:310, 87:305, 90:305);IPR027267: AH/BAR domain superfamily (118:306, 8:319);IPR030798: Arfaptin family (7:326)	*		GO:0019904 protein domain specific binding		NA	1
g10150	chr_3	7790860	7791860	+	MA0486.1	689	703	+	10.9286	4.71e-05	1	TTTCAGGAAATTTCG	g10150.t1	chr_3	7791592	7792955	1363	+	CRK98474.1	CLUMA_CG011831, isoform A [Clunio marinus] emb|CRK98474.1|3e-177; PREDICTED: arfaptin-2 [Rhagoletis zephyria] ... ref|XP_017469101.1|2e-131; arfaptin-2 [Drosophila serrata] ref|XP_020815870.1|5e-131; arfaptin-2 isoform X1 [Ceratitis capitata] ref|XP_012156174.1|5e-131; PREDICTED: arfaptin-2 isoform X2 [Drosophila... ref|XP_017083636.1|1e-130; arfaptin-2 isoform X2 [Ceratitis capitata] ref|XP_0045…	CDD: cd07660, BAR_Arfaptin, 1.08415E-103 (122:312);Coils (247:267);Gene3D: G3DSA:1.20.1270.60, 2.5E-30 (8:319);MobiDBLite: consensus disorder prediction (1:24);PANTHER: PTHR12141, 3.2E-114 (7:326); PTHR12141:SF5, 3.2E-114 (7:326);Pfam: PF06456, Arfaptin-like domain, 9.9E-66 (90:305);ProSiteProfiles: PS50870, Arfaptin homology (AH) domain profile., 30.785 (119:310);SMART: SM01015, 1.6E-100 (87:305…	IPR010504: Arfaptin homology (AH) domain (119:310, 87:305, 90:305);IPR027267: AH/BAR domain superfamily (118:306, 8:319);IPR030798: Arfaptin family (7:326)	*		GO:0019904 protein domain specific binding		NA	1
g10151	chr_3	7796433	7797433	-	*	*	*	*	*	*	*	*	g10151.t1	chr_3	7793903	7796933	3030	-	CRK99793.1	CLUMA_CG013101, isoform A [Clunio marinus] emb|CRK99793.1|0; regulator of g protein signaling [Culex quin... ref|XP_001866040.1|0; AAEL007362-PA, partial [Aedes aegypti] gb|EAT40964.1|0; hypothetical protein RP20_CCG001149 [Aedes albopi... gb|KXJ79387.1|0; regulator of G-protein signaling loco isofor... ref|XP_021704482.1|7e-174; PREDICTED: regulator of G-protein signaling ... ref|XP_019528412.1|…	Coils (252:272);Gene3D: G3DSA:1.10.167.10, 2.8E-10 (139:187); G3DSA:1.10.196.10, 6.2E-12 (97:138), G3DSA:1.10.196.10, 5.4E-9 (188:225); G3DSA:3.10.20.90, 2.2E-13 (347:413), G3DSA:3.10.20.90, 1.4E-10 (418:483);MobiDBLite: consensus disorder prediction (54:76, 260:322, 564:604, 725:767);PANTHER: PTHR10845, 3.8E-128 (36:681, 773:836); PTHR10845:SF150, 3.8E-128 (36:681, 773:836);Pfam: PF00615, Regula…	IPR003109: GoLoco motif (656:678);IPR003116: Raf-like Ras-binding (344:415, 345:413, 345:415, 416:486);IPR016137: RGS domain (100:121, 122:140, 151:174, 193:212, 103:217, 103:219);IPR024066: RGS, subdomain 1 (188:225, 97:138);IPR029071: Ubiquitin-like domain superfamily (345:413, 403:488);IPR034484: Regulator of G-protein signalling Loco (36:681, 773:836);IPR036305: RGS domain superfamily (98:221)	Reactome: R-HSA-418594	GO:0007165 signal transduction/ GO:0007186 G-protein coupled receptor signaling pathway	GO:0001965 G-protein alpha-subunit binding/ GO:0005057 signal transducer activity, downstream of receptor/ GO:0005092 GDP-dissociation inhibitor activity/ GO:0005096 GTPase activator activity/ GO:0030695 GTPase regulator activity		3	NA
g10152	chr_3	7805607	7806607	-	*	*	*	*	*	*	*	*	g10152.t1	chr_3	7800978	7805809	4831	-	CRK99790.1	CLUMA_CG013098, isoform A, partial [Clunio marinus] emb|CRK99790.1|0; hypothetical protein RP20_CCG019388 [Aedes albopi... gb|KXJ71923.1|4e-167; regulator of G-protein signaling loco isofor... ref|XP_021704484.1|1e-159; PREDICTED: regulator of G-protein signaling ... ref|XP_019528413.1|1e-159; regulator of G-protein signaling loco isofor... ref|XP_021704483.1|9e-159; PREDICTED: regulator of G-pro…	CDD: cd00992, PDZ_signaling, 9.79923E-18 (20:97);Gene3D: G3DSA:2.30.29.30, 1.1E-12 (175:376); G3DSA:2.30.42.10, 1.5E-16 (17:110);MobiDBLite: consensus disorder prediction (119:141, 646:682);PANTHER: PTHR10845, 1.1E-20 (190:557, 875:961); PTHR10845:SF149, 1.1E-20 (190:557, 875:961);Pfam: PF00595, PDZ domain (Also known as DHR or GLGF), 1.2E-9 (25:96);ProSiteProfiles: PS01179, Phosphotyrosine inter…	IPR001478: PDZ domain (22:100, 25:96, 31:100);IPR006020: PTB/PI domain (203:356, 206:328);IPR011993: PH-like domain superfamily (175:376, 205:333);IPR036034: PDZ superfamily (18:100)	*		GO:0005515 protein binding		6	NA
g10153	chr_3	7807347	7808347	-	*	*	*	*	*	*	*	*	g10153.t1	chr_3	7806238	7807660	1422	-	CRK99788.1	CLUMA_CG013096, isoform A [Clunio marinus] emb|CRK99788.1|1e-170; AGAP002409-PA-like protein [Anopheles sinensis] gb|KFB40881.1|1e-154; AGAP002409-PA [Anopheles gambiae str. PEST] &gt;gb... ref|XP_312543.3|7e-151; PREDICTED: tRNA pseudouridine synthase A, mi... ref|XP_019564295.1|2e-150; tRNA pseudouridine synthase A [Culex quinque... ref|XP_001870114.1|4e-149; tRNA pseudouridine synthase A, mito…	CDD: cd02568, PseudoU_synth_PUS1_PUS2, 1.35017E-109 (105:355);Coils (38:65);Gene3D: G3DSA:3.30.70.580, 2.0E-31 (90:209); G3DSA:3.30.70.660, 1.7E-37 (211:358);PANTHER: PTHR11142, 2.5E-123 (63:416); PTHR11142:SF4, 2.5E-123 (63:416);Pfam: PF01416, tRNA pseudouridine synthase, 9.3E-13 (250:356);SUPERFAMILY: SSF55120, 2.45E-62 (100:365);TIGRFAM: TIGR00071, hisT_truA: tRNA pseudouridine(38-40) synthase…	IPR001406: Pseudouridine synthase I, TruA (102:349, 63:416);IPR020095: Pseudouridine synthase I, TruA, C-terminal (211:358);IPR020097: Pseudouridine synthase I, TruA, alpha/beta domain (250:356);IPR020103: Pseudouridine synthase, catalytic domain superfamily (100:365)	*	GO:0001522 pseudouridine synthesis/ GO:0009451 RNA modification	GO:0003723 RNA binding/ GO:0009982 pseudouridine synthase activity		6	3
g10154	chr_3	7807520	7808520	+	*	*	*	*	*	*	*	*	g10154.t1	chr_3	7808019	7808961	942	+	*	*	PANTHER: PTHR39069, 2.5E-26 (2:288);Pfam: PF01683, EB module, 1.2E-6 (83:126), PF01683, EB module, 8.1E-5 (167:208)	IPR006149: EB domain (167:208, 83:126)	*	*	*	*	NA	3
g10155	chr_3	7808792	7809792	+	*	*	*	*	*	*	*	*	g10155.t1	chr_3	7809388	7810904	1516	+	CRK92218.1	innexin inx1 [Aedes aegypti] &gt;ref|XP_0217060... ref|XP_001649754.1|0; PREDICTED: innexin inx1 isoform X1 [Aedes al... ref|XP_019532560.1|0; CLUMA_CG005716, isoform A [Clunio marinus] emb|CRK92218.1|0; innexin inx1 [Ceratitis capitata] &gt;ref|XP_02... ref|XP_004521052.1|0; PREDICTED: innexin inx1 [Bactrocera latifron... ref|XP_018784103.1|0; PREDICTED: innexin inx1 [Bactrocera dorsalis] ref|XP…	PANTHER: PTHR11893, 1.7E-139 (1:354); PTHR11893:SF5, 1.7E-139 (1:354);Pfam: PF00876, Innexin, 2.7E-86 (21:352);PRINTS: PR01262, Innexin signature, 1.1E-26 (43:54, 67:76, 108:130, 180:194, 231:240, 256:272);ProSiteProfiles: PS51013, Pannexin family profile., 31.036 (15:359)	IPR000990: Innexin (1:354, 15:359, 21:352, 43:54, 67:76, 108:130, 180:194, 231:240, 256:272)	*			GO:0005921 gap junction	NA	3
g10156	chr_3	7819291	7820291	-	*	*	*	*	*	*	*	*	g10156.t1	chr_3	7819254	7819791	537	-	*	*	Gene3D: G3DSA:3.30.160.60, 4.2E-11 (1:28), G3DSA:3.30.160.60, 2.0E-18 (29:51), G3DSA:3.30.160.60, 1.2E-16 (52:75), G3DSA:3.30.160.60, 0.0015 (76:95);PANTHER: PTHR44643, 1.5E-43 (1:91);Pfam: PF00096, Zinc finger, C2H2 type, 0.0023 (9:33), PF00096, Zinc finger, C2H2 type, 5.0E-5 (39:61), PF00096, Zinc finger, C2H2 type, 6.1E-4 (67:90);ProSitePatterns: PS00028, Zinc finger C2H2 type domain signature…	IPR013087: Zinc finger C2H2-type (11:33, 41:61, 69:90, 39:61, 39:66, 67:90, 67:95, 9:33, 9:38);IPR036236: Zinc finger C2H2 superfamily (2:48, 33:85);IPR037044: Zinc finger protein Gfi-1b (1:91)	*	GO:0006355 regulation of transcription, DNA-templated	GO:0003676 nucleic acid binding		NA	NA
g10157	chr_3	7820553	7821553	+	*	*	*	*	*	*	*	*	g10157.t1	chr_3	7821052	7824024	2972	+	*	*	Coils (296:304);PANTHER: PTHR12042, 8.8E-45 (10:301); PTHR12042:SF21, 8.8E-45 (10:301);Pfam: PF04488, Glycosyltransferase sugar-binding region containing DXD motif, 2.9E-11 (31:142); PF04572, Alpha 1,4-glycosyltransferase conserved region, 9.1E-25 (166:298);SUPERFAMILY: SSF53448, 5.25E-23 (30:300)	IPR007577: Glycosyltransferase, DXD sugar-binding motif (31:142);IPR007652: Alpha 1,4-glycosyltransferase domain (166:298);IPR029044: Nucleotide-diphospho-sugar transferases (30:300)	*	*	*	*	NA	NA
g10158	chr_3	7825329	7826329	-	MA0486.1	87	101	-	18.4857	3.34e-07	0.408	TTTCTGGAATTTTCT	g10158.t1	chr_3	7824937	7825829	892	-	*	*	*	*	*	*	*	*	NA	NA
g10158	chr_3	7825329	7826329	-	MA0771.1	88	100	-	16.6585	1.15e-06	0.481	TTCTGGAATTTTC	g10158.t1	chr_3	7824937	7825829	892	-	*	*	*	*	*	*	*	*	NA	NA
g10158	chr_3	7825329	7826329	-	MA0770.1	88	100	-	17.4	9.11e-07	0.393	TTCTGGAATTTTC	g10158.t1	chr_3	7824937	7825829	892	-	*	*	*	*	*	*	*	*	NA	NA
g10158	chr_3	7825329	7826329	-	MA0486.2	88	100	-	17.5738	1.07e-06	0.412	TTCTGGAATTTTC	g10158.t1	chr_3	7824937	7825829	892	-	*	*	*	*	*	*	*	*	NA	NA
g10158	chr_3	7825329	7826329	-	MA0770.1	98	110	-	8.2	9.45e-05	0.745	TTCTAAAATTTTC	g10158.t1	chr_3	7824937	7825829	892	-	*	*	*	*	*	*	*	*	NA	NA
g10159	chr_3	7831142	7832142	-	*	*	*	*	*	*	*	*	g10159.t1	chr_3	7827881	7831642	3761	-	CRK92229.1	CLUMA_CG005752, isoform A [Clunio marinus] emb|CRK92229.1|0; PREDICTED: uncharacterized protein LOC109432... ref|XP_019564665.1|0; PREDICTED: uncharacterized protein LOC109432... ref|XP_019564667.1|0; uncharacterized protein LOC5579527 isoform X... ref|XP_021710198.1|0; uncharacterized protein LOC5579527 isoform X... ref|XP_021710195.1|0; uncharacterized protein LOC5579527 isoform X... ref|XP_021…	MobiDBLite: consensus disorder prediction (334:363, 695:715, 742:770, 865:897);PANTHER: PTHR22907, 8.6E-236 (3:805); PTHR22907:SF4, 8.6E-236 (3:805)	*	*	*	*	*	NA	NA
g1016	chr_1	7490824	7491824	+	*	*	*	*	*	*	*	*	g1016.t1	chr_1	7491323	7493460	2137	+	*	*	MobiDBLite: consensus disorder prediction (47:111)	*	*	*	*	*	3	NA
g10160	chr_3	7862639	7863639	-	MA0319.1	648	655	-	12.9512	1.79e-05	0.629	ATGGAACA	g10160.t1	chr_3	7852496	7863139	10643	-	CRK92232.1	CLUMA_CG005763, isoform A [Clunio marinus] emb|CRK92232.1|0; PREDICTED: innexin shaking-B isoform X4 [Sto... ref|XP_013099578.1|0; innexin [Culex quinquefasciatus] &gt;gb|EDS2838... ref|XP_001869073.1|0; uncharacterized protein Dmoj_GI15107, isofor... ref|XP_002009681.1|0; innexin shaking-B isoform X5 [Aedes aegypti]... ref|XP_001647835.1|0; GH17771, partial [Drosophila grimshawi] &gt;gb|... ref|…	PANTHER: PTHR11893, 2.9E-155 (1:120, 145:412); PTHR11893:SF5, 2.9E-155 (1:120, 145:412);Pfam: PF00876, Innexin, 1.9E-25 (20:120), PF00876, Innexin, 1.5E-61 (158:395);PRINTS: PR01262, Innexin signature, 2.8E-21 (43:54, 68:77, 109:131, 223:237, 274:283, 299:315);ProSiteProfiles: PS51013, Pannexin family profile., 29.419 (15:402)	IPR000990: Innexin (1:120, 145:412, 15:402, 158:395, 20:120, 43:54, 68:77, 109:131, 223:237, 274:283, 299:315)	*			GO:0005921 gap junction	NA	NA
g10161	chr_3	7875398	7876398	-	*	*	*	*	*	*	*	*	g10161.t1	chr_3	7873929	7875898	1969	-	*	*	PANTHER: PTHR11893, 4.7E-36 (18:126); PTHR11893:SF5, 4.7E-36 (18:126);Pfam: PF00876, Innexin, 1.2E-24 (24:125);PRINTS: PR01262, Innexin signature, 4.1E-9 (47:58, 72:81, 114:129);ProSiteProfiles: PS51013, Pannexin family profile., 12.193 (19:129)	IPR000990: Innexin (18:126, 19:129, 24:125, 47:58, 72:81, 114:129)	*			GO:0005921 gap junction	NA	NA
g10162	chr_3	7897599	7898599	-	*	*	*	*	*	*	*	*	g10162.t1	chr_3	7897555	7898099	544	-	*	*	*	*	*	*	*	*	NA	NA
g10163	chr_3	8006932	8007932	-	*	*	*	*	*	*	*	*	g10163.t1	chr_3	7995820	8007764	11944	-	CRK92251.1	CLUMA_CG005744, isoform A [Clunio marinus] emb|CRK92251.1|0	MobiDBLite: consensus disorder prediction (60:81, 286:312, 325:346, 457:476, 484:508, 690:728, 891:942);PANTHER: PTHR13289, 8.5E-116 (135:198, 254:581, 623:906); PTHR13289:SF3, 8.5E-116 (135:198, 254:581, 623:906)	*	*	*	*	*	5	NA
g10163	chr_3	8007284	8008284	-	*	*	*	*	*	*	*	*	g10163.t1	chr_3	7995820	8007764	11944	-	CRK92251.1	CLUMA_CG005744, isoform A [Clunio marinus] emb|CRK92251.1|0	MobiDBLite: consensus disorder prediction (60:81, 286:312, 325:346, 457:476, 484:508, 690:728, 891:942);PANTHER: PTHR13289, 8.5E-116 (135:198, 254:581, 623:906); PTHR13289:SF3, 8.5E-116 (135:198, 254:581, 623:906)	*	*	*	*	*	5	NA
g10164	chr_3	8009082	8010082	-	MA0486.2	946	958	-	7.44262	5.97e-05	0.572	TTCTTGAAATTTC	g10164.t1	chr_3	8008115	8009582	1467	-	CRK98101.1	CLUMA_CG011469, isoform A [Clunio marinus] emb|CRK98101.1|2e-177	Gene3D: G3DSA:3.80.10.10, 3.3E-10 (53:165), G3DSA:3.80.10.10, 1.4E-7 (166:258), G3DSA:3.80.10.10, 1.5E-27 (273:465);PANTHER: PTHR43983, 1.5E-46 (93:453);Pfam: PF13855, Leucine rich repeat, 4.6E-11 (136:183), PF13855, Leucine rich repeat, 2.6E-11 (367:425);PRINTS: PR00019, Leucine-rich repeat signature, 9.9E-5 (161:174, 412:425);ProSiteProfiles: PS51450, Leucine-rich repeat profile., 7.034 (136:15…	IPR001611: Leucine-rich repeat (136:157, 160:181, 136:183, 185:206, 212:234, 257:278, 296:317, 342:363, 367:425, 390:411, 414:435);IPR003591: Leucine-rich repeat, typical subtype (134:157, 158:181, 340:363, 364:387, 412:433);IPR032675: Leucine-rich repeat domain superfamily (166:258, 273:465, 53:165, 84:463)	*		GO:0005515 protein binding		1	NA
g10165	chr_3	8010789	8011789	-	*	*	*	*	*	*	*	*	g10165.t1	chr_3	8009741	8011181	1440	-	*	*	Gene3D: G3DSA:3.80.10.10, 1.2E-20 (50:278), G3DSA:3.80.10.10, 1.5E-25 (279:469);PANTHER: PTHR43983, 1.2E-46 (78:450); PTHR43983:SF3, 1.2E-46 (78:450);Pfam: PF13855, Leucine rich repeat, 1.3E-9 (103:163), PF13855, Leucine rich repeat, 6.6E-7 (306:365);ProSiteProfiles: PS51450, Leucine-rich repeat profile., 4.909 (80:101), PS51450, Leucine-rich repeat profile., 6.041 (128:149), PS51450, Leucine-ric…	IPR001611: Leucine-rich repeat (103:163, 128:149, 152:173, 177:198, 306:365, 354:375, 378:399, 402:423, 80:101);IPR003591: Leucine-rich repeat, typical subtype (127:149, 150:173, 328:351, 352:375, 377:399);IPR032675: Leucine-rich repeat domain superfamily (279:469, 50:278, 61:459)	*		GO:0005515 protein binding		3	NA
g10166	chr_3	8010981	8011981	+	*	*	*	*	*	*	*	*	g10166.t1	chr_3	8011584	8013136	1552	+	*	*	MobiDBLite: consensus disorder prediction (59:94, 103:122)	*	*	*	*	*	1	1
g10167	chr_3	8024445	8025445	-	MA0770.1	120	132	-	10	4.46e-05	0.68	TTCGAGAAATTTT	g10167.t1	chr_3	8014493	8024892	10399	-	AOG17729.1	putative histone-lysine N-methyltransferase trith... gb|AOG17729.1|0; CLUMA_CG010662, isoform A [Clunio marinus] emb|CRK97266.1|0; putative histone-lysine N-methyltransferase trith... gb|AOG17728.1|0; putative histone-lysine N-methyltransferase, part... gb|AOG17755.1|0; PREDICTED: histone-lysine N-methyltransferas... ref|XP_016960335.1|0; GM25861 [Drosophila sechellia] &gt;gb|EDW42205.... ref|XP_…	CDD: cd15489, PHD_SF, 9.65639E-4 (962:1009); cd15506, PHD1_KMT2A_like, 4.3417E-14 (876:907); cd15508, PHD3_KMT2A_like, 1.48494E-31 (1042:1098);Coils (741:761, 1709:1729);Gene3D: G3DSA:1.20.920.10, 3.0E-10 (1106:1278); G3DSA:2.170.270.10, 9.9E-63 (2258:3219); G3DSA:3.30.40.10, 2.6E-9 (868:969), G3DSA:3.30.40.10, 0.0096 (970:1017), G3DSA:3.30.40.10, 1.0E-12 (1035:1102), G3DSA:3.30.40.10, 0.0032 (13…	IPR001214: SET domain (3081:3197, 3081:3203, 3092:3196);IPR001628: Zinc finger, nuclear hormone receptor-type (404:505);IPR001841: Zinc finger, RING-type (1325:1388, 877:963, 966:1009);IPR001965: Zinc finger, PHD-type (1042:1099, 1384:1429, 876:964, 965:1010);IPR003616: Post-SET domain (3203:3219);IPR003888: FY-rich, N-terminal (1466:1523, 1472:1520, 1479:1524);IPR003889: FY-rich, C-terminal (286…	KEGG: 00310+2.1.1.43;Reactome: R-HSA-3214841, R-HSA-383280, R-HSA-8936459, R-HSA-3214841	GO:0006355 regulation of transcription, DNA-templated	GO:0003700 transcription factor activity, sequence-specific DNA binding/ GO:0005515 protein binding/ GO:0008270 zinc ion binding/ GO:0043565 sequence-specific DNA binding	GO:0005634 nucleus	2	NA
g10167	chr_3	8024445	8025445	-	MA0770.1	939	951	-	10.8909	3.06e-05	0.627	TTCTGGATCATTT	g10167.t1	chr_3	8014493	8024892	10399	-	AOG17729.1	putative histone-lysine N-methyltransferase trith... gb|AOG17729.1|0; CLUMA_CG010662, isoform A [Clunio marinus] emb|CRK97266.1|0; putative histone-lysine N-methyltransferase trith... gb|AOG17728.1|0; putative histone-lysine N-methyltransferase, part... gb|AOG17755.1|0; PREDICTED: histone-lysine N-methyltransferas... ref|XP_016960335.1|0; GM25861 [Drosophila sechellia] &gt;gb|EDW42205.... ref|XP_…	CDD: cd15489, PHD_SF, 9.65639E-4 (962:1009); cd15506, PHD1_KMT2A_like, 4.3417E-14 (876:907); cd15508, PHD3_KMT2A_like, 1.48494E-31 (1042:1098);Coils (741:761, 1709:1729);Gene3D: G3DSA:1.20.920.10, 3.0E-10 (1106:1278); G3DSA:2.170.270.10, 9.9E-63 (2258:3219); G3DSA:3.30.40.10, 2.6E-9 (868:969), G3DSA:3.30.40.10, 0.0096 (970:1017), G3DSA:3.30.40.10, 1.0E-12 (1035:1102), G3DSA:3.30.40.10, 0.0032 (13…	IPR001214: SET domain (3081:3197, 3081:3203, 3092:3196);IPR001628: Zinc finger, nuclear hormone receptor-type (404:505);IPR001841: Zinc finger, RING-type (1325:1388, 877:963, 966:1009);IPR001965: Zinc finger, PHD-type (1042:1099, 1384:1429, 876:964, 965:1010);IPR003616: Post-SET domain (3203:3219);IPR003888: FY-rich, N-terminal (1466:1523, 1472:1520, 1479:1524);IPR003889: FY-rich, C-terminal (286…	KEGG: 00310+2.1.1.43;Reactome: R-HSA-3214841, R-HSA-383280, R-HSA-8936459, R-HSA-3214841	GO:0006355 regulation of transcription, DNA-templated	GO:0003700 transcription factor activity, sequence-specific DNA binding/ GO:0005515 protein binding/ GO:0008270 zinc ion binding/ GO:0043565 sequence-specific DNA binding	GO:0005634 nucleus	2	NA
g10168	chr_3	8024724	8025724	+	MA0486.2	665	677	+	6.22951	8.69e-05	0.622	ATCCAGAAAGATC	g10168.t1	chr_3	8025953	8030638	4685	+	XP_311835.5	AGAP003040-PA [Anopheles gambiae str. PEST] &gt;gb... ref|XP_311835.5|0; non-receptor serine/threonine protein kinase [Ano... gb|ETN62776.1|0; PREDICTED: ribosomal protein S6 kinase 2 bet... ref|XP_019538574.1|0; PREDICTED: ribosomal protein S6 kinase 2 bet... ref|XP_019562073.1|0; LOW QUALITY PROTEIN: ribosomal protein S6 ki... ref|XP_001649206.2|0; AAEL004474-PA [Aedes aegypti] gb|EAT44125.1|0;…	CDD: cd05582, STKc_RSK_N, 0.0 (103:420); cd14091, STKc_RSK_C, 0.0 (462:766);Gene3D: G3DSA:1.10.510.10, 4.9E-65 (199:438), G3DSA:1.10.510.10, 9.0E-51 (555:760); G3DSA:3.30.200.20, 4.1E-24 (44:198), G3DSA:3.30.200.20, 1.0E-27 (439:554);PANTHER: PTHR24351, 0.0 (18:725); PTHR24351:SF110, 0.0 (18:725);Pfam: PF00069, Protein kinase domain, 4.5E-69 (99:359), PF00069, Protein kinase domain, 1.3E-67 (463:…	IPR000719: Protein kinase domain (463:719, 463:720, 99:359);IPR000961: AGC-kinase, C-terminal (360:421, 360:429);IPR008271: Serine/threonine-protein kinase, active site (222:234, 576:588);IPR011009: Protein kinase-like domain superfamily (453:747, 97:417);IPR016239: Ribosomal protein S6 kinase II (49:796);IPR017441: Protein kinase, ATP binding site (105:131, 469:492);IPR017892: Protein kinase, C-…	KEGG: 04150+2.7.11.1, 04151+2.7.11.1, 04926+2.7.11.1, 05165+2.7.11.1;Reactome: R-HSA-437239	GO:0006468 protein phosphorylation/ GO:0035556 intracellular signal transduction	GO:0000287 magnesium ion binding/ GO:0004672 protein kinase activity/ GO:0004674 protein serine/threonine kinase activity/ GO:0005524 ATP binding		NA	4
g10168	chr_3	8024724	8025724	+	MA0486.1	141	155	+	12.1714	2.35e-05	0.952	TTCCTGGAAATTTCG	g10168.t1	chr_3	8025953	8030638	4685	+	XP_311835.5	AGAP003040-PA [Anopheles gambiae str. PEST] &gt;gb... ref|XP_311835.5|0; non-receptor serine/threonine protein kinase [Ano... gb|ETN62776.1|0; PREDICTED: ribosomal protein S6 kinase 2 bet... ref|XP_019538574.1|0; PREDICTED: ribosomal protein S6 kinase 2 bet... ref|XP_019562073.1|0; LOW QUALITY PROTEIN: ribosomal protein S6 ki... ref|XP_001649206.2|0; AAEL004474-PA [Aedes aegypti] gb|EAT44125.1|0;…	CDD: cd05582, STKc_RSK_N, 0.0 (103:420); cd14091, STKc_RSK_C, 0.0 (462:766);Gene3D: G3DSA:1.10.510.10, 4.9E-65 (199:438), G3DSA:1.10.510.10, 9.0E-51 (555:760); G3DSA:3.30.200.20, 4.1E-24 (44:198), G3DSA:3.30.200.20, 1.0E-27 (439:554);PANTHER: PTHR24351, 0.0 (18:725); PTHR24351:SF110, 0.0 (18:725);Pfam: PF00069, Protein kinase domain, 4.5E-69 (99:359), PF00069, Protein kinase domain, 1.3E-67 (463:…	IPR000719: Protein kinase domain (463:719, 463:720, 99:359);IPR000961: AGC-kinase, C-terminal (360:421, 360:429);IPR008271: Serine/threonine-protein kinase, active site (222:234, 576:588);IPR011009: Protein kinase-like domain superfamily (453:747, 97:417);IPR016239: Ribosomal protein S6 kinase II (49:796);IPR017441: Protein kinase, ATP binding site (105:131, 469:492);IPR017892: Protein kinase, C-…	KEGG: 04150+2.7.11.1, 04151+2.7.11.1, 04926+2.7.11.1, 05165+2.7.11.1;Reactome: R-HSA-437239	GO:0006468 protein phosphorylation/ GO:0035556 intracellular signal transduction	GO:0000287 magnesium ion binding/ GO:0004672 protein kinase activity/ GO:0004674 protein serine/threonine kinase activity/ GO:0005524 ATP binding		NA	4
g10168	chr_3	8024724	8025724	+	MA0486.2	142	154	+	6.4918	7.98e-05	0.613	TCCTGGAAATTTC	g10168.t1	chr_3	8025953	8030638	4685	+	XP_311835.5	AGAP003040-PA [Anopheles gambiae str. PEST] &gt;gb... ref|XP_311835.5|0; non-receptor serine/threonine protein kinase [Ano... gb|ETN62776.1|0; PREDICTED: ribosomal protein S6 kinase 2 bet... ref|XP_019538574.1|0; PREDICTED: ribosomal protein S6 kinase 2 bet... ref|XP_019562073.1|0; LOW QUALITY PROTEIN: ribosomal protein S6 ki... ref|XP_001649206.2|0; AAEL004474-PA [Aedes aegypti] gb|EAT44125.1|0;…	CDD: cd05582, STKc_RSK_N, 0.0 (103:420); cd14091, STKc_RSK_C, 0.0 (462:766);Gene3D: G3DSA:1.10.510.10, 4.9E-65 (199:438), G3DSA:1.10.510.10, 9.0E-51 (555:760); G3DSA:3.30.200.20, 4.1E-24 (44:198), G3DSA:3.30.200.20, 1.0E-27 (439:554);PANTHER: PTHR24351, 0.0 (18:725); PTHR24351:SF110, 0.0 (18:725);Pfam: PF00069, Protein kinase domain, 4.5E-69 (99:359), PF00069, Protein kinase domain, 1.3E-67 (463:…	IPR000719: Protein kinase domain (463:719, 463:720, 99:359);IPR000961: AGC-kinase, C-terminal (360:421, 360:429);IPR008271: Serine/threonine-protein kinase, active site (222:234, 576:588);IPR011009: Protein kinase-like domain superfamily (453:747, 97:417);IPR016239: Ribosomal protein S6 kinase II (49:796);IPR017441: Protein kinase, ATP binding site (105:131, 469:492);IPR017892: Protein kinase, C-…	KEGG: 04150+2.7.11.1, 04151+2.7.11.1, 04926+2.7.11.1, 05165+2.7.11.1;Reactome: R-HSA-437239	GO:0006468 protein phosphorylation/ GO:0035556 intracellular signal transduction	GO:0000287 magnesium ion binding/ GO:0004672 protein kinase activity/ GO:0004674 protein serine/threonine kinase activity/ GO:0005524 ATP binding		NA	4
g10168	chr_3	8024724	8025724	+	MA0771.1	665	677	+	11.1951	5.19e-05	0.961	ATCCAGAAAGATC	g10168.t1	chr_3	8025953	8030638	4685	+	XP_311835.5	AGAP003040-PA [Anopheles gambiae str. PEST] &gt;gb... ref|XP_311835.5|0; non-receptor serine/threonine protein kinase [Ano... gb|ETN62776.1|0; PREDICTED: ribosomal protein S6 kinase 2 bet... ref|XP_019538574.1|0; PREDICTED: ribosomal protein S6 kinase 2 bet... ref|XP_019562073.1|0; LOW QUALITY PROTEIN: ribosomal protein S6 ki... ref|XP_001649206.2|0; AAEL004474-PA [Aedes aegypti] gb|EAT44125.1|0;…	CDD: cd05582, STKc_RSK_N, 0.0 (103:420); cd14091, STKc_RSK_C, 0.0 (462:766);Gene3D: G3DSA:1.10.510.10, 4.9E-65 (199:438), G3DSA:1.10.510.10, 9.0E-51 (555:760); G3DSA:3.30.200.20, 4.1E-24 (44:198), G3DSA:3.30.200.20, 1.0E-27 (439:554);PANTHER: PTHR24351, 0.0 (18:725); PTHR24351:SF110, 0.0 (18:725);Pfam: PF00069, Protein kinase domain, 4.5E-69 (99:359), PF00069, Protein kinase domain, 1.3E-67 (463:…	IPR000719: Protein kinase domain (463:719, 463:720, 99:359);IPR000961: AGC-kinase, C-terminal (360:421, 360:429);IPR008271: Serine/threonine-protein kinase, active site (222:234, 576:588);IPR011009: Protein kinase-like domain superfamily (453:747, 97:417);IPR016239: Ribosomal protein S6 kinase II (49:796);IPR017441: Protein kinase, ATP binding site (105:131, 469:492);IPR017892: Protein kinase, C-…	KEGG: 04150+2.7.11.1, 04151+2.7.11.1, 04926+2.7.11.1, 05165+2.7.11.1;Reactome: R-HSA-437239	GO:0006468 protein phosphorylation/ GO:0035556 intracellular signal transduction	GO:0000287 magnesium ion binding/ GO:0004672 protein kinase activity/ GO:0004674 protein serine/threonine kinase activity/ GO:0005524 ATP binding		NA	4
g10168	chr_3	8025312	8026312	+	MA0486.2	77	89	+	6.22951	8.69e-05	0.622	ATCCAGAAAGATC	g10168.t1	chr_3	8025953	8030638	4685	+	XP_311835.5	AGAP003040-PA [Anopheles gambiae str. PEST] &gt;gb... ref|XP_311835.5|0; non-receptor serine/threonine protein kinase [Ano... gb|ETN62776.1|0; PREDICTED: ribosomal protein S6 kinase 2 bet... ref|XP_019538574.1|0; PREDICTED: ribosomal protein S6 kinase 2 bet... ref|XP_019562073.1|0; LOW QUALITY PROTEIN: ribosomal protein S6 ki... ref|XP_001649206.2|0; AAEL004474-PA [Aedes aegypti] gb|EAT44125.1|0;…	CDD: cd05582, STKc_RSK_N, 0.0 (103:420); cd14091, STKc_RSK_C, 0.0 (462:766);Gene3D: G3DSA:1.10.510.10, 4.9E-65 (199:438), G3DSA:1.10.510.10, 9.0E-51 (555:760); G3DSA:3.30.200.20, 4.1E-24 (44:198), G3DSA:3.30.200.20, 1.0E-27 (439:554);PANTHER: PTHR24351, 0.0 (18:725); PTHR24351:SF110, 0.0 (18:725);Pfam: PF00069, Protein kinase domain, 4.5E-69 (99:359), PF00069, Protein kinase domain, 1.3E-67 (463:…	IPR000719: Protein kinase domain (463:719, 463:720, 99:359);IPR000961: AGC-kinase, C-terminal (360:421, 360:429);IPR008271: Serine/threonine-protein kinase, active site (222:234, 576:588);IPR011009: Protein kinase-like domain superfamily (453:747, 97:417);IPR016239: Ribosomal protein S6 kinase II (49:796);IPR017441: Protein kinase, ATP binding site (105:131, 469:492);IPR017892: Protein kinase, C-…	KEGG: 04150+2.7.11.1, 04151+2.7.11.1, 04926+2.7.11.1, 05165+2.7.11.1;Reactome: R-HSA-437239	GO:0006468 protein phosphorylation/ GO:0035556 intracellular signal transduction	GO:0000287 magnesium ion binding/ GO:0004672 protein kinase activity/ GO:0004674 protein serine/threonine kinase activity/ GO:0005524 ATP binding		NA	4
g10168	chr_3	8025312	8026312	+	MA0771.1	77	89	+	11.1951	5.19e-05	0.961	ATCCAGAAAGATC	g10168.t1	chr_3	8025953	8030638	4685	+	XP_311835.5	AGAP003040-PA [Anopheles gambiae str. PEST] &gt;gb... ref|XP_311835.5|0; non-receptor serine/threonine protein kinase [Ano... gb|ETN62776.1|0; PREDICTED: ribosomal protein S6 kinase 2 bet... ref|XP_019538574.1|0; PREDICTED: ribosomal protein S6 kinase 2 bet... ref|XP_019562073.1|0; LOW QUALITY PROTEIN: ribosomal protein S6 ki... ref|XP_001649206.2|0; AAEL004474-PA [Aedes aegypti] gb|EAT44125.1|0;…	CDD: cd05582, STKc_RSK_N, 0.0 (103:420); cd14091, STKc_RSK_C, 0.0 (462:766);Gene3D: G3DSA:1.10.510.10, 4.9E-65 (199:438), G3DSA:1.10.510.10, 9.0E-51 (555:760); G3DSA:3.30.200.20, 4.1E-24 (44:198), G3DSA:3.30.200.20, 1.0E-27 (439:554);PANTHER: PTHR24351, 0.0 (18:725); PTHR24351:SF110, 0.0 (18:725);Pfam: PF00069, Protein kinase domain, 4.5E-69 (99:359), PF00069, Protein kinase domain, 1.3E-67 (463:…	IPR000719: Protein kinase domain (463:719, 463:720, 99:359);IPR000961: AGC-kinase, C-terminal (360:421, 360:429);IPR008271: Serine/threonine-protein kinase, active site (222:234, 576:588);IPR011009: Protein kinase-like domain superfamily (453:747, 97:417);IPR016239: Ribosomal protein S6 kinase II (49:796);IPR017441: Protein kinase, ATP binding site (105:131, 469:492);IPR017892: Protein kinase, C-…	KEGG: 04150+2.7.11.1, 04151+2.7.11.1, 04926+2.7.11.1, 05165+2.7.11.1;Reactome: R-HSA-437239	GO:0006468 protein phosphorylation/ GO:0035556 intracellular signal transduction	GO:0000287 magnesium ion binding/ GO:0004672 protein kinase activity/ GO:0004674 protein serine/threonine kinase activity/ GO:0005524 ATP binding		NA	4
g10169	chr_3	8031330	8032330	+	MA0770.1	324	336	+	9.10909	6.5e-05	0.714	TTCGAGCACGTTT	g10169.t1	chr_3	8032392	8034074	1682	+	CRK97270.1	CLUMA_CG010666, isoform A [Clunio marinus] emb|CRK97270.1|0; protein elav [Aedes aegypti] &gt;gb|EAT40063.1|... ref|XP_001658986.1|0; PREDICTED: protein elav-like isoform X1 [Aed... ref|XP_019533990.1|0; hypothetical protein RP20_CCG020958 [Aedes albopi... gb|KXJ84064.1|0; PREDICTED: protein elav-like isoform X2 [Aed... ref|XP_019534136.1|0; AGAP001883-PA-like protein [Anopheles sinensis] gb|KFB4…	CDD: cd12377, RRM3_Hu, 9.64947E-50 (284:361); cd12650, RRM1_Hu, 2.34795E-47 (34:125);Gene3D: G3DSA:3.30.70.330, 4.1E-26 (4:132), G3DSA:3.30.70.330, 1.4E-20 (133:225), G3DSA:3.30.70.330, 2.6E-25 (279:370);MobiDBLite: consensus disorder prediction (1:22);PANTHER: PTHR43938, 2.6E-204 (8:365); PTHR43938:SF2, 2.6E-204 (8:365);Pfam: PF00076, RNA recognition motif. (a.k.a. RRM, RBD, or RNP domain), 1.7E…	IPR000504: RNA recognition motif domain (135:215, 136:211, 137:203, 285:363, 286:359, 287:356, 35:127, 36:123, 37:71, 86:121);IPR002343: Paraneoplastic encephalomyelitis antigen (35:50, 106:121, 122:139, 140:155, 155:167, 196:213);IPR006548: Splicing factor ELAV/Hu (32:260);IPR034775: Splicing factor ELAV/Hu, RNA recognition motif 1 (34:125);IPR035979: RNA-binding domain superfamily (136:225, 282…	*		GO:0003676 nucleic acid binding/ GO:0003723 RNA binding		NA	3
g1017	chr_1	7493239	7494239	+	*	*	*	*	*	*	*	*	g1017.t1	chr_1	7493738	7494029	291	+	*	*	Pfam: PF04937, Protein of unknown function (DUF 659), 2.8E-14 (15:96);SUPERFAMILY: SSF53098, 4.1E-6 (11:92)	IPR007021: Domain of unknown function DUF659 (15:96);IPR012337: Ribonuclease H-like superfamily (11:92)	*	*	*	*	3	NA
g10170	chr_3	8042098	8043098	+	*	*	*	*	*	*	*	*	g10170.t1	chr_3	8042786	8043704	918	+	CRK97264.1	CLUMA_CG010660, isoform A [Clunio marinus] emb|CRK97264.1|2e-177; AGAP003048-PA [Anopheles gambiae str. PEST] &gt;gb... ref|XP_311825.5|3e-142; brix domain-containing protein 1 [Anopheles darli... gb|ETN62781.1|3e-140; brix domain-containing protein 1 [Culex quin... ref|XP_001864628.1|8e-139; PREDICTED: ribosome production factor 2 homo... ref|XP_005187490.1|4e-135; PREDICTED: ribosome production…	Coils (284:304);Gene3D: G3DSA:3.40.50.10480, 1.4E-40 (29:225);MobiDBLite: consensus disorder prediction (284:305);PANTHER: PTHR12728, 2.9E-114 (4:302);Pfam: PF04427, Brix domain, 3.2E-44 (37:227);ProSiteProfiles: PS50833, Brix domain profile., 32.74 (30:234);SMART: SM00879, 4.8E-49 (33:228)	IPR007109: Brix domain (30:234, 33:228, 37:227)	*	*	*	*	6	2
g10171	chr_3	8043301	8044301	+	MA0770.1	569	581	+	9.49091	5.56e-05	0.704	TTCTAGTAGATTT	g10171.t1	chr_3	8044015	8045460	1445	+	*	*	CDD: cd03368, Ribosomal_S12, 5.53228E-54 (29:135);Gene3D: G3DSA:2.40.50.140, 1.1E-39 (24:136);PANTHER: PTHR11652, 1.3E-40 (28:135); PTHR11652:SF1, 1.3E-40 (28:135);Pfam: PF00164, Ribosomal protein S12/S23, 1.3E-23 (47:129);PIRSF: PIRSF002133, 1.6E-42 (23:136);PRINTS: PR01034, Ribosomal protein S12 signature, 3.4E-28 (52:67, 67:82, 83:102, 102:119, 119:135);ProSitePatterns: PS00055, Ribosomal prot…	IPR005679: Ribosomal protein S12, bacterial-type (29:135);IPR006032: Ribosomal protein S12/S23 (23:136, 28:135, 47:129, 52:67, 67:82, 83:102, 102:119, 119:135, 68:75);IPR012340: Nucleic acid-binding, OB-fold (32:135)	Reactome: R-HSA-5368286, R-HSA-5389840, R-HSA-5419276	GO:0006412 translation	GO:0003735 structural constituent of ribosome	GO:0005622 intracellular/ GO:0005840 ribosome/ GO:0015935 small ribosomal subunit	NA	NA
g10172	chr_3	8048897	8049897	+	*	*	*	*	*	*	*	*	g10172.t1	chr_3	8049396	8050701	1305	+	*	*	CDD: cd14695, bZIP_HLF, 5.35058E-25 (345:400);Coils (378:398);Gene3D: G3DSA:1.20.5.170, 1.6E-6 (335:402);MobiDBLite: consensus disorder prediction (49:88, 168:241);PANTHER: PTHR11988, 1.1E-43 (1:74, 80:140, 205:240, 240:315, 332:409); PTHR11988:SF25, 1.1E-43 (1:74, 80:140, 205:240, 240:315, 332:409);Pfam: PF07716, Basic region leucine zipper, 1.2E-13 (345:397);ProSitePatterns: PS00036, Basic-leuc…	IPR004827: Basic-leucine zipper domain (344:408, 345:397, 346:399, 352:366);IPR029859: Protein giant (1:74, 80:140, 205:240, 240:315, 332:409)	*	GO:0006355 regulation of transcription, DNA-templated/ GO:0032502 developmental process	GO:0003700 transcription factor activity, sequence-specific DNA binding/ GO:0043565 sequence-specific DNA binding	GO:0005634 nucleus	NA	NA
g10173	chr_3	8054131	8055131	-	*	*	*	*	*	*	*	*	g10173.t1	chr_3	8053782	8054528	746	-	*	*	CDD: cd05793, S1_IF1A, 1.58785E-45 (33:108);Gene3D: G3DSA:2.40.50.140, 1.7E-62 (2:145);Hamap: MF_00216, Translation initiation factor 1A [eif1a]., 19.381 (16:110);MobiDBLite: consensus disorder prediction (1:26);PANTHER: PTHR21668, 1.3E-75 (1:143); PTHR21668:SF3, 1.3E-75 (1:143);Pfam: PF01176, Translation initiation factor 1A / IF-1, 1.7E-23 (33:94);ProDom: PD005579, INITIATION FACTOR TRANSLATION…	IPR001253: Translation initiation factor 1A (eIF-1A) (1:143, 14:110, 16:110, 28:110, 33:108, 53:104);IPR006196: RNA-binding domain, S1, IF1 type (22:96, 33:94);IPR012340: Nucleic acid-binding, OB-fold (2:143);IPR018104: Translation initiation factor 1A (eIF-1A), conserved site (41:63)	*	GO:0006413 translational initiation	GO:0003723 RNA binding/ GO:0003743 translation initiation factor activity		5	1
g10174	chr_3	8054592	8055592	+	*	*	*	*	*	*	*	*	g10174.t2	chr_3	8055447	8058783	3336	+	CRK99170.1	CLUMA_CG012502, isoform A [Clunio marinus] emb|CRK99170.1|2e-131	CDD: cd16474, RING-H2_RNF111_like, 2.34547E-29 (873:918);Gene3D: G3DSA:3.30.40.10, 6.6E-19 (609:927);MobiDBLite: consensus disorder prediction (100:142, 185:204, 241:295, 379:425, 527:550, 574:593, 598:647);PANTHER: PTHR44616, 2.6E-36 (618:618, 840:923);Pfam: PF13639, Ring finger domain, 1.8E-13 (874:916);ProSiteProfiles: PS50089, Zinc finger RING-type profile., 12.843 (875:916);SMART: SM00184, 2…	IPR001841: Zinc finger, RING-type (874:916, 875:915, 875:916);IPR011016: Zinc finger, RING-CH-type (874:916);IPR013083: Zinc finger, RING/FYVE/PHD-type (609:927)	MetaCyc: PWY-7511		GO:0008270 zinc ion binding		NA	NA
g10174	chr_3	8054592	8055592	+	*	*	*	*	*	*	*	*	g10174.t1	chr_3	8055447	8058783	3336	+	CRK99170.1	CLUMA_CG012502, isoform A [Clunio marinus] emb|CRK99170.1|4e-133	CDD: cd16474, RING-H2_RNF111_like, 2.52435E-29 (869:914);Gene3D: G3DSA:3.30.40.10, 4.9E-19 (845:920);MobiDBLite: consensus disorder prediction (100:142, 185:204, 241:295, 379:425, 527:550, 574:593, 598:647);PANTHER: PTHR44616, 2.5E-36 (625:625, 836:919);Pfam: PF13639, Ring finger domain, 1.8E-13 (870:912);ProSiteProfiles: PS50089, Zinc finger RING-type profile., 12.843 (871:912);SMART: SM00184, 2…	IPR001841: Zinc finger, RING-type (870:912, 871:911, 871:912);IPR011016: Zinc finger, RING-CH-type (870:912);IPR013083: Zinc finger, RING/FYVE/PHD-type (845:920)	MetaCyc: PWY-7511		GO:0008270 zinc ion binding		NA	NA
g10175	chr_3	8062656	8063656	+	*	*	*	*	*	*	*	*	g10175.t1	chr_3	8063155	8074608	11453	+	CRK99170.1	CLUMA_CG012502, isoform A [Clunio marinus] emb|CRK99170.1|0; PREDICTED: putative transcription factor cap... ref|XP_019545761.1|0; uncharacterized protein LOC5579293 isoform X... ref|XP_021711574.1|0; uncharacterized protein LOC5579293 isoform X... ref|XP_021711565.1|0; uncharacterized protein LOC5579293 isoform X... ref|XP_021711572.1|0; uncharacterized protein LOC5579293 isoform X... ref|XP_021…	CDD: cd01388, SOX-TCF_HMG-box, 1.67556E-42 (1116:1187);Coils (1248:1282);Gene3D: G3DSA:1.10.30.10, 1.4E-24 (1109:1275);MobiDBLite: consensus disorder prediction (1:72, 155:177, 571:666, 688:746, 873:900, 934:959, 985:1118, 1188:1271, 1396:1440, 1468:1504, 1762:1807, 1862:1882, 1916:1971, 2007:2030, 2090:2123);PANTHER: PTHR13059, 2.1E-131 (16:550, 646:730, 827:960, 904:1621, 1301:2116); PTHR13059:…	IPR009071: High mobility group box domain (1116:1186, 1117:1185, 1118:1185);IPR032147: Domain of unknown function DUF4819 (357:436);IPR036910: High mobility group box domain superfamily (1108:1187, 1109:1275)	*	*	*	*	NA	3
g10176	chr_3	8076512	8077512	+	MA0770.1	467	479	+	12.0182	1.87e-05	0.571	TTCTCGAATTGTC	g10176.t1	chr_3	8077316	8079012	1696	+	NP_001298509.1	ubiquitin-conjugating enzyme E2-17 kDa [Papi... ref|NP_001298509.1|8e-108; PREDICTED: ubiquitin-conjugating enzyme E2-1... ref|XP_008205257.1|1e-107; PREDICTED: ubiquitin-conjugating enzyme E2-1... ref|XP_018902854.1|4e-107; PREDICTED: ubiquitin-conjugating enzyme E2-17 k... ref|XP_971130.1|5e-107; ubiquitin-conjugating enzyme rad6-like [Acyr... ref|NP_001155754.1|6e-107; ubiquitin-conjugating en…	CDD: cd00195, UBCc, 4.30246E-75 (7:145);Coils (127:147);Gene3D: G3DSA:3.10.110.10, 9.3E-76 (1:150);PANTHER: PTHR43898, 2.2E-94 (1:151); PTHR43898:SF4, 2.2E-94 (1:151);Pfam: PF00179, Ubiquitin-conjugating enzyme, 3.8E-54 (8:144);ProSitePatterns: PS00183, Ubiquitin-conjugating enzymes active site., (77:92);ProSiteProfiles: PS50127, Ubiquitin-conjugating enzymes family profile., 47.115 (7:139);SMART…	IPR000608: Ubiquitin-conjugating enzyme E2 (7:139, 7:145, 8:144);IPR016135: Ubiquitin-conjugating enzyme/RWD-like (1:149, 1:150);IPR023313: Ubiquitin-conjugating enzyme, active site (77:92)	MetaCyc: PWY-7511;Reactome: R-HSA-983168, R-HSA-983168	*	*	*	1	4
g10176	chr_3	8076512	8077512	+	MA0771.1	467	479	+	11.9756	3.33e-05	0.933	TTCTCGAATTGTC	g10176.t1	chr_3	8077316	8079012	1696	+	NP_001298509.1	ubiquitin-conjugating enzyme E2-17 kDa [Papi... ref|NP_001298509.1|8e-108; PREDICTED: ubiquitin-conjugating enzyme E2-1... ref|XP_008205257.1|1e-107; PREDICTED: ubiquitin-conjugating enzyme E2-1... ref|XP_018902854.1|4e-107; PREDICTED: ubiquitin-conjugating enzyme E2-17 k... ref|XP_971130.1|5e-107; ubiquitin-conjugating enzyme rad6-like [Acyr... ref|NP_001155754.1|6e-107; ubiquitin-conjugating en…	CDD: cd00195, UBCc, 4.30246E-75 (7:145);Coils (127:147);Gene3D: G3DSA:3.10.110.10, 9.3E-76 (1:150);PANTHER: PTHR43898, 2.2E-94 (1:151); PTHR43898:SF4, 2.2E-94 (1:151);Pfam: PF00179, Ubiquitin-conjugating enzyme, 3.8E-54 (8:144);ProSitePatterns: PS00183, Ubiquitin-conjugating enzymes active site., (77:92);ProSiteProfiles: PS50127, Ubiquitin-conjugating enzymes family profile., 47.115 (7:139);SMART…	IPR000608: Ubiquitin-conjugating enzyme E2 (7:139, 7:145, 8:144);IPR016135: Ubiquitin-conjugating enzyme/RWD-like (1:149, 1:150);IPR023313: Ubiquitin-conjugating enzyme, active site (77:92)	MetaCyc: PWY-7511;Reactome: R-HSA-983168, R-HSA-983168	*	*	*	1	4
g10177	chr_3	8080019	8081019	-	MA0319.1	271	278	-	11.3902	6.83e-05	0.723	ATGGAAGA	g10177.t1	chr_3	8079768	8080423	655	-	*	*	CDD: cd06661, GGCT_like, 4.69346E-10 (16:127);Gene3D: G3DSA:3.10.490.10, 6.9E-33 (8:196);PANTHER: PTHR12192, 4.7E-66 (9:196);Pfam: PF04752, ChaC-like protein, 2.0E-53 (14:191);SUPERFAMILY: SSF110857, 2.35E-9 (14:135)	IPR006840: Glutathione-specific gamma-glutamylcyclotransferase (14:191, 9:196);IPR013024: Gamma-glutamyl cyclotransferase-like (16:127);IPR036568: Gamma-glutamyl cyclotransferase-like superfamily (14:135)	Reactome: R-HSA-174403	GO:0006751 glutathione catabolic process	GO:0003839 gamma-glutamylcyclotransferase activity		3	NA
g10177	chr_3	8080201	8081201	-	MA0319.1	89	96	-	11.3902	6.83e-05	0.723	ATGGAAGA	g10177.t1	chr_3	8079768	8080423	655	-	*	*	CDD: cd06661, GGCT_like, 4.69346E-10 (16:127);Gene3D: G3DSA:3.10.490.10, 6.9E-33 (8:196);PANTHER: PTHR12192, 4.7E-66 (9:196);Pfam: PF04752, ChaC-like protein, 2.0E-53 (14:191);SUPERFAMILY: SSF110857, 2.35E-9 (14:135)	IPR006840: Glutathione-specific gamma-glutamylcyclotransferase (14:191, 9:196);IPR013024: Gamma-glutamyl cyclotransferase-like (16:127);IPR036568: Gamma-glutamyl cyclotransferase-like superfamily (14:135)	Reactome: R-HSA-174403	GO:0006751 glutathione catabolic process	GO:0003839 gamma-glutamylcyclotransferase activity		3	NA
g10177	chr_3	8080201	8081201	-	MA0486.2	912	924	-	10.2131	2.47e-05	0.551	TTCTGGTATCTTC	g10177.t1	chr_3	8079768	8080423	655	-	*	*	CDD: cd06661, GGCT_like, 4.69346E-10 (16:127);Gene3D: G3DSA:3.10.490.10, 6.9E-33 (8:196);PANTHER: PTHR12192, 4.7E-66 (9:196);Pfam: PF04752, ChaC-like protein, 2.0E-53 (14:191);SUPERFAMILY: SSF110857, 2.35E-9 (14:135)	IPR006840: Glutathione-specific gamma-glutamylcyclotransferase (14:191, 9:196);IPR013024: Gamma-glutamyl cyclotransferase-like (16:127);IPR036568: Gamma-glutamyl cyclotransferase-like superfamily (14:135)	Reactome: R-HSA-174403	GO:0006751 glutathione catabolic process	GO:0003839 gamma-glutamylcyclotransferase activity		3	NA
g10177	chr_3	8080201	8081201	-	MA0771.1	912	924	-	13.561	1.29e-05	0.803	TTCTGGTATCTTC	g10177.t1	chr_3	8079768	8080423	655	-	*	*	CDD: cd06661, GGCT_like, 4.69346E-10 (16:127);Gene3D: G3DSA:3.10.490.10, 6.9E-33 (8:196);PANTHER: PTHR12192, 4.7E-66 (9:196);Pfam: PF04752, ChaC-like protein, 2.0E-53 (14:191);SUPERFAMILY: SSF110857, 2.35E-9 (14:135)	IPR006840: Glutathione-specific gamma-glutamylcyclotransferase (14:191, 9:196);IPR013024: Gamma-glutamyl cyclotransferase-like (16:127);IPR036568: Gamma-glutamyl cyclotransferase-like superfamily (14:135)	Reactome: R-HSA-174403	GO:0006751 glutathione catabolic process	GO:0003839 gamma-glutamylcyclotransferase activity		3	NA
g10177	chr_3	8080201	8081201	-	MA0486.1	911	925	-	14.7286	5.49e-06	0.818	TTTCTGGTATCTTCC	g10177.t1	chr_3	8079768	8080423	655	-	*	*	CDD: cd06661, GGCT_like, 4.69346E-10 (16:127);Gene3D: G3DSA:3.10.490.10, 6.9E-33 (8:196);PANTHER: PTHR12192, 4.7E-66 (9:196);Pfam: PF04752, ChaC-like protein, 2.0E-53 (14:191);SUPERFAMILY: SSF110857, 2.35E-9 (14:135)	IPR006840: Glutathione-specific gamma-glutamylcyclotransferase (14:191, 9:196);IPR013024: Gamma-glutamyl cyclotransferase-like (16:127);IPR036568: Gamma-glutamyl cyclotransferase-like superfamily (14:135)	Reactome: R-HSA-174403	GO:0006751 glutathione catabolic process	GO:0003839 gamma-glutamylcyclotransferase activity		3	NA
g10177	chr_3	8080201	8081201	-	MA0770.1	912	924	-	10.7273	3.31e-05	0.634	TTCTGGTATCTTC	g10177.t1	chr_3	8079768	8080423	655	-	*	*	CDD: cd06661, GGCT_like, 4.69346E-10 (16:127);Gene3D: G3DSA:3.10.490.10, 6.9E-33 (8:196);PANTHER: PTHR12192, 4.7E-66 (9:196);Pfam: PF04752, ChaC-like protein, 2.0E-53 (14:191);SUPERFAMILY: SSF110857, 2.35E-9 (14:135)	IPR006840: Glutathione-specific gamma-glutamylcyclotransferase (14:191, 9:196);IPR013024: Gamma-glutamyl cyclotransferase-like (16:127);IPR036568: Gamma-glutamyl cyclotransferase-like superfamily (14:135)	Reactome: R-HSA-174403	GO:0006751 glutathione catabolic process	GO:0003839 gamma-glutamylcyclotransferase activity		3	NA
g10178	chr_3	8080265	8081265	+	*	*	*	*	*	*	*	*	g10178.t1	chr_3	8080956	8081567	611	+	*	*	PANTHER: PTHR12857, 1.7E-46 (1:161);Pfam: PF05907, Eukaryotic protein of unknown function (DUF866), 2.6E-45 (6:158);SUPERFAMILY: SSF141678, 6.67E-44 (1:158)	IPR008584: Protein of unknown function DUF866, eukaryotic (1:161, 6:158)	*	*	*	*	3	3
g10179	chr_3	8085914	8086914	+	*	*	*	*	*	*	*	*	g10179.t1	chr_3	8086413	8130658	44245	+	CRK99244.1	CLUMA_CG012581, isoform A, partial [Clunio marinus] emb|CRK99244.1|0; diacylglycerol kinase eta isoform X1 [Aedes ... ref|XP_021711361.1|0; AAEL002727-PA, partial [Aedes aegypti] gb|EAT46084.1|0; diacylglycerol kinase eta isoform X2 [Aedes ... ref|XP_021711362.1|0; PREDICTED: diacylglycerol kinase eta [Aedes ... ref|XP_019932201.1|0; PREDICTED: diacylglycerol kinase eta-like [A... ref|XP_01993270…	CDD: cd00029, C1, 5.75584E-18 (151:200), cd00029, C1, 6.90785E-12 (224:274); cd09507, SAM_DGK-delta-eta, 3.32888E-35 (1738:1802); cd13274, PH_DGK_type2, 8.82165E-50 (41:137);Gene3D: G3DSA:1.10.150.50, 1.6E-21 (1733:1805); G3DSA:2.30.29.30, 1.6E-27 (2:135); G3DSA:3.30.60.20, 4.1E-16 (143:213), G3DSA:3.30.60.20, 7.1E-18 (221:275); G3DSA:3.40.50.10330, 6.1E-27 (296:428);MobiDBLite: consensus disorde…	IPR000756: Diacylglycerol kinase, accessory domain (1351:1500, 1351:1501);IPR001206: Diacylglycerol kinase, catalytic domain (306:444, 310:416, 310:436);IPR001660: Sterile alpha motif domain (1739:1805, 1741:1802, 1742:1805);IPR001849: Pleckstrin homology domain (39:132, 40:134, 41:131);IPR002219: Protein kinase C-like, phorbol ester/diacylglycerol-binding domain (150:200, 151:200, 151:200, 224:2…	KEGG: 00561+2.7.1.107, 00564+2.7.1.107, 04070+2.7.1.107;MetaCyc: PWY-7039, PWY-7817;Reactome: R-HSA-114508	GO:0007205 protein kinase C-activating G-protein coupled receptor signaling pathway/ GO:0008152 metabolic process/ GO:0035556 intracellular signal transduction	GO:0003951 NAD+ kinase activity/ GO:0004143 diacylglycerol kinase activity/ GO:0005515 protein binding/ GO:0016301 kinase activity		2	NA
g1018	chr_1	7493609	7494609	+	*	*	*	*	*	*	*	*	g1018.t1	chr_1	7494108	7494525	417	+	*	*	*	*	*	*	*	*	NA	NA
g10180	chr_3	8135928	8136928	-	*	*	*	*	*	*	*	*	g10180.t1	chr_3	8134831	8136350	1519	-	CRK99246.1	CLUMA_CG012640, isoform A [Clunio marinus] emb|CRK99246.1|3e-115	Coils (198:223);PANTHER: PTHR16501, 1.5E-41 (13:247); PTHR16501:SF6, 1.5E-41 (13:247);Pfam: PF05644, Mitochondrial and peroxisomal fission factor Mff, 4.7E-29 (17:173), PF05644, Mitochondrial and peroxisomal fission factor Mff, 2.4E-18 (178:247)	IPR008518: FATE/Miff/Tango-11 (13:247)	*	*	*	*	NA	NA
g10180	chr_3	8135928	8136928	-	*	*	*	*	*	*	*	*	g10180.t2	chr_3	8134831	8136350	1519	-	CRK99246.1	CLUMA_CG012640, isoform A [Clunio marinus] emb|CRK99246.1|2e-111	Coils (195:220);PANTHER: PTHR16501, 5.4E-43 (13:244); PTHR16501:SF6, 5.4E-43 (13:244);Pfam: PF05644, Mitochondrial and peroxisomal fission factor Mff, 1.5E-30 (17:169), PF05644, Mitochondrial and peroxisomal fission factor Mff, 1.9E-18 (171:244)	IPR008518: FATE/Miff/Tango-11 (13:244)	*	*	*	*	NA	NA
g10181	chr_3	8137346	8138346	-	*	*	*	*	*	*	*	*	g10181.t1	chr_3	8137400	8137831	431	-	*	*	Gene3D: G3DSA:3.30.450.30, 3.3E-6 (36:119);MobiDBLite: consensus disorder prediction (1:29);SUPERFAMILY: SSF103196, 2.93E-6 (39:116)	*	*	*	*	*	3	3
g10182	chr_3	8137662	8138662	+	*	*	*	*	*	*	*	*	g10182.t1	chr_3	8138262	8139870	1608	+	CRK92976.1	CLUMA_CG006561, isoform A [Clunio marinus] emb|CRK92976.1|1e-130; hypothetical protein FF38_14437, partial [Lucilia... gb|KNC23531.1|6e-108; PREDICTED: pre-mRNA-splicing factor 38B isof... ref|XP_011183209.1|8e-107; PREDICTED: pre-mRNA-splicing factor 38B isof... ref|XP_011183208.1|2e-106; pre-mRNA-splicing factor 38B isoform X1 [Cer... ref|XP_004536153.1|4e-106; PREDICTED: pre-mRNA-splicing fact…	MobiDBLite: consensus disorder prediction (221:313);PANTHER: PTHR23142, 2.5E-112 (11:310); PTHR23142:SF2, 2.5E-112 (11:310);Pfam: PF03371, PRP38 family, 9.5E-55 (18:199)	IPR005037: Pre-mRNA-splicing factor 38 (11:310, 18:199)	*	*	*	*	NA	NA
g10182	chr_3	8137662	8138662	+	*	*	*	*	*	*	*	*	g10182.t2	chr_3	8138262	8139870	1608	+	CRK92976.1	CLUMA_CG006561, isoform A [Clunio marinus] emb|CRK92976.1|5e-128; hypothetical protein FF38_14437, partial [Lucilia... gb|KNC23531.1|1e-105; PREDICTED: pre-mRNA-splicing factor 38B isof... ref|XP_011183209.1|3e-104; PREDICTED: pre-mRNA-splicing factor 38B isof... ref|XP_011183208.1|6e-104; pre-mRNA-splicing factor 38B isoform X1 [Cer... ref|XP_004536153.1|2e-103; PREDICTED: pre-mRNA-splicing fact…	MobiDBLite: consensus disorder prediction (223:315);PANTHER: PTHR23142, 5.0E-110 (11:312); PTHR23142:SF2, 5.0E-110 (11:312);Pfam: PF03371, PRP38 family, 4.6E-52 (18:201)	IPR005037: Pre-mRNA-splicing factor 38 (11:312, 18:201)	*	*	*	*	NA	NA
g10183	chr_3	8143525	8144525	-	*	*	*	*	*	*	*	*	g10183.t1	chr_3	8141271	8143502	2231	-	CRK92974.1	CLUMA_CG006485, isoform A [Clunio marinus] emb|CRK92974.1|0; CLUMA_CG001484, isoform A [Clunio marinus] emb|CRK87693.1|0; AAEL005356-PA [Aedes aegypti] gb|EAT43186.1|0; poly(A) polymerase beta [Aedes aegypti] &gt;ref... ref|XP_001650777.2|0; PREDICTED: poly(A) polymerase type 3 [Musca ... ref|XP_005184903.1|0; hypothetical protein RP20_CCG027115 [Aedes albopi... gb|KXJ69424.1|0; PREDICTED: poly(A…	CDD: cd05402, NT_PAP_TUTase, 7.81816E-28 (69:223);Gene3D: G3DSA:1.10.1410.10, 1.7E-46 (205:374); G3DSA:3.30.460.10, 2.3E-42 (62:204); G3DSA:3.30.70.590, 5.2E-42 (375:546);MobiDBLite: consensus disorder prediction (1:27, 433:480, 558:624);PANTHER: PTHR10682, 1.8E-250 (25:439, 475:588); PTHR10682:SF6, 1.8E-250 (25:439, 475:588);Pfam: PF01909, Nucleotidyltransferase domain, 2.0E-11 (95:183); PF04926…	IPR002934: Polymerase, nucleotidyl transferase domain (95:183);IPR007010: Poly(A) polymerase, RNA-binding domain (375:555);IPR007012: Poly(A) polymerase, central domain (30:373);IPR011068: Nucleotidyltransferase, class I-like, C-terminal (375:546);IPR014492: Poly(A) polymerase (19:617, 25:439, 475:588)	*	GO:0031123 RNA 3'-end processing/ GO:0043631 RNA polyadenylation	GO:0003723 RNA binding/ GO:0004652 polynucleotide adenylyltransferase activity/ GO:0016779 nucleotidyltransferase activity	GO:0005634 nucleus	2	3
g10184	chr_3	8146326	8147326	+	*	*	*	*	*	*	*	*	g10184.t1	chr_3	8146825	8149462	2637	+	CRK92977.1	CLUMA_CG006519, isoform A [Clunio marinus] emb|CRK92977.1|0; dystrobrevin [Culex quinquefasciatus] &gt;gb|ED... ref|XP_001843586.1|0; dystrobrevin beta isoform X2 [Aedes aegypti] ref|XP_021709344.1|0; dystrobrevin beta isoform X1 [Aedes aegypti] ref|XP_021709343.1|0; dystrobrevin beta isoform X3 [Aedes aegypti] ref|XP_021709345.1|0; dystrobrevin beta isoform X4 [Aedes aegypti] ref|XP_021709346.1|…	CDD: cd02334, ZZ_dystrophin, 6.81488E-25 (233:281); cd16244, EFh_DTN, 2.81288E-91 (45:203);Coils (416:450, 479:499, 617:637);Gene3D: G3DSA:1.10.238.10, 2.8E-27 (41:132), G3DSA:1.10.238.10, 3.8E-8 (134:209);MobiDBLite: consensus disorder prediction (495:554);PANTHER: PTHR44075, 2.5E-229 (4:641); PTHR44075:SF1, 2.5E-229 (4:641);Pfam: PF00569, Zinc finger, ZZ type, 1.5E-7 (231:273); PF09068, EF hand…	IPR000433: Zinc finger, ZZ-type (227:274, 227:276, 231:273, 233:262);IPR011992: EF-hand domain pair (133:226, 15:131);IPR015153: EF-hand domain, type 1 (15:130);IPR015154: EF-hand domain, type 2 (134:222);IPR017432: Distrobrevin (1:653)	*		GO:0008270 zinc ion binding		6	2
g10185	chr_3	8149691	8150691	+	*	*	*	*	*	*	*	*	g10185.t1	chr_3	8150245	8152085	1840	+	CRK92981.1	CLUMA_CG006505, isoform A [Clunio marinus] emb|CRK92981.1|0; uncharacterized protein Dmoj_GI19577 [Drosop... ref|XP_002004507.1|6e-167; PREDICTED: ubiquitin-like modifier-activatin... ref|XP_017959465.1|2e-166; PREDICTED: ubiquitin-like modifier-activatin... ref|XP_017865609.1|1e-165; PREDICTED: ubiquitin-like modifier-activatin... ref|XP_017079024.1|1e-165; PREDICTED: ubiquitin-like modifier-act…	Gene3D: G3DSA:3.40.50.720, 3.0E-35 (329:541);PANTHER: PTHR10953, 2.1E-139 (8:538); PTHR10953:SF3, 2.1E-139 (8:538);Pfam: PF00899, ThiF family, 7.8E-34 (338:533); PF16420, Ubiquitin-like modifier-activating enzyme ATG7 N-terminus, 5.1E-70 (8:312);SUPERFAMILY: SSF69572, 1.31E-34 (333:537)	IPR000594: THIF-type NAD/FAD binding fold (338:533);IPR006285: Ubiquitin-like modifier-activating enzyme Atg7 (8:538);IPR032197: Ubiquitin-like modifier-activating enzyme Atg7, N-terminal (8:312);IPR035985: Ubiquitin-activating enzyme (333:537)	Reactome: R-HSA-1632852, R-HSA-6798695, R-HSA-6802952, R-HSA-983168	GO:0006914 autophagy	GO:0008641 small protein activating enzyme activity	GO:0005737 cytoplasm	1	NA
g10186	chr_3	8152541	8153541	-	MA0771.1	16	28	-	10.2805	8.77e-05	1	GACCAGAATATTC	g10186.t1	chr_3	8152091	8153041	950	-	CRK92982.1	CLUMA_CG006589, isoform A [Clunio marinus] emb|CRK92982.1|3e-120	CDD: cd00070, GLECT, 5.99203E-30 (5:133);Gene3D: G3DSA:2.60.120.200, 1.0E-30 (1:147), G3DSA:2.60.120.200, 3.9E-18 (156:271);PANTHER: PTHR11346, 3.4E-81 (1:271); PTHR11346:SF153, 3.4E-81 (1:271);Pfam: PF00337, Galactoside-binding lectin, 2.9E-26 (5:138), PF00337, Galactoside-binding lectin, 8.6E-17 (164:269);ProSiteProfiles: PS51304, Galactoside-binding lectin (galectin) domain profile., 34.46 (5:…	IPR001079: Galectin, carbohydrate recognition domain (161:272, 164:269, 165:272, 3:141, 5:133, 5:138, 5:141, 9:138);IPR013320: Concanavalin A-like lectin/glucanase domain superfamily (163:268, 3:141)	*		GO:0030246 carbohydrate binding		3	NA
g10186	chr_3	8152541	8153541	-	MA0486.2	16	28	-	6.27869	8.52e-05	0.622	GACCAGAATATTC	g10186.t1	chr_3	8152091	8153041	950	-	CRK92982.1	CLUMA_CG006589, isoform A [Clunio marinus] emb|CRK92982.1|3e-120	CDD: cd00070, GLECT, 5.99203E-30 (5:133);Gene3D: G3DSA:2.60.120.200, 1.0E-30 (1:147), G3DSA:2.60.120.200, 3.9E-18 (156:271);PANTHER: PTHR11346, 3.4E-81 (1:271); PTHR11346:SF153, 3.4E-81 (1:271);Pfam: PF00337, Galactoside-binding lectin, 2.9E-26 (5:138), PF00337, Galactoside-binding lectin, 8.6E-17 (164:269);ProSiteProfiles: PS51304, Galactoside-binding lectin (galectin) domain profile., 34.46 (5:…	IPR001079: Galectin, carbohydrate recognition domain (161:272, 164:269, 165:272, 3:141, 5:133, 5:138, 5:141, 9:138);IPR013320: Concanavalin A-like lectin/glucanase domain superfamily (163:268, 3:141)	*		GO:0030246 carbohydrate binding		3	NA
g10187	chr_3	8152762	8153762	+	*	*	*	*	*	*	*	*	g10187.t1	chr_3	8153261	8153753	492	+	*	*	Gene3D: G3DSA:3.40.50.720, 3.1E-5 (1:111);PANTHER: PTHR10953, 3.1E-30 (1:132); PTHR10953:SF3, 3.1E-30 (1:132)	IPR006285: Ubiquitin-like modifier-activating enzyme Atg7 (1:132)	Reactome: R-HSA-1632852, R-HSA-6798695, R-HSA-6802952, R-HSA-983168	GO:0006914 autophagy		GO:0005737 cytoplasm	NA	NA
g10188	chr_3	8154426	8155426	-	*	*	*	*	*	*	*	*	g10188.t1	chr_3	8153785	8154823	1038	-	*	*	CDD: cd00070, GLECT, 1.02103E-19 (200:267);Gene3D: G3DSA:2.60.120.200, 1.3E-16 (5:144), G3DSA:2.60.120.200, 6.3E-26 (150:277);PANTHER: PTHR11346, 1.4E-47 (11:310); PTHR11346:SF153, 1.4E-47 (11:310);Pfam: PF00337, Galactoside-binding lectin, 6.3E-15 (7:137), PF00337, Galactoside-binding lectin, 6.4E-21 (160:268);ProSiteProfiles: PS51304, Galactoside-binding lectin (galectin) domain profile., 17.5 …	IPR001079: Galectin, carbohydrate recognition domain (159:306, 160:268, 163:286, 163:287, 200:267, 5:140, 7:137, 9:136);IPR013320: Concanavalin A-like lectin/glucanase domain superfamily (156:268, 9:140)	*		GO:0030246 carbohydrate binding		NA	3
g10189	chr_3	8156209	8157209	-	*	*	*	*	*	*	*	*	g10189.t1	chr_3	8155611	8156618	1007	-	*	*	PANTHER: PTHR11380, 2.2E-73 (16:292); PTHR11380:SF10, 2.2E-73 (16:292);Pfam: PF02269, Transcription initiation factor IID, 18kD subunit, 5.2E-7 (30:108)	IPR003195: Transcription initiation factor IID, subunit 13 (16:292, 30:108)	*	GO:0006366 transcription from RNA polymerase II promoter			5	2
g1019	chr_1	7501143	7502143	+	*	*	*	*	*	*	*	*	g1019.t1	chr_1	7501642	7503025	1383	+	CRL07360.1	CLUMA_CG020338, isoform A [Clunio marinus] emb|CRL07360.1|0; PREDICTED: protein fork head-like [Aedes alb... ref|XP_019528305.1|0; protein fork head [Aedes aegypti] ref|XP_021693560.1|0; AAEL003163-PA [Aedes aegypti] gb|EAT45557.1|0; PREDICTED: protein fork head-like [Aedes alb... ref|XP_019540031.1|0; PREDICTED: protein fork head-like [Aedes alb... ref|XP_019540032.1|0; AGAP001671-PA [Anopheles …	CDD: cd00059, FH, 4.79078E-52 (170:247);Gene3D: G3DSA:1.10.10.10, 1.3E-38 (152:257);MobiDBLite: consensus disorder prediction (18:44, 267:314);PANTHER: PTHR11829, 2.2E-128 (28:446); PTHR11829:SF230, 2.2E-128 (28:446);Pfam: PF00250, Forkhead domain, 3.2E-37 (170:254); PF08430, Forkhead N-terminal region, 3.2E-12 (40:169); PF09354, HNF3 C-terminal domain, 3.2E-7 (397:435);PRINTS: PR00053, Fork head…	IPR001766: Fork head domain (168:258, 170:183, 191:208, 214:231, 170:247, 170:254, 170:264);IPR013638: Fork-head N-terminal (40:169);IPR018122: Fork head domain conserved site1 (170:183);IPR018533: Forkhead box protein, C-terminal (397:435);IPR030456: Fork head domain conserved site 2 (214:220);IPR036388: Winged helix-like DNA-binding domain superfamily (152:257);IPR036390: Winged helix DNA-bindi…	*	GO:0006355 regulation of transcription, DNA-templated	GO:0003700 transcription factor activity, sequence-specific DNA binding/ GO:0008134 transcription factor binding/ GO:0019904 protein domain specific binding/ GO:0043565 sequence-specific DNA binding		NA	NA
g10190	chr_3	8156632	8157632	+	*	*	*	*	*	*	*	*	g10190.t1	chr_3	8157224	8157932	708	+	*	*	Coils (12:32, 86:109);MobiDBLite: consensus disorder prediction (17:41);PANTHER: PTHR10639, 1.3E-29 (4:183); PTHR10639:SF7, 1.3E-29 (4:183);Pfam: PF01086, Clathrin light chain, 1.6E-29 (4:182)	IPR000996: Clathrin light chain (4:182, 4:183)	Reactome: R-HSA-190873, R-HSA-196025, R-HSA-3928665, R-HSA-432720, R-HSA-5099900, R-HSA-5140745, R-HSA-8856825, R-HSA-8856828	GO:0006886 intracellular protein transport/ GO:0016192 vesicle-mediated transport	GO:0005198 structural molecule activity	GO:0030130 clathrin coat of trans-Golgi network vesicle/ GO:0030132 clathrin coat of coated pit	1	4
g10191	chr_3	8159337	8160337	-	*	*	*	*	*	*	*	*	g10191.t1	chr_3	8158116	8159746	1630	-	CRL02213.1	CLUMA_CG015393, isoform A [Clunio marinus] emb|CRL02213.1|0; PREDICTED: nedd8-activating enzyme E1 regula... ref|XP_019546968.1|0; nedd8-activating enzyme E1 regulatory subuni... ref|XP_001658604.1|0; AAEL012097-PA [Aedes aegypti] gb|EAT35744.1|0; hypothetical protein RP20_CCG008541 [Aedes albopi... gb|KXJ62460.1|0; PREDICTED: nedd8-activating enzyme E1 regula... ref|XP_019547624.1|0; NEDD8-activ…	CDD: cd01493, APPBP1_RUB, 0.0 (14:517);Gene3D: G3DSA:3.40.50.720, 2.1E-72 (2:388), G3DSA:3.40.50.720, 5.7E-21 (389:519);PANTHER: PTHR10953, 1.6E-129 (6:518); PTHR10953:SF29, 1.6E-129 (6:518);Pfam: PF00899, ThiF family, 9.2E-26 (16:507);PIRSF: PIRSF039099, 7.7E-157 (6:519);SUPERFAMILY: SSF69572, 1.23E-129 (11:518)	IPR000594: THIF-type NAD/FAD binding fold (16:507);IPR030667: NEDD8-activating enzyme E1 regulatory subunit APP-BP1 (6:518, 6:519);IPR035985: Ubiquitin-activating enzyme (11:518)	Reactome: R-HSA-8951664	GO:0045116 protein neddylation	GO:0008641 small protein activating enzyme activity/ GO:0019781 NEDD8 activating enzyme activity		3	3
g10192	chr_3	8159353	8160353	+	*	*	*	*	*	*	*	*	g10192.t1	chr_3	8159903	8160381	478	+	*	*	PANTHER: PTHR31816, 9.5E-15 (3:117);Pfam: PF15884, Protein QIL1, 1.7E-17 (4:103)	IPR026769: MICOS complex subunit Mic13 (3:117, 4:103)	Reactome: R-HSA-8949613	*	*	*	5	1
g10193	chr_3	8163213	8164213	-	*	*	*	*	*	*	*	*	g10193.t1	chr_3	8160861	8163643	2782	-	CRL02215.1	CLUMA_CG015415, isoform A [Clunio marinus] emb|CRL02215.1|0; proliferation-associated 2g4 [Culex quinquef... ref|XP_001865752.1|0; proliferation-associated protein 2G4 [Aedes ... ref|XP_001662411.1|0; PREDICTED: proliferation-associated protein ... ref|XP_019534623.1|0; PREDICTED: proliferation-associated protein ... ref|XP_019537528.1|0; hypothetical protein RP20_CCG013110 [Aedes albopi... gb|KX…	CDD: cd01089, PA2G4-like, 3.33798E-98 (18:334);Gene3D: G3DSA:3.90.230.10, 6.4E-48 (2:361);MobiDBLite: consensus disorder prediction (365:395);PANTHER: PTHR10804, 1.7E-143 (4:381); PTHR10804:SF83, 1.7E-143 (4:381);Pfam: PF00557, Metallopeptidase family M24, 1.7E-24 (20:224);SUPERFAMILY: SSF46785, 7.75E-13 (241:310); SSF55920, 1.83E-56 (8:238, 309:337);TIGRFAM: TIGR00495, crvDNA_42K: DNA-binding pr…	IPR000994: Peptidase M24 (20:224);IPR004545: PA2G4 family (3:384);IPR036005: Creatinase/aminopeptidase-like (8:238, 309:337);IPR036390: Winged helix DNA-binding domain superfamily (241:310)	Reactome: R-HSA-6798695	*	*	*	5	2
g10194	chr_3	8163478	8164478	+	*	*	*	*	*	*	*	*	g10194.t1	chr_3	8164079	8165648	1569	+	CRL02216.1	CLUMA_CG015183, isoform A [Clunio marinus] emb|CRL02216.1|0; AGAP005110-PA [Anopheles gambiae str. PEST] &gt;gb... ref|XP_313987.1|0; actin-related protein 3 [Aedes aegypti] &gt;gb|... ref|XP_001662409.1|0; AGAP005110-PA-like protein [Anopheles sinensis] gb|KFB44442.1|0; actin [Culex quinquefasciatus] &gt;gb|EDS44110.... ref|XP_001866879.1|0; PREDICTED: actin-related protein 3 [Aedes al... ref|XP…	CDD: cd00012, NBD_sugar-kinase_HSP70_actin, 1.64503E-11 (9:209);Gene3D: G3DSA:3.30.420.40, 1.3E-54 (2:179), G3DSA:3.30.420.40, 1.9E-12 (180:209), G3DSA:3.30.420.40, 4.8E-18 (275:347), G3DSA:3.30.420.40, 8.9E-19 (348:411); G3DSA:3.90.640.10, 1.3E-21 (210:274);PANTHER: PTHR11937, 6.5E-235 (4:415); PTHR11937:SF170, 6.5E-235 (4:415);Pfam: PF00022, Actin, 4.7E-56 (5:231);ProSitePatterns: PS01132, Acti…	IPR004000: Actin family (4:415, 5:231, 5:413);IPR015623: Actin-related protein 3 (4:415);IPR020902: Actin/actin-like conserved site (111:123)	*	GO:0007015 actin filament organization/ GO:0034314 Arp2/3 complex-mediated actin nucleation	GO:0005524 ATP binding	GO:0005885 Arp2/3 protein complex	6	2
g10195	chr_3	8168674	8169674	-	*	*	*	*	*	*	*	*	g10195.t1	chr_3	8166648	8168817	2169	-	AFU11126.1	gamma-glutamylcystein synthase [Chironomus riparius] gb|AFU11126.1|0; CLUMA_CG011962, isoform A [Clunio marinus] emb|CRK99012.1|0; glutamate-cysteine ligase [Culex quinquefasc... ref|XP_001862212.1|0; glutamate--cysteine ligase [Aedes aegypti] &gt;... ref|XP_001653117.1|0; PREDICTED: glutamate--cysteine ligase [Aedes... ref|XP_019551867.1|0; PREDICTED: glutamate--cysteine ligase-like [... ref|XP_…	Coils (457:477);PANTHER: PTHR11164, 2.9E-284 (1:614);Pfam: PF03074, Glutamate-cysteine ligase, 3.7E-179 (230:594);SUPERFAMILY: SSF55931, 1.96E-58 (39:204, 242:348, 399:583)	IPR004308: Glutamate-cysteine ligase catalytic subunit (1:614, 230:594);IPR014746: Glutamine synthetase/guanido kinase, catalytic domain (39:204, 242:348, 399:583)	KEGG: 00270+6.3.2.2, 00480+6.3.2.2;MetaCyc: PWY-6840, PWY-7255;Reactome: R-HSA-174403	GO:0006750 glutathione biosynthetic process	GO:0003824 catalytic activity/ GO:0004357 glutamate-cysteine ligase activity		3	3
g10195	chr_3	8169207	8170207	-	*	*	*	*	*	*	*	*	g10195.t1	chr_3	8166648	8168817	2169	-	AFU11126.1	gamma-glutamylcystein synthase [Chironomus riparius] gb|AFU11126.1|0; CLUMA_CG011962, isoform A [Clunio marinus] emb|CRK99012.1|0; glutamate-cysteine ligase [Culex quinquefasc... ref|XP_001862212.1|0; glutamate--cysteine ligase [Aedes aegypti] &gt;... ref|XP_001653117.1|0; PREDICTED: glutamate--cysteine ligase [Aedes... ref|XP_019551867.1|0; PREDICTED: glutamate--cysteine ligase-like [... ref|XP_…	Coils (457:477);PANTHER: PTHR11164, 2.9E-284 (1:614);Pfam: PF03074, Glutamate-cysteine ligase, 3.7E-179 (230:594);SUPERFAMILY: SSF55931, 1.96E-58 (39:204, 242:348, 399:583)	IPR004308: Glutamate-cysteine ligase catalytic subunit (1:614, 230:594);IPR014746: Glutamine synthetase/guanido kinase, catalytic domain (39:204, 242:348, 399:583)	KEGG: 00270+6.3.2.2, 00480+6.3.2.2;MetaCyc: PWY-6840, PWY-7255;Reactome: R-HSA-174403	GO:0006750 glutathione biosynthetic process	GO:0003824 catalytic activity/ GO:0004357 glutamate-cysteine ligase activity		3	3
g10196	chr_3	8168641	8169641	+	MA0486.2	284	296	+	10.0984	2.58e-05	0.551	TTCGAGAATGTTT	g10196.t1	chr_3	8169829	8170583	754	+	*	*	Coils (141:161, 180:185);Gene3D: G3DSA:1.10.287.370, 5.9E-33 (38:185);PANTHER: PTHR12409, 4.3E-81 (7:184);Pfam: PF02996, Prefoldin subunit, 6.0E-29 (55:175);PIRSF: PIRSF016396, 1.2E-59 (2:185);SUPERFAMILY: SSF46579, 3.4E-18 (46:172)	IPR004127: Prefoldin alpha-like (55:175);IPR016655: Prefoldin subunit 3 (2:185, 7:184)	Reactome: R-HSA-389957	GO:0006457 protein folding		GO:0016272 prefoldin complex	3	NA
g10196	chr_3	8168641	8169641	+	MA0771.1	284	296	+	11.3293	4.82e-05	0.961	TTCGAGAATGTTT	g10196.t1	chr_3	8169829	8170583	754	+	*	*	Coils (141:161, 180:185);Gene3D: G3DSA:1.10.287.370, 5.9E-33 (38:185);PANTHER: PTHR12409, 4.3E-81 (7:184);Pfam: PF02996, Prefoldin subunit, 6.0E-29 (55:175);PIRSF: PIRSF016396, 1.2E-59 (2:185);SUPERFAMILY: SSF46579, 3.4E-18 (46:172)	IPR004127: Prefoldin alpha-like (55:175);IPR016655: Prefoldin subunit 3 (2:185, 7:184)	Reactome: R-HSA-389957	GO:0006457 protein folding		GO:0016272 prefoldin complex	3	NA
g10196	chr_3	8168641	8169641	+	MA0770.1	284	296	+	14.0545	6.71e-06	0.471	TTCGAGAATGTTT	g10196.t1	chr_3	8169829	8170583	754	+	*	*	Coils (141:161, 180:185);Gene3D: G3DSA:1.10.287.370, 5.9E-33 (38:185);PANTHER: PTHR12409, 4.3E-81 (7:184);Pfam: PF02996, Prefoldin subunit, 6.0E-29 (55:175);PIRSF: PIRSF016396, 1.2E-59 (2:185);SUPERFAMILY: SSF46579, 3.4E-18 (46:172)	IPR004127: Prefoldin alpha-like (55:175);IPR016655: Prefoldin subunit 3 (2:185, 7:184)	Reactome: R-HSA-389957	GO:0006457 protein folding		GO:0016272 prefoldin complex	3	NA
g10196	chr_3	8169249	8170249	+	*	*	*	*	*	*	*	*	g10196.t1	chr_3	8169829	8170583	754	+	*	*	Coils (141:161, 180:185);Gene3D: G3DSA:1.10.287.370, 5.9E-33 (38:185);PANTHER: PTHR12409, 4.3E-81 (7:184);Pfam: PF02996, Prefoldin subunit, 6.0E-29 (55:175);PIRSF: PIRSF016396, 1.2E-59 (2:185);SUPERFAMILY: SSF46579, 3.4E-18 (46:172)	IPR004127: Prefoldin alpha-like (55:175);IPR016655: Prefoldin subunit 3 (2:185, 7:184)	Reactome: R-HSA-389957	GO:0006457 protein folding		GO:0016272 prefoldin complex	3	NA
g10197	chr_3	8170534	8171534	+	*	*	*	*	*	*	*	*	g10197.t1	chr_3	8171033	8172557	1524	+	*	*	Coils (238:259);MobiDBLite: consensus disorder prediction (124:149, 228:278, 349:377, 395:433)	*	*	*	*	*	1	NA
g10198	chr_3	8174439	8175439	-	*	*	*	*	*	*	*	*	g10198.t1	chr_3	8172668	8174505	1837	-	CRK99010.1	CLUMA_CG011936, isoform A [Clunio marinus] emb|CRK99010.1|3e-166	Coils (467:494);MobiDBLite: consensus disorder prediction (1:37, 424:457);PANTHER: PTHR21654, 1.4E-64 (12:144, 228:511); PTHR21654:SF49, 1.4E-64 (12:144, 228:511);Pfam: PF13837, Myb/SANT-like DNA-binding domain, 1.9E-16 (37:125)	*	*	*	*	*	5	NA
g10199	chr_3	8183142	8184142	+	MA0771.1	87	99	+	12.3171	2.77e-05	0.923	TTCCAGAACGTGC	g10199.t1	chr_3	8183641	8191400	7759	+	CRK99008.1	CLUMA_CG012144, isoform A [Clunio marinus] emb|CRK99008.1|0; soluble guanylate cyclase 88E [Aedes aegypti] ref|XP_021707679.1|0; AAEL013328-PA [Aedes aegypti] gb|EAT34434.1|0; PREDICTED: soluble guanylate cyclase 88E [Ae... ref|XP_019528235.1|0; PREDICTED: soluble guanylate cyclase 88E-lik... ref|XP_019558213.1|0; AGAP001985-PA-like protein [Anopheles sinensis] gb|KFB37433.1|0; AGAP001985-PA [Ano…	CDD: cd07302, CHD, 6.45973E-70 (422:594);Coils (359:393);Gene3D: G3DSA:3.30.70.1230, 4.9E-74 (412:600); G3DSA:3.90.1520.10, 2.6E-61 (1:187);PANTHER: PTHR11920, 0.0 (3:600); PTHR11920:SF345, 0.0 (3:600);Pfam: PF00211, Adenylate and Guanylate cyclase catalytic domain, 8.6E-68 (417:594); PF07700, Haem-NO-binding, 1.5E-55 (2:163); PF07701, Heme NO binding associated, 3.0E-68 (202:406);ProSitePatterns…	IPR001054: Adenylyl cyclase class-3/4/guanylyl cyclase (385:579, 417:594, 423:551);IPR011644: Heme-NO binding (2:163);IPR011645: Haem NO binding associated (202:406);IPR018297: Adenylyl cyclase class-4/guanylyl cyclase, conserved site (528:551);IPR024096: NO signalling/Golgi transport ligand-binding domain superfamily (1:188);IPR029787: Nucleotide cyclase (412:594, 412:600)	KEGG: 00230+4.6.1.2, 00230+4.6.1.2;Reactome: R-HSA-392154	GO:0006182 cGMP biosynthetic process/ GO:0009190 cyclic nucleotide biosynthetic process/ GO:0035556 intracellular signal transduction	GO:0004383 guanylate cyclase activity/ GO:0016849 phosphorus-oxygen lyase activity/ GO:0020037 heme binding		NA	NA
g10199	chr_3	8183142	8184142	+	MA0486.1	86	100	+	9.64286	8.87e-05	1	TTTCCAGAACGTGCA	g10199.t1	chr_3	8183641	8191400	7759	+	CRK99008.1	CLUMA_CG012144, isoform A [Clunio marinus] emb|CRK99008.1|0; soluble guanylate cyclase 88E [Aedes aegypti] ref|XP_021707679.1|0; AAEL013328-PA [Aedes aegypti] gb|EAT34434.1|0; PREDICTED: soluble guanylate cyclase 88E [Ae... ref|XP_019528235.1|0; PREDICTED: soluble guanylate cyclase 88E-lik... ref|XP_019558213.1|0; AGAP001985-PA-like protein [Anopheles sinensis] gb|KFB37433.1|0; AGAP001985-PA [Ano…	CDD: cd07302, CHD, 6.45973E-70 (422:594);Coils (359:393);Gene3D: G3DSA:3.30.70.1230, 4.9E-74 (412:600); G3DSA:3.90.1520.10, 2.6E-61 (1:187);PANTHER: PTHR11920, 0.0 (3:600); PTHR11920:SF345, 0.0 (3:600);Pfam: PF00211, Adenylate and Guanylate cyclase catalytic domain, 8.6E-68 (417:594); PF07700, Haem-NO-binding, 1.5E-55 (2:163); PF07701, Heme NO binding associated, 3.0E-68 (202:406);ProSitePatterns…	IPR001054: Adenylyl cyclase class-3/4/guanylyl cyclase (385:579, 417:594, 423:551);IPR011644: Heme-NO binding (2:163);IPR011645: Haem NO binding associated (202:406);IPR018297: Adenylyl cyclase class-4/guanylyl cyclase, conserved site (528:551);IPR024096: NO signalling/Golgi transport ligand-binding domain superfamily (1:188);IPR029787: Nucleotide cyclase (412:594, 412:600)	KEGG: 00230+4.6.1.2, 00230+4.6.1.2;Reactome: R-HSA-392154	GO:0006182 cGMP biosynthetic process/ GO:0009190 cyclic nucleotide biosynthetic process/ GO:0035556 intracellular signal transduction	GO:0004383 guanylate cyclase activity/ GO:0016849 phosphorus-oxygen lyase activity/ GO:0020037 heme binding		NA	NA
g10199	chr_3	8183142	8184142	+	MA0486.2	87	99	+	12.0164	1.1e-05	0.551	TTCCAGAACGTGC	g10199.t1	chr_3	8183641	8191400	7759	+	CRK99008.1	CLUMA_CG012144, isoform A [Clunio marinus] emb|CRK99008.1|0; soluble guanylate cyclase 88E [Aedes aegypti] ref|XP_021707679.1|0; AAEL013328-PA [Aedes aegypti] gb|EAT34434.1|0; PREDICTED: soluble guanylate cyclase 88E [Ae... ref|XP_019528235.1|0; PREDICTED: soluble guanylate cyclase 88E-lik... ref|XP_019558213.1|0; AGAP001985-PA-like protein [Anopheles sinensis] gb|KFB37433.1|0; AGAP001985-PA [Ano…	CDD: cd07302, CHD, 6.45973E-70 (422:594);Coils (359:393);Gene3D: G3DSA:3.30.70.1230, 4.9E-74 (412:600); G3DSA:3.90.1520.10, 2.6E-61 (1:187);PANTHER: PTHR11920, 0.0 (3:600); PTHR11920:SF345, 0.0 (3:600);Pfam: PF00211, Adenylate and Guanylate cyclase catalytic domain, 8.6E-68 (417:594); PF07700, Haem-NO-binding, 1.5E-55 (2:163); PF07701, Heme NO binding associated, 3.0E-68 (202:406);ProSitePatterns…	IPR001054: Adenylyl cyclase class-3/4/guanylyl cyclase (385:579, 417:594, 423:551);IPR011644: Heme-NO binding (2:163);IPR011645: Haem NO binding associated (202:406);IPR018297: Adenylyl cyclase class-4/guanylyl cyclase, conserved site (528:551);IPR024096: NO signalling/Golgi transport ligand-binding domain superfamily (1:188);IPR029787: Nucleotide cyclase (412:594, 412:600)	KEGG: 00230+4.6.1.2, 00230+4.6.1.2;Reactome: R-HSA-392154	GO:0006182 cGMP biosynthetic process/ GO:0009190 cyclic nucleotide biosynthetic process/ GO:0035556 intracellular signal transduction	GO:0004383 guanylate cyclase activity/ GO:0016849 phosphorus-oxygen lyase activity/ GO:0020037 heme binding		NA	NA
g10199	chr_3	8183142	8184142	+	MA0770.1	513	525	+	8.34545	8.91e-05	0.745	TGCTAGAAAATTT	g10199.t1	chr_3	8183641	8191400	7759	+	CRK99008.1	CLUMA_CG012144, isoform A [Clunio marinus] emb|CRK99008.1|0; soluble guanylate cyclase 88E [Aedes aegypti] ref|XP_021707679.1|0; AAEL013328-PA [Aedes aegypti] gb|EAT34434.1|0; PREDICTED: soluble guanylate cyclase 88E [Ae... ref|XP_019528235.1|0; PREDICTED: soluble guanylate cyclase 88E-lik... ref|XP_019558213.1|0; AGAP001985-PA-like protein [Anopheles sinensis] gb|KFB37433.1|0; AGAP001985-PA [Ano…	CDD: cd07302, CHD, 6.45973E-70 (422:594);Coils (359:393);Gene3D: G3DSA:3.30.70.1230, 4.9E-74 (412:600); G3DSA:3.90.1520.10, 2.6E-61 (1:187);PANTHER: PTHR11920, 0.0 (3:600); PTHR11920:SF345, 0.0 (3:600);Pfam: PF00211, Adenylate and Guanylate cyclase catalytic domain, 8.6E-68 (417:594); PF07700, Haem-NO-binding, 1.5E-55 (2:163); PF07701, Heme NO binding associated, 3.0E-68 (202:406);ProSitePatterns…	IPR001054: Adenylyl cyclase class-3/4/guanylyl cyclase (385:579, 417:594, 423:551);IPR011644: Heme-NO binding (2:163);IPR011645: Haem NO binding associated (202:406);IPR018297: Adenylyl cyclase class-4/guanylyl cyclase, conserved site (528:551);IPR024096: NO signalling/Golgi transport ligand-binding domain superfamily (1:188);IPR029787: Nucleotide cyclase (412:594, 412:600)	KEGG: 00230+4.6.1.2, 00230+4.6.1.2;Reactome: R-HSA-392154	GO:0006182 cGMP biosynthetic process/ GO:0009190 cyclic nucleotide biosynthetic process/ GO:0035556 intracellular signal transduction	GO:0004383 guanylate cyclase activity/ GO:0016849 phosphorus-oxygen lyase activity/ GO:0020037 heme binding		NA	NA
g10199	chr_3	8183142	8184142	+	MA0770.1	87	99	+	13.6182	8.45e-06	0.503	TTCCAGAACGTGC	g10199.t1	chr_3	8183641	8191400	7759	+	CRK99008.1	CLUMA_CG012144, isoform A [Clunio marinus] emb|CRK99008.1|0; soluble guanylate cyclase 88E [Aedes aegypti] ref|XP_021707679.1|0; AAEL013328-PA [Aedes aegypti] gb|EAT34434.1|0; PREDICTED: soluble guanylate cyclase 88E [Ae... ref|XP_019528235.1|0; PREDICTED: soluble guanylate cyclase 88E-lik... ref|XP_019558213.1|0; AGAP001985-PA-like protein [Anopheles sinensis] gb|KFB37433.1|0; AGAP001985-PA [Ano…	CDD: cd07302, CHD, 6.45973E-70 (422:594);Coils (359:393);Gene3D: G3DSA:3.30.70.1230, 4.9E-74 (412:600); G3DSA:3.90.1520.10, 2.6E-61 (1:187);PANTHER: PTHR11920, 0.0 (3:600); PTHR11920:SF345, 0.0 (3:600);Pfam: PF00211, Adenylate and Guanylate cyclase catalytic domain, 8.6E-68 (417:594); PF07700, Haem-NO-binding, 1.5E-55 (2:163); PF07701, Heme NO binding associated, 3.0E-68 (202:406);ProSitePatterns…	IPR001054: Adenylyl cyclase class-3/4/guanylyl cyclase (385:579, 417:594, 423:551);IPR011644: Heme-NO binding (2:163);IPR011645: Haem NO binding associated (202:406);IPR018297: Adenylyl cyclase class-4/guanylyl cyclase, conserved site (528:551);IPR024096: NO signalling/Golgi transport ligand-binding domain superfamily (1:188);IPR029787: Nucleotide cyclase (412:594, 412:600)	KEGG: 00230+4.6.1.2, 00230+4.6.1.2;Reactome: R-HSA-392154	GO:0006182 cGMP biosynthetic process/ GO:0009190 cyclic nucleotide biosynthetic process/ GO:0035556 intracellular signal transduction	GO:0004383 guanylate cyclase activity/ GO:0016849 phosphorus-oxygen lyase activity/ GO:0020037 heme binding		NA	NA
g102	chr_1	958328	959328	-	*	*	*	*	*	*	*	*	g102.t1	chr_1	957582	958828	1246	-	*	*	Coils (133:153)	*	*	*	*	*	NA	NA
g1020	chr_1	7524370	7525370	-	MA0486.2	32	44	-	8.42623	4.48e-05	0.564	TTCTAGAAATTAC	g1020.t1	chr_1	7524208	7524870	662	-	*	*	Gene3D: G3DSA:1.10.8.60, 5.6E-14 (9:104);PANTHER: PTHR23077, 7.4E-39 (15:120); PTHR23077:SF52, 7.4E-39 (15:120);Pfam: PF09336, Vps4 C terminal oligomerisation domain, 6.4E-6 (63:98)	IPR015415: Vps4 oligomerisation, C-terminal (63:98)	*	*	*	*	NA	NA
g1020	chr_1	7524370	7525370	-	MA0771.1	32	44	-	11.4024	4.64e-05	0.961	TTCTAGAAATTAC	g1020.t1	chr_1	7524208	7524870	662	-	*	*	Gene3D: G3DSA:1.10.8.60, 5.6E-14 (9:104);PANTHER: PTHR23077, 7.4E-39 (15:120); PTHR23077:SF52, 7.4E-39 (15:120);Pfam: PF09336, Vps4 C terminal oligomerisation domain, 6.4E-6 (63:98)	IPR015415: Vps4 oligomerisation, C-terminal (63:98)	*	*	*	*	NA	NA
g1020	chr_1	7524370	7525370	-	MA0486.1	31	45	-	9.91429	7.82e-05	1	GTTCTAGAAATTACA	g1020.t1	chr_1	7524208	7524870	662	-	*	*	Gene3D: G3DSA:1.10.8.60, 5.6E-14 (9:104);PANTHER: PTHR23077, 7.4E-39 (15:120); PTHR23077:SF52, 7.4E-39 (15:120);Pfam: PF09336, Vps4 C terminal oligomerisation domain, 6.4E-6 (63:98)	IPR015415: Vps4 oligomerisation, C-terminal (63:98)	*	*	*	*	NA	NA
g1020	chr_1	7524370	7525370	-	MA0770.1	32	44	-	10.4364	3.73e-05	0.654	TTCTAGAAATTAC	g1020.t1	chr_1	7524208	7524870	662	-	*	*	Gene3D: G3DSA:1.10.8.60, 5.6E-14 (9:104);PANTHER: PTHR23077, 7.4E-39 (15:120); PTHR23077:SF52, 7.4E-39 (15:120);Pfam: PF09336, Vps4 C terminal oligomerisation domain, 6.4E-6 (63:98)	IPR015415: Vps4 oligomerisation, C-terminal (63:98)	*	*	*	*	NA	NA
g10200	chr_3	8195877	8196877	+	*	*	*	*	*	*	*	*	g10200.t2	chr_3	8196376	8198623	2247	+	*	*	Gene3D: G3DSA:1.20.90.10, 9.0E-31 (103:257);PANTHER: PTHR12253, 7.8E-39 (7:68, 112:211); PTHR12253:SF20, 7.8E-39 (7:68, 112:211);Pfam: PF05826, Phospholipase A2, 5.7E-26 (106:197);ProSitePatterns: PS00118, Phospholipase A2 histidine active site., (130:137);SUPERFAMILY: SSF48619, 1.84E-24 (112:208)	IPR016090: Phospholipase A2 domain (106:197);IPR033113: Phospholipase A2, histidine active site (130:137);IPR036444: Phospholipase A2 domain superfamily (103:257, 112:208)	KEGG: 00564+3.1.1.4, 00564+3.1.1.4, 00565+3.1.1.4, 00565+3.1.1.4, 00590+3.1.1.4, 00590+3.1.1.4, 00591+3.1.1.4, 00591+3.1.1.4, 00592+3.1.1.4, 00592+3.1.1.4;MetaCyc: PWY-6803, PWY-6803, PWY-7409, PWY-7409, PWY-7416, PWY-7416, PWY-7417, PWY-7417, PWY-7783, PWY-7783;Reactome: R-HSA-1482788, R-HSA-1482801, R-HSA-1482839, R-HSA-1482922, R-HSA-1482925, R-HSA-1483166	GO:0006644 phospholipid metabolic process/ GO:0050482 arachidonic acid secretion	GO:0004623 phospholipase A2 activity		NA	NA
g10200	chr_3	8195877	8196877	+	*	*	*	*	*	*	*	*	g10200.t1	chr_3	8196376	8198623	2247	+	*	*	Gene3D: G3DSA:1.20.90.10, 8.3E-32 (103:232);MobiDBLite: consensus disorder prediction (228:248);PANTHER: PTHR12253, 2.5E-39 (7:68, 112:218); PTHR12253:SF20, 2.5E-39 (7:68, 112:218);Pfam: PF05826, Phospholipase A2, 3.7E-26 (106:197);ProSitePatterns: PS00118, Phospholipase A2 histidine active site., (130:137);SUPERFAMILY: SSF48619, 6.3E-26 (112:226)	IPR016090: Phospholipase A2 domain (106:197);IPR033113: Phospholipase A2, histidine active site (130:137);IPR036444: Phospholipase A2 domain superfamily (103:232, 112:226)	KEGG: 00564+3.1.1.4, 00564+3.1.1.4, 00565+3.1.1.4, 00565+3.1.1.4, 00590+3.1.1.4, 00590+3.1.1.4, 00591+3.1.1.4, 00591+3.1.1.4, 00592+3.1.1.4, 00592+3.1.1.4;MetaCyc: PWY-6803, PWY-6803, PWY-7409, PWY-7409, PWY-7416, PWY-7416, PWY-7417, PWY-7417, PWY-7783, PWY-7783;Reactome: R-HSA-1482788, R-HSA-1482801, R-HSA-1482839, R-HSA-1482922, R-HSA-1482925, R-HSA-1483166	GO:0006644 phospholipid metabolic process/ GO:0050482 arachidonic acid secretion	GO:0004623 phospholipase A2 activity		NA	NA
g10201	chr_3	8199795	8200795	-	*	*	*	*	*	*	*	*	g10201.t1	chr_3	8199311	8200028	717	-	*	*	PANTHER: PTHR36694, 3.4E-56 (1:169); PTHR36694:SF1, 3.4E-56 (1:169);Pfam: PF08019, Domain of unknown function (DUF1705), 8.1E-5 (55:152)	IPR012549: Phosphoethanolamine transferase, N-terminal (55:152)	*			GO:0016021 integral component of membrane	4	NA
g10202	chr_3	8199827	8200827	+	*	*	*	*	*	*	*	*	g10202.t1	chr_3	8200553	8201237	684	+	CRK99226.1	CLUMA_CG012649, isoform A [Clunio marinus] emb|CRK99226.1|8e-105	Coils (85:112, 145:165);PANTHER: PTHR12084, 3.9E-73 (7:224); PTHR12084:SF0, 3.9E-73 (7:224);Pfam: PF05064, Nsp1-like C-terminal region, 2.4E-31 (30:137)	IPR007758: Nucleoporin, NSP1-like, C-terminal (30:137);IPR026010: Nucleoporin NSP1/NUP62 (7:224)	*		GO:0017056 structural constituent of nuclear pore	GO:0005643 nuclear pore	6	2
g10203	chr_3	8202165	8203165	-	*	*	*	*	*	*	*	*	g10203.t1	chr_3	8201329	8202665	1336	-	CRK99225.1	CLUMA_CG012553, isoform A [Clunio marinus] emb|CRK99225.1|0; Cdc6 [Drosophila americana] gb|ABI31372.1|2e-160; Cdc6 [Drosophila americana] &gt;gb|ABI31811.1| Cdc6 ... gb|ABI31383.1|2e-160; Cdc6 [Drosophila americana] &gt;gb|ABI31382.1| Cdc6 ... gb|ABI31379.1|2e-160; Cdc6 [Drosophila americana] gb|ABI31375.1|2e-160; Cdc6 [Drosophila americana] gb|ABI31380.1|4e-160; Cdc6 [Drosophila americana] gb|A…	CDD: cd00009, AAA, 1.62804E-7 (39:191); cd08768, Cdc6_C, 7.03094E-16 (321:404);Coils (258:278);Gene3D: G3DSA:1.10.10.10, 5.8E-22 (320:418); G3DSA:1.10.8.60, 1.0E-24 (196:312); G3DSA:3.40.50.300, 3.2E-17 (34:195);PANTHER: PTHR10763, 1.2E-101 (14:421); PTHR10763:SF26, 1.2E-101 (14:421);Pfam: PF00004, ATPase family associated with various cellular activities (AAA), 1.4E-14 (59:194); PF09079, CDC6, C…	IPR003593: AAA+ ATPase domain (54:201);IPR003959: ATPase, AAA-type, core (59:194);IPR015163: Cdc6, C-terminal (321:404, 328:408, 329:406);IPR016314: Cell division protein Cdc6/18 (2:422);IPR027417: P-loop containing nucleoside triphosphate hydrolase (32:263);IPR036388: Winged helix-like DNA-binding domain superfamily (320:418);IPR036390: Winged helix DNA-binding domain superfamily (318:417)	Reactome: R-HSA-176187, R-HSA-1362277, R-HSA-539107, R-HSA-176187, R-HSA-68689, R-HSA-539107, R-HSA-68827, R-HSA-68689, R-HSA-68867, R-HSA-68827, R-HSA-68949, R-HSA-68867, R-HSA-68962, R-HSA-68949, R-HSA-69298, R-HSA-68962, R-HSA-69300, R-HSA-69017, R-HSA-69298, R-HSA-69300	GO:0006270 DNA replication initiation/ GO:0051301 cell division	GO:0005524 ATP binding		5	2
g10204	chr_3	8203825	8204825	+	MA0486.1	177	191	+	10.2429	6.68e-05	1	ACTCTAGTATATTCC	g10204.t1	chr_3	8204986	8207681	2695	+	CRL02495.1	CLUMA_CG015175, isoform A [Clunio marinus] emb|CRL02495.1|0; PREDICTED: protein kinase C and casein kinas... ref|XP_019551478.1|0; hypothetical protein FF38_07005 [Lucilia cuprina] gb|KNC30245.1|0; PREDICTED: protein kinase C and casein kinas... ref|XP_019564407.1|0; protein kinase C and casein kinase II substr... ref|XP_021703279.1|0; AAEL001979-PB [Aedes aegypti] gb|EAT46869.1|0; protein kinase…	CDD: cd07655, F-BAR_PACSIN, 7.85677E-143 (16:271); cd11843, SH3_PACSIN, 6.40598E-33 (444:496);Coils (184:218);Gene3D: G3DSA:1.20.1270.60, 7.7E-7 (19:252); G3DSA:2.30.30.40, 9.3E-20 (442:498);MobiDBLite: consensus disorder prediction (162:197, 365:442);PANTHER: PTHR23065, 6.6E-200 (6:498); PTHR23065:SF11, 6.6E-200 (6:498);Pfam: PF00018, SH3 domain, 2.8E-15 (446:492); PF00611, Fes/CIP4, and EFC/F-B…	IPR001060: FCH domain (14:102, 22:96);IPR001452: SH3 domain (440:498, 443:453, 457:472, 486:498, 443:498, 446:492);IPR027267: AH/BAR domain superfamily (19:252, 21:301);IPR031160: F-BAR domain (9:279);IPR036028: SH3-like domain superfamily (441:497)	*		GO:0005515 protein binding		3	3
g10204	chr_3	8203825	8204825	+	MA0771.1	178	190	+	11.2805	4.94e-05	0.961	CTCTAGTATATTC	g10204.t1	chr_3	8204986	8207681	2695	+	CRL02495.1	CLUMA_CG015175, isoform A [Clunio marinus] emb|CRL02495.1|0; PREDICTED: protein kinase C and casein kinas... ref|XP_019551478.1|0; hypothetical protein FF38_07005 [Lucilia cuprina] gb|KNC30245.1|0; PREDICTED: protein kinase C and casein kinas... ref|XP_019564407.1|0; protein kinase C and casein kinase II substr... ref|XP_021703279.1|0; AAEL001979-PB [Aedes aegypti] gb|EAT46869.1|0; protein kinase…	CDD: cd07655, F-BAR_PACSIN, 7.85677E-143 (16:271); cd11843, SH3_PACSIN, 6.40598E-33 (444:496);Coils (184:218);Gene3D: G3DSA:1.20.1270.60, 7.7E-7 (19:252); G3DSA:2.30.30.40, 9.3E-20 (442:498);MobiDBLite: consensus disorder prediction (162:197, 365:442);PANTHER: PTHR23065, 6.6E-200 (6:498); PTHR23065:SF11, 6.6E-200 (6:498);Pfam: PF00018, SH3 domain, 2.8E-15 (446:492); PF00611, Fes/CIP4, and EFC/F-B…	IPR001060: FCH domain (14:102, 22:96);IPR001452: SH3 domain (440:498, 443:453, 457:472, 486:498, 443:498, 446:492);IPR027267: AH/BAR domain superfamily (19:252, 21:301);IPR031160: F-BAR domain (9:279);IPR036028: SH3-like domain superfamily (441:497)	*		GO:0005515 protein binding		3	3
g10204	chr_3	8203825	8204825	+	MA0486.2	178	190	+	6.86885	7.09e-05	0.59	CTCTAGTATATTC	g10204.t1	chr_3	8204986	8207681	2695	+	CRL02495.1	CLUMA_CG015175, isoform A [Clunio marinus] emb|CRL02495.1|0; PREDICTED: protein kinase C and casein kinas... ref|XP_019551478.1|0; hypothetical protein FF38_07005 [Lucilia cuprina] gb|KNC30245.1|0; PREDICTED: protein kinase C and casein kinas... ref|XP_019564407.1|0; protein kinase C and casein kinase II substr... ref|XP_021703279.1|0; AAEL001979-PB [Aedes aegypti] gb|EAT46869.1|0; protein kinase…	CDD: cd07655, F-BAR_PACSIN, 7.85677E-143 (16:271); cd11843, SH3_PACSIN, 6.40598E-33 (444:496);Coils (184:218);Gene3D: G3DSA:1.20.1270.60, 7.7E-7 (19:252); G3DSA:2.30.30.40, 9.3E-20 (442:498);MobiDBLite: consensus disorder prediction (162:197, 365:442);PANTHER: PTHR23065, 6.6E-200 (6:498); PTHR23065:SF11, 6.6E-200 (6:498);Pfam: PF00018, SH3 domain, 2.8E-15 (446:492); PF00611, Fes/CIP4, and EFC/F-B…	IPR001060: FCH domain (14:102, 22:96);IPR001452: SH3 domain (440:498, 443:453, 457:472, 486:498, 443:498, 446:492);IPR027267: AH/BAR domain superfamily (19:252, 21:301);IPR031160: F-BAR domain (9:279);IPR036028: SH3-like domain superfamily (441:497)	*		GO:0005515 protein binding		3	3
g10204	chr_3	8203825	8204825	+	MA0770.1	529	541	+	9.27273	6.1e-05	0.71	TTCTGGATTCTTT	g10204.t1	chr_3	8204986	8207681	2695	+	CRL02495.1	CLUMA_CG015175, isoform A [Clunio marinus] emb|CRL02495.1|0; PREDICTED: protein kinase C and casein kinas... ref|XP_019551478.1|0; hypothetical protein FF38_07005 [Lucilia cuprina] gb|KNC30245.1|0; PREDICTED: protein kinase C and casein kinas... ref|XP_019564407.1|0; protein kinase C and casein kinase II substr... ref|XP_021703279.1|0; AAEL001979-PB [Aedes aegypti] gb|EAT46869.1|0; protein kinase…	CDD: cd07655, F-BAR_PACSIN, 7.85677E-143 (16:271); cd11843, SH3_PACSIN, 6.40598E-33 (444:496);Coils (184:218);Gene3D: G3DSA:1.20.1270.60, 7.7E-7 (19:252); G3DSA:2.30.30.40, 9.3E-20 (442:498);MobiDBLite: consensus disorder prediction (162:197, 365:442);PANTHER: PTHR23065, 6.6E-200 (6:498); PTHR23065:SF11, 6.6E-200 (6:498);Pfam: PF00018, SH3 domain, 2.8E-15 (446:492); PF00611, Fes/CIP4, and EFC/F-B…	IPR001060: FCH domain (14:102, 22:96);IPR001452: SH3 domain (440:498, 443:453, 457:472, 486:498, 443:498, 446:492);IPR027267: AH/BAR domain superfamily (19:252, 21:301);IPR031160: F-BAR domain (9:279);IPR036028: SH3-like domain superfamily (441:497)	*		GO:0005515 protein binding		3	3
g10204	chr_3	8203825	8204825	+	MA0486.1	528	542	+	9.81429	8.19e-05	1	TTTCTGGATTCTTTT	g10204.t1	chr_3	8204986	8207681	2695	+	CRL02495.1	CLUMA_CG015175, isoform A [Clunio marinus] emb|CRL02495.1|0; PREDICTED: protein kinase C and casein kinas... ref|XP_019551478.1|0; hypothetical protein FF38_07005 [Lucilia cuprina] gb|KNC30245.1|0; PREDICTED: protein kinase C and casein kinas... ref|XP_019564407.1|0; protein kinase C and casein kinase II substr... ref|XP_021703279.1|0; AAEL001979-PB [Aedes aegypti] gb|EAT46869.1|0; protein kinase…	CDD: cd07655, F-BAR_PACSIN, 7.85677E-143 (16:271); cd11843, SH3_PACSIN, 6.40598E-33 (444:496);Coils (184:218);Gene3D: G3DSA:1.20.1270.60, 7.7E-7 (19:252); G3DSA:2.30.30.40, 9.3E-20 (442:498);MobiDBLite: consensus disorder prediction (162:197, 365:442);PANTHER: PTHR23065, 6.6E-200 (6:498); PTHR23065:SF11, 6.6E-200 (6:498);Pfam: PF00018, SH3 domain, 2.8E-15 (446:492); PF00611, Fes/CIP4, and EFC/F-B…	IPR001060: FCH domain (14:102, 22:96);IPR001452: SH3 domain (440:498, 443:453, 457:472, 486:498, 443:498, 446:492);IPR027267: AH/BAR domain superfamily (19:252, 21:301);IPR031160: F-BAR domain (9:279);IPR036028: SH3-like domain superfamily (441:497)	*		GO:0005515 protein binding		3	3
g10205	chr_3	8209381	8210381	-	MA0319.1	101	108	-	11.3902	6.83e-05	0.723	ATGGAAGA	g10205.t1	chr_3	8208662	8209749	1087	-	CRL02496.1	CLUMA_CG015359, isoform A [Clunio marinus] emb|CRL02496.1|0; PREDICTED: RING finger protein 121 [Aedes al... ref|XP_019564405.1|5e-154; RING finger protein 121 [Culex quinquefascia... ref|XP_001848770.1|9e-154; RING finger protein 121 [Aedes aegypti] ref|XP_001660803.2|1e-153; PREDICTED: RING finger protein 121 [Tribolium c... ref|XP_975438.1|4e-152; AGAP008041-PA-like protein [Anopheles sinensis…	CDD: cd16475, RING-H2_RNF121_like, 7.04049E-29 (214:268);Gene3D: G3DSA:3.30.40.10, 1.8E-13 (211:279);PANTHER: PTHR13407, 2.1E-174 (9:316);Pfam: PF13639, Ring finger domain, 8.7E-7 (216:266);ProSiteProfiles: PS50089, Zinc finger RING-type profile., 10.999 (216:266);SMART: SM00184, 0.01 (216:265);SUPERFAMILY: SSF57850, 2.29E-13 (210:277)	IPR001841: Zinc finger, RING-type (216:265, 216:266);IPR013083: Zinc finger, RING/FYVE/PHD-type (211:279)	*	*	*	*	NA	NA
g10206	chr_3	8209396	8210396	+	MA0486.2	473	485	+	7.81967	5.34e-05	0.569	TTTTCGAAAATTC	g10206.t1	chr_3	8209986	8212258	2272	+	CRL02497.1	CLUMA_CG015196, isoform A [Clunio marinus] emb|CRL02497.1|0; PREDICTED: putative apoptosis-inducing facto... ref|XP_011206996.1|0; PREDICTED: putative apoptosis-inducing facto... ref|XP_011206995.1|0; PREDICTED: putative apoptosis-inducing facto... ref|XP_011206994.1|0; PREDICTED: putative apoptosis-inducing facto... ref|XP_018804547.1|0; PREDICTED: putative apoptosis-inducing facto... ref|XP_011…	Coils (608:626);Gene3D: G3DSA:3.30.390.30, 7.8E-40 (487:609); G3DSA:3.50.50.60, 7.9E-10 (105:258), G3DSA:3.50.50.60, 2.3E-19 (259:406), G3DSA:3.50.50.60, 0.017 (415:477);MobiDBLite: consensus disorder prediction (52:78, 530:550);PANTHER: PTHR43557, 4.5E-181 (134:606); PTHR43557:SF4, 4.5E-181 (134:606);Pfam: PF07992, Pyridine nucleotide-disulphide oxidoreductase, 4.9E-43 (141:466); PF14721, Apopto…	IPR016156: FAD/NAD-linked reductase, dimerisation domain superfamily (484:604, 487:609);IPR023753: FAD/NAD(P)-binding domain (141:466);IPR029324: Mitochondrial apoptosis-inducing factor, C-terminal domain (471:589);IPR036188: FAD/NAD(P)-binding domain superfamily (105:258, 134:350, 259:406, 281:480, 415:477)	*	GO:0055114 oxidation-reduction process	GO:0016491 oxidoreductase activity/ GO:0046983 protein dimerization activity/ GO:0050660 flavin adenine dinucleotide binding		5	2
g10207	chr_3	8212882	8213882	-	*	*	*	*	*	*	*	*	g10207.t1	chr_3	8212495	8213277	782	-	*	*	MobiDBLite: consensus disorder prediction (27:87)	*	*	*	*	*	5	2
g10208	chr_3	8215915	8216915	-	*	*	*	*	*	*	*	*	g10208.t1	chr_3	8213674	8216415	2741	-	CRL02499.1	CLUMA_CG015276, isoform A [Clunio marinus] emb|CRL02499.1|0; neurotrophin 1 [Aedes aegypti] ref|XP_001659184.2|5e-129; PREDICTED: neurotrophin 1-like [Aedes albopi... ref|XP_019547826.1|3e-127; hypothetical protein ZHAS_00017395 [Anopheles sin... gb|KFB49282.1|9e-101	Gene3D: G3DSA:2.10.90.10, 6.2E-23 (404:506);MobiDBLite: consensus disorder prediction (385:412, 517:563, 575:599);PANTHER: PTHR23199, 1.7E-62 (102:526); PTHR23199:SF12, 1.7E-62 (102:526);Pfam: PF16077, Spaetzle, 7.9E-27 (413:503);SUPERFAMILY: SSF57501, 3.11E-27 (402:505)	IPR029034: Cystine-knot cytokine (402:505, 404:506);IPR032104: Spaetzle (413:503)	*	*	*	*	3	3
g10209	chr_3	8217439	8218439	+	*	*	*	*	*	*	*	*	g10209.t1	chr_3	8218606	8222309	3703	+	CRK99100.1	CLUMA_CG012014, isoform A [Clunio marinus] emb|CRK99100.1|0; AGAP001802-PA [Anopheles gambiae str. PEST] &gt;re... ref|XP_321258.5|0; AGAP001802-PA-like protein [Anopheles sinensis] gb|KFB34992.1|0; Transmembrane GTPase Marf [Anopheles darlingi] gb|ETN63434.1|0; conserved hypothetical protein [Culex quinqu... ref|XP_001864010.1|0; AAEL004471-PA [Aedes aegypti] gb|EAT44145.1|0; transmembrane GTPas…	CDD: cd09912, DLP_2, 2.78646E-45 (102:353);Coils (420:440, 729:749, 753:773);Gene3D: G3DSA:1.20.5.110, 1.4E-7 (715:776); G3DSA:3.40.50.300, 1.7E-27 (81:451);PANTHER: PTHR10465, 5.0E-257 (32:777); PTHR10465:SF2, 5.0E-257 (32:777);Pfam: PF00350, Dynamin family, 1.2E-24 (104:262); PF04799, fzo-like conserved region, 1.1E-62 (617:776);ProSiteProfiles: PS51718, Dynamin-type guanine nucleotide-binding …	IPR006884: Fzo/mitofusin HR2 domain (617:776);IPR022812: Dynamin superfamily (104:262);IPR027088: Mitofusin-1 (32:777);IPR027094: Mitofusin family (32:777);IPR027417: P-loop containing nucleoside triphosphate hydrolase (90:313);IPR030381: Dynamin-type guanine nucleotide-binding (G) domain (98:346)	Reactome: R-HSA-5205685, R-HSA-983231	GO:0008053 mitochondrial fusion	GO:0003924 GTPase activity/ GO:0005525 GTP binding	GO:0005741 mitochondrial outer membrane/ GO:0016021 integral component of membrane	6	2
g1021	chr_1	7536959	7537959	+	*	*	*	*	*	*	*	*	g1021.t1	chr_1	7537679	7540007	2328	+	CRL07355.1	CLUMA_CG020333, isoform A [Clunio marinus] emb|CRL07355.1|0; AGAP001670-PA-like protein [Anopheles sinensis] gb|KFB47656.1|0; PREDICTED: translation initiation factor IF-... ref|XP_019540030.1|0; translation initiation factor IF-2, mitochon... ref|XP_001656471.2|0; PREDICTED: translation initiation factor IF-... ref|XP_019528293.1|0; PREDICTED: translation initiation factor IF-... ref|XP_00517611…	CDD: cd01887, IF2_eIF5B, 3.41487E-87 (167:331); cd03692, mtIF2_IVc, 5.69333E-23 (598:685); cd03702, IF2_mtIF2_II, 1.55395E-35 (340:433);Coils (432:459);Gene3D: G3DSA:2.40.30.10, 6.2E-22 (338:467), G3DSA:2.40.30.10, 2.5E-21 (593:694); G3DSA:3.40.50.10050, 7.5E-20 (495:574); G3DSA:3.40.50.300, 4.4E-16 (29:212), G3DSA:3.40.50.300, 3.1E-25 (213:332);MobiDBLite: consensus disorder prediction (135:165)…	IPR000795: Transcription factor, GTP-binding domain (164:334, 169:326);IPR005225: Small GTP-binding protein domain (167:323);IPR009000: Translation protein, beta-barrel domain superfamily (338:420, 594:692);IPR015760: Translation initiation factor IF- 2 (45:698);IPR023115: Translation initiation factor IF- 2, domain 3 (488:581);IPR027417: P-loop containing nucleoside triphosphate hydrolase (145:3…	*		GO:0003924 GTPase activity/ GO:0005525 GTP binding		5	2
g10210	chr_3	8224288	8225288	-	*	*	*	*	*	*	*	*	g10210.t1	chr_3	8222538	8224693	2155	-	*	*	Gene3D: G3DSA:2.20.28.30, 9.3E-7 (505:533), G3DSA:2.20.28.30, 6.3E-9 (564:586); G3DSA:3.30.160.60, 8.5E-5 (149:200), G3DSA:3.30.160.60, 4.1E-4 (201:233), G3DSA:3.30.160.60, 0.0046 (234:267), G3DSA:3.30.160.60, 0.49 (268:312), G3DSA:3.30.160.60, 0.015 (313:360), G3DSA:3.30.160.60, 0.0026 (361:391), G3DSA:3.30.160.60, 0.0088 (392:420), G3DSA:3.30.160.60, 1.2E-5 (421:449), G3DSA:3.30.160.60, 5.6E-5 …	IPR013083: Zinc finger, RING/FYVE/PHD-type (587:608);IPR013087: Zinc finger C2H2-type (151:174, 151:179, 153:174, 192:213, 255:276, 352:372, 383:404, 412:432, 441:462, 525:545, 555:575, 582:604, 612:633, 190:213, 190:218, 222:245, 253:276, 350:372, 284:307, 314:336, 350:377, 381:404, 410:432, 439:462, 466:489, 495:517, 495:522, 523:545, 523:550, 553:575, 553:580, 581:604, 581:609, 610:633, 610:63…	*		GO:0003676 nucleic acid binding		3	3
g10211	chr_3	8224537	8225537	+	*	*	*	*	*	*	*	*	g10211.t1	chr_3	8225128	8258682	33554	+	CRK99079.1	CLUMA_CG012113, isoform A [Clunio marinus] emb|CRK99079.1|0; PREDICTED: serine/threonine-protein phosphat... ref|XP_019531999.1|0; serine/threonine-protein phosphatase 4 regul... ref|XP_021697580.1|0; PREDICTED: serine/threonine-protein phosphat... ref|XP_019536819.1|0; PREDICTED: serine/threonine-protein phosphat... ref|XP_019531998.1|0; serine/threonine-protein phosphatase 4 regul... ref|XP_021…	Coils (652:672, 1009:1029);Gene3D: G3DSA:1.25.10.10, 1.2E-22 (14:383), G3DSA:1.25.10.10, 1.4E-19 (703:1039);MobiDBLite: consensus disorder prediction (602:621, 650:718, 1064:1105);PANTHER: PTHR10648, 1.8E-90 (25:1070); PTHR10648:SF1, 1.8E-90 (25:1070);SUPERFAMILY: SSF48371, 1.49E-31 (14:358, 767:1050)	IPR011989: Armadillo-like helical (14:383, 703:1039);IPR016024: Armadillo-type fold (14:358, 767:1050)	*		GO:0005488 binding		2	4
g10212	chr_3	8259598	8260598	-	*	*	*	*	*	*	*	*	g10212.t1	chr_3	8259206	8260098	892	-	*	*	Gene3D: G3DSA:3.15.10.10, 2.1E-17 (41:218);PANTHER: PTHR11008, 3.0E-46 (3:226);Pfam: PF06585, Haemolymph juvenile hormone binding protein (JHBP), 2.6E-55 (2:226);SMART: SM00700, 1.1E-36 (2:227)	IPR010562: Haemolymph juvenile hormone binding (2:226, 2:227)	*	*	*	*	NA	NA
g10213	chr_3	8262120	8263120	-	*	*	*	*	*	*	*	*	g10213.t1	chr_3	8261309	8262647	1338	-	CRK99631.1	CLUMA_CG012942, isoform A [Clunio marinus] emb|CRK99631.1|1e-142	Gene3D: G3DSA:3.20.20.190, 3.1E-22 (77:327);PANTHER: PTHR23344, 2.0E-20 (25:329);ProSiteProfiles: PS51704, GP-PDE domain profile., 11.967 (78:327);SUPERFAMILY: SSF51695, 2.09E-20 (80:319)	IPR004129: Glycerophosphoryl diester phosphodiesterase (25:329);IPR017946: PLC-like phosphodiesterase, TIM beta/alpha-barrel domain superfamily (77:327, 80:319);IPR030395: Glycerophosphodiester phosphodiesterase domain (78:327)	*	GO:0006629 lipid metabolic process	GO:0008081 phosphoric diester hydrolase activity/ GO:0008889 glycerophosphodiester phosphodiesterase activity		NA	3
g10214	chr_3	8262565	8263565	+	*	*	*	*	*	*	*	*	g10214.t1	chr_3	8263385	8265106	1721	+	CRK99038.1	CLUMA_CG012153, isoform A [Clunio marinus] emb|CRK99038.1|0; translocation associated membrane protein [C... ref|XP_001844990.1|4e-159; PREDICTED: translocating chain-associated me... ref|XP_019540486.1|3e-156; translocating chain-associated membrane prot... ref|XP_001663552.1|2e-155; translocation associated membrane protein [Anophe... gb|ETN65729.1|2e-151; AGAP010386-PA [Anopheles gambiae str. …	MobiDBLite: consensus disorder prediction (324:373);PANTHER: PTHR12371, 4.4E-129 (12:361); PTHR12371:SF11, 4.4E-129 (12:361);Pfam: PF03798, TLC domain, 2.5E-16 (125:269); PF08390, TRAM1-like protein, 4.1E-17 (56:121);ProSiteProfiles: PS50922, TLC domain profile., 9.761 (124:323);SMART: SM00724, 2.1E-22 (124:320)	IPR006634: TRAM/LAG1/CLN8 homology domain (124:320, 124:323, 125:269);IPR013599: TRAM1-like protein (56:121)	*			GO:0016021 integral component of membrane	4	NA
g10215	chr_3	8267016	8268016	-	MA0319.1	493	500	-	11.3902	6.83e-05	0.723	ATGGAAGA	g10215.t1	chr_3	8265877	8267516	1639	-	CRK99037.1	CLUMA_CG012229, isoform A [Clunio marinus] emb|CRK99037.1|4e-125	Gene3D: G3DSA:3.30.710.10, 1.4E-31 (21:208);PANTHER: PTHR24413, 5.4E-28 (34:204, 314:355);Pfam: PF00651, BTB/POZ domain, 2.3E-20 (28:135);ProSiteProfiles: PS50097, BTB domain profile., 19.63 (36:103);SMART: SM00225, 7.7E-22 (36:137);SUPERFAMILY: SSF54695, 1.61E-25 (21:134)	IPR000210: BTB/POZ domain (28:135, 36:103, 36:137);IPR011333: SKP1/BTB/POZ domain superfamily (21:134)	*		GO:0005515 protein binding		NA	NA
g10216	chr_3	8267716	8268716	+	MA0771.1	80	92	+	10.4146	8.16e-05	1	CGCGAGAAGCTTC	g10216.t1	chr_3	8268355	8269859	1504	+	CRK99036.1	CLUMA_CG012176, isoform A [Clunio marinus] emb|CRK99036.1|0; conserved hypothetical protein [Culex quinqu... ref|XP_001846444.1|2e-162; CLUMA_CG000202, isoform A [Clunio marinus] emb|CRK86357.1|1e-153; AGAP006349-PA [Anopheles gambiae str. PEST] &gt;gb... ref|XP_316371.4|2e-149; thiamine transporter 1 [Ceratitis capitata] ref|XP_004521825.1|2e-148; thiamine transporter 1 isoform X2 [Aedes aeg... …	CDD: cd06174, MFS, 7.39474E-6 (239:418);Gene3D: G3DSA:1.20.1250.20, 1.6E-7 (4:204), G3DSA:1.20.1250.20, 6.9E-11 (225:423);PANTHER: PTHR10686, 3.0E-143 (1:423); PTHR10686:SF30, 3.0E-143 (1:423);Pfam: PF01770, Reduced folate carrier, 8.0E-140 (2:399);PIRSF: PIRSF028739, 4.6E-136 (1:439);SUPERFAMILY: SSF103473, 2.88E-23 (52:415);TIGRFAM: TIGR00806, rfc: reduced folate carrier, 2.0E-99 (1:423)	IPR002666: Reduced folate carrier (1:423, 1:439, 2:399);IPR020846: Major facilitator superfamily domain (239:418);IPR036259: MFS transporter superfamily (52:415)	*	GO:0006810 transport		GO:0016020 membrane	6	2
g10217	chr_3	8271251	8272251	-	*	*	*	*	*	*	*	*	g10217.t1	chr_3	8270637	8271651	1014	-	*	*	Coils (119:139, 189:216);Gene3D: G3DSA:2.30.29.30, 6.0E-25 (4:148);MobiDBLite: consensus disorder prediction (136:173);PANTHER: PTHR22902, 1.1E-44 (1:155);Pfam: PF00169, PH domain, 1.4E-18 (19:108);ProSiteProfiles: PS50003, PH domain profile., 14.845 (16:112);SMART: SM00233, 4.7E-19 (17:114);SUPERFAMILY: SSF50729, 3.6E-27 (13:129)	IPR001849: Pleckstrin homology domain (16:112, 17:114, 19:108);IPR011993: PH-like domain superfamily (13:129, 4:148)	*	*	*	*	3	3
g10218	chr_3	8271421	8272421	+	*	*	*	*	*	*	*	*	g10218.t1	chr_3	8272034	8273652	1618	+	*	*	Gene3D: G3DSA:1.10.510.10, 1.6E-26 (196:420); G3DSA:3.30.200.20, 3.3E-9 (6:195);MobiDBLite: consensus disorder prediction (1:41);PANTHER: PTHR13954, 1.6E-33 (124:472);Pfam: PF00069, Protein kinase domain, 1.6E-29 (134:341); PF06479, Ribonuclease 2-5A, 7.8E-11 (353:476);ProSiteProfiles: PS50011, Protein kinase domain profile., 22.266 (102:341); PS51392, KEN domain profile., 14.083 (344:478);SUPERF…	IPR000719: Protein kinase domain (102:341, 134:341);IPR010513: KEN domain (344:478, 353:476);IPR011009: Protein kinase-like domain superfamily (101:355)	KEGG: 04150+2.7.11.1, 04151+2.7.11.1, 04926+2.7.11.1, 05165+2.7.11.1	GO:0006397 mRNA processing/ GO:0006468 protein phosphorylation	GO:0004540 ribonuclease activity/ GO:0004672 protein kinase activity/ GO:0005524 ATP binding		5	1
g10219	chr_3	8273801	8274801	-	*	*	*	*	*	*	*	*	g10219.t1	chr_3	8273802	8274237	435	-	*	*	MobiDBLite: consensus disorder prediction (1:24);PANTHER: PTHR14274, 4.0E-28 (1:96);Pfam: PF14937, Domain of unknown function (DUF4500), 4.5E-34 (17:95)	IPR026686: UPF0708 protein C6orf162 (1:96, 17:95)	*	*	*	*	5	NA
g1022	chr_1	7545816	7546816	-	*	*	*	*	*	*	*	*	g1022.t1	chr_1	7544808	7546316	1508	-	*	*	Gene3D: G3DSA:3.30.160.60, 1.8E-4 (47:340), G3DSA:3.30.160.60, 5.9E-10 (341:370), G3DSA:3.30.160.60, 9.5E-9 (371:413);MobiDBLite: consensus disorder prediction (275:314);PANTHER: PTHR23225, 7.7E-15 (7:137, 251:299, 330:410); PTHR23225:SF5, 7.7E-15 (7:137, 251:299, 330:410);Pfam: PF00096, Zinc finger, C2H2 type, 0.0079 (329:352); PF07776, Zinc-finger associated domain (zf-AD), 1.8E-8 (8:76); PF139…	IPR012934: Zinc finger, AD-type (8:76, 8:79);IPR013087: Zinc finger C2H2-type (329:352, 329:356, 358:381, 358:386, 385:408, 50:73, 52:73, 331:352, 360:381, 387:408);IPR036236: Zinc finger C2H2 superfamily (329:377)	*		GO:0003676 nucleic acid binding/ GO:0008270 zinc ion binding	GO:0005634 nucleus	NA	NA
g10220	chr_3	8313630	8314630	-	MA0770.1	556	568	-	8.72727	7.62e-05	0.735	TTCTGGAATTCTT	g10220.t1	chr_3	8285920	8314130	28210	-	CRK99030.1	CLUMA_CG011985, isoform A [Clunio marinus] emb|CRK99030.1|0; Down syndrome cell adhesion molecule-like protein... gb|KNC22213.1|0; hypothetical protein ALC56_07626, partial [Trachy... gb|KYN38002.1|0; PREDICTED: Down syndrome cell adhesion molec... ref|XP_017766446.1|0; PREDICTED: Down syndrome cell adhesion molec... ref|XP_015190714.1|0; hypothetical protein ALC57_01930 [Trachymyrmex co... gb|KY…	CDD: cd00063, FN3, 4.03824E-17 (1021:1121), cd00063, FN3, 1.35739E-15 (1128:1226), cd00063, FN3, 1.13033E-13 (1234:1327), cd00063, FN3, 2.55495E-12 (1332:1422), cd00063, FN3, 2.0327E-16 (1521:1610), cd00063, FN3, 4.1436E-10 (1629:1702); cd00096, Ig, 6.07347E-9 (46:116), cd00096, Ig, 1.6209E-9 (252:327), cd00096, Ig, 2.4361E-12 (351:417), cd00096, Ig, 2.2462E-15 (442:516), cd00096, Ig, 8.21288E-7 …	IPR003598: Immunoglobulin subtype 2 (1448:1507, 247:320, 346:410, 42:112, 437:509, 572:673, 699:805, 831:905, 932:1007);IPR003599: Immunoglobulin subtype (1430:1518, 241:331, 340:421, 431:520, 528:686, 693:816, 825:917, 926:1018);IPR003961: Fibronectin type III (1021:1111, 1021:1121, 1022:1109, 1023:1124, 1127:1216, 1128:1226, 1129:1219, 1129:1229, 1231:1317, 1234:1320, 1234:1327, 1234:1330, 1332…	*		GO:0005515 protein binding		NA	NA
g10220	chr_3	8313630	8314630	-	MA0486.1	555	569	-	9.51429	9.41e-05	1	TTTCTGGAATTCTTT	g10220.t1	chr_3	8285920	8314130	28210	-	CRK99030.1	CLUMA_CG011985, isoform A [Clunio marinus] emb|CRK99030.1|0; Down syndrome cell adhesion molecule-like protein... gb|KNC22213.1|0; hypothetical protein ALC56_07626, partial [Trachy... gb|KYN38002.1|0; PREDICTED: Down syndrome cell adhesion molec... ref|XP_017766446.1|0; PREDICTED: Down syndrome cell adhesion molec... ref|XP_015190714.1|0; hypothetical protein ALC57_01930 [Trachymyrmex co... gb|KY…	CDD: cd00063, FN3, 4.03824E-17 (1021:1121), cd00063, FN3, 1.35739E-15 (1128:1226), cd00063, FN3, 1.13033E-13 (1234:1327), cd00063, FN3, 2.55495E-12 (1332:1422), cd00063, FN3, 2.0327E-16 (1521:1610), cd00063, FN3, 4.1436E-10 (1629:1702); cd00096, Ig, 6.07347E-9 (46:116), cd00096, Ig, 1.6209E-9 (252:327), cd00096, Ig, 2.4361E-12 (351:417), cd00096, Ig, 2.2462E-15 (442:516), cd00096, Ig, 8.21288E-7 …	IPR003598: Immunoglobulin subtype 2 (1448:1507, 247:320, 346:410, 42:112, 437:509, 572:673, 699:805, 831:905, 932:1007);IPR003599: Immunoglobulin subtype (1430:1518, 241:331, 340:421, 431:520, 528:686, 693:816, 825:917, 926:1018);IPR003961: Fibronectin type III (1021:1111, 1021:1121, 1022:1109, 1023:1124, 1127:1216, 1128:1226, 1129:1219, 1129:1229, 1231:1317, 1234:1320, 1234:1327, 1234:1330, 1332…	*		GO:0005515 protein binding		NA	NA
g10221	chr_3	8338881	8339881	+	MA0486.1	378	392	+	10.3	6.5e-05	1	GCTCTCGCATGTTCT	g10221.t1	chr_3	8339465	8341564	2099	+	*	*	Gene3D: G3DSA:2.40.128.20, 1.1E-44 (1:129);PANTHER: PTHR11955, 1.1E-40 (6:128); PTHR11955:SF92, 1.1E-40 (6:128);Pfam: PF00061, Lipocalin / cytosolic fatty-acid binding protein family, 7.3E-16 (7:123);PRINTS: PR00178, Fatty acid-binding protein signature, 4.2E-18 (4:26, 63:79, 109:129);ProSitePatterns: PS00214, Cytosolic fatty-acid binding proteins signature., (6:23);SUPERFAMILY: SSF50814, 3.31E-4…	IPR000463: Cytosolic fatty-acid binding (4:26, 63:79, 109:129, 6:23);IPR000566: Lipocalin/cytosolic fatty-acid binding domain (7:123);IPR012674: Calycin (1:129, 2:128);IPR031259: Intracellular lipid binding protein (6:128)	*	GO:0006810 transport	GO:0005215 transporter activity/ GO:0008289 lipid binding		5	1
g10221	chr_3	8338881	8339881	+	MA0771.1	379	391	+	11.1585	5.32e-05	0.964	CTCTCGCATGTTC	g10221.t1	chr_3	8339465	8341564	2099	+	*	*	Gene3D: G3DSA:2.40.128.20, 1.1E-44 (1:129);PANTHER: PTHR11955, 1.1E-40 (6:128); PTHR11955:SF92, 1.1E-40 (6:128);Pfam: PF00061, Lipocalin / cytosolic fatty-acid binding protein family, 7.3E-16 (7:123);PRINTS: PR00178, Fatty acid-binding protein signature, 4.2E-18 (4:26, 63:79, 109:129);ProSitePatterns: PS00214, Cytosolic fatty-acid binding proteins signature., (6:23);SUPERFAMILY: SSF50814, 3.31E-4…	IPR000463: Cytosolic fatty-acid binding (4:26, 63:79, 109:129, 6:23);IPR000566: Lipocalin/cytosolic fatty-acid binding domain (7:123);IPR012674: Calycin (1:129, 2:128);IPR031259: Intracellular lipid binding protein (6:128)	*	GO:0006810 transport	GO:0005215 transporter activity/ GO:0008289 lipid binding		5	1
g10221	chr_3	8338881	8339881	+	MA0486.2	379	391	+	6.40984	8.19e-05	0.617	CTCTCGCATGTTC	g10221.t1	chr_3	8339465	8341564	2099	+	*	*	Gene3D: G3DSA:2.40.128.20, 1.1E-44 (1:129);PANTHER: PTHR11955, 1.1E-40 (6:128); PTHR11955:SF92, 1.1E-40 (6:128);Pfam: PF00061, Lipocalin / cytosolic fatty-acid binding protein family, 7.3E-16 (7:123);PRINTS: PR00178, Fatty acid-binding protein signature, 4.2E-18 (4:26, 63:79, 109:129);ProSitePatterns: PS00214, Cytosolic fatty-acid binding proteins signature., (6:23);SUPERFAMILY: SSF50814, 3.31E-4…	IPR000463: Cytosolic fatty-acid binding (4:26, 63:79, 109:129, 6:23);IPR000566: Lipocalin/cytosolic fatty-acid binding domain (7:123);IPR012674: Calycin (1:129, 2:128);IPR031259: Intracellular lipid binding protein (6:128)	*	GO:0006810 transport	GO:0005215 transporter activity/ GO:0008289 lipid binding		5	1
g10222	chr_3	8341475	8342475	+	*	*	*	*	*	*	*	*	g10222.t1	chr_3	8342721	8343972	1251	+	CRK98112.1	PREDICTED: tricarboxylate transport protein,... ref|XP_017018621.1|7e-178; CLUMA_CG011480, isoform A [Clunio marinus] emb|CRK98112.1|2e-177; PREDICTED: putative tricarboxylate transport... ref|XP_017848858.1|3e-175; PREDICTED: tricarboxylate transport protein,... ref|XP_017119022.1|2e-174; GM26094 [Drosophila sechellia] &gt;gb|EDW42596.... ref|XP_002031610.1|6e-174; scheggia, isoform E [Drosophil…	Gene3D: G3DSA:1.50.40.10, 3.5E-75 (49:331);PANTHER: PTHR24089, 7.4E-130 (37:335); PTHR24089:SF355, 7.4E-130 (37:335);Pfam: PF00153, Mitochondrial carrier protein, 2.2E-21 (54:141), PF00153, Mitochondrial carrier protein, 1.2E-16 (150:238), PF00153, Mitochondrial carrier protein, 2.2E-22 (250:333);ProSiteProfiles: PS50920, Solute carrier (Solcar) repeat profile., 25.71 (50:138), PS50920, Solute ca…	IPR018108: Mitochondrial substrate/solute carrier (149:235, 150:238, 245:330, 250:333, 50:138, 54:141);IPR023395: Mitochondrial carrier domain superfamily (49:331, 53:325)	*	*	*	*	4	2
g10222	chr_3	8341475	8342475	+	*	*	*	*	*	*	*	*	g10222.t1	chr_3	8342721	8343972	1251	+	XP_017018621.1	PREDICTED: tricarboxylate transport protein,... ref|XP_017018621.1|7e-178; CLUMA_CG011480, isoform A [Clunio marinus] emb|CRK98112.1|2e-177; PREDICTED: putative tricarboxylate transport... ref|XP_017848858.1|3e-175; PREDICTED: tricarboxylate transport protein,... ref|XP_017119022.1|2e-174; GM26094 [Drosophila sechellia] &gt;gb|EDW42596.... ref|XP_002031610.1|6e-174; scheggia, isoform E [Drosophil…	Gene3D: G3DSA:1.50.40.10, 3.5E-75 (49:331);PANTHER: PTHR24089, 7.4E-130 (37:335); PTHR24089:SF355, 7.4E-130 (37:335);Pfam: PF00153, Mitochondrial carrier protein, 2.2E-21 (54:141), PF00153, Mitochondrial carrier protein, 1.2E-16 (150:238), PF00153, Mitochondrial carrier protein, 2.2E-22 (250:333);ProSiteProfiles: PS50920, Solute carrier (Solcar) repeat profile., 25.71 (50:138), PS50920, Solute ca…	IPR018108: Mitochondrial substrate/solute carrier (149:235, 150:238, 245:330, 250:333, 50:138, 54:141);IPR023395: Mitochondrial carrier domain superfamily (49:331, 53:325)	*	*	*	*	4	2
g10223	chr_3	8345566	8346566	-	*	*	*	*	*	*	*	*	g10223.t1	chr_3	8344779	8346066	1287	-	*	*	Gene3D: G3DSA:1.10.730.10, 5.4E-20 (269:428);PANTHER: PTHR16043, 9.2E-55 (78:190, 204:427);Pfam: PF05746, DALR anticodon binding domain, 4.0E-17 (294:428);SMART: SM00836, 4.0E-20 (294:428);SUPERFAMILY: SSF47323, 2.81E-17 (292:428)	IPR008909: DALR anticodon binding (294:428);IPR009080: Aminoacyl-tRNA synthetase, class Ia, anticodon-binding (292:428)	*	GO:0006418 tRNA aminoacylation for protein translation/ GO:0006420 arginyl-tRNA aminoacylation	GO:0000166 nucleotide binding/ GO:0004812 aminoacyl-tRNA ligase activity/ GO:0004814 arginine-tRNA ligase activity/ GO:0005524 ATP binding		NA	NA
g10224	chr_3	8345752	8346752	+	*	*	*	*	*	*	*	*	g10224.t1	chr_3	8346491	8347036	545	+	*	*	Gene3D: G3DSA:2.30.30.70, 6.7E-51 (1:99);PANTHER: PTHR20981, 6.9E-75 (1:159);Pfam: PF01157, Ribosomal protein L21e, 2.9E-46 (4:99);ProSitePatterns: PS01171, Ribosomal protein L21e signature., (37:62);SUPERFAMILY: SSF50104, 4.11E-35 (3:100)	IPR001147: Ribosomal protein L21e (1:159, 4:99);IPR008991: Translation protein SH3-like domain superfamily (3:100);IPR018259: Ribosomal protein L21e, conserved site (37:62);IPR036948: Ribosomal protein L21 superfamily (1:99)	Reactome: R-HSA-156827, R-HSA-156902, R-HSA-1799339, R-HSA-192823, R-HSA-2408557, R-HSA-6791226, R-HSA-72689, R-HSA-72706, R-HSA-72764, R-HSA-975956, R-HSA-975957	GO:0006412 translation	GO:0003735 structural constituent of ribosome	GO:0005622 intracellular/ GO:0005840 ribosome	4	1
g10224	chr_3	8346102	8347102	+	*	*	*	*	*	*	*	*	g10224.t1	chr_3	8346491	8347036	545	+	*	*	Gene3D: G3DSA:2.30.30.70, 6.7E-51 (1:99);PANTHER: PTHR20981, 6.9E-75 (1:159);Pfam: PF01157, Ribosomal protein L21e, 2.9E-46 (4:99);ProSitePatterns: PS01171, Ribosomal protein L21e signature., (37:62);SUPERFAMILY: SSF50104, 4.11E-35 (3:100)	IPR001147: Ribosomal protein L21e (1:159, 4:99);IPR008991: Translation protein SH3-like domain superfamily (3:100);IPR018259: Ribosomal protein L21e, conserved site (37:62);IPR036948: Ribosomal protein L21 superfamily (1:99)	Reactome: R-HSA-156827, R-HSA-156902, R-HSA-1799339, R-HSA-192823, R-HSA-2408557, R-HSA-6791226, R-HSA-72689, R-HSA-72706, R-HSA-72764, R-HSA-975956, R-HSA-975957	GO:0006412 translation	GO:0003735 structural constituent of ribosome	GO:0005622 intracellular/ GO:0005840 ribosome	4	1
g10224	chr_3	8346186	8347186	+	*	*	*	*	*	*	*	*	g10224.t1	chr_3	8346491	8347036	545	+	*	*	Gene3D: G3DSA:2.30.30.70, 6.7E-51 (1:99);PANTHER: PTHR20981, 6.9E-75 (1:159);Pfam: PF01157, Ribosomal protein L21e, 2.9E-46 (4:99);ProSitePatterns: PS01171, Ribosomal protein L21e signature., (37:62);SUPERFAMILY: SSF50104, 4.11E-35 (3:100)	IPR001147: Ribosomal protein L21e (1:159, 4:99);IPR008991: Translation protein SH3-like domain superfamily (3:100);IPR018259: Ribosomal protein L21e, conserved site (37:62);IPR036948: Ribosomal protein L21 superfamily (1:99)	Reactome: R-HSA-156827, R-HSA-156902, R-HSA-1799339, R-HSA-192823, R-HSA-2408557, R-HSA-6791226, R-HSA-72689, R-HSA-72706, R-HSA-72764, R-HSA-975956, R-HSA-975957	GO:0006412 translation	GO:0003735 structural constituent of ribosome	GO:0005622 intracellular/ GO:0005840 ribosome	4	1
g10225	chr_3	8348632	8349632	-	MA0486.2	37	49	-	11.082	1.7e-05	0.551	TTCGAGCATATTC	g10225.t1	chr_3	8347493	8349053	1560	-	CRK92973.1	CLUMA_CG006562, isoform A [Clunio marinus] emb|CRK92973.1|0	CDD: cd03672, Dcp2p, 4.31974E-66 (105:256);Gene3D: G3DSA:3.90.79.10, 1.6E-33 (106:280);MobiDBLite: consensus disorder prediction (260:329);PANTHER: PTHR23114, 1.5E-104 (11:427); PTHR23114:SF17, 1.5E-104 (11:427);Pfam: PF00293, NUDIX domain, 1.2E-17 (108:215); PF05026, Dcp2, box A domain, 2.0E-23 (19:101);ProSitePatterns: PS00893, Nudix box signature., (137:158);ProSiteProfiles: PS51462, Nudix hyd…	IPR000086: NUDIX hydrolase domain (103:239, 108:215);IPR007722: mRNA decapping protein 2, Box A domain (17:102, 19:101);IPR015797: NUDIX hydrolase-like domain superfamily (94:230);IPR020084: NUDIX hydrolase, conserved site (137:158);IPR036189: mRNA decapping protein 2, Box A domain superfamily (16:103)	Reactome: R-HSA-380994, R-HSA-430039, R-HSA-450385, R-HSA-450513, R-HSA-450604		GO:0003723 RNA binding/ GO:0016787 hydrolase activity/ GO:0030145 manganese ion binding		5	1
g10225	chr_3	8348632	8349632	-	MA0771.1	37	49	-	13.2317	1.61e-05	0.842	TTCGAGCATATTC	g10225.t1	chr_3	8347493	8349053	1560	-	CRK92973.1	CLUMA_CG006562, isoform A [Clunio marinus] emb|CRK92973.1|0	CDD: cd03672, Dcp2p, 4.31974E-66 (105:256);Gene3D: G3DSA:3.90.79.10, 1.6E-33 (106:280);MobiDBLite: consensus disorder prediction (260:329);PANTHER: PTHR23114, 1.5E-104 (11:427); PTHR23114:SF17, 1.5E-104 (11:427);Pfam: PF00293, NUDIX domain, 1.2E-17 (108:215); PF05026, Dcp2, box A domain, 2.0E-23 (19:101);ProSitePatterns: PS00893, Nudix box signature., (137:158);ProSiteProfiles: PS51462, Nudix hyd…	IPR000086: NUDIX hydrolase domain (103:239, 108:215);IPR007722: mRNA decapping protein 2, Box A domain (17:102, 19:101);IPR015797: NUDIX hydrolase-like domain superfamily (94:230);IPR020084: NUDIX hydrolase, conserved site (137:158);IPR036189: mRNA decapping protein 2, Box A domain superfamily (16:103)	Reactome: R-HSA-380994, R-HSA-430039, R-HSA-450385, R-HSA-450513, R-HSA-450604		GO:0003723 RNA binding/ GO:0016787 hydrolase activity/ GO:0030145 manganese ion binding		5	1
g10225	chr_3	8348632	8349632	-	MA0770.1	37	49	-	11.1818	2.7e-05	0.622	TTCGAGCATATTC	g10225.t1	chr_3	8347493	8349053	1560	-	CRK92973.1	CLUMA_CG006562, isoform A [Clunio marinus] emb|CRK92973.1|0	CDD: cd03672, Dcp2p, 4.31974E-66 (105:256);Gene3D: G3DSA:3.90.79.10, 1.6E-33 (106:280);MobiDBLite: consensus disorder prediction (260:329);PANTHER: PTHR23114, 1.5E-104 (11:427); PTHR23114:SF17, 1.5E-104 (11:427);Pfam: PF00293, NUDIX domain, 1.2E-17 (108:215); PF05026, Dcp2, box A domain, 2.0E-23 (19:101);ProSitePatterns: PS00893, Nudix box signature., (137:158);ProSiteProfiles: PS51462, Nudix hyd…	IPR000086: NUDIX hydrolase domain (103:239, 108:215);IPR007722: mRNA decapping protein 2, Box A domain (17:102, 19:101);IPR015797: NUDIX hydrolase-like domain superfamily (94:230);IPR020084: NUDIX hydrolase, conserved site (137:158);IPR036189: mRNA decapping protein 2, Box A domain superfamily (16:103)	Reactome: R-HSA-380994, R-HSA-430039, R-HSA-450385, R-HSA-450513, R-HSA-450604		GO:0003723 RNA binding/ GO:0016787 hydrolase activity/ GO:0030145 manganese ion binding		5	1
g10225	chr_3	8348632	8349632	-	MA0486.1	36	50	-	11.1429	4.2e-05	1	TTTCGAGCATATTCC	g10225.t1	chr_3	8347493	8349053	1560	-	CRK92973.1	CLUMA_CG006562, isoform A [Clunio marinus] emb|CRK92973.1|0	CDD: cd03672, Dcp2p, 4.31974E-66 (105:256);Gene3D: G3DSA:3.90.79.10, 1.6E-33 (106:280);MobiDBLite: consensus disorder prediction (260:329);PANTHER: PTHR23114, 1.5E-104 (11:427); PTHR23114:SF17, 1.5E-104 (11:427);Pfam: PF00293, NUDIX domain, 1.2E-17 (108:215); PF05026, Dcp2, box A domain, 2.0E-23 (19:101);ProSitePatterns: PS00893, Nudix box signature., (137:158);ProSiteProfiles: PS51462, Nudix hyd…	IPR000086: NUDIX hydrolase domain (103:239, 108:215);IPR007722: mRNA decapping protein 2, Box A domain (17:102, 19:101);IPR015797: NUDIX hydrolase-like domain superfamily (94:230);IPR020084: NUDIX hydrolase, conserved site (137:158);IPR036189: mRNA decapping protein 2, Box A domain superfamily (16:103)	Reactome: R-HSA-380994, R-HSA-430039, R-HSA-450385, R-HSA-450513, R-HSA-450604		GO:0003723 RNA binding/ GO:0016787 hydrolase activity/ GO:0030145 manganese ion binding		5	1
g10226	chr_3	8382598	8383598	-	*	*	*	*	*	*	*	*	g10226.t1	chr_3	8353092	8383098	30006	-	EAT46083.1	AAEL002705-PA [Aedes aegypti] gb|EAT46083.1|0; CLUMA_CG012679, isoform A [Clunio marinus] emb|CRK99247.1|0; CLUMA_CG012679, isoform B [Clunio marinus] emb|CRK99248.1|0; PREDICTED: oxidation resistance protein 1-li... ref|XP_013098198.1|0; PREDICTED: oxidation resistance protein 1-li... ref|XP_013098191.1|0; PREDICTED: nuclear receptor coactivator 7 is... ref|XP_017023479.1|0; PREDICTED: nuclear r…	CDD: cd00118, LysM, 9.40344E-9 (389:432);Coils (202:229, 718:738);Gene3D: G3DSA:3.10.350.10, 3.7E-12 (386:449);MobiDBLite: consensus disorder prediction (1:62, 153:233, 245:271, 436:499, 622:641, 706:734, 794:855, 875:897, 910:937);PANTHER: PTHR23354, 4.5E-170 (45:281, 498:1270); PTHR23354:SF62, 4.5E-170 (45:281, 498:1270);Pfam: PF01476, LysM domain, 6.3E-11 (391:433); PF07534, TLD, 3.1E-36 (1135…	IPR006571: TLDc domain (1109:1271, 1135:1270);IPR018392: LysM domain (389:432, 390:433, 391:433);IPR036779: LysM domain superfamily (386:449, 389:433)	*	*	*	*	NA	NA
g10226	chr_3	8382598	8383598	-	*	*	*	*	*	*	*	*	g10226.t2	chr_3	8353092	8383098	30006	-	EAT46083.1	AAEL002705-PA [Aedes aegypti] gb|EAT46083.1|0; CLUMA_CG012679, isoform A [Clunio marinus] emb|CRK99247.1|0; CLUMA_CG012679, isoform B [Clunio marinus] emb|CRK99248.1|0; PREDICTED: oxidation resistance protein 1-li... ref|XP_013098191.1|0; PREDICTED: oxidation resistance protein 1-li... ref|XP_013098198.1|0; PREDICTED: nuclear receptor coactivator 7 is... ref|XP_017023479.1|0; PREDICTED: nuclear r…	CDD: cd00118, LysM, 9.47006E-9 (389:432);Coils (202:229, 727:747);Gene3D: G3DSA:3.10.350.10, 3.7E-12 (386:449);MobiDBLite: consensus disorder prediction (1:62, 153:233, 245:271, 436:499, 622:641, 803:864, 884:906, 919:946);PANTHER: PTHR23354, 2.0E-169 (45:274, 498:1279); PTHR23354:SF62, 2.0E-169 (45:274, 498:1279);Pfam: PF01476, LysM domain, 6.3E-11 (391:433); PF07534, TLD, 3.1E-36 (1144:1279);Pr…	IPR006571: TLDc domain (1118:1280, 1144:1279);IPR018392: LysM domain (389:432, 390:433, 391:433);IPR036779: LysM domain superfamily (386:449, 389:433)	*	*	*	*	NA	NA
g10227	chr_3	8386013	8387013	+	*	*	*	*	*	*	*	*	g10227.t1	chr_3	8386608	8387063	455	+	*	*	Gene3D: G3DSA:2.80.10.50, 4.9E-8 (21:65);SUPERFAMILY: SSF82109, 6.93E-12 (27:63)	IPR036300: Mir domain superfamily (27:63)	*			GO:0016020 membrane	5	NA
g10228	chr_3	8388456	8389456	-	*	*	*	*	*	*	*	*	g10228.t1	chr_3	8387141	8388892	1751	-	AOG17709.1	putative mRNA (2-O-methyladenosine-N(6)-)-methylt... gb|AOG17709.1|0; putative N6-adenosine-methyltransferase IME4-like... gb|AOG17766.1|0; CLUMA_CG016432, isoform A [Clunio marinus] emb|CRL03231.1|0; PREDICTED: probable N6-adenosine-methyltrans... ref|XP_019553766.1|0; hypothetical protein RP20_CCG020342 [Aedes albopi... gb|KXJ71521.1|0; probable N6-adenosine-methyltransferase MT-A... ref|XP_001…	Coils (3:23);Gene3D: G3DSA:3.40.50.150, 0.0049 (338:483);PANTHER: PTHR12829, 7.7E-189 (23:542); PTHR12829:SF2, 7.7E-189 (23:542);Pfam: PF05063, MT-A70, 1.3E-59 (355:516);ProSiteProfiles: PS51143, MT-A70-like family profile., 47.139 (317:536); PS51563, mRNA (2'-O-methyladenosine-N(6)-)-methyltransferase (EC 2.1.1.62) family profile., 159.223 (1:540);SUPERFAMILY: SSF53335, 9.24E-17 (352:518)	IPR007757: MT-A70-like (317:536, 355:516);IPR025848: mRNA (2-O-methyladenosine-N(6)-)-methyltransferase (1:540);IPR029063: S-adenosyl-L-methionine-dependent methyltransferase (352:518)	Reactome: R-HSA-72203	GO:0001510 RNA methylation/ GO:0006139 nucleobase-containing compound metabolic process	GO:0008168 methyltransferase activity/ GO:0016422 mRNA (2'-O-methyladenosine-N6-)-methyltransferase activity	GO:0005634 nucleus	3	NA
g10229	chr_3	8388666	8389666	+	*	*	*	*	*	*	*	*	g10229.t1	chr_3	8389165	8389522	357	+	*	*	Gene3D: G3DSA:2.80.10.50, 4.2E-22 (1:109);PANTHER: PTHR10050, 4.0E-16 (2:99); PTHR10050:SF46, 4.0E-16 (2:99);ProSiteProfiles: PS50919, MIR domain profile., 9.141 (1:46), PS50919, MIR domain profile., 7.526 (41:101);SMART: SM00472, 4.3 (2:46), SM00472, 0.0014 (48:101);SUPERFAMILY: SSF82109, 3.14E-25 (2:101)	IPR016093: MIR motif (1:46, 2:46, 41:101, 48:101);IPR027005: Glycosyltransferase 39-like (2:99);IPR036300: Mir domain superfamily (2:101)	*			GO:0016020 membrane	5	1
g1023	chr_1	7546998	7547998	+	MA0319.1	970	977	+	12.9512	1.79e-05	0.629	ATGGAACA	g1023.t1	chr_1	7547497	7549521	2024	+	CRL06705.1	CLUMA_CG019556, isoform A [Clunio marinus] emb|CRL06705.1|0; hypothetical protein AND_010231 [Anopheles darlingi] gb|ETN58182.1|7e-119; CG7384 [Drosophila melanogaster] &gt;gb|AAL29048.1... ref|NP_609417.1|3e-117; AGAP008879-PA [Anopheles gambiae str. PEST] &gt;gb... ref|XP_319626.4|3e-116; PREDICTED: uncharacterized protein LOC108055... ref|XP_016995073.1|4e-116; uncharacterized protein Dyak_GE1…	MobiDBLite: consensus disorder prediction (60:97, 560:594);PANTHER: PTHR20992, 1.6E-105 (4:503);Pfam: PF04087, Domain of unknown function (DUF389), 5.3E-43 (283:454);TIGRFAM: TIGR00341, TIGR00341: TIGR00341 family protein, 1.5E-30 (234:413)	IPR005240: Protein of unknown function DUF389 (283:454)	*	*	*	*	NA	NA
g10230	chr_3	8391213	8392213	-	*	*	*	*	*	*	*	*	g10230.t1	chr_3	8389603	8391315	1712	-	CRK99551.1	CLUMA_CG012868, isoform A [Clunio marinus] emb|CRK99551.1|0; CLUMA_CG011409, isoform A [Clunio marinus] emb|CRK98040.1|5e-179; arylsulfatase B-like isoform X2 [Aedes aegyp... ref|XP_021711777.1|4e-170; arylsulfatase B isoform X1 [Aedes aegypti] &gt;... ref|XP_001650409.1|5e-170; AGAP011348-PA-like protein [Anopheles sinensis] gb|KFB37575.1|3e-167; PREDICTED: arylsulfatase B-like [Aedes albop... r…	CDD: cd16029, 4-S, 1.30108E-158 (1:369);Gene3D: G3DSA:3.30.1120.10, 3.0E-10 (350:481); G3DSA:3.40.720.10, 4.4E-65 (1:349);PANTHER: PTHR10342, 4.5E-136 (1:498); PTHR10342:SF217, 4.5E-136 (1:498);Pfam: PF00884, Sulfatase, 8.3E-58 (1:318);ProSitePatterns: PS00149, Sulfatases signature 2., (88:98); PS00523, Sulfatases signature 1., (40:52);SUPERFAMILY: SSF53649, 4.51E-96 (1:502)	IPR000917: Sulfatase, N-terminal (1:318);IPR017849: Alkaline phosphatase-like, alpha/beta/alpha (1:349);IPR017850: Alkaline-phosphatase-like, core domain superfamily (1:502);IPR024607: Sulfatase, conserved site (40:52, 88:98)	*	GO:0008152 metabolic process	GO:0003824 catalytic activity/ GO:0008484 sulfuric ester hydrolase activity		3	3
g10231	chr_3	8392251	8393251	+	*	*	*	*	*	*	*	*	g10231.t1	chr_3	8392750	8394044	1294	+	CRK99553.1	CLUMA_CG012870, isoform A [Clunio marinus] emb|CRK99553.1|3e-135; CLUMA_CG001125, isoform A [Clunio marinus] emb|CRK87323.1|2e-127; tan [Anopheles darlingi] gb|ETN64592.1|3e-124; PREDICTED: uncharacterized protein LOC109433... ref|XP_019564922.1|8e-124; PREDICTED: uncharacterized protein LOC109397... ref|XP_019525415.1|2e-123; PREDICTED: uncharacterized protein LOC109397... ref|XP_019525416.1|2e-…	Gene3D: G3DSA:3.60.60.10, 2.9E-13 (115:330);PANTHER: PTHR34180, 1.4E-92 (8:365);Pfam: PF03417, Acyl-coenzyme A:6-aminopenicillanic acid acyl-transferase, 1.4E-45 (129:361)	IPR005079: Peptidase C45 (129:361)	*	*	*	*	3	NA
g10232	chr_3	8395493	8396493	-	*	*	*	*	*	*	*	*	g10232.t1	chr_3	8394051	8395993	1942	-	*	*	CDD: cd04508, TUDOR, 0.00375117 (493:534);Gene3D: G3DSA:2.30.30.140, 0.016 (273:333), G3DSA:2.30.30.140, 2.4E-7 (461:525); G3DSA:2.40.50.90, 2.6E-5 (334:416), G3DSA:2.40.50.90, 8.2E-5 (526:605); G3DSA:3.30.70.330, 5.4E-11 (2:168);MobiDBLite: consensus disorder prediction (83:109);PANTHER: PTHR23147, 2.9E-13 (3:84); PTHR23147:SF17, 2.9E-13 (3:84);Pfam: PF00076, RNA recognition motif. (a.k.a. RRM, …	IPR000504: RNA recognition motif domain (1:75, 3:69, 4:62);IPR002999: Tudor domain (450:552);IPR035437: SNase-like, OB-fold/extended TUDOR domain superfamily (334:416, 526:605);IPR035979: RNA-binding domain superfamily (4:79)	*		GO:0003676 nucleic acid binding		6	2
g10233	chr_3	8397419	8398419	-	*	*	*	*	*	*	*	*	g10233.t1	chr_3	8396466	8397860	1394	-	CRK93734.1	CLUMA_CG007262, isoform A [Clunio marinus] emb|CRK93734.1|3e-151; PREDICTED: GTP-binding protein 10 homolog [B... ref|XP_011213146.1|4e-139; AGAP008337-PA-like protein [Anopheles sinensis] gb|KFB45559.1|9e-139; claudin 12 [Culex quinquefasciatus] &gt;gb|EDS3... ref|XP_001862053.1|9e-138; PREDICTED: GTP-binding protein 10 homolog [B... ref|XP_018788389.1|1e-135; PREDICTED: GTP-binding protein 10 h…	CDD: cd01898, Obg, 4.37528E-74 (159:353);Gene3D: G3DSA:2.70.210.12, 3.9E-22 (23:172); G3DSA:3.40.50.300, 7.5E-34 (173:365);PANTHER: PTHR11702, 5.2E-129 (23:374); PTHR11702:SF38, 5.2E-129 (23:374);Pfam: PF01018, GTP1/OBG, 2.0E-19 (26:141); PF01926, 50S ribosome-binding GTPase, 5.6E-25 (161:289);PIRSF: PIRSF002401, 9.1E-90 (22:381);PRINTS: PR00326, GTP1/OBG GTP-binding protein family signature, 6.4…	IPR006073: GTP binding domain (161:181, 182:200, 210:225, 227:245, 161:289);IPR006169: GTP1/OBG domain (26:141);IPR027417: P-loop containing nucleoside triphosphate hydrolase (153:360);IPR031167: OBG-type guanine nucleotide-binding (G) domain (159:353, 159:354);IPR035101: GTP-binding protein, Obg-type (22:381);IPR036726: GTP1/OBG domain superfamily (23:172, 24:156)	*		GO:0005525 GTP binding		3	NA
g10234	chr_3	8397436	8398436	+	*	*	*	*	*	*	*	*	g10234.t1	chr_3	8398028	8398840	812	+	*	*	Coils (10:37, 77:97, 136:156, 171:205);Gene3D: G3DSA:1.20.5.170, 3.6E-4 (77:206);MobiDBLite: consensus disorder prediction (198:231);PANTHER: PTHR15217, 8.8E-65 (11:212);Pfam: PF17098, WTAP/Mum2p family, 1.4E-48 (26:178)	IPR029732: WTAP/Mum2 family (26:178);IPR033757: Pre-mRNA-splicing regulator WTAP (11:212)	Reactome: R-HSA-72203	GO:0000381 regulation of alternative mRNA splicing, via spliceosome/ GO:0080009 mRNA methylation		GO:0005634 nucleus	NA	NA
g10235	chr_3	8400588	8401588	-	*	*	*	*	*	*	*	*	g10235.t1	chr_3	8399049	8400937	1888	-	*	*	MobiDBLite: consensus disorder prediction (1:55, 69:88, 102:123, 404:428);PANTHER: PTHR15493, 1.3E-34 (29:602);Pfam: PF00646, F-box domain, 5.6E-4 (324:354)	IPR001810: F-box domain (324:354)	*		GO:0005515 protein binding		5	2
g10236	chr_3	8409889	8410889	+	*	*	*	*	*	*	*	*	g10236.t1	chr_3	8410388	8421073	10685	+	CRK99558.1	CLUMA_CG012873, isoform B [Clunio marinus] emb|CRK99558.1|0; CLUMA_CG012873, isoform A [Clunio marinus] emb|CRK99557.1|0; PREDICTED: uncharacterized protein LOC109405... ref|XP_019534586.1|0; PREDICTED: uncharacterized protein LOC109405... ref|XP_019534585.1|0; uncharacterized protein LOC5575776 isoform X... ref|XP_021704893.1|0; AGAP001748-PA [Anopheles gambiae str. PEST] &gt;gb... ref|XP_321336…	CDD: cd04190, Chitin_synth_C, 4.03777E-92 (574:895);Coils (1071:1101, 1257:1277);Gene3D: G3DSA:3.90.550.10, 1.7E-23 (719:918);MobiDBLite: consensus disorder prediction (1:31, 1162:1214, 1562:1591);PANTHER: PTHR22914, 0.0 (40:1447); PTHR22914:SF8, 0.0 (40:1447);Pfam: PF03142, Chitin synthase, 3.5E-25 (737:940);SUPERFAMILY: SSF53448, 3.09E-17 (735:925)	IPR004835: Chitin synthase (40:1447);IPR029044: Nucleotide-diphospho-sugar transferases (719:918, 735:925)	KEGG: 00520+2.4.1.16;MetaCyc: PWY-6981		GO:0016758 transferase activity, transferring hexosyl groups		NA	NA
g10236	chr_3	8409889	8410889	+	*	*	*	*	*	*	*	*	g10236.t2	chr_3	8410388	8421073	10685	+	CRK99558.1	CLUMA_CG012873, isoform B [Clunio marinus] emb|CRK99558.1|0; CLUMA_CG012873, isoform A [Clunio marinus] emb|CRK99557.1|0; PREDICTED: uncharacterized protein LOC109405... ref|XP_019534585.1|0; PREDICTED: uncharacterized protein LOC109405... ref|XP_019534586.1|0; AGAP001748-PA [Anopheles gambiae str. PEST] &gt;gb... ref|XP_321336.5|0; uncharacterized protein LOC5575776 isoform X... ref|XP_021704897…	CDD: cd04190, Chitin_synth_C, 4.03777E-92 (574:895);Coils (1071:1101, 1257:1277);Gene3D: G3DSA:3.90.550.10, 1.7E-23 (719:918);MobiDBLite: consensus disorder prediction (1:31, 1162:1214, 1562:1591);PANTHER: PTHR22914, 0.0 (40:1447); PTHR22914:SF8, 0.0 (40:1447);Pfam: PF03142, Chitin synthase, 3.5E-25 (737:940);SUPERFAMILY: SSF53448, 3.09E-17 (735:925)	IPR004835: Chitin synthase (40:1447);IPR029044: Nucleotide-diphospho-sugar transferases (719:918, 735:925)	KEGG: 00520+2.4.1.16;MetaCyc: PWY-6981		GO:0016758 transferase activity, transferring hexosyl groups		NA	NA
g10236	chr_3	8409889	8410889	+	*	*	*	*	*	*	*	*	g10236.t3	chr_3	8410388	8421073	10685	+	CRK99557.1	CLUMA_CG012873, isoform A [Clunio marinus] emb|CRK99557.1|0; CLUMA_CG012873, isoform B [Clunio marinus] emb|CRK99558.1|0; chitin synthase [Anopheles sinensis] gb|KFB44603.1|0; AAEL002718-PA, partial [Aedes aegypti] gb|EAT46081.1|0; hypothetical protein FF38_10668 [Lucilia cuprina] gb|KNC30411.1|0; GL22184 [Drosophila persimilis] &gt;gb|EDW34313... ref|XP_002017213.1|0; GH22622 [Drosophila grimsha…	CDD: cd04190, Chitin_synth_C, 4.9429E-92 (574:895);Coils (1071:1101, 1257:1277);Gene3D: G3DSA:3.90.550.10, 2.6E-23 (700:918);MobiDBLite: consensus disorder prediction (1:31, 1162:1214, 1621:1650);PANTHER: PTHR22914, 0.0 (40:1318, 1321:1506); PTHR22914:SF8, 0.0 (40:1318, 1321:1506);Pfam: PF03142, Chitin synthase, 3.6E-25 (737:940);SUPERFAMILY: SSF53448, 3.19E-17 (735:925)	IPR004835: Chitin synthase (40:1318, 1321:1506);IPR029044: Nucleotide-diphospho-sugar transferases (700:918, 735:925)	KEGG: 00520+2.4.1.16;MetaCyc: PWY-6981		GO:0016758 transferase activity, transferring hexosyl groups		NA	NA
g10237	chr_3	8427734	8428734	-	*	*	*	*	*	*	*	*	g10237.t1	chr_3	8421490	8428234	6744	-	CRK99560.1	CLUMA_CG012875, isoform B [Clunio marinus] emb|CRK99560.1|0; CLUMA_CG012875, isoform A [Clunio marinus] emb|CRK99559.1|0; hypothetical protein TSAR_004653 [Trichomalopsis ... gb|OXU22726.1|0; PREDICTED: uncharacterized protein LOC107222... ref|XP_015517534.1|0; PREDICTED: uncharacterized protein LOC107272... ref|XP_015604734.1|0; PREDICTED: LOW QUALITY PROTEIN: uncharacteri... ref|XP_011497629.1|…	CDD: cd09601, M1_APN_2, 2.60773E-148 (45:497), cd09601, M1_APN_2, 6.03314E-155 (936:1397);Gene3D: G3DSA:1.10.390.10, 3.6E-36 (318:494), G3DSA:1.10.390.10, 2.0E-39 (1223:1393); G3DSA:2.60.40.1730, 2.9E-55 (19:237), G3DSA:2.60.40.1730, 3.2E-47 (921:1135);MobiDBLite: consensus disorder prediction (1836:1874);PANTHER: PTHR11533, 0.0 (24:915, 919:1797); PTHR11533:SF245, 0.0 (24:915, 919:1797);Pfam: PF…	IPR001930: Peptidase M1, alanine aminopeptidase/leukotriene A4 hydrolase (24:915, 919:1797);IPR014782: Peptidase M1, membrane alanine aminopeptidase, N-terminal (1150:1373, 172:187, 219:234, 295:305, 330:345, 349:361, 249:490);IPR024571: ERAP1-like C-terminal domain (1473:1768, 576:868);IPR033581: Aminopeptidase N2 (24:915, 919:1797);IPR034016: Aminopeptidase N-type (45:497, 936:1397)	KEGG: 00480+3.4.11.2;MetaCyc: PWY-4061, PWY-6842, PWY-7112	GO:0006508 proteolysis	GO:0008237 metallopeptidase activity/ GO:0008270 zinc ion binding		NA	NA
g10238	chr_3	8441279	8442279	-	*	*	*	*	*	*	*	*	g10238.t1	chr_3	8428640	8441779	13139	-	CRK99559.1	CLUMA_CG012875, isoform A [Clunio marinus] emb|CRK99559.1|0; CLUMA_CG012875, isoform B [Clunio marinus] emb|CRK99560.1|0; uncharacterized protein LOC105683883 [Athali... ref|XP_012252261.1|0; PREDICTED: uncharacterized protein LOC107222... ref|XP_015517534.1|0; Aminopeptidase N [Melipona quadrifasciata] gb|KOX78331.1|0; PREDICTED: uncharacterized protein LOC106172... ref|XP_013408526.1|0; PREDICT…	CDD: cd09601, M1_APN_2, 1.11505E-145 (51:496), cd09601, M1_APN_2, 2.50595E-150 (935:1387), cd09601, M1_APN_2, 9.01125E-140 (1826:2279), cd09601, M1_APN_2, 4.1905E-133 (2737:3174);Gene3D: G3DSA:1.10.390.10, 2.5E-36 (341:493), G3DSA:1.10.390.10, 2.2E-38 (1238:1394), G3DSA:1.10.390.10, 3.1E-36 (2108:2276), G3DSA:1.10.390.10, 2.4E-37 (2999:3171); G3DSA:2.60.40.1730, 1.5E-48 (27:245), G3DSA:2.60.40.17…	IPR001930: Peptidase M1, alanine aminopeptidase/leukotriene A4 hydrolase (29:911, 902:1794, 1804:2685, 2687:3561);IPR014782: Peptidase M1, membrane alanine aminopeptidase, N-terminal (1138:1380, 180:195, 227:242, 306:316, 341:356, 360:372, 2033:2272, 257:489, 2928:3151);IPR024079: Metallopeptidase, catalytic domain superfamily (247:340);IPR024571: ERAP1-like C-terminal domain (1463:1750, 2356:264…	KEGG: 00480+3.4.11.2;MetaCyc: PWY-4061, PWY-6842, PWY-7112	GO:0006508 proteolysis	GO:0008237 metallopeptidase activity/ GO:0008270 zinc ion binding		NA	NA
g10239	chr_3	8448686	8449686	-	*	*	*	*	*	*	*	*	g10239.t1	chr_3	8445085	8449186	4101	-	CRK99561.1	CLUMA_CG012876, isoform A [Clunio marinus] emb|CRK99561.1|0; AGAP010513-PA-like protein [Anopheles sinensis] gb|KFB47375.1|0; AAEL017181-PA, partial [Aedes aegypti] gb|EJY58035.1|0; AGAP010513-PA [Anopheles gambiae str. PEST] &gt;gb... ref|XP_314486.1|0; PREDICTED: muscarinic acetylcholine receptor... ref|XP_014091202.1|0; PREDICTED: muscarinic acetylcholine receptor... ref|XP_018787737.1|0; PRED…	Coils (567:587);Gene3D: G3DSA:1.20.1070.10, 5.8E-103 (24:681);MobiDBLite: consensus disorder prediction (254:288, 436:462, 570:589);PANTHER: PTHR43914, 3.6E-168 (29:673); PTHR43914:SF8, 3.6E-168 (29:673);Pfam: PF00001, 7 transmembrane receptor (rhodopsin family), 4.3E-76 (73:649);PRINTS: PR00237, Rhodopsin-like GPCR superfamily signature, 7.7E-42 (58:82, 91:112, 136:158, 172:193, 221:244, 592:616…	IPR000276: G protein-coupled receptor, rhodopsin-like (142:158, 58:82, 91:112, 136:158, 172:193, 221:244, 592:616, 631:657, 73:649);IPR000995: Muscarinic acetylcholine receptor family (58:70, 79:87, 106:116, 137:146, 156:170, 193:203, 214:225, 621:639, 652:666);IPR017452: GPCR, rhodopsin-like, 7TM (73:649)	Reactome: R-HSA-390648	GO:0007186 G-protein coupled receptor signaling pathway	GO:0004930 G-protein coupled receptor activity/ GO:0016907 G-protein coupled acetylcholine receptor activity	GO:0005887 integral component of plasma membrane/ GO:0016021 integral component of membrane	NA	4
g1024	chr_1	7584435	7585435	-	*	*	*	*	*	*	*	*	g1024.t1	chr_1	7583564	7584935	1371	-	*	*	Coils (209:236);PANTHER: PTHR21137, 6.3E-45 (1:398);Pfam: PF02949, 7tm Odorant receptor, 6.1E-27 (83:389)	IPR004117: Olfactory receptor, insect (1:398, 83:389)	*	GO:0007608 sensory perception of smell	GO:0004984 olfactory receptor activity/ GO:0005549 odorant binding	GO:0016020 membrane	NA	NA
g10240	chr_3	8457757	8458757	-	*	*	*	*	*	*	*	*	g10240.t1	chr_3	8455863	8458159	2296	-	*	*	Gene3D: G3DSA:2.60.120.10, 6.9E-51 (1:182);Hamap: MF_03154, 1,2-dihydroxy-3-keto-5-methylthiopentene dioxygenase [ADI1]., 37.136 (2:169);PANTHER: PTHR23418, 4.0E-70 (1:180);Pfam: PF03079, ARD/ARD' family, 6.6E-53 (3:158);SUPERFAMILY: SSF51182, 3.51E-44 (1:181)	IPR004313: Acireductone dioxygenase ARD family (1:180, 3:158);IPR011051: RmlC-like cupin domain superfamily (1:181);IPR014710: RmlC-like jelly roll fold (1:182);IPR027496: 1,2-dihydroxy-3-keto-5-methylthiopentene dioxygenase, eukaryotes (2:169)	KEGG: 00270+1.13.11.54;MetaCyc: PWY-4361;Reactome: R-HSA-1237112	GO:0019509 L-methionine salvage from methylthioadenosine/ GO:0055114 oxidation-reduction process	GO:0010309 acireductone dioxygenase [iron(II)-requiring] activity/ GO:0016491 oxidoreductase activity		4	1
g10241	chr_3	8458734	8459734	-	*	*	*	*	*	*	*	*	g10241.t1	chr_3	8458737	8459154	417	-	*	*	MobiDBLite: consensus disorder prediction (70:117)	*	*	*	*	*	5	1
g10242	chr_3	8466911	8467911	+	*	*	*	*	*	*	*	*	g10242.t1	chr_3	8467410	8487104	19694	+	CRK99567.1	CLUMA_CG012880, isoform B [Clunio marinus] emb|CRK99567.1|0; CLUMA_CG012880, isoform A [Clunio marinus] emb|CRK99566.1|0; AGAP012343-PA, partial [Anopheles gambiae str. ... ref|XP_320209.4|0; AGAP012343-PA-like protein [Anopheles sinensis] gb|KFB37688.1|0; PREDICTED: hemicentin-1-like isoform X2 [Aed... ref|XP_019536303.1|0; PREDICTED: hemicentin-1 isoform X2 [Aedes al... ref|XP_019556881.1|0; he…	CDD: cd00096, Ig, 1.50037E-7 (372:435), cd00096, Ig, 0.00450693 (688:779), cd00096, Ig, 4.36679E-8 (806:867);Gene3D: G3DSA:1.20.5.900, 7.7E-6 (972:1020); G3DSA:2.60.40.10, 1.7E-14 (19:157), G3DSA:2.60.40.10, 5.9E-13 (158:243), G3DSA:2.60.40.10, 3.8E-17 (244:350), G3DSA:2.60.40.10, 1.1E-18 (353:473), G3DSA:2.60.40.10, 3.2E-9 (474:600), G3DSA:2.60.40.10, 5.8E-9 (601:666), G3DSA:2.60.40.10, 1.0E-8 (…	IPR003598: Immunoglobulin subtype 2 (256:333, 28:113, 365:434, 465:564, 593:654, 683:771, 800:860);IPR003599: Immunoglobulin subtype (149:242, 22:131, 250:350, 359:447, 459:577, 587:666, 794:871);IPR007110: Immunoglobulin-like domain (132:232, 243:338, 27:125, 353:445, 450:574, 580:664, 669:780, 787:869, 874:957);IPR013106: Immunoglobulin V-set domain (24:128);IPR013162: CD80-like, immunoglobulin…	*	*	*	*	NA	NA
g10243	chr_3	8512646	8513646	-	*	*	*	*	*	*	*	*	g10243.t1	chr_3	8512098	8513409	1311	-	CRK99571.1	CLUMA_CG012885, isoform A [Clunio marinus] emb|CRK99571.1|2e-143; PREDICTED: 40S ribosomal protein S5a [Stomox... ref|XP_013107446.1|1e-134; PREDICTED: 40S ribosomal protein S5 [Agrilus... ref|XP_018319233.1|2e-134; PREDICTED: 40S ribosomal protein S5a [Drosop... ref|XP_017007196.1|2e-134; PREDICTED: 40S ribosomal protein S5a [Drosop... ref|XP_016924286.1|2e-134; uncharacterized protein Dsimw501_…	CDD: cd14867, uS7_Eukaryote, 1.48441E-139 (31:217);Gene3D: G3DSA:1.10.455.10, 9.2E-90 (30:217);PANTHER: PTHR11205, 1.5E-109 (18:217); PTHR11205:SF31, 1.5E-109 (18:217);Pfam: PF00177, Ribosomal protein S7p/S5e, 9.5E-37 (73:217);PIRSF: PIRSF002122, 4.5E-42 (1:217);ProSitePatterns: PS00052, Ribosomal protein S7 signature., (83:109);SUPERFAMILY: SSF47973, 1.96E-68 (30:217);TIGRFAM: TIGR01028, uS7_euk…	IPR000235: Ribosomal protein S5/S7 (1:217, 18:217);IPR005716: Ribosomal protein S5/S7, eukaryotic/archaeal (29:217, 31:217);IPR020606: Ribosomal protein S7, conserved site (83:109);IPR023798: Ribosomal protein S7 domain (73:217);IPR036823: Ribosomal protein S7 domain superfamily (30:217)	Reactome: R-HSA-156827, R-HSA-156902, R-HSA-1799339, R-HSA-192823, R-HSA-2408557, R-HSA-6791226, R-HSA-72649, R-HSA-72689, R-HSA-72695, R-HSA-72702, R-HSA-72706, R-HSA-72764, R-HSA-975956, R-HSA-975957	GO:0006412 translation	GO:0003723 RNA binding/ GO:0003735 structural constituent of ribosome	GO:0015935 small ribosomal subunit	4	2
g10243	chr_3	8512798	8513798	-	*	*	*	*	*	*	*	*	g10243.t1	chr_3	8512098	8513409	1311	-	CRK99571.1	CLUMA_CG012885, isoform A [Clunio marinus] emb|CRK99571.1|2e-143; PREDICTED: 40S ribosomal protein S5a [Stomox... ref|XP_013107446.1|1e-134; PREDICTED: 40S ribosomal protein S5 [Agrilus... ref|XP_018319233.1|2e-134; PREDICTED: 40S ribosomal protein S5a [Drosop... ref|XP_017007196.1|2e-134; PREDICTED: 40S ribosomal protein S5a [Drosop... ref|XP_016924286.1|2e-134; uncharacterized protein Dsimw501_…	CDD: cd14867, uS7_Eukaryote, 1.48441E-139 (31:217);Gene3D: G3DSA:1.10.455.10, 9.2E-90 (30:217);PANTHER: PTHR11205, 1.5E-109 (18:217); PTHR11205:SF31, 1.5E-109 (18:217);Pfam: PF00177, Ribosomal protein S7p/S5e, 9.5E-37 (73:217);PIRSF: PIRSF002122, 4.5E-42 (1:217);ProSitePatterns: PS00052, Ribosomal protein S7 signature., (83:109);SUPERFAMILY: SSF47973, 1.96E-68 (30:217);TIGRFAM: TIGR01028, uS7_euk…	IPR000235: Ribosomal protein S5/S7 (1:217, 18:217);IPR005716: Ribosomal protein S5/S7, eukaryotic/archaeal (29:217, 31:217);IPR020606: Ribosomal protein S7, conserved site (83:109);IPR023798: Ribosomal protein S7 domain (73:217);IPR036823: Ribosomal protein S7 domain superfamily (30:217)	Reactome: R-HSA-156827, R-HSA-156902, R-HSA-1799339, R-HSA-192823, R-HSA-2408557, R-HSA-6791226, R-HSA-72649, R-HSA-72689, R-HSA-72695, R-HSA-72702, R-HSA-72706, R-HSA-72764, R-HSA-975956, R-HSA-975957	GO:0006412 translation	GO:0003723 RNA binding/ GO:0003735 structural constituent of ribosome	GO:0015935 small ribosomal subunit	4	2
g10243	chr_3	8513184	8514184	-	*	*	*	*	*	*	*	*	g10243.t1	chr_3	8512098	8513409	1311	-	CRK99571.1	CLUMA_CG012885, isoform A [Clunio marinus] emb|CRK99571.1|2e-143; PREDICTED: 40S ribosomal protein S5a [Stomox... ref|XP_013107446.1|1e-134; PREDICTED: 40S ribosomal protein S5 [Agrilus... ref|XP_018319233.1|2e-134; PREDICTED: 40S ribosomal protein S5a [Drosop... ref|XP_017007196.1|2e-134; PREDICTED: 40S ribosomal protein S5a [Drosop... ref|XP_016924286.1|2e-134; uncharacterized protein Dsimw501_…	CDD: cd14867, uS7_Eukaryote, 1.48441E-139 (31:217);Gene3D: G3DSA:1.10.455.10, 9.2E-90 (30:217);PANTHER: PTHR11205, 1.5E-109 (18:217); PTHR11205:SF31, 1.5E-109 (18:217);Pfam: PF00177, Ribosomal protein S7p/S5e, 9.5E-37 (73:217);PIRSF: PIRSF002122, 4.5E-42 (1:217);ProSitePatterns: PS00052, Ribosomal protein S7 signature., (83:109);SUPERFAMILY: SSF47973, 1.96E-68 (30:217);TIGRFAM: TIGR01028, uS7_euk…	IPR000235: Ribosomal protein S5/S7 (1:217, 18:217);IPR005716: Ribosomal protein S5/S7, eukaryotic/archaeal (29:217, 31:217);IPR020606: Ribosomal protein S7, conserved site (83:109);IPR023798: Ribosomal protein S7 domain (73:217);IPR036823: Ribosomal protein S7 domain superfamily (30:217)	Reactome: R-HSA-156827, R-HSA-156902, R-HSA-1799339, R-HSA-192823, R-HSA-2408557, R-HSA-6791226, R-HSA-72649, R-HSA-72689, R-HSA-72695, R-HSA-72702, R-HSA-72706, R-HSA-72764, R-HSA-975956, R-HSA-975957	GO:0006412 translation	GO:0003723 RNA binding/ GO:0003735 structural constituent of ribosome	GO:0015935 small ribosomal subunit	4	2
g10244	chr_3	8515100	8516100	-	*	*	*	*	*	*	*	*	g10244.t1	chr_3	8513779	8515578	1799	-	XP_001663167.2	UDP-glucuronosyltransferase 1-8 isoform X1 [... ref|XP_001663167.2|9e-166; AAEL003099-PA [Aedes aegypti] gb|EAT45644.1|1e-163; PREDICTED: UDP-glucuronosyltransferase 1-8-l... ref|XP_019547744.1|1e-163; hypothetical protein RP20_CCG004530 [Aedes albopi... gb|KXJ78484.1|6e-163; PREDICTED: UDP-glucuronosyltransferase 1-8-l... ref|XP_019544200.1|9e-163; hypothetical protein RP20_CCG015146 [Aedes albo…	Gene3D: G3DSA:3.40.50.2000, 1.7E-28 (18:286), G3DSA:3.40.50.2000, 5.7E-36 (287:441);PANTHER: PTHR11926, 7.7E-129 (25:501); PTHR11926:SF151, 7.7E-129 (25:501);Pfam: PF00201, UDP-glucoronosyl and UDP-glucosyl transferase, 1.0E-86 (34:509);ProSitePatterns: PS00375, UDP-glycosyltransferases signature., (346:389);SUPERFAMILY: SSF53756, 1.08E-97 (25:466)	IPR002213: UDP-glucuronosyl/UDP-glucosyltransferase (25:501, 34:509);IPR035595: UDP-glycosyltransferase family, conserved site (346:389)	Reactome: R-HSA-156588	GO:0008152 metabolic process	GO:0016758 transferase activity, transferring hexosyl groups		3	3
g10245	chr_3	8516114	8517114	-	*	*	*	*	*	*	*	*	g10245.t1	chr_3	8515741	8516578	837	-	*	*	CDD: cd00043, CYCLIN, 5.85029E-8 (34:135);Gene3D: G3DSA:1.10.472.10, 2.6E-21 (11:153), G3DSA:1.10.472.10, 2.4E-12 (154:254);PANTHER: PTHR10026, 1.0E-65 (22:251); PTHR10026:SF70, 1.0E-65 (22:251);Pfam: PF00134, Cyclin, N-terminal domain, 1.1E-13 (24:140);PIRSF: PIRSF028758, 6.5E-12 (19:255);SMART: SM00385, 1.7E-5 (36:136);SUPERFAMILY: SSF47954, 3.4E-22 (28:140), SSF47954, 2.13E-18 (146:248)	IPR006671: Cyclin, N-terminal (24:140);IPR013763: Cyclin-like (34:135, 36:136);IPR028759: Cyclin-related protein FAM58 (22:251);IPR036915: Cyclin-like superfamily (11:153, 146:248, 154:254, 28:140)	*	*	*	*	6	NA
g10246	chr_3	8516209	8517209	+	*	*	*	*	*	*	*	*	g10246.t1	chr_3	8516708	8519482	2774	+	CRK99572.1	CLUMA_CG012886, isoform A [Clunio marinus] emb|CRK99572.1|0; hypothetical protein RP20_CCG020156 [Aedes albopi... gb|KXJ81374.1|0; mismatch repair endonuclease PMS2 isoform X2... ref|XP_021697635.1|0; mismatch repair endonuclease PMS2 isoform X1... ref|XP_021697634.1|0; AAEL013690-PA [Aedes aegypti] gb|EAT34048.1|0; hypothetical protein RP20_CCG012315 [Aedes albopi... gb|KXJ75099.1|0; AAEL010033-…	CDD: cd00075, HATPase_c, 2.48518E-6 (43:116); cd03484, MutL_Trans_hPMS_2_like, 1.45773E-39 (225:382);Coils (575:595);Gene3D: G3DSA:3.30.230.10, 8.8E-27 (217:382); G3DSA:3.30.565.10, 1.5E-28 (19:216);MobiDBLite: consensus disorder prediction (442:462, 584:603);PANTHER: PTHR10073, 2.4E-206 (18:875); PTHR10073:SF12, 2.4E-206 (18:875);Pfam: PF01119, DNA mismatch repair protein, C-terminal domain, 3.5…	IPR002099: DNA mismatch repair protein family (18:361);IPR003594: Histidine kinase/HSP90-like ATPase (43:116);IPR013507: DNA mismatch repair protein, C-terminal (230:382, 281:379);IPR014721: Ribosomal protein S5 domain 2-type fold, subgroup (217:382);IPR014762: DNA mismatch repair, conserved site (109:115);IPR014790: MutL, C-terminal, dimerisation (691:836, 692:836);IPR020568: Ribosomal protein S…	*	GO:0006298 mismatch repair	GO:0005524 ATP binding/ GO:0030983 mismatched DNA binding		5	2
g10247	chr_3	8520459	8521459	-	*	*	*	*	*	*	*	*	g10247.t1	chr_3	8519534	8520881	1347	-	CRK99574.1	CLUMA_CG012887, isoform A [Clunio marinus] emb|CRK99573.1|0; CLUMA_CG012887, isoform B [Clunio marinus] emb|CRK99574.1|0; hypothetical protein FF38_08449 [Lucilia cuprina] gb|KNC28874.1|0; PREDICTED: glutamate-rich WD repeat-containi... ref|XP_005182737.1|0; PREDICTED: glutamate-rich WD repeat-containi... ref|XP_017838397.1|0; PREDICTED: glutamate-rich WD repeat-containi... ref|XP_019536744.1|0; …	Gene3D: G3DSA:2.130.10.10, 7.2E-59 (15:444);MobiDBLite: consensus disorder prediction (1:34, 115:143);PANTHER: PTHR22850, 1.4E-146 (30:442); PTHR22850:SF6, 1.4E-146 (30:442);Pfam: PF00400, WD domain, G-beta repeat, 1.8E-6 (261:295), PF00400, WD domain, G-beta repeat, 1.3E-5 (310:341), PF00400, WD domain, G-beta repeat, 1.4E-4 (350:387); PF12265, Histone-binding protein RBBP4 or subunit C of CAF1 …	IPR001680: WD40 repeat (142:183, 208:248, 253:295, 261:295, 262:297, 302:341, 309:344, 310:341, 347:387, 350:387, 354:396);IPR015943: WD40/YVTN repeat-like-containing domain superfamily (15:444);IPR017986: WD40-repeat-containing domain (215:396);IPR019775: WD40 repeat, conserved site (282:296, 328:342, 374:388);IPR020472: G-protein beta WD-40 repeat (282:296, 328:342, 374:388);IPR022052: Histone-…	*		GO:0005515 protein binding		6	3
g10247	chr_3	8520459	8521459	-	*	*	*	*	*	*	*	*	g10247.t1	chr_3	8519534	8520881	1347	-	CRK99573.1	CLUMA_CG012887, isoform A [Clunio marinus] emb|CRK99573.1|0; CLUMA_CG012887, isoform B [Clunio marinus] emb|CRK99574.1|0; hypothetical protein FF38_08449 [Lucilia cuprina] gb|KNC28874.1|0; PREDICTED: glutamate-rich WD repeat-containi... ref|XP_005182737.1|0; PREDICTED: glutamate-rich WD repeat-containi... ref|XP_017838397.1|0; PREDICTED: glutamate-rich WD repeat-containi... ref|XP_019536744.1|0; …	Gene3D: G3DSA:2.130.10.10, 7.2E-59 (15:444);MobiDBLite: consensus disorder prediction (1:34, 115:143);PANTHER: PTHR22850, 1.4E-146 (30:442); PTHR22850:SF6, 1.4E-146 (30:442);Pfam: PF00400, WD domain, G-beta repeat, 1.8E-6 (261:295), PF00400, WD domain, G-beta repeat, 1.3E-5 (310:341), PF00400, WD domain, G-beta repeat, 1.4E-4 (350:387); PF12265, Histone-binding protein RBBP4 or subunit C of CAF1 …	IPR001680: WD40 repeat (142:183, 208:248, 253:295, 261:295, 262:297, 302:341, 309:344, 310:341, 347:387, 350:387, 354:396);IPR015943: WD40/YVTN repeat-like-containing domain superfamily (15:444);IPR017986: WD40-repeat-containing domain (215:396);IPR019775: WD40 repeat, conserved site (282:296, 328:342, 374:388);IPR020472: G-protein beta WD-40 repeat (282:296, 328:342, 374:388);IPR022052: Histone-…	*		GO:0005515 protein binding		6	3
g10248	chr_3	8520499	8521499	+	*	*	*	*	*	*	*	*	g10248.t1	chr_3	8521056	8522122	1066	+	CRK99575.1	CLUMA_CG012888, isoform A [Clunio marinus] emb|CRK99575.1|3e-130; AGAP005624-PA [Anopheles gambiae str. PEST] ... ref|XP_001688695.1|8e-116; PREDICTED: mitochondrial inner membrane prot... ref|XP_017028298.1|3e-113; PREDICTED: mitochondrial inner membrane prot... ref|XP_017861230.1|3e-112; inner membrane protein COX18, mitochondrial [Anop... gb|ETN61657.1|4e-112; PREDICTED: mitochondrial inner me…	PANTHER: PTHR12428, 1.7E-85 (29:325); PTHR12428:SF34, 1.7E-85 (29:325);Pfam: PF02096, 60Kd inner membrane protein, 1.9E-12 (73:292)	IPR001708: Membrane insertase OXA1/ALB3/YidC (29:325, 73:292)	*	GO:0051205 protein insertion into membrane		GO:0016021 integral component of membrane	6	2
g10249	chr_3	8522035	8523035	+	MA0771.1	365	377	+	11.1341	5.41e-05	0.965	AGCGAGAATCTTC	g10249.t1	chr_3	8522534	8525843	3309	+	*	*	Gene3D: G3DSA:1.20.1070.10, 4.6E-57 (25:360), G3DSA:1.20.1070.10, 2.9E-38 (361:638);PANTHER: PTHR24246, 4.0E-108 (44:351, 360:628);Pfam: PF00001, 7 transmembrane receptor (rhodopsin family), 1.1E-37 (65:330), PF00001, 7 transmembrane receptor (rhodopsin family), 1.1E-27 (360:612);PRINTS: PR00237, Rhodopsin-like GPCR superfamily signature, 3.6E-30 (50:74, 83:104, 128:150, 206:229, 274:298, 312:338…	IPR000276: G protein-coupled receptor, rhodopsin-like (360:612, 427:443, 50:74, 83:104, 128:150, 206:229, 274:298, 312:338, 59:345, 65:330);IPR017452: GPCR, rhodopsin-like, 7TM (359:612, 65:330)	*	GO:0007186 G-protein coupled receptor signaling pathway	GO:0004930 G-protein coupled receptor activity	GO:0016021 integral component of membrane	NA	NA
g10249	chr_3	8522035	8523035	+	MA0486.2	365	377	+	6.59016	7.73e-05	0.607	AGCGAGAATCTTC	g10249.t1	chr_3	8522534	8525843	3309	+	*	*	Gene3D: G3DSA:1.20.1070.10, 4.6E-57 (25:360), G3DSA:1.20.1070.10, 2.9E-38 (361:638);PANTHER: PTHR24246, 4.0E-108 (44:351, 360:628);Pfam: PF00001, 7 transmembrane receptor (rhodopsin family), 1.1E-37 (65:330), PF00001, 7 transmembrane receptor (rhodopsin family), 1.1E-27 (360:612);PRINTS: PR00237, Rhodopsin-like GPCR superfamily signature, 3.6E-30 (50:74, 83:104, 128:150, 206:229, 274:298, 312:338…	IPR000276: G protein-coupled receptor, rhodopsin-like (360:612, 427:443, 50:74, 83:104, 128:150, 206:229, 274:298, 312:338, 59:345, 65:330);IPR017452: GPCR, rhodopsin-like, 7TM (359:612, 65:330)	*	GO:0007186 G-protein coupled receptor signaling pathway	GO:0004930 G-protein coupled receptor activity	GO:0016021 integral component of membrane	NA	NA
g1025	chr_1	7586308	7587308	-	*	*	*	*	*	*	*	*	g1025.t1	chr_1	7585435	7586808	1373	-	*	*	Coils (209:229);PANTHER: PTHR21137, 2.2E-41 (1:398);Pfam: PF02949, 7tm Odorant receptor, 5.4E-24 (96:389)	IPR004117: Olfactory receptor, insect (1:398, 96:389)	*	GO:0007608 sensory perception of smell	GO:0004984 olfactory receptor activity/ GO:0005549 odorant binding	GO:0016020 membrane	NA	NA
g10250	chr_3	8525470	8526470	+	*	*	*	*	*	*	*	*	g10250.t1	chr_3	8525969	8527067	1098	+	*	*	CDD: cd00637, 7tm_classA_rhodopsin-like, 4.62193E-32 (22:275);Gene3D: G3DSA:1.20.1070.10, 5.7E-49 (2:308);PANTHER: PTHR43893, 2.0E-47 (6:297);Pfam: PF00001, 7 transmembrane receptor (rhodopsin family), 3.3E-33 (21:273);PRINTS: PR00237, Rhodopsin-like GPCR superfamily signature, 1.4E-21 (6:30, 40:61, 81:103, 159:182, 217:241, 255:281);ProSitePatterns: PS00237, G-protein coupled receptors family 1 …	IPR000276: G protein-coupled receptor, rhodopsin-like (21:273, 6:30, 40:61, 81:103, 159:182, 217:241, 255:281, 87:103);IPR017452: GPCR, rhodopsin-like, 7TM (21:273)	*	GO:0007186 G-protein coupled receptor signaling pathway	GO:0004930 G-protein coupled receptor activity	GO:0016021 integral component of membrane	NA	NA
g10251	chr_3	8531234	8532234	+	MA0770.1	930	942	+	14.4727	5.28e-06	0.47	TTCTCGAATATTT	g10251.t1	chr_3	8531733	8533956	2223	+	CRK98611.1	CLUMA_CG012025, isoform A [Clunio marinus] emb|CRK98611.1|2e-153; GH18390 [Drosophila grimshawi] &gt;gb|EDV93213.... ref|XP_001990151.1|2e-145; PREDICTED: uncharacterized protein LOC108602... ref|XP_017845628.1|4e-145; hypothetical protein FF38_04892, partial [Lucilia... gb|KNC28626.1|2e-144; PREDICTED: adenosine receptor A3, partial [R... ref|XP_017480175.1|3e-144; PREDICTED: uncharacterized pro…	Gene3D: G3DSA:1.20.1070.10, 2.0E-73 (21:388);MobiDBLite: consensus disorder prediction (409:444);PANTHER: PTHR24246, 5.8E-118 (45:361);Pfam: PF00001, 7 transmembrane receptor (rhodopsin family), 1.6E-53 (67:338);PRINTS: PR00237, Rhodopsin-like GPCR superfamily signature, 3.0E-38 (52:76, 85:106, 128:150, 164:185, 207:230, 282:306, 320:346); PR00424, Adenosine receptor signature, 2.5E-8 (51:60, 120…	IPR000276: G protein-coupled receptor, rhodopsin-like (134:150, 52:76, 85:106, 128:150, 164:185, 207:230, 282:306, 320:346, 61:353, 67:338);IPR001634: Adenosine receptor (51:60, 120:132, 179:189, 273:286, 320:330);IPR017452: GPCR, rhodopsin-like, 7TM (67:338)	Reactome: R-HSA-417973	GO:0001973 adenosine receptor signaling pathway/ GO:0007186 G-protein coupled receptor signaling pathway	GO:0001609 G-protein coupled adenosine receptor activity/ GO:0004930 G-protein coupled receptor activity	GO:0016021 integral component of membrane	2	NA
g10251	chr_3	8531234	8532234	+	MA0486.2	930	942	+	10.377	2.31e-05	0.551	TTCTCGAATATTT	g10251.t1	chr_3	8531733	8533956	2223	+	CRK98611.1	CLUMA_CG012025, isoform A [Clunio marinus] emb|CRK98611.1|2e-153; GH18390 [Drosophila grimshawi] &gt;gb|EDV93213.... ref|XP_001990151.1|2e-145; PREDICTED: uncharacterized protein LOC108602... ref|XP_017845628.1|4e-145; hypothetical protein FF38_04892, partial [Lucilia... gb|KNC28626.1|2e-144; PREDICTED: adenosine receptor A3, partial [R... ref|XP_017480175.1|3e-144; PREDICTED: uncharacterized pro…	Gene3D: G3DSA:1.20.1070.10, 2.0E-73 (21:388);MobiDBLite: consensus disorder prediction (409:444);PANTHER: PTHR24246, 5.8E-118 (45:361);Pfam: PF00001, 7 transmembrane receptor (rhodopsin family), 1.6E-53 (67:338);PRINTS: PR00237, Rhodopsin-like GPCR superfamily signature, 3.0E-38 (52:76, 85:106, 128:150, 164:185, 207:230, 282:306, 320:346); PR00424, Adenosine receptor signature, 2.5E-8 (51:60, 120…	IPR000276: G protein-coupled receptor, rhodopsin-like (134:150, 52:76, 85:106, 128:150, 164:185, 207:230, 282:306, 320:346, 61:353, 67:338);IPR001634: Adenosine receptor (51:60, 120:132, 179:189, 273:286, 320:330);IPR017452: GPCR, rhodopsin-like, 7TM (67:338)	Reactome: R-HSA-417973	GO:0001973 adenosine receptor signaling pathway/ GO:0007186 G-protein coupled receptor signaling pathway	GO:0001609 G-protein coupled adenosine receptor activity/ GO:0004930 G-protein coupled receptor activity	GO:0016021 integral component of membrane	2	NA
g10251	chr_3	8531234	8532234	+	MA0771.1	930	942	+	11	5.86e-05	0.965	TTCTCGAATATTT	g10251.t1	chr_3	8531733	8533956	2223	+	CRK98611.1	CLUMA_CG012025, isoform A [Clunio marinus] emb|CRK98611.1|2e-153; GH18390 [Drosophila grimshawi] &gt;gb|EDV93213.... ref|XP_001990151.1|2e-145; PREDICTED: uncharacterized protein LOC108602... ref|XP_017845628.1|4e-145; hypothetical protein FF38_04892, partial [Lucilia... gb|KNC28626.1|2e-144; PREDICTED: adenosine receptor A3, partial [R... ref|XP_017480175.1|3e-144; PREDICTED: uncharacterized pro…	Gene3D: G3DSA:1.20.1070.10, 2.0E-73 (21:388);MobiDBLite: consensus disorder prediction (409:444);PANTHER: PTHR24246, 5.8E-118 (45:361);Pfam: PF00001, 7 transmembrane receptor (rhodopsin family), 1.6E-53 (67:338);PRINTS: PR00237, Rhodopsin-like GPCR superfamily signature, 3.0E-38 (52:76, 85:106, 128:150, 164:185, 207:230, 282:306, 320:346); PR00424, Adenosine receptor signature, 2.5E-8 (51:60, 120…	IPR000276: G protein-coupled receptor, rhodopsin-like (134:150, 52:76, 85:106, 128:150, 164:185, 207:230, 282:306, 320:346, 61:353, 67:338);IPR001634: Adenosine receptor (51:60, 120:132, 179:189, 273:286, 320:330);IPR017452: GPCR, rhodopsin-like, 7TM (67:338)	Reactome: R-HSA-417973	GO:0001973 adenosine receptor signaling pathway/ GO:0007186 G-protein coupled receptor signaling pathway	GO:0001609 G-protein coupled adenosine receptor activity/ GO:0004930 G-protein coupled receptor activity	GO:0016021 integral component of membrane	2	NA
g10252	chr_3	8535124	8536124	-	MA0771.1	213	225	-	12.5122	2.49e-05	0.9	TTCCAGAAATATC	g10252.t1	chr_3	8534119	8535542	1423	-	CRK98612.1	CLUMA_CG012093, isoform A [Clunio marinus] emb|CRK98612.1|0; PREDICTED: U3 small nucleolar RNA-interactin... ref|XP_013108214.1|2e-142; PREDICTED: U3 small nucleolar RNA-interactin... ref|XP_005177615.1|1e-141; PREDICTED: U3 small nucleolar RNA-interactin... ref|XP_018784137.1|3e-140; PREDICTED: U3 small nucleolar RNA-interactin... ref|XP_014089646.1|3e-140; hypothetical protein FF38_04897 [Lucil…	CDD: cd00200, WD40, 1.18443E-39 (118:405);Gene3D: G3DSA:2.130.10.10, 4.8E-73 (6:434);MobiDBLite: consensus disorder prediction (1:58);PANTHER: PTHR19865, 1.4E-142 (9:432); PTHR19865:SF0, 1.4E-142 (9:432);Pfam: PF00400, WD domain, G-beta repeat, 2.4E-7 (199:236), PF00400, WD domain, G-beta repeat, 0.032 (245:278), PF00400, WD domain, G-beta repeat, 0.0012 (289:319), PF00400, WD domain, G-beta repe…	IPR001680: WD40 repeat (111:153, 156:194, 197:236, 199:236, 204:245, 239:278, 245:278, 246:287, 280:319, 288:328, 289:319, 322:370, 338:379, 343:370, 377:416);IPR015943: WD40/YVTN repeat-like-containing domain superfamily (6:434);IPR017986: WD40-repeat-containing domain (122:379);IPR020472: G-protein beta WD-40 repeat (223:237, 265:279, 357:371);IPR036322: WD40-repeat-containing domain superfamil…	*		GO:0005515 protein binding		6	2
g10252	chr_3	8535124	8536124	-	MA0770.1	213	225	-	10.2182	4.06e-05	0.672	TTCCAGAAATATC	g10252.t1	chr_3	8534119	8535542	1423	-	CRK98612.1	CLUMA_CG012093, isoform A [Clunio marinus] emb|CRK98612.1|0; PREDICTED: U3 small nucleolar RNA-interactin... ref|XP_013108214.1|2e-142; PREDICTED: U3 small nucleolar RNA-interactin... ref|XP_005177615.1|1e-141; PREDICTED: U3 small nucleolar RNA-interactin... ref|XP_018784137.1|3e-140; PREDICTED: U3 small nucleolar RNA-interactin... ref|XP_014089646.1|3e-140; hypothetical protein FF38_04897 [Lucil…	CDD: cd00200, WD40, 1.18443E-39 (118:405);Gene3D: G3DSA:2.130.10.10, 4.8E-73 (6:434);MobiDBLite: consensus disorder prediction (1:58);PANTHER: PTHR19865, 1.4E-142 (9:432); PTHR19865:SF0, 1.4E-142 (9:432);Pfam: PF00400, WD domain, G-beta repeat, 2.4E-7 (199:236), PF00400, WD domain, G-beta repeat, 0.032 (245:278), PF00400, WD domain, G-beta repeat, 0.0012 (289:319), PF00400, WD domain, G-beta repe…	IPR001680: WD40 repeat (111:153, 156:194, 197:236, 199:236, 204:245, 239:278, 245:278, 246:287, 280:319, 288:328, 289:319, 322:370, 338:379, 343:370, 377:416);IPR015943: WD40/YVTN repeat-like-containing domain superfamily (6:434);IPR017986: WD40-repeat-containing domain (122:379);IPR020472: G-protein beta WD-40 repeat (223:237, 265:279, 357:371);IPR036322: WD40-repeat-containing domain superfamil…	*		GO:0005515 protein binding		6	2
g10252	chr_3	8535124	8536124	-	MA0319.1	236	243	-	11.4634	5.04e-05	0.723	ATGGAACT	g10252.t1	chr_3	8534119	8535542	1423	-	CRK98612.1	CLUMA_CG012093, isoform A [Clunio marinus] emb|CRK98612.1|0; PREDICTED: U3 small nucleolar RNA-interactin... ref|XP_013108214.1|2e-142; PREDICTED: U3 small nucleolar RNA-interactin... ref|XP_005177615.1|1e-141; PREDICTED: U3 small nucleolar RNA-interactin... ref|XP_018784137.1|3e-140; PREDICTED: U3 small nucleolar RNA-interactin... ref|XP_014089646.1|3e-140; hypothetical protein FF38_04897 [Lucil…	CDD: cd00200, WD40, 1.18443E-39 (118:405);Gene3D: G3DSA:2.130.10.10, 4.8E-73 (6:434);MobiDBLite: consensus disorder prediction (1:58);PANTHER: PTHR19865, 1.4E-142 (9:432); PTHR19865:SF0, 1.4E-142 (9:432);Pfam: PF00400, WD domain, G-beta repeat, 2.4E-7 (199:236), PF00400, WD domain, G-beta repeat, 0.032 (245:278), PF00400, WD domain, G-beta repeat, 0.0012 (289:319), PF00400, WD domain, G-beta repe…	IPR001680: WD40 repeat (111:153, 156:194, 197:236, 199:236, 204:245, 239:278, 245:278, 246:287, 280:319, 288:328, 289:319, 322:370, 338:379, 343:370, 377:416);IPR015943: WD40/YVTN repeat-like-containing domain superfamily (6:434);IPR017986: WD40-repeat-containing domain (122:379);IPR020472: G-protein beta WD-40 repeat (223:237, 265:279, 357:371);IPR036322: WD40-repeat-containing domain superfamil…	*		GO:0005515 protein binding		6	2
g10252	chr_3	8535124	8536124	-	MA0486.1	212	226	-	9.9	7.87e-05	1	TTTCCAGAAATATCA	g10252.t1	chr_3	8534119	8535542	1423	-	CRK98612.1	CLUMA_CG012093, isoform A [Clunio marinus] emb|CRK98612.1|0; PREDICTED: U3 small nucleolar RNA-interactin... ref|XP_013108214.1|2e-142; PREDICTED: U3 small nucleolar RNA-interactin... ref|XP_005177615.1|1e-141; PREDICTED: U3 small nucleolar RNA-interactin... ref|XP_018784137.1|3e-140; PREDICTED: U3 small nucleolar RNA-interactin... ref|XP_014089646.1|3e-140; hypothetical protein FF38_04897 [Lucil…	CDD: cd00200, WD40, 1.18443E-39 (118:405);Gene3D: G3DSA:2.130.10.10, 4.8E-73 (6:434);MobiDBLite: consensus disorder prediction (1:58);PANTHER: PTHR19865, 1.4E-142 (9:432); PTHR19865:SF0, 1.4E-142 (9:432);Pfam: PF00400, WD domain, G-beta repeat, 2.4E-7 (199:236), PF00400, WD domain, G-beta repeat, 0.032 (245:278), PF00400, WD domain, G-beta repeat, 0.0012 (289:319), PF00400, WD domain, G-beta repe…	IPR001680: WD40 repeat (111:153, 156:194, 197:236, 199:236, 204:245, 239:278, 245:278, 246:287, 280:319, 288:328, 289:319, 322:370, 338:379, 343:370, 377:416);IPR015943: WD40/YVTN repeat-like-containing domain superfamily (6:434);IPR017986: WD40-repeat-containing domain (122:379);IPR020472: G-protein beta WD-40 repeat (223:237, 265:279, 357:371);IPR036322: WD40-repeat-containing domain superfamil…	*		GO:0005515 protein binding		6	2
g10252	chr_3	8535124	8536124	-	MA0486.2	213	225	-	8.7541	4.03e-05	0.553	TTCCAGAAATATC	g10252.t1	chr_3	8534119	8535542	1423	-	CRK98612.1	CLUMA_CG012093, isoform A [Clunio marinus] emb|CRK98612.1|0; PREDICTED: U3 small nucleolar RNA-interactin... ref|XP_013108214.1|2e-142; PREDICTED: U3 small nucleolar RNA-interactin... ref|XP_005177615.1|1e-141; PREDICTED: U3 small nucleolar RNA-interactin... ref|XP_018784137.1|3e-140; PREDICTED: U3 small nucleolar RNA-interactin... ref|XP_014089646.1|3e-140; hypothetical protein FF38_04897 [Lucil…	CDD: cd00200, WD40, 1.18443E-39 (118:405);Gene3D: G3DSA:2.130.10.10, 4.8E-73 (6:434);MobiDBLite: consensus disorder prediction (1:58);PANTHER: PTHR19865, 1.4E-142 (9:432); PTHR19865:SF0, 1.4E-142 (9:432);Pfam: PF00400, WD domain, G-beta repeat, 2.4E-7 (199:236), PF00400, WD domain, G-beta repeat, 0.032 (245:278), PF00400, WD domain, G-beta repeat, 0.0012 (289:319), PF00400, WD domain, G-beta repe…	IPR001680: WD40 repeat (111:153, 156:194, 197:236, 199:236, 204:245, 239:278, 245:278, 246:287, 280:319, 288:328, 289:319, 322:370, 338:379, 343:370, 377:416);IPR015943: WD40/YVTN repeat-like-containing domain superfamily (6:434);IPR017986: WD40-repeat-containing domain (122:379);IPR020472: G-protein beta WD-40 repeat (223:237, 265:279, 357:371);IPR036322: WD40-repeat-containing domain superfamil…	*		GO:0005515 protein binding		6	2
g10253	chr_3	8535372	8536372	+	*	*	*	*	*	*	*	*	g10253.t1	chr_3	8535871	8540281	4410	+	CRK98613.1	CLUMA_CG012021, isoform A [Clunio marinus] emb|CRK98613.1|0; AAEL009489-PA [Aedes aegypti] gb|EAT38641.1|4e-106; PREDICTED: uncharacterized protein LOC109432... ref|XP_019564845.1|1e-105; PREDICTED: uncharacterized protein LOC109397... ref|XP_019525593.1|4e-105; uncharacterized protein LOC5571999 [Aedes ae... ref|XP_021699006.1|1e-104	Coils (14:34, 390:410);Gene3D: G3DSA:1.10.10.10, 6.6E-27 (269:367);MobiDBLite: consensus disorder prediction (34:60, 194:223);PANTHER: PTHR11829, 2.1E-81 (116:143, 164:190, 201:219, 273:569); PTHR11829:SF225, 2.1E-81 (116:143, 164:190, 201:219, 273:569);Pfam: PF00250, Forkhead domain, 3.1E-24 (285:365);PRINTS: PR00053, Fork head domain signature, 3.8E-16 (285:298, 304:321, 327:344);ProSitePattern…	IPR001766: Fork head domain (283:370, 285:298, 304:321, 327:344, 285:365, 285:376);IPR030456: Fork head domain conserved site 2 (327:333);IPR036388: Winged helix-like DNA-binding domain superfamily (269:367);IPR036390: Winged helix DNA-binding domain superfamily (283:358)	*	GO:0006355 regulation of transcription, DNA-templated	GO:0003700 transcription factor activity, sequence-specific DNA binding/ GO:0043565 sequence-specific DNA binding		NA	NA
g10254	chr_3	8545197	8546197	-	*	*	*	*	*	*	*	*	g10254.t1	chr_3	8540759	8545697	4938	-	CRK98616.1	CLUMA_CG012135, isoform A [Clunio marinus] emb|CRK98616.1|0	Coils (1119:1146);Gene3D: G3DSA:1.20.920.10, 2.9E-7 (367:492); G3DSA:2.30.30.140, 3.8E-16 (493:586); G3DSA:3.30.40.10, 6.5E-5 (289:358);MobiDBLite: consensus disorder prediction (1:29, 140:171, 199:268, 688:825, 837:878, 915:941, 1024:1062, 1248:1280);PANTHER: PTHR24102, 3.7E-46 (156:253, 327:903, 653:1367); PTHR24102:SF13, 3.7E-46 (156:253, 327:903, 653:1367);Pfam: PF00855, PWWP domain, 1.5E-10 …	IPR000313: PWWP domain (492:544, 494:546, 495:573);IPR002893: Zinc finger, MYND-type (1209:1243);IPR011011: Zinc finger, FYVE/PHD-type (298:349);IPR013083: Zinc finger, RING/FYVE/PHD-type (289:358);IPR019786: Zinc finger, PHD-type, conserved site (303:348);IPR036427: Bromodomain-like superfamily (363:447, 367:492)	*		GO:0005515 protein binding		3	3
g10255	chr_3	8552935	8553935	-	*	*	*	*	*	*	*	*	g10255.t1	chr_3	8547544	8553329	5785	-	CRK98616.1	CLUMA_CG012135, isoform A [Clunio marinus] emb|CRK98616.1|0; E3 SUMO-protein ligase RanBP2 isoform X2 [Ae... ref|XP_021705721.1|0; AAEL009884-PA [Aedes aegypti] gb|EAT38186.1|0; E3 SUMO-protein ligase RanBP2 isoform X1 [Ae... ref|XP_001654070.2|0; E3 SUMO-protein ligase RanBP2 isoform X4 [Ae... ref|XP_021705723.1|0; E3 SUMO-protein ligase RanBP2 isoform X3 [Ae... ref|XP_021705722.1|0; PREDICTED: …	CDD: cd13174, RanBD4_RanBP2_insect-like, 1.29481E-67 (1592:1709);Coils (817:855);Gene3D: G3DSA:1.25.40.10, 8.8E-12 (17:176); G3DSA:2.30.29.30, 4.6E-36 (643:821), G3DSA:2.30.29.30, 7.0E-40 (1054:1222), G3DSA:2.30.29.30, 1.5E-38 (1552:1721); G3DSA:4.10.1060.10, 2.5E-10 (858:956);MobiDBLite: consensus disorder prediction (373:394, 449:473, 560:580, 816:853, 966:996, 1013:1082);PANTHER: PTHR23138, 3.…	IPR000156: Ran binding domain (1083:1215, 1084:1209, 1095:1209, 1577:1714, 1578:1708, 1590:1710, 679:814, 680:808, 691:810);IPR001876: Zinc finger, RanBP2-type (865:892, 865:894, 867:891, 869:888);IPR011990: Tetratricopeptide-like helical domain superfamily (17:176, 32:111);IPR011993: PH-like domain superfamily (1054:1222, 1086:1210, 1552:1721, 1573:1714, 643:821, 681:812);IPR013026: Tetratricope…	*	GO:0046907 intracellular transport	GO:0005515 protein binding		6	2
g10256	chr_3	8553250	8554250	+	*	*	*	*	*	*	*	*	g10256.t1	chr_3	8553921	8555956	2035	+	*	*	Gene3D: G3DSA:2.170.150.20, 3.0E-58 (38:178);Hamap: MF_01400, Peptide methionine sulfoxide reductase MsrB [msrB]., 35.04 (47:173);PANTHER: PTHR10173, 5.5E-77 (34:176); PTHR10173:SF51, 5.5E-77 (34:176);Pfam: PF01641, SelR domain, 1.4E-54 (54:171);ProSiteProfiles: PS51790, Methionine-R-sulfoxide reductase (MsrB) domain profile., 67.464 (51:173);SUPERFAMILY: SSF51316, 7.85E-57 (49:174);TIGRFAM: TIGR…	IPR002579: Peptide methionine sulphoxide reductase MrsB (47:173, 50:173, 51:173, 54:171);IPR011057: Mss4-like superfamily (49:174);IPR028427: Peptide methionine sulfoxide reductase (34:176)	Reactome: R-HSA-5676934	GO:0006979 response to oxidative stress/ GO:0030091 protein repair/ GO:0055114 oxidation-reduction process	GO:0016671 oxidoreductase activity, acting on a sulfur group of donors, disulfide as acceptor/ GO:0033743 peptide-methionine (R)-S-oxide reductase activity		NA	3
g10256	chr_3	8553493	8554493	+	*	*	*	*	*	*	*	*	g10256.t1	chr_3	8553921	8555956	2035	+	*	*	Gene3D: G3DSA:2.170.150.20, 3.0E-58 (38:178);Hamap: MF_01400, Peptide methionine sulfoxide reductase MsrB [msrB]., 35.04 (47:173);PANTHER: PTHR10173, 5.5E-77 (34:176); PTHR10173:SF51, 5.5E-77 (34:176);Pfam: PF01641, SelR domain, 1.4E-54 (54:171);ProSiteProfiles: PS51790, Methionine-R-sulfoxide reductase (MsrB) domain profile., 67.464 (51:173);SUPERFAMILY: SSF51316, 7.85E-57 (49:174);TIGRFAM: TIGR…	IPR002579: Peptide methionine sulphoxide reductase MrsB (47:173, 50:173, 51:173, 54:171);IPR011057: Mss4-like superfamily (49:174);IPR028427: Peptide methionine sulfoxide reductase (34:176)	Reactome: R-HSA-5676934	GO:0006979 response to oxidative stress/ GO:0030091 protein repair/ GO:0055114 oxidation-reduction process	GO:0016671 oxidoreductase activity, acting on a sulfur group of donors, disulfide as acceptor/ GO:0033743 peptide-methionine (R)-S-oxide reductase activity		NA	3
g10257	chr_3	8555869	8556869	+	*	*	*	*	*	*	*	*	g10257.t1	chr_3	8556470	8556857	387	+	*	*	Coils (8:67);PANTHER: PTHR28661, 6.6E-17 (1:101);ProDom: PD968187, BETA-DEFENSIN ANTIBIOTIC PRECURSOR ANTIMICROBIAL DEFENSIN BETA SIGNAL DEFENSIN BD-32 DEFB-32, 2.0E-8 (1:94)	IPR033362: SSNA1 family (1:101)	Reactome: R-HSA-2565942, R-HSA-380259, R-HSA-380270, R-HSA-380284, R-HSA-380320, R-HSA-5620912, R-HSA-8854518	*	*	*	NA	NA
g10258	chr_3	8558030	8559030	-	*	*	*	*	*	*	*	*	g10258.t1	chr_3	8557169	8558323	1154	-	CRK98619.1	CLUMA_CG012165, isoform A [Clunio marinus] emb|CRK98619.1|0; PREDICTED: beta-1,3-galactosyltransferase br... ref|XP_019540034.1|2e-149; AGAP002097-PA-like protein [Anopheles sinensis] gb|KFB34765.1|7e-149; beta-1,3-galactosyltransferase brn [Aedes ae... ref|XP_021705783.1|9e-149; AGAP002097-PA [Anopheles gambiae str. PEST] &gt;gb... ref|XP_320943.5|2e-147; beta-1,3-galactosyltransferase brn [Anop…	Coils (189:209, 364:364);PANTHER: PTHR11214, 5.3E-79 (22:326); PTHR11214:SF207, 5.3E-79 (22:326);Pfam: PF01762, Galactosyltransferase, 4.6E-23 (74:184), PF01762, Galactosyltransferase, 1.6E-15 (227:319)	IPR002659: Glycosyl transferase, family 31 (22:326, 227:319, 74:184)	*	GO:0006486 protein glycosylation	GO:0008378 galactosyltransferase activity	GO:0016020 membrane	5	1
g10259	chr_3	8558084	8559084	+	MA0770.1	485	497	+	11.8182	2.05e-05	0.592	TTCTAGAAATTTG	g10259.t1	chr_3	8558888	8559468	580	+	*	*	MobiDBLite: consensus disorder prediction (100:129);PANTHER: PTHR12504, 3.4E-41 (10:129); PTHR12504:SF0, 3.4E-41 (10:129);Pfam: PF04281, Mitochondrial import receptor subunit Tom22, 2.3E-11 (19:107);ProDom: PD033325, MEMBRANE RECEPTOR MITOCHONDRIAL SUBUNIT OUTER TOM22 IMPORT TRANSLOCASE DEBARYOMYCES STRAIN, 0.004 (5:93)	IPR005683: Mitochondrial import receptor subunit Tom22 (10:129, 19:107)	Reactome: R-HSA-1268020, R-HSA-5205685	GO:0006886 intracellular protein transport		GO:0005741 mitochondrial outer membrane	5	1
g10259	chr_3	8558084	8559084	+	MA0486.2	485	497	+	7.44262	5.97e-05	0.572	TTCTAGAAATTTG	g10259.t1	chr_3	8558888	8559468	580	+	*	*	MobiDBLite: consensus disorder prediction (100:129);PANTHER: PTHR12504, 3.4E-41 (10:129); PTHR12504:SF0, 3.4E-41 (10:129);Pfam: PF04281, Mitochondrial import receptor subunit Tom22, 2.3E-11 (19:107);ProDom: PD033325, MEMBRANE RECEPTOR MITOCHONDRIAL SUBUNIT OUTER TOM22 IMPORT TRANSLOCASE DEBARYOMYCES STRAIN, 0.004 (5:93)	IPR005683: Mitochondrial import receptor subunit Tom22 (10:129, 19:107)	Reactome: R-HSA-1268020, R-HSA-5205685	GO:0006886 intracellular protein transport		GO:0005741 mitochondrial outer membrane	5	1
g1026	chr_1	7588006	7589006	+	*	*	*	*	*	*	*	*	g1026.t1	chr_1	7588505	7589231	726	+	*	*	Pfam: PF10263, SprT-like family, 3.0E-8 (90:174)	IPR006640: SprT-like (90:174)	*	*	*	*	NA	NA
g10260	chr_3	8559086	8560086	+	MA0319.1	281	288	+	12.9512	1.79e-05	0.629	ATGGAACA	g10260.t1	chr_3	8559641	8562644	3003	+	CRK98620.1	CLUMA_CG012006, isoform A [Clunio marinus] emb|CRK98620.1|0; DNA repair endonuclease XPF [Aedes aegypti] ref|XP_021706205.1|0; AAEL002098-PA, partial [Aedes aegypti] gb|EAT46753.1|0; PREDICTED: DNA repair endonuclease XPF-like ... ref|XP_019526858.1|0; PREDICTED: DNA repair endonuclease XPF-like ... ref|XP_019560562.1|0; PREDICTED: DNA repair endonuclease XPF [Stom... ref|XP_013114075.1|0; PREDIC…	Gene3D: G3DSA:1.10.150.20, 4.0E-9 (890:973); G3DSA:3.40.50.10130, 2.0E-38 (734:884);MobiDBLite: consensus disorder prediction (1:21, 478:526, 708:728);PANTHER: PTHR10150, 6.8E-260 (39:964);Pfam: PF02732, ERCC4 domain, 5.5E-18 (738:867);SMART: SM00891, 1.1E-26 (735:815);SUPERFAMILY: SSF47781, 3.33E-14 (898:965); SSF52980, 6.17E-36 (734:872);TIGRFAM: TIGR00596, rad1: DNA repair protein (rad1), 2.4E…	IPR006166: ERCC4 domain (735:815, 738:867);IPR006167: DNA repair protein XPF (124:963);IPR010994: RuvA domain 2-like (898:965);IPR011335: Restriction endonuclease type II-like (734:872)	Reactome: R-HSA-6783310, R-HSA-5685938, R-HSA-5696395, R-HSA-5696400, R-HSA-6782135, R-HSA-6783310	GO:0006281 DNA repair	GO:0003677 DNA binding/ GO:0003697 single-stranded DNA binding/ GO:0004518 nuclease activity/ GO:0004520 endodeoxyribonuclease activity		NA	3
g10261	chr_3	8565274	8566274	-	*	*	*	*	*	*	*	*	g10261.t1	chr_3	8564024	8565774	1750	-	CRK97190.1	CLUMA_CG010587, isoform A [Clunio marinus] emb|CRK97190.1|0; PREDICTED: atypical kinase COQ8B, mitochondr... ref|XP_019544915.1|0; ubiquinone biosynthesis protein coq-8 [Culex... ref|XP_001867254.1|0; AGAP002906-PA-like protein [Anopheles sinensis] gb|KFB36233.1|0; AAEL000003-PA [Aedes aegypti] gb|EAT48963.1|0; PREDICTED: atypical kinase COQ8B, mitochondr... ref|XP_019528890.1|0; PREDICTED: aarF …	CDD: cd13970, ABC1_ADCK3, 3.82517E-137 (101:351);Gene3D: G3DSA:3.30.200.20, 6.5E-22 (115:253);PANTHER: PTHR43851, 9.7E-220 (9:447);Pfam: PF03109, ABC1 family, 4.4E-36 (124:239);SUPERFAMILY: SSF56112, 5.24E-14 (121:170, 202:329)	IPR004147: UbiB domain (124:239);IPR011009: Protein kinase-like domain superfamily (121:170, 202:329);IPR034646: UbiB domain, ADCK3-like (101:351, 9:447)	*	*	*	*	NA	4
g10262	chr_3	8565380	8566380	+	*	*	*	*	*	*	*	*	g10262.t1	chr_3	8565879	8567208	1329	+	XP_001843593.1	pickpocket 13 [Culex quinquefasciatus] &gt;gb|E... ref|XP_001843593.1|1e-143; sodium channel protein Nach [Aedes aegypti] ... ref|XP_001657611.1|9e-141; PREDICTED: sodium channel protein Nach-like ... ref|XP_019540452.1|9e-141; hypothetical protein RP20_CCG012034 [Aedes albopi... gb|KXJ75174.1|1e-139; PREDICTED: sodium channel protein Nach-like ... ref|XP_019558124.1|2e-139; hypothetical protein …	Gene3D: G3DSA:2.60.470.10, 3.8E-10 (3:269);PANTHER: PTHR11690, 4.2E-105 (7:367); PTHR11690:SF157, 4.2E-105 (7:367);Pfam: PF00858, Amiloride-sensitive sodium channel, 3.4E-30 (7:352)	IPR001873: Epithelial sodium channel (7:352, 7:367)	Reactome: R-HSA-2672351	GO:0006814 sodium ion transport	GO:0005272 sodium channel activity	GO:0016020 membrane	1	NA
g10262	chr_3	8565380	8566380	+	*	*	*	*	*	*	*	*	g10262.t2	chr_3	8565879	8567208	1329	+	XP_001843593.1	pickpocket 13 [Culex quinquefasciatus] &gt;gb|E... ref|XP_001843593.1|4e-162; PREDICTED: sodium channel protein Nach-like ... ref|XP_019540452.1|8e-159; sodium channel protein Nach [Aedes aegypti] ... ref|XP_001657611.1|9e-159; hypothetical protein RP20_CCG012034 [Aedes albopi... gb|KXJ75174.1|7e-158; PREDICTED: sodium channel protein Nach-like ... ref|XP_019558124.1|1e-157; hypothetical protein …	Gene3D: G3DSA:1.10.287.770, 4.4E-13 (327:397); G3DSA:2.60.470.10, 4.5E-10 (3:269);PANTHER: PTHR11690, 1.6E-122 (7:394); PTHR11690:SF157, 1.6E-122 (7:394);Pfam: PF00858, Amiloride-sensitive sodium channel, 8.2E-44 (7:388);PRINTS: PR01078, Amiloride-sensitive sodium channel alpha-subunit signature, 1.5E-6 (10:26, 126:142, 244:255, 368:384)	IPR001873: Epithelial sodium channel (10:26, 126:142, 244:255, 368:384, 7:388, 7:394)	Reactome: R-HSA-2672351	GO:0006814 sodium ion transport	GO:0005272 sodium channel activity	GO:0016020 membrane	1	NA
g10263	chr_3	8567681	8568681	-	MA0486.1	289	303	-	10.5143	5.84e-05	1	TATCTAGAAAGTTCA	g10263.t1	chr_3	8567162	8567960	798	-	*	*	Coils (122:142)	*	*	*	*	*	NA	4
g10263	chr_3	8567681	8568681	-	MA0771.1	290	302	-	15.061	3.93e-06	0.614	ATCTAGAAAGTTC	g10263.t1	chr_3	8567162	8567960	798	-	*	*	Coils (122:142)	*	*	*	*	*	NA	4
g10263	chr_3	8567681	8568681	-	MA0486.2	290	302	-	13.8197	4.47e-06	0.551	ATCTAGAAAGTTC	g10263.t1	chr_3	8567162	8567960	798	-	*	*	Coils (122:142)	*	*	*	*	*	NA	4
g10263	chr_3	8567681	8568681	-	MA0770.1	290	302	-	13.9091	7.3e-06	0.488	ATCTAGAAAGTTC	g10263.t1	chr_3	8567162	8567960	798	-	*	*	Coils (122:142)	*	*	*	*	*	NA	4
g10264	chr_3	8570960	8571960	+	MA0770.1	303	315	+	9.52727	5.49e-05	0.704	TTCTCGCACATTT	g10264.t1	chr_3	8571459	8573657	2198	+	*	*	MobiDBLite: consensus disorder prediction (434:462)	*	*	*	*	*	NA	NA
g10265	chr_3	8575212	8576212	+	*	*	*	*	*	*	*	*	g10265.t1	chr_3	8575711	8576674	963	+	*	*	*	*	*	*	*	*	NA	NA
g10266	chr_3	8578915	8579915	+	*	*	*	*	*	*	*	*	g10266.t1	chr_3	8579414	8584868	5454	+	CRK97195.1	CLUMA_CG010592, isoform A, partial [Clunio marinus] emb|CRK97195.1|3e-102	*	*	*	*	*	*	2	4
g10267	chr_3	8587826	8588826	+	*	*	*	*	*	*	*	*	g10267.t1	chr_3	8588325	8593713	5388	+	CRK97197.1	CLUMA_CG010594, isoform A, partial [Clunio marinus] emb|CRK97197.1|2e-131	MobiDBLite: consensus disorder prediction (312:337, 399:418, 497:552)	*	*	*	*	*	NA	NA
g10268	chr_3	8593973	8594973	+	*	*	*	*	*	*	*	*	g10268.t1	chr_3	8594472	8598459	3987	+	CRK97198.1	CLUMA_CG010595, isoform A [Clunio marinus] emb|CRK97198.1|0	Coils (119:139);Gene3D: G3DSA:1.10.110.10, 0.0013 (162:1126);MobiDBLite: consensus disorder prediction (574:674, 1036:1073)	*	*	*	*	*	2	NA
g10269	chr_3	8599417	8600417	-	*	*	*	*	*	*	*	*	g10269.t1	chr_3	8599028	8599917	889	-	*	*	Gene3D: G3DSA:3.80.10.10, 1.1E-21 (39:178), G3DSA:3.80.10.10, 1.6E-13 (179:274);PANTHER: PTHR43983, 1.1E-35 (68:267);Pfam: PF13855, Leucine rich repeat, 5.7E-8 (71:129), PF13855, Leucine rich repeat, 3.5E-12 (143:201);SMART: SM00369, 8.6 (92:115), SM00369, 18.0 (117:139), SM00369, 66.0 (140:163), SM00369, 37.0 (164:187), SM00369, 0.2 (188:211), SM00369, 250.0 (213:234);SUPERFAMILY: SSF52058, 1.56…	IPR001611: Leucine-rich repeat (143:201, 71:129);IPR003591: Leucine-rich repeat, typical subtype (117:139, 140:163, 164:187, 188:211, 213:234, 92:115);IPR032675: Leucine-rich repeat domain superfamily (179:274, 39:178, 64:252)	*		GO:0005515 protein binding		2	NA
g1027	chr_1	7593401	7594401	+	*	*	*	*	*	*	*	*	g1027.t2	chr_1	7593900	7607434	13534	+	XP_019526505.1	PREDICTED: papilin-like isoform X3 [Aedes al... ref|XP_019526505.1|0; PREDICTED: papilin-like [Aedes albopictus] ref|XP_019540039.1|0; PREDICTED: papilin-like isoform X2 [Aedes al... ref|XP_019526504.1|0; PREDICTED: papilin-like isoform X5 [Aedes al... ref|XP_019526508.1|0; papilin [Anopheles sinensis] gb|KFB47665.1|0; PREDICTED: papilin-like isoform X4 [Aedes al... ref|XP_019526506.1|0; PREDICTE…	CDD: cd00096, Ig, 6.8603E-14 (2181:2241), cd00096, Ig, 1.01531E-12 (2434:2497); cd00109, KU, 3.645E-16 (1467:1518), cd00109, KU, 5.34338E-18 (1524:1576), cd00109, KU, 1.11971E-16 (1583:1636), cd00109, KU, 2.61611E-15 (1645:1697), cd00109, KU, 3.15133E-17 (1703:1756), cd00109, KU, 1.00701E-17 (1798:1851), cd00109, KU, 2.8308E-17 (1855:1908), cd00109, KU, 6.36836E-18 (1950:2002);Coils (1908:1928);G…	IPR000884: Thrombospondin type-1 (TSP1) repeat (327:386, 330:381, 335:380, 388:451, 392:416, 449:510, 452:510, 456:509, 46:100, 49:100, 50:99, 513:567, 566:622, 570:628, 572:609, 627:684, 631:684, 634:683);IPR002223: Pancreatic trypsin inhibitor Kunitz domain (1465:1518, 1466:1517, 1467:1517, 1467:1518, 1524:1576, 1524:1577, 1526:1576, 1583:1636, 1584:1636, 1585:1635, 1643:1697, 1645:1696, 1645:1…	Reactome: R-HSA-5083635, R-HSA-5173214		GO:0004222 metalloendopeptidase activity/ GO:0004867 serine-type endopeptidase inhibitor activity/ GO:0008233 peptidase activity/ GO:0008270 zinc ion binding/ GO:0030414 peptidase inhibitor activity	GO:0005576 extracellular region	NA	NA
g1027	chr_1	7593401	7594401	+	*	*	*	*	*	*	*	*	g1027.t1	chr_1	7593900	7607434	13534	+	XP_019526503.1	PREDICTED: papilin-like isoform X1 [Aedes al... ref|XP_019526503.1|0; PREDICTED: papilin-like isoform X3 [Aedes al... ref|XP_019526505.1|0; PREDICTED: papilin-like [Aedes albopictus] ref|XP_019540039.1|0; AAEL009795-PA [Aedes aegypti] gb|EAT38304.1|0; PREDICTED: papilin-like isoform X4 [Aedes al... ref|XP_019526506.1|0; PREDICTED: papilin-like isoform X5 [Aedes al... ref|XP_019526508.1|0; papilin…	CDD: cd00096, Ig, 7.02802E-14 (2243:2303), cd00096, Ig, 1.04013E-12 (2496:2559); cd00109, KU, 4.11617E-16 (1467:1518), cd00109, KU, 6.2736E-18 (1524:1576), cd00109, KU, 1.34063E-16 (1583:1636), cd00109, KU, 2.98336E-15 (1645:1697), cd00109, KU, 3.48981E-17 (1703:1756), cd00109, KU, 1.15951E-17 (1798:1851), cd00109, KU, 3.29148E-17 (1855:1908), cd00109, KU, 7.40451E-18 (1950:2002), cd00109, KU, 1.…	IPR000884: Thrombospondin type-1 (TSP1) repeat (327:386, 330:381, 335:380, 388:451, 392:416, 449:510, 452:510, 456:509, 46:100, 49:100, 50:99, 513:567, 566:622, 570:628, 572:609, 627:684, 631:684, 634:683);IPR002223: Pancreatic trypsin inhibitor Kunitz domain (1465:1518, 1466:1517, 1467:1517, 1467:1518, 1524:1576, 1524:1577, 1526:1576, 1583:1636, 1584:1636, 1585:1635, 1643:1697, 1645:1696, 1645:1…	Reactome: R-HSA-5083635, R-HSA-189085, R-HSA-5173214	GO:0006030 chitin metabolic process	GO:0004222 metalloendopeptidase activity/ GO:0004867 serine-type endopeptidase inhibitor activity/ GO:0008061 chitin binding/ GO:0008233 peptidase activity/ GO:0008270 zinc ion binding/ GO:0030414 peptidase inhibitor activity	GO:0005576 extracellular region	NA	NA
g10270	chr_3	8600821	8601821	+	*	*	*	*	*	*	*	*	g10270.t1	chr_3	8601320	8601818	498	+	*	*	MobiDBLite: consensus disorder prediction (25:46)	*	*	*	*	*	2	NA
g10271	chr_3	8602245	8603245	-	*	*	*	*	*	*	*	*	g10271.t1	chr_3	8602121	8602657	536	-	*	*	Gene3D: G3DSA:3.30.450.70, 6.5E-47 (1:139);PANTHER: PTHR12403, 7.4E-60 (1:137); PTHR12403:SF16, 7.4E-60 (1:137);Pfam: PF04628, Sedlin, N-terminal conserved region, 1.6E-46 (9:134);SUPERFAMILY: SSF64356, 3.84E-42 (1:137)	IPR006722: Trafficking protein particle complex subunit 2 (1:137, 9:134);IPR011012: Longin-like domain superfamily (1:137)	*	GO:0006810 transport/ GO:0006888 ER to Golgi vesicle-mediated transport		GO:0005622 intracellular	NA	4
g10272	chr_3	8602393	8603393	+	*	*	*	*	*	*	*	*	g10272.t1	chr_3	8602892	8604024	1132	+	*	*	Coils (224:244);Gene3D: G3DSA:1.10.472.10, 1.9E-9 (56:195), G3DSA:1.10.472.10, 3.0E-17 (196:334);PANTHER: PTHR10177, 7.5E-24 (47:315); PTHR10177:SF210, 7.5E-24 (47:315);Pfam: PF00134, Cyclin, N-terminal domain, 1.1E-5 (59:153); PF02984, Cyclin, C-terminal domain, 1.2E-10 (205:314);SMART: SM01332, 6.2E-5 (205:341);SUPERFAMILY: SSF47954, 1.47E-10 (44:151), SSF47954, 1.7E-9 (206:316)	IPR004367: Cyclin, C-terminal domain (205:314, 205:341);IPR006671: Cyclin, N-terminal (59:153);IPR036915: Cyclin-like superfamily (196:334, 206:316, 44:151, 56:195)	*			GO:0005634 nucleus	1	4
g10273	chr_3	8604905	8605905	-	*	*	*	*	*	*	*	*	g10273.t1	chr_3	8604273	8605346	1073	-	KRT79816.1	polycomb group RING finger protein 3 [Culex ... ref|XP_001868804.1|3e-122; zinc finger protein [Oryctes borbonicus] gb|KRT79816.1|3e-122; polycomb group RING finger protein 3 [Aedes ... ref|XP_001652267.1|6e-122; PREDICTED: polycomb group RING finger protei... ref|XP_008545798.1|1e-121; polycomb group RING finger protein 3 [Zooter... ref|XP_021927771.1|2e-121; PREDICTED: polycomb group RING finge…	CDD: cd16735, RING-HC_PCGF3, 6.04082E-22 (13:61);Gene3D: G3DSA:3.10.20.90, 4.6E-25 (133:225); G3DSA:3.30.40.10, 2.7E-14 (1:104);PANTHER: PTHR10825, 5.9E-86 (2:221); PTHR10825:SF37, 5.9E-86 (2:221);Pfam: PF00097, Zinc finger, C3HC4 type (RING finger), 3.4E-9 (16:56); PF16207, RAWUL domain RING finger- and WD40-associated ubiquitin-like, 4.6E-13 (157:223);ProSitePatterns: PS00518, Zinc finger RING-…	IPR001841: Zinc finger, RING-type (16:56, 16:57);IPR013083: Zinc finger, RING/FYVE/PHD-type (1:104);IPR017907: Zinc finger, RING-type, conserved site (32:41);IPR018957: Zinc finger, C3HC4 RING-type (16:56);IPR032443: RAWUL domain (157:223)	*		GO:0046872 metal ion binding		3	NA
g10273	chr_3	8604905	8605905	-	*	*	*	*	*	*	*	*	g10273.t1	chr_3	8604273	8605346	1073	-	XP_001868804.1	polycomb group RING finger protein 3 [Culex ... ref|XP_001868804.1|3e-122; zinc finger protein [Oryctes borbonicus] gb|KRT79816.1|3e-122; polycomb group RING finger protein 3 [Aedes ... ref|XP_001652267.1|6e-122; PREDICTED: polycomb group RING finger protei... ref|XP_008545798.1|1e-121; polycomb group RING finger protein 3 [Zooter... ref|XP_021927771.1|2e-121; PREDICTED: polycomb group RING finge…	CDD: cd16735, RING-HC_PCGF3, 6.04082E-22 (13:61);Gene3D: G3DSA:3.10.20.90, 4.6E-25 (133:225); G3DSA:3.30.40.10, 2.7E-14 (1:104);PANTHER: PTHR10825, 5.9E-86 (2:221); PTHR10825:SF37, 5.9E-86 (2:221);Pfam: PF00097, Zinc finger, C3HC4 type (RING finger), 3.4E-9 (16:56); PF16207, RAWUL domain RING finger- and WD40-associated ubiquitin-like, 4.6E-13 (157:223);ProSitePatterns: PS00518, Zinc finger RING-…	IPR001841: Zinc finger, RING-type (16:56, 16:57);IPR013083: Zinc finger, RING/FYVE/PHD-type (1:104);IPR017907: Zinc finger, RING-type, conserved site (32:41);IPR018957: Zinc finger, C3HC4 RING-type (16:56);IPR032443: RAWUL domain (157:223)	*		GO:0046872 metal ion binding		3	NA
g10274	chr_3	8605016	8606016	+	MA0770.1	617	629	+	8.50909	8.34e-05	0.745	ATCGAGAATGTTG	g10274.t1	chr_3	8605624	8607395	1771	+	CRK97203.1	CLUMA_CG010600, isoform A [Clunio marinus] emb|CRK97203.1|0; AGAP001312-PA [Anopheles gambiae str. PEST] &gt;gb... ref|XP_321835.2|0; Succinyl coenzyme A synthetase alpha subunit [Ano... gb|ETN59000.1|0; succinate--CoA ligase [ADP/GDP-forming] subu... ref|XP_001652258.1|0; PREDICTED: succinate--CoA ligase [ADP/GDP-fo... ref|XP_019543490.1|0; hypothetical protein ZHAS_00010552 [Anopheles sin... gb…	Gene3D: G3DSA:3.40.50.261, 1.0E-54 (151:328); G3DSA:3.40.50.720, 4.6E-44 (29:150);Hamap: MF_01988, Succinate--CoA ligase [ADP-forming] subunit alpha [sucD]., 41.198 (31:323);PANTHER: PTHR11117, 2.2E-171 (19:327); PTHR11117:SF2, 2.2E-171 (19:327);Pfam: PF00549, CoA-ligase, 8.0E-23 (182:306); PF02629, CoA binding domain, 9.9E-30 (36:129);PIRSF: PIRSF001553, 1.1E-128 (28:326);PRINTS: PR01798, Succin…	IPR003781: CoA-binding (35:130, 36:129);IPR005810: Succinyl-CoA ligase, alpha subunit (28:326, 31:323, 35:320);IPR005811: ATP-citrate lyase/succinyl-CoA ligase (182:306);IPR016102: Succinyl-CoA synthetase-like (151:328, 154:321);IPR017440: ATP-citrate lyase/succinyl-CoA ligase, active site (271:284);IPR033847: ATP-citrate lyase/succinyl-CoA ligase, conserved site (183:212);IPR036291: NAD(P)-bindi…	KEGG: 00020+6.2.1.5, 00020+6.2.1.5, 00640+6.2.1.5, 00640+6.2.1.5, 00660+6.2.1.5, 00660+6.2.1.5, 00720+6.2.1.5, 00720+6.2.1.5;MetaCyc: PWY-5392, PWY-5392, PWY-5537, PWY-5537, PWY-5538, PWY-5538, PWY-5690, PWY-5690, PWY-5913, PWY-5913, PWY-6728, PWY-6728, PWY-6969, PWY-6969, PWY-7384, PWY-7384;Reactome: R-HSA-71403	GO:0008152 metabolic process	GO:0003824 catalytic activity/ GO:0048037 cofactor binding		5	1
g10275	chr_3	8608931	8609931	-	*	*	*	*	*	*	*	*	g10275.t1	chr_3	8608300	8609350	1050	-	CRK97204.1	CLUMA_CG010601, isoform A [Clunio marinus] emb|CRK97204.1|3e-137; dihydropteridine reductase [Culex quinquefas... ref|XP_001869487.1|2e-117; dihydropteridine reductase isoform X1 [Aedes... ref|XP_001652256.1|2e-115; PREDICTED: dihydropteridine reductase isofor... ref|XP_019543493.1|1e-114; dihydropteridine reductase isoform X2 [Aedes... ref|XP_001652257.1|2e-113; PREDICTED: dihydropteridine reduc…	CDD: cd05334, DHPR_SDR_c_like, 8.70183E-104 (2:225);Coils (50:70);Gene3D: G3DSA:3.40.50.720, 4.8E-19 (2:218);PANTHER: PTHR15104, 2.7E-103 (2:235);Pfam: PF13561, Enoyl-(Acyl carrier protein) reductase, 7.9E-9 (53:184);SUPERFAMILY: SSF51735, 4.23E-32 (2:212)	IPR036291: NAD(P)-binding domain superfamily (2:212)	*	*	*	*	5	4
g10276	chr_3	8609012	8610012	+	*	*	*	*	*	*	*	*	g10276.t1	chr_3	8609923	8610664	741	+	CRK97205.1	CLUMA_CG010602, isoform A [Clunio marinus] emb|CRK97205.1|6e-105	CDD: cd15856, SNARE_SNAP29C, 1.43448E-20 (183:239); cd15887, SNARE_SNAP29N, 3.74273E-23 (49:113);Coils (37:57, 80:103, 218:238);Gene3D: G3DSA:1.20.5.110, 1.2E-15 (41:115), G3DSA:1.20.5.110, 2.5E-16 (187:246);MobiDBLite: consensus disorder prediction (129:179);PANTHER: PTHR19305, 3.8E-46 (29:245); PTHR19305:SF9, 3.8E-46 (29:245);Pfam: PF12352, Snare region anchored in the vesicle membrane C-termin…	IPR000727: Target SNARE coiled-coil homology domain (175:242, 180:242, 43:114)	*	*	*	*	1	1
g10277	chr_3	8610334	8611334	+	MA0486.2	691	703	+	6.36066	8.3e-05	0.619	TTCGGGAAGATTG	g10277.t1	chr_3	8610880	8612608	1728	+	CRK97220.1	CLUMA_CG010617, isoform A [Clunio marinus] emb|CRK97220.1|0; zinc finger protein 436 [Aedes aegypti] ref|XP_001659449.2|2e-115; hypothetical protein RP20_CCG018361 [Aedes albopi... gb|KXJ72318.1|4e-112; PREDICTED: zinc finger protein 436-like [Aed... ref|XP_019532913.1|6e-112; AAEL008721-PA [Aedes aegypti] gb|EAT39486.1|5e-108	Coils (161:184);Gene3D: G3DSA:2.10.69.10, 2.3E-10 (286:327); G3DSA:2.20.28.10, 9.5E-5 (262:285); G3DSA:2.20.28.30, 1.7E-11 (235:261); G3DSA:2.40.155.10, 3.8E-11 (328:354), G3DSA:2.40.155.10, 9.0E-19 (371:408); G3DSA:3.30.160.60, 1.3E-6 (62:234), G3DSA:3.30.160.60, 2.8E-9 (355:370), G3DSA:3.30.160.60, 4.1E-14 (409:425), G3DSA:3.30.160.60, 2.1E-20 (426:448), G3DSA:3.30.160.60, 9.2E-15 (449:474), G3…	IPR012934: Zinc finger, AD-type (15:90, 15:92);IPR013087: Zinc finger C2H2-type (224:246, 224:251, 226:246, 254:275, 315:335, 354:374, 382:402, 410:430, 438:458, 465:486, 252:275, 252:279, 280:305, 280:310, 313:335, 313:340, 352:374, 352:379, 380:402, 380:407, 408:430, 408:435, 436:458, 436:463, 463:486);IPR036236: Zinc finger C2H2 superfamily (221:270, 261:306, 314:340, 350:402, 389:445, 430:481)	*		GO:0003676 nucleic acid binding/ GO:0008270 zinc ion binding	GO:0005634 nucleus	NA	NA
g10277	chr_3	8610334	8611334	+	MA0770.1	886	898	+	9.43636	5.7e-05	0.705	TTCTAGATGATTA	g10277.t1	chr_3	8610880	8612608	1728	+	CRK97220.1	CLUMA_CG010617, isoform A [Clunio marinus] emb|CRK97220.1|0; zinc finger protein 436 [Aedes aegypti] ref|XP_001659449.2|2e-115; hypothetical protein RP20_CCG018361 [Aedes albopi... gb|KXJ72318.1|4e-112; PREDICTED: zinc finger protein 436-like [Aed... ref|XP_019532913.1|6e-112; AAEL008721-PA [Aedes aegypti] gb|EAT39486.1|5e-108	Coils (161:184);Gene3D: G3DSA:2.10.69.10, 2.3E-10 (286:327); G3DSA:2.20.28.10, 9.5E-5 (262:285); G3DSA:2.20.28.30, 1.7E-11 (235:261); G3DSA:2.40.155.10, 3.8E-11 (328:354), G3DSA:2.40.155.10, 9.0E-19 (371:408); G3DSA:3.30.160.60, 1.3E-6 (62:234), G3DSA:3.30.160.60, 2.8E-9 (355:370), G3DSA:3.30.160.60, 4.1E-14 (409:425), G3DSA:3.30.160.60, 2.1E-20 (426:448), G3DSA:3.30.160.60, 9.2E-15 (449:474), G3…	IPR012934: Zinc finger, AD-type (15:90, 15:92);IPR013087: Zinc finger C2H2-type (224:246, 224:251, 226:246, 254:275, 315:335, 354:374, 382:402, 410:430, 438:458, 465:486, 252:275, 252:279, 280:305, 280:310, 313:335, 313:340, 352:374, 352:379, 380:402, 380:407, 408:430, 408:435, 436:458, 436:463, 463:486);IPR036236: Zinc finger C2H2 superfamily (221:270, 261:306, 314:340, 350:402, 389:445, 430:481)	*		GO:0003676 nucleic acid binding/ GO:0008270 zinc ion binding	GO:0005634 nucleus	NA	NA
g10277	chr_3	8610334	8611334	+	MA0770.1	691	703	+	10.1091	4.26e-05	0.678	TTCGGGAAGATTG	g10277.t1	chr_3	8610880	8612608	1728	+	CRK97220.1	CLUMA_CG010617, isoform A [Clunio marinus] emb|CRK97220.1|0; zinc finger protein 436 [Aedes aegypti] ref|XP_001659449.2|2e-115; hypothetical protein RP20_CCG018361 [Aedes albopi... gb|KXJ72318.1|4e-112; PREDICTED: zinc finger protein 436-like [Aed... ref|XP_019532913.1|6e-112; AAEL008721-PA [Aedes aegypti] gb|EAT39486.1|5e-108	Coils (161:184);Gene3D: G3DSA:2.10.69.10, 2.3E-10 (286:327); G3DSA:2.20.28.10, 9.5E-5 (262:285); G3DSA:2.20.28.30, 1.7E-11 (235:261); G3DSA:2.40.155.10, 3.8E-11 (328:354), G3DSA:2.40.155.10, 9.0E-19 (371:408); G3DSA:3.30.160.60, 1.3E-6 (62:234), G3DSA:3.30.160.60, 2.8E-9 (355:370), G3DSA:3.30.160.60, 4.1E-14 (409:425), G3DSA:3.30.160.60, 2.1E-20 (426:448), G3DSA:3.30.160.60, 9.2E-15 (449:474), G3…	IPR012934: Zinc finger, AD-type (15:90, 15:92);IPR013087: Zinc finger C2H2-type (224:246, 224:251, 226:246, 254:275, 315:335, 354:374, 382:402, 410:430, 438:458, 465:486, 252:275, 252:279, 280:305, 280:310, 313:335, 313:340, 352:374, 352:379, 380:402, 380:407, 408:430, 408:435, 436:458, 436:463, 463:486);IPR036236: Zinc finger C2H2 superfamily (221:270, 261:306, 314:340, 350:402, 389:445, 430:481)	*		GO:0003676 nucleic acid binding/ GO:0008270 zinc ion binding	GO:0005634 nucleus	NA	NA
g10278	chr_3	8612703	8613703	-	*	*	*	*	*	*	*	*	g10278.t1	chr_3	8612781	8613073	292	-	*	*	CDD: cd01719, Sm_G, 2.47509E-42 (5:74);Gene3D: G3DSA:2.30.30.100, 3.3E-24 (1:76);PANTHER: PTHR10553, 5.3E-41 (1:76); PTHR10553:SF10, 5.3E-41 (1:76);Pfam: PF01423, LSM domain, 1.9E-22 (8:71);PIRSF: PIRSF037188, 1.5E-20 (3:75);SMART: SM00651, 8.7E-24 (7:72);SUPERFAMILY: SSF50182, 2.66E-20 (7:74)	IPR001163: LSM domain, eukaryotic/archaea-type (7:72, 8:71);IPR010920: LSM domain superfamily (7:74);IPR034098: Small nuclear ribonucleoprotein G (5:74)	*	GO:0000387 spliceosomal snRNP assembly		GO:0005681 spliceosomal complex	5	1
g10279	chr_3	8612725	8613725	+	MA0770.1	709	721	+	11.0545	2.85e-05	0.627	TTCTCGAGCCTTC	g10279.t1	chr_3	8613297	8617673	4376	+	CRL06172.1	CLUMA_CG019088, isoform A [Clunio marinus] emb|CRL06172.1|0; RecName: Full=Probable ATP-dependent RNA ... sp|Q16JS8.1|SPNE_AEDAE|0; probable ATP-dependent RNA helicase spindle-... ref|XP_001663402.2|0; PREDICTED: probable ATP-dependent RNA helica... ref|XP_017468006.1|0; PREDICTED: probable ATP-dependent RNA helica... ref|XP_019542373.1|0; ATP-dependent RNA helicase A [Culex quinquef... ref|XP_00…	CDD: cd00046, DEXDc, 1.97817E-24 (130:269); cd00079, HELICc, 6.78688E-8 (332:467);Gene3D: G3DSA:2.30.30.140, 8.3E-5 (886:946); G3DSA:2.40.50.90, 2.6E-13 (947:1061); G3DSA:3.40.50.300, 5.1E-28 (109:272), G3DSA:3.40.50.300, 3.4E-27 (294:480);PANTHER: PTHR18934, 2.3E-229 (67:1206); PTHR18934:SF113, 2.3E-229 (67:1206);Pfam: PF00270, DEAD/DEAH box helicase, 2.3E-10 (118:274); PF00271, Helicase conserv…	IPR001650: Helicase, C-terminal (332:467, 332:500, 333:459, 363:460);IPR002999: Tudor domain (864:986);IPR007502: Helicase-associated domain (533:621, 545:603);IPR011545: DEAD/DEAH box helicase domain (118:274);IPR014001: Helicase superfamily 1/2, ATP-binding domain (120:287, 88:294);IPR027417: P-loop containing nucleoside triphosphate hydrolase (123:272, 312:471);IPR035437: SNase-like, OB-fold/e…	*		GO:0003676 nucleic acid binding/ GO:0004386 helicase activity/ GO:0005524 ATP binding		5	2
g10279	chr_3	8612725	8613725	+	MA0486.2	709	721	+	10.6066	2.08e-05	0.551	TTCTCGAGCCTTC	g10279.t1	chr_3	8613297	8617673	4376	+	CRL06172.1	CLUMA_CG019088, isoform A [Clunio marinus] emb|CRL06172.1|0; RecName: Full=Probable ATP-dependent RNA ... sp|Q16JS8.1|SPNE_AEDAE|0; probable ATP-dependent RNA helicase spindle-... ref|XP_001663402.2|0; PREDICTED: probable ATP-dependent RNA helica... ref|XP_017468006.1|0; PREDICTED: probable ATP-dependent RNA helica... ref|XP_019542373.1|0; ATP-dependent RNA helicase A [Culex quinquef... ref|XP_00…	CDD: cd00046, DEXDc, 1.97817E-24 (130:269); cd00079, HELICc, 6.78688E-8 (332:467);Gene3D: G3DSA:2.30.30.140, 8.3E-5 (886:946); G3DSA:2.40.50.90, 2.6E-13 (947:1061); G3DSA:3.40.50.300, 5.1E-28 (109:272), G3DSA:3.40.50.300, 3.4E-27 (294:480);PANTHER: PTHR18934, 2.3E-229 (67:1206); PTHR18934:SF113, 2.3E-229 (67:1206);Pfam: PF00270, DEAD/DEAH box helicase, 2.3E-10 (118:274); PF00271, Helicase conserv…	IPR001650: Helicase, C-terminal (332:467, 332:500, 333:459, 363:460);IPR002999: Tudor domain (864:986);IPR007502: Helicase-associated domain (533:621, 545:603);IPR011545: DEAD/DEAH box helicase domain (118:274);IPR014001: Helicase superfamily 1/2, ATP-binding domain (120:287, 88:294);IPR027417: P-loop containing nucleoside triphosphate hydrolase (123:272, 312:471);IPR035437: SNase-like, OB-fold/e…	*		GO:0003676 nucleic acid binding/ GO:0004386 helicase activity/ GO:0005524 ATP binding		5	2
g10279	chr_3	8612725	8613725	+	MA0771.1	709	721	+	13.061	1.81e-05	0.845	TTCTCGAGCCTTC	g10279.t1	chr_3	8613297	8617673	4376	+	CRL06172.1	CLUMA_CG019088, isoform A [Clunio marinus] emb|CRL06172.1|0; RecName: Full=Probable ATP-dependent RNA ... sp|Q16JS8.1|SPNE_AEDAE|0; probable ATP-dependent RNA helicase spindle-... ref|XP_001663402.2|0; PREDICTED: probable ATP-dependent RNA helica... ref|XP_017468006.1|0; PREDICTED: probable ATP-dependent RNA helica... ref|XP_019542373.1|0; ATP-dependent RNA helicase A [Culex quinquef... ref|XP_00…	CDD: cd00046, DEXDc, 1.97817E-24 (130:269); cd00079, HELICc, 6.78688E-8 (332:467);Gene3D: G3DSA:2.30.30.140, 8.3E-5 (886:946); G3DSA:2.40.50.90, 2.6E-13 (947:1061); G3DSA:3.40.50.300, 5.1E-28 (109:272), G3DSA:3.40.50.300, 3.4E-27 (294:480);PANTHER: PTHR18934, 2.3E-229 (67:1206); PTHR18934:SF113, 2.3E-229 (67:1206);Pfam: PF00270, DEAD/DEAH box helicase, 2.3E-10 (118:274); PF00271, Helicase conserv…	IPR001650: Helicase, C-terminal (332:467, 332:500, 333:459, 363:460);IPR002999: Tudor domain (864:986);IPR007502: Helicase-associated domain (533:621, 545:603);IPR011545: DEAD/DEAH box helicase domain (118:274);IPR014001: Helicase superfamily 1/2, ATP-binding domain (120:287, 88:294);IPR027417: P-loop containing nucleoside triphosphate hydrolase (123:272, 312:471);IPR035437: SNase-like, OB-fold/e…	*		GO:0003676 nucleic acid binding/ GO:0004386 helicase activity/ GO:0005524 ATP binding		5	2
g1028	chr_1	7611432	7612432	-	MA0319.1	493	500	-	11.3902	6.83e-05	0.723	ATGGAAGA	g1028.t1	chr_1	7610105	7611932	1827	-	*	*	Coils (72:92);MobiDBLite: consensus disorder prediction (123:206)	*	*	*	*	*	NA	NA
g10280	chr_3	8618124	8619124	+	*	*	*	*	*	*	*	*	g10280.t1	chr_3	8618682	8621542	2860	+	CRL02460.1	CLUMA_CG015073, isoform A [Clunio marinus] emb|CRL02460.1|0; general transcription factor 3C polypeptide ... ref|XP_001847609.1|0; general transcription factor 3C polypeptide ... ref|XP_001660944.1|0; PREDICTED: general transcription factor 3C p... ref|XP_019542822.1|0; PREDICTED: general transcription factor 3C p... ref|XP_019529322.1|0; AAEL011694-PA [Aedes aegypti] gb|EAT36212.1|0; AGAP010426-…	Gene3D: G3DSA:1.25.40.10, 4.9E-13 (189:389), G3DSA:1.25.40.10, 1.4E-8 (452:636), G3DSA:1.25.40.10, 8.3E-12 (698:901);MobiDBLite: consensus disorder prediction (51:106, 141:175);PANTHER: PTHR23082, 3.9E-149 (30:117, 66:903);ProSiteProfiles: PS50005, TPR repeat profile., 9.027 (253:286), PS50005, TPR repeat profile., 6.962 (487:520), PS50005, TPR repeat profile., 7.67 (829:862); PS50293, TPR repeat…	IPR011990: Tetratricopeptide-like helical domain superfamily (189:389, 190:286, 487:543, 452:636, 698:901, 750:893);IPR013026: Tetratricopeptide repeat-containing domain (253:286, 452:520, 829:862);IPR019734: Tetratricopeptide repeat (187:220, 253:286, 487:520, 750:783, 829:862)	*		GO:0005515 protein binding		3	4
g10281	chr_3	8621961	8622961	-	*	*	*	*	*	*	*	*	g10281.t1	chr_3	8621629	8622328	699	-	CRL02461.1	CLUMA_CG015253, isoform A [Clunio marinus] emb|CRL02461.1|7e-119; PREDICTED: actin-related protein 2/3 complex... ref|XP_019538564.1|2e-106; actin-related protein 2/3 complex subunit 3 ... ref|XP_001649215.1|3e-106; ARP2/3 complex 21 kDa subunit [Culex quinque... ref|XP_001864016.1|4e-106; arp2/3 complex 21 kd subunit [Anopheles darlingi] gb|ETN62782.1|1e-105; AGAP001712-PA [Anopheles gambiae str…	Gene3D: G3DSA:1.10.1760.10, 3.1E-79 (1:174);PANTHER: PTHR12391, 5.0E-79 (1:173);Pfam: PF04062, ARP2/3 complex ARPC3 (21 kDa) subunit, 6.6E-78 (1:173);PIRSF: PIRSF016315, 5.2E-83 (1:173);SUPERFAMILY: SSF69060, 8.5E-74 (2:173)	IPR007204: Actin-related protein 2/3 complex subunit 3 (1:173);IPR036753: Actin-related protein 2/3 complex subunit 3 superfamily (1:174, 2:173)	Reactome: R-HSA-2029482, R-HSA-3928662, R-HSA-5663213, R-HSA-8856828	GO:0030833 regulation of actin filament polymerization/ GO:0034314 Arp2/3 complex-mediated actin nucleation		GO:0005856 cytoskeleton/ GO:0005885 Arp2/3 protein complex	5	1
g10282	chr_3	8621976	8622976	+	*	*	*	*	*	*	*	*	g10282.t1	chr_3	8622659	8625937	3278	+	CRL02462.1	CLUMA_CG015092, isoform A [Clunio marinus] emb|CRL02462.1|0; membrane-bound transcription factor site-1 p... ref|XP_021705785.1|0; membrane-bound transcription factor site-1 p... ref|XP_021705786.1|0; hypothetical protein RP20_CCG002845 [Aedes albopi... gb|KXJ78974.1|0; PREDICTED: membrane-bound transcription fact... ref|XP_019563833.1|0; PREDICTED: membrane-bound transcription fact... ref|XP_019…	CDD: cd07479, Peptidases_S8_SKI-1_like, 1.10003E-177 (260:511);Gene3D: G3DSA:3.40.50.200, 8.7E-67 (212:540);PANTHER: PTHR43806, 0.0 (39:960); PTHR43806:SF7, 0.0 (39:960);Pfam: PF00082, Subtilase family, 8.4E-41 (266:522);PRINTS: PR00723, Subtilisin serine protease family (S8) signature, 4.2E-15 (266:285, 302:315, 468:484);ProSitePatterns: PS00137, Serine proteases, subtilase family, histidine act…	IPR000209: Peptidase S8/S53 domain (266:522);IPR015500: Peptidase S8, subtilisin-related (266:285, 302:315, 468:484);IPR022398: Peptidase S8, subtilisin, His-active site (306:316);IPR023828: Peptidase S8, subtilisin, Ser-active site (469:479);IPR034185: Site-1 peptidase catalytic domain (260:511);IPR036852: Peptidase S8/S53 domain superfamily (212:540, 48:165, 254:629)	Reactome: R-HSA-1655829, R-HSA-381033, R-HSA-381426, R-HSA-8874211, R-HSA-8957275, R-HSA-8963889, R-MMU-8963889	GO:0006508 proteolysis	GO:0004252 serine-type endopeptidase activity		5	3
g10283	chr_3	8625994	8626994	+	*	*	*	*	*	*	*	*	g10283.t1	chr_3	8627188	8628402	1214	+	CRL02082.1	CLUMA_CG015273, isoform A [Clunio marinus] emb|CRL02082.1|0; PREDICTED: phosphate carrier protein, mitoch... ref|XP_018571921.1|0; hypothetical protein FF38_08715 [Lucilia cuprina] gb|KNC33689.1|0; PREDICTED: phosphate carrier protein, mitoch... ref|XP_011187926.1|0; phosphate carrier [Oulema oryzae] dbj|BAX57186.1|0; PREDICTED: phosphate carrier protein, mitoch... ref|XP_014096570.1|0; PREDICTED…	Gene3D: G3DSA:1.50.40.10, 2.1E-58 (55:334);PANTHER: PTHR24089, 3.5E-122 (38:341); PTHR24089:SF638, 3.5E-122 (38:341);Pfam: PF00153, Mitochondrial carrier protein, 2.0E-17 (61:142), PF00153, Mitochondrial carrier protein, 7.3E-15 (159:240), PF00153, Mitochondrial carrier protein, 5.6E-8 (257:334);ProSiteProfiles: PS50920, Solute carrier (Solcar) repeat profile., 24.122 (57:141), PS50920, Solute ca…	IPR018108: Mitochondrial substrate/solute carrier (154:238, 159:240, 255:333, 257:334, 57:141, 61:142);IPR023395: Mitochondrial carrier domain superfamily (55:334, 57:328)	*	*	*	*	3	3
g10284	chr_3	8639739	8640739	-	*	*	*	*	*	*	*	*	g10284.t1	chr_3	8629224	8640239	11015	-	CRL02079.1	CLUMA_CG015154, isoform A [Clunio marinus] emb|CRL02079.1|0; protein crumbs isoform X1 [Aedes aegypti] ref|XP_021706793.1|0; PREDICTED: protein crumbs isoform X4 [Aedes ... ref|XP_019534324.1|0; protein crumbs isoform X2 [Aedes aegypti] ref|XP_021706794.1|0; PREDICTED: protein crumbs isoform X2 [Aedes ... ref|XP_019534322.1|0; PREDICTED: protein crumbs isoform X1 [Aedes ... ref|XP_019534321.1|0; …	CDD: cd00054, EGF_CA, 1.72886E-4 (245:278), cd00054, EGF_CA, 5.5245E-5 (280:317), cd00054, EGF_CA, 2.9189E-8 (319:354), cd00054, EGF_CA, 0.00709312 (358:393), cd00054, EGF_CA, 1.70328E-7 (557:593), cd00054, EGF_CA, 8.57645E-8 (595:631), cd00054, EGF_CA, 6.48732E-6 (633:669), cd00054, EGF_CA, 3.37938E-5 (671:708), cd00054, EGF_CA, 2.80673E-8 (710:746), cd00054, EGF_CA, 8.32797E-8 (812:848), cd0005…	IPR000152: EGF-type aspartate/asparagine hydroxylation site (295:306, 334:345, 572:583, 610:621, 648:659, 686:697, 725:736, 827:838, 864:875, 1129:1140, 1381:1392, 1650:1661, 1688:1699, 1726:1737, 1844:1855, 1885:1896);IPR000742: EGF-like domain (1114:1150, 1366:1402, 1369:1402, 1370:1400, 160:195, 163:195, 1637:1671, 1638:1671, 1639:1665, 1673:1709, 1676:1709, 1711:1747, 1714:1747, 1715:1744, 17…	*		GO:0005509 calcium ion binding		3	NA
g10284	chr_3	8639739	8640739	-	*	*	*	*	*	*	*	*	g10284.t2	chr_3	8629224	8640239	11015	-	CRL02079.1	CLUMA_CG015154, isoform A [Clunio marinus] emb|CRL02079.1|0; protein crumbs isoform X4 [Aedes aegypti] ref|XP_021706796.1|0; protein crumbs isoform X3 [Aedes aegypti] ref|XP_001659720.2|0; PREDICTED: protein crumbs isoform X5 [Aedes ... ref|XP_019534325.1|0; PREDICTED: protein crumbs isoform X6 [Aedes ... ref|XP_019534327.1|0; protein crumbs isoform X1 [Aedes aegypti] ref|XP_021706793.1|0; protei…	CDD: cd00054, EGF_CA, 1.30602E-4 (245:278), cd00054, EGF_CA, 4.17407E-5 (280:317), cd00054, EGF_CA, 2.16453E-8 (319:354), cd00054, EGF_CA, 1.28784E-7 (469:505), cd00054, EGF_CA, 6.29721E-8 (507:543, 724:760), cd00054, EGF_CA, 4.80766E-6 (545:581), cd00054, EGF_CA, 2.5535E-5 (583:620), cd00054, EGF_CA, 2.06107E-8 (622:658), cd00054, EGF_CA, 7.02923E-4 (762:796), cd00054, EGF_CA, 1.75782E-5 (1286:1…	IPR000152: EGF-type aspartate/asparagine hydroxylation site (295:306, 334:345, 484:495, 522:533, 560:571, 598:609, 637:648, 739:750, 776:787, 1041:1052, 1293:1304, 1562:1573, 1600:1611, 1638:1649, 1756:1767, 1797:1808);IPR000742: EGF-like domain (1026:1062, 1029:1062, 1278:1314, 1281:1314, 1282:1312, 1549:1583, 1550:1583, 1551:1577, 1585:1621, 1588:1621, 160:195, 1623:1659, 1626:1659, 1627:1656, …	*		GO:0005509 calcium ion binding		3	NA
g10285	chr_3	8640309	8641309	+	*	*	*	*	*	*	*	*	g10285.t1	chr_3	8640808	8641912	1104	+	*	*	Gene3D: G3DSA:3.40.50.1820, 3.6E-16 (18:289);PANTHER: PTHR11610, 3.4E-71 (7:292); PTHR11610:SF104, 3.4E-71 (7:292);Pfam: PF00151, Lipase, 3.1E-9 (26:178);SUPERFAMILY: SSF53474, 2.56E-25 (46:288)	IPR000734: Triacylglycerol lipase family (7:292);IPR013818: Lipase/vitellogenin (26:178);IPR029058: Alpha/Beta hydrolase fold (18:289, 46:288)	*		GO:0052689 carboxylic ester hydrolase activity		NA	NA
g10286	chr_3	8651919	8652919	-	*	*	*	*	*	*	*	*	g10286.t1	chr_3	8648211	8652352	4141	-	CRL02085.1	CLUMA_CG015297, isoform A [Clunio marinus] emb|CRL02085.1|1e-142; CLUMA_CG015297, isoform B [Clunio marinus] emb|CRL02086.1|3e-142; uridine cytidine kinase i [Culex quinquefasc... ref|XP_001863843.1|2e-121; PREDICTED: probable uridine-cytidine kinase ... ref|XP_019534332.1|9e-121; PREDICTED: probable uridine-cytidine kinase ... ref|XP_019537264.1|1e-120; probable uridine-cytidine kinase isoform X…	CDD: cd02023, UMPK, 6.02384E-105 (10:215);Gene3D: G3DSA:3.40.50.300, 4.2E-67 (5:251);MobiDBLite: consensus disorder prediction (228:272);PANTHER: PTHR10285, 1.1E-107 (6:224); PTHR10285:SF66, 1.1E-107 (6:224);Pfam: PF00485, Phosphoribulokinase / Uridine kinase family, 3.1E-46 (10:204);PRINTS: PR00988, Uridine kinase signature, 8.4E-24 (8:25, 92:107, 148:158, 162:173, 184:197);SUPERFAMILY: SSF52540…	IPR000764: Uridine kinase-like (10:215);IPR006083: Phosphoribulokinase/uridine kinase (10:204);IPR027417: P-loop containing nucleoside triphosphate hydrolase (4:209);IPR029920: Uridine-cytidine kinase 1 (6:224)	KEGG: 00240+2.7.1.48, 00983+2.7.1.48;MetaCyc: PWY-7193;Reactome: R-HSA-73614, R-HSA-73614	GO:0008152 metabolic process	GO:0005524 ATP binding/ GO:0016301 kinase activity/ GO:0019206 nucleoside kinase activity		4	NA
g10287	chr_3	8651991	8652991	+	MA0486.2	253	265	+	6.2459	8.64e-05	0.622	ATTTAGAATTTTC	g10287.t1	chr_3	8652569	8652916	347	+	*	*	Gene3D: G3DSA:1.10.287.810, 4.4E-27 (1:87);PANTHER: PTHR19338, 7.3E-29 (6:86); PTHR19338:SF0, 7.3E-29 (6:86);Pfam: PF02953, Tim10/DDP family zinc finger, 2.6E-24 (17:78);SUPERFAMILY: SSF144122, 3.66E-20 (25:84)	IPR004217: Tim10-like (17:78);IPR035427: Tim10/FAM136A-like domain superfamily (1:87, 25:84)	Reactome: R-HSA-1268020	*	*	*	3	3
g10288	chr_3	8655758	8656758	-	*	*	*	*	*	*	*	*	g10288.t1	chr_3	8653271	8656158	2887	-	CRL02088.1	CLUMA_CG015277, isoform A [Clunio marinus] emb|CRL02088.1|0	Coils (199:219, 572:592);Gene3D: G3DSA:1.20.1390.10, 9.5E-19 (8:78);MobiDBLite: consensus disorder prediction (87:113, 132:191, 210:401, 450:616);PANTHER: PTHR14738, 2.7E-110 (2:361, 345:792);Pfam: PF14608, RNA-binding, Nab2-type zinc finger, 4.7E-4 (656:672), PF14608, RNA-binding, Nab2-type zinc finger, 7.1E-5 (675:693), PF14608, RNA-binding, Nab2-type zinc finger, 7.8E-5 (743:759), PF14608, RNA…	IPR000571: Zinc finger, CCCH-type (650:674, 651:673, 675:694, 675:695, 737:760, 737:761)	*		GO:0046872 metal ion binding		3	3
g10288	chr_3	8656210	8657210	-	*	*	*	*	*	*	*	*	g10288.t1	chr_3	8653271	8656158	2887	-	CRL02088.1	CLUMA_CG015277, isoform A [Clunio marinus] emb|CRL02088.1|0	Coils (199:219, 572:592);Gene3D: G3DSA:1.20.1390.10, 9.5E-19 (8:78);MobiDBLite: consensus disorder prediction (87:113, 132:191, 210:401, 450:616);PANTHER: PTHR14738, 2.7E-110 (2:361, 345:792);Pfam: PF14608, RNA-binding, Nab2-type zinc finger, 4.7E-4 (656:672), PF14608, RNA-binding, Nab2-type zinc finger, 7.1E-5 (675:693), PF14608, RNA-binding, Nab2-type zinc finger, 7.8E-5 (743:759), PF14608, RNA…	IPR000571: Zinc finger, CCCH-type (650:674, 651:673, 675:694, 675:695, 737:760, 737:761)	*		GO:0046872 metal ion binding		3	3
g10289	chr_3	8655796	8656796	+	*	*	*	*	*	*	*	*	g10289.t1	chr_3	8656416	8658758	2342	+	CRL02480.1	CLUMA_CG015373, isoform A [Clunio marinus] emb|CRL02480.1|0; protein RFT1 homolog [Aedes aegypti] ref|XP_021710704.1|0; hypothetical protein RP20_CCG013795 [Aedes albopi... gb|KXJ74389.1|0; PREDICTED: protein RFT1 homolog [Aedes albop... ref|XP_019526837.1|0; PREDICTED: protein RFT1 homolog isoform X1 [... ref|XP_019560625.1|0; PREDICTED: protein RFT1 homolog isoform X2 [... ref|XP_019560626.1|0;…	Coils (211:231);PANTHER: PTHR13117, 5.3E-131 (3:556);Pfam: PF04506, Rft protein, 7.7E-140 (8:550)	IPR007594: RFT1 (3:556, 8:550)	Reactome: R-HSA-446193	GO:0006869 lipid transport	GO:0005319 lipid transporter activity	GO:0016021 integral component of membrane	3	3
g1029	chr_1	7667724	7668724	-	MA0486.2	400	412	-	10.1639	2.5e-05	0.551	TTCGTGAACATTC	g1029.t1	chr_1	7612808	7668224	55416	-	XP_021693585.1	dynein heavy chain 10, axonemal [Aedes aegypti] ref|XP_021693585.1|0; AGAP001660-PA [Anopheles gambiae str. PEST] &gt;gb... ref|XP_321432.5|0; PREDICTED: dynein heavy chain 10, axonemal-l... ref|XP_019540038.1|0; conserved hypothetical protein [Culex quinqu... ref|XP_001843497.1|0; dynein heavy chain 10, axonemal [Ceratitis c... ref|XP_020715802.1|0; PREDICTED: dynein heavy chain 10, axonemal-l..…	Coils (1625:1645, 3545:3572, 3577:3597, 3751:3813, 4051:4071);Gene3D: G3DSA:1.10.287.620, 9.6E-4 (3536:3646); G3DSA:1.20.5.340, 0.0059 (3707:3839); G3DSA:3.40.50.300, 1.3E-38 (2258:2408), G3DSA:3.40.50.300, 3.5E-35 (2518:2712), G3DSA:3.40.50.300, 2.4E-21 (2880:3059), G3DSA:3.40.50.300, 1.7E-4 (3245:3428), G3DSA:3.40.50.300, 3.2E-17 (4354:4480);MobiDBLite: consensus disorder prediction (88:167, 32…	IPR003593: AAA+ ATPase domain (2273:2412, 2554:2756, 2911:3061);IPR004273: Dynein heavy chain domain (4256:4954);IPR013594: Dynein heavy chain, domain-1 (1029:1156, 448:910);IPR013602: Dynein heavy chain, domain-2 (1700:2106);IPR024317: Dynein heavy chain, AAA module D4 (3259:3524);IPR024743: Dynein heavy chain, coiled coil stalk (3537:3869);IPR026983: Dynein heavy chain (188:4957);IPR027417: P-l…	*	GO:0007018 microtubule-based movement	GO:0003777 microtubule motor activity/ GO:0005524 ATP binding	GO:0030286 dynein complex	NA	NA
g1029	chr_1	7667724	7668724	-	MA0486.2	315	327	-	6.21311	8.74e-05	0.622	CTATCGAACATTC	g1029.t1	chr_1	7612808	7668224	55416	-	XP_021693585.1	dynein heavy chain 10, axonemal [Aedes aegypti] ref|XP_021693585.1|0; AGAP001660-PA [Anopheles gambiae str. PEST] &gt;gb... ref|XP_321432.5|0; PREDICTED: dynein heavy chain 10, axonemal-l... ref|XP_019540038.1|0; conserved hypothetical protein [Culex quinqu... ref|XP_001843497.1|0; dynein heavy chain 10, axonemal [Ceratitis c... ref|XP_020715802.1|0; PREDICTED: dynein heavy chain 10, axonemal-l..…	Coils (1625:1645, 3545:3572, 3577:3597, 3751:3813, 4051:4071);Gene3D: G3DSA:1.10.287.620, 9.6E-4 (3536:3646); G3DSA:1.20.5.340, 0.0059 (3707:3839); G3DSA:3.40.50.300, 1.3E-38 (2258:2408), G3DSA:3.40.50.300, 3.5E-35 (2518:2712), G3DSA:3.40.50.300, 2.4E-21 (2880:3059), G3DSA:3.40.50.300, 1.7E-4 (3245:3428), G3DSA:3.40.50.300, 3.2E-17 (4354:4480);MobiDBLite: consensus disorder prediction (88:167, 32…	IPR003593: AAA+ ATPase domain (2273:2412, 2554:2756, 2911:3061);IPR004273: Dynein heavy chain domain (4256:4954);IPR013594: Dynein heavy chain, domain-1 (1029:1156, 448:910);IPR013602: Dynein heavy chain, domain-2 (1700:2106);IPR024317: Dynein heavy chain, AAA module D4 (3259:3524);IPR024743: Dynein heavy chain, coiled coil stalk (3537:3869);IPR026983: Dynein heavy chain (188:4957);IPR027417: P-l…	*	GO:0007018 microtubule-based movement	GO:0003777 microtubule motor activity/ GO:0005524 ATP binding	GO:0030286 dynein complex	NA	NA
g10290	chr_3	8660502	8661502	-	MA0486.2	442	454	-	9.09836	3.61e-05	0.551	TTCGAGGATATTC	g10290.t1	chr_3	8658896	8661002	2106	-	CRL02479.1	CLUMA_CG015202, isoform A [Clunio marinus] emb|CRL02479.1|0; sodium-independent sulfate anion transporter... ref|XP_001654997.1|0; PREDICTED: sodium-independent sulfate anion ... ref|XP_019539542.1|0; PREDICTED: sodium-independent sulfate anion ... ref|XP_019529565.1|0; sulfate transporter 4.1 [Culex quinquefascia... ref|XP_001863464.1|0; AGAP003587-PA-like protein [Anopheles sinensis] gb|KFB3734…	CDD: cd07042, STAS_SulP_like_sulfate_transporter, 9.95062E-13 (479:553);Gene3D: G3DSA:3.30.750.24, 7.0E-11 (470:567);PANTHER: PTHR11814, 5.2E-257 (1:599); PTHR11814:SF72, 5.2E-257 (1:599);Pfam: PF00916, Sulfate permease family, 2.2E-80 (24:423); PF01740, STAS domain, 2.3E-8 (477:551);ProSiteProfiles: PS50801, STAS domain profile., 10.411 (479:551);SUPERFAMILY: SSF52091, 1.26E-6 (479:552)	IPR001902: SLC26A/SulP transporter (1:599);IPR002645: STAS domain (477:551, 479:551);IPR011547: SLC26A/SulP transporter domain (24:423);IPR036513: STAS domain superfamily (470:567, 479:552)	*	GO:0008272 sulfate transport/ GO:0055085 transmembrane transport	GO:0008271 secondary active sulfate transmembrane transporter activity/ GO:0015116 sulfate transmembrane transporter activity	GO:0016020 membrane/ GO:0016021 integral component of membrane	3	4
[truncated: 24,794 more rows]
