# Supplementary material for: Genome-Wide Role of HSF1 in Transcriptional Regulation of Desiccation Tolerance in the Anhydrobiotic Cell Line, Pv11
Source: Int J Mol Sci. 2021 May 28;22(11):5798. doi: 10.3390/ijms22115798 (PMC8197945; doi:10.3390/ijms22115798)
Supplement: Supplementary file 1 [file ijms-22-05798-s001.zip › Data S9. Hsp genes in P. vanderplanki.xls]

## Sheet: HSP genes in Pv
Gene id	Domains	Domain id	Description	Molecular weight	Molecular weight (kDa)	Type
g13093.t1	Chaperonins TCP-1 signature 1., Chaperonins TCP-1 signature 3., TCP1_alpha, TCP-1/cpn60 chaperonin family, Tailless complex polypeptide 1 (chaperone) signature, chap_CCT_alpha: T-complex protein 1, alpha subunit, Chaperonins TCP-1 signature 2.	IPR027413, IPR037290, IPR002194, IPR002423, IPR012715, IPR017998, IPR027409	GroEL-like equatorial domain superfamily, Chaperonin Cpn60/TCP-1 domain superfamily, Chaperonin TCP-1, conserved site, Chaperonin Cpn60/TCP-1 family, T-complex protein 1, alpha subunit, Chaperone tailless complex polypeptide 1 (TCP-1), GroEL-like apical domain superfamily	59661.27194	59.6613	Cpn60/TCP-1
g13410.t1	chap_CCT_beta: T-complex protein 1, beta subunit, Tailless complex polypeptide 1 (chaperone) signature, TCP1_beta, Chaperonins TCP-1 signature 2., TCP-1/cpn60 chaperonin family, Chaperonins TCP-1 signature 1., Chaperonins TCP-1 signature 3.	IPR037290, IPR012716, IPR017998, IPR027413, IPR002194, IPR002423, IPR027409	Chaperonin Cpn60/TCP-1 domain superfamily, T-complex protein 1, beta subunit, Chaperone tailless complex polypeptide 1 (TCP-1), GroEL-like equatorial domain superfamily, Chaperonin TCP-1, conserved site, Chaperonin Cpn60/TCP-1 family, GroEL-like apical domain superfamily	58131.06164	58.1311	Cpn60/TCP-1
g1659.t1	Chaperonins TCP-1 signature 3., Chaperonins TCP-1 signature 1., chap_CCT_theta: T-complex protein 1, theta subunit, TCP-1/cpn60 chaperonin family, Tailless complex polypeptide 1 (chaperone) signature, TCP1_theta	IPR027413, IPR002194, IPR027409, IPR012721, IPR037290, IPR002423, IPR017998	GroEL-like equatorial domain superfamily, Chaperonin TCP-1, conserved site, GroEL-like apical domain superfamily, T-complex protein 1, theta subunit, Chaperonin Cpn60/TCP-1 domain superfamily, Chaperonin Cpn60/TCP-1 family, Chaperone tailless complex polypeptide 1 (TCP-1)	59488.12604	59.4881	Cpn60/TCP-1
g2591.t1	TCP-1/cpn60 chaperonin family, Chaperonins TCP-1 signature 3., Chaperonins TCP-1 signature 1., chap_CCT_zeta: T-complex protein 1, zeta subunit, TCP1_zeta, Tailless complex polypeptide 1 (chaperone) signature, Chaperonins TCP-1 signature 2.	IPR002423, IPR037290, IPR002194, IPR027409, IPR027413, IPR012722, IPR017998	Chaperonin Cpn60/TCP-1 family, Chaperonin Cpn60/TCP-1 domain superfamily, Chaperonin TCP-1, conserved site, GroEL-like apical domain superfamily, GroEL-like equatorial domain superfamily, T-complex protein 1, zeta subunit, Chaperone tailless complex polypeptide 1 (TCP-1)	58710.97774	58.711	Cpn60/TCP-1
g3853.t1	chap_CCT_eta: T-complex protein 1, eta subunit, Chaperonins TCP-1 signature 1., Chaperonins TCP-1 signature 3., consensus disorder prediction, TCP1_eta, Tailless complex polypeptide 1 (chaperone) signature, TCP-1/cpn60 chaperonin family, Chaperonins TCP-1 signature 2.	IPR002423, IPR012720, IPR002194, IPR037290, IPR027413, IPR027409, IPR017998	Chaperonin Cpn60/TCP-1 family, T-complex protein 1, eta subunit, Chaperonin TCP-1, conserved site, Chaperonin Cpn60/TCP-1 domain superfamily, GroEL-like equatorial domain superfamily, GroEL-like apical domain superfamily, Chaperone tailless complex polypeptide 1 (TCP-1)	59722.34554	59.7223	Cpn60/TCP-1
g5226.t1	Chaperonins TCP-1 signature 2., consensus disorder prediction, Tailless complex polypeptide 1 (chaperone) signature, chap_CCT_delta: T-complex protein 1, delta subunit, Chaperonins TCP-1 signature 1., Chaperonins TCP-1 signature 3., TCP1_delta, TCP-1/cpn60 chaperonin family	IPR027413, IPR027409, IPR002194, IPR037290, IPR017998, IPR012717, IPR002423	GroEL-like equatorial domain superfamily, GroEL-like apical domain superfamily, Chaperonin TCP-1, conserved site, Chaperonin Cpn60/TCP-1 domain superfamily, Chaperone tailless complex polypeptide 1 (TCP-1), T-complex protein 1, delta subunit, Chaperonin Cpn60/TCP-1 family	57896.94234	57.8969	Cpn60/TCP-1
g6010.t1	TCP-1/cpn60 chaperonin family, Chaperonins TCP-1 signature 2., chap_CCT_gamma: T-complex protein 1, gamma subunit, Chaperonins TCP-1 signature 3., TCP1_gamma, Chaperonins TCP-1 signature 1., Tailless complex polypeptide 1 (chaperone) signature	IPR037290, IPR002423, IPR002194, IPR012719, IPR027413, IPR027409, IPR017998	Chaperonin Cpn60/TCP-1 domain superfamily, Chaperonin Cpn60/TCP-1 family, Chaperonin TCP-1, conserved site, T-complex protein 1, gamma subunit, GroEL-like equatorial domain superfamily, GroEL-like apical domain superfamily, Chaperone tailless complex polypeptide 1 (TCP-1)	59374.55134	59.3746	Cpn60/TCP-1
g9829.t1	Tailless complex polypeptide 1 (chaperone) signature, TCP-1/cpn60 chaperonin family, Chaperonins TCP-1 signature 3., chap_CCT_epsi: T-complex protein 1, epsilon subunit, TCP1_epsilon, Chaperonins TCP-1 signature 1.	IPR027413, IPR017998, IPR027409, IPR002423, IPR002194, IPR012718, IPR037290	GroEL-like equatorial domain superfamily, Chaperone tailless complex polypeptide 1 (TCP-1), GroEL-like apical domain superfamily, Chaperonin Cpn60/TCP-1 family, Chaperonin TCP-1, conserved site, T-complex protein 1, epsilon subunit, Chaperonin Cpn60/TCP-1 domain superfamily	59140.60074	59.1406	Cpn60/TCP-1
g2580.t1	GroEL: chaperonin GroL, 60 kDa chaperonin [groL]., Chaperonins cpn60 signature., GroEL, TCP-1/cpn60 chaperonin family, 60kDa chaperonin signature	IPR001844, IPR027413, IPR018370, IPR002423, IPR027409, IPR037290	Chaperonin Cpn60, GroEL-like equatorial domain superfamily, Chaperonin Cpn60, conserved site, Chaperonin Cpn60/TCP-1 family, GroEL-like apical domain superfamily, Chaperonin Cpn60/TCP-1 domain superfamily	60487.57344	60.4876	Cpn60/TCP-1, mitochondoria HSP60
g10070.t1	SGS domain, CS domain, CS domain profile., SGS domain profile., p23_CS_SGT1_like	IPR007699, IPR007052, IPR008978	SGS domain, CS domain, HSP20-like chaperone	20740.40894	20.7404	Hsp20
g10585.t1	Alpha crystallin signature, metazoan_ACD, Hsp20/alpha crystallin family, Heat shock hsp20 proteins family profile.	IPR031107, IPR001436, IPR008978, IPR002068	Small heat shock protein HSP20, Alpha crystallin/Heat shock protein, HSP20-like chaperone, Alpha crystallin/Hsp20 domain	20127.64434	20.1276	Hsp20
g10586.t1	Heat shock hsp20 proteins family profile., Alpha crystallin signature, metazoan_ACD, Hsp20/alpha crystallin family, consensus disorder prediction	IPR002068, IPR001436, IPR008978, IPR031107	Alpha crystallin/Hsp20 domain, Alpha crystallin/Heat shock protein, HSP20-like chaperone, Small heat shock protein HSP20	22130.85484	22.1309	Hsp20
g10587.t1	metazoan_ACD, Hsp20/alpha crystallin family, Alpha crystallin signature, consensus disorder prediction, Heat shock hsp20 proteins family profile.	IPR031107, IPR008978, IPR002068, IPR001436	Small heat shock protein HSP20, HSP20-like chaperone, Alpha crystallin/Hsp20 domain, Alpha crystallin/Heat shock protein	21191.79904	21.1918	Hsp20
g10840.t1	CS domain, p23_hB-ind1_like, consensus disorder prediction, CS domain profile.	IPR007052, IPR008978	CS domain, HSP20-like chaperone	19937.90074	19.9379	Hsp20
g13138.t1	Alpha crystallin signature, Hsp20/alpha crystallin family, Heat shock hsp20 proteins family profile., metazoan_ACD	IPR001436, IPR031107, IPR002068, IPR008978	Alpha crystallin/Heat shock protein, Small heat shock protein HSP20, Alpha crystallin/Hsp20 domain, HSP20-like chaperone	20889.35654	20.8894	Hsp20
g17054.t1	Alpha crystallin signature, Heat shock hsp20 proteins family profile., metazoan_ACD, Hsp20/alpha crystallin family, consensus disorder prediction	IPR001436, IPR002068, IPR031107, IPR008978	Alpha crystallin/Heat shock protein, Alpha crystallin/Hsp20 domain, Small heat shock protein HSP20, HSP20-like chaperone	21951.69714	21.9517	Hsp20
g17055.t1	consensus disorder prediction, Alpha crystallin signature, metazoan_ACD, Hsp20/alpha crystallin family, Heat shock hsp20 proteins family profile.	IPR001436, IPR031107, IPR002068, IPR008978	Alpha crystallin/Heat shock protein, Small heat shock protein HSP20, Alpha crystallin/Hsp20 domain, HSP20-like chaperone	19917.34284	19.9173	Hsp20
g17121.t1	Heat shock hsp20 proteins family profile., Alpha crystallin signature, consensus disorder prediction, metazoan_ACD, Hsp20/alpha crystallin family	IPR002068, IPR001436, IPR008978, IPR031107	Alpha crystallin/Hsp20 domain, Alpha crystallin/Heat shock protein, HSP20-like chaperone, Small heat shock protein HSP20	22477.05214	22.4771	Hsp20
g2896.t1	Hsp20/alpha crystallin family, Heat shock hsp20 proteins family profile., metazoan_ACD	IPR002068, IPR031107, IPR008978	Alpha crystallin/Hsp20 domain, Small heat shock protein HSP20, HSP20-like chaperone	16218.45524	16.2185	Hsp20
g5646.t1	consensus disorder prediction, Heat shock hsp20 proteins family profile., Alpha crystallin signature, Hsp20/alpha crystallin family, metazoan_ACD	IPR008978, IPR002068, IPR001436, IPR031107	HSP20-like chaperone, Alpha crystallin/Hsp20 domain, Alpha crystallin/Heat shock protein, Small heat shock protein HSP20	23865.98314	23.866	Hsp20
g5648.t1	consensus disorder prediction, Alpha crystallin signature, Heat shock hsp20 proteins family profile., Hsp20/alpha crystallin family, metazoan_ACD	IPR001436, IPR008978, IPR031107, IPR002068	Alpha crystallin/Heat shock protein, HSP20-like chaperone, Small heat shock protein HSP20, Alpha crystallin/Hsp20 domain	31072.26984	31.0723	Hsp20
g5731.t1	pre-R processing PIH1/Nop17, consensus disorder prediction	IPR012981, IPR026697, IPR008978	PIH1 domain, PIH1 domain-containing protein 3, HSP20-like chaperone	22404.43174	22.4044	Hsp20
g5829.t1	Hsp20/alpha crystallin family, Alpha crystallin signature, Heat shock hsp20 proteins family profile., metazoan_ACD	IPR002068, IPR001436, IPR008978, IPR031107	Alpha crystallin/Hsp20 domain, Alpha crystallin/Heat shock protein, HSP20-like chaperone, Small heat shock protein HSP20	21498.44764	21.4984	Hsp20
g7236.t1	metazoan_ACD, Heat shock hsp20 proteins family profile., Alpha crystallin signature, consensus disorder prediction, Hsp20/alpha crystallin family	IPR001436, IPR008978, IPR002068, IPR031107	Alpha crystallin/Heat shock protein, HSP20-like chaperone, Alpha crystallin/Hsp20 domain, Small heat shock protein HSP20	23015.55214	23.0156	Hsp20
g9934.t1	CS domain profile., SGS domain profile., Siah interacting protein, N terminal, CS domain	IPR007052, IPR008978, IPR007699, IPR015120	CS domain, HSP20-like chaperone, SGS domain, Siah interacting protein, N-terminal	26102.06494	26.1021	Hsp20
g10808.t1	DnaJ domain, DnaJ domain signature, Nt-dnaJ domain signature., DnaJ, dnaJ domain profile., DnaJ_C, DnaJ C terminal domain	IPR001623, IPR036869, IPR018253, IPR008971, IPR002939	DnaJ domain, DnaJ domain superfamily, DnaJ domain, conserved site, HSP40/DnaJ peptide-binding, Chaperone DnaJ, C-terminal	40381.26444	40.3813	Hsp40
g11123.t1	DnaJ domain, DnaJ, dnaJ domain profile., Domain of unknown function (DUF1977), DnaJ domain signature, consensus disorder prediction	IPR001623, IPR036869, IPR011990, IPR015399	DnaJ domain, DnaJ domain superfamily, Tetratricopeptide-like helical domain superfamily, Domain of unknown function DUF1977, DnaJ-like	42609.02754	42.609	Hsp40
g14582.t1	DnaJ C terminal domain, DnaJ domain, dnaJ domain profile., Nt-dnaJ domain signature., DnaJ domain signature, DnaJ, DnaJ_C	IPR002939, IPR008971, IPR001623, IPR018253, IPR036869	Chaperone DnaJ, C-terminal, HSP40/DnaJ peptide-binding, DnaJ domain, DnaJ domain, conserved site, DnaJ domain superfamily	38632.04184	38.632	Hsp40
g16910.t1	DnaJ domain, Nt-dnaJ domain signature., DnaJ domain signature, DnaJ C terminal domain, DnaJ, dnaJ domain profile., DnaJ_C	IPR001623, IPR018253, IPR036869, IPR008971, IPR002939	DnaJ domain, DnaJ domain, conserved site, DnaJ domain superfamily, HSP40/DnaJ peptide-binding, Chaperone DnaJ, C-terminal	35033.51324	35.0335	Hsp40
g3406.t1	Domain of unknown function (DUF1992), dnaJ domain profile., DnaJ domain signature, DnaJ, DnaJ domain	IPR018961, IPR036869, IPR001623	DnaJ homologue, subfamily C, member 28, conserved domain, DnaJ domain superfamily, DnaJ domain	41216.04994	41.216	Hsp40
g4617.t1	DnaJ domain signature, DnaJ_zf, Zinc finger CR-type profile., Nt-dnaJ domain signature., Chaperone protein DnaJ [dnaJ]., DnaJ_C, DnaJ domain, consensus disorder prediction, DnaJ C terminal domain, DnaJ, DnaJ central domain, dnaJ domain profile.	IPR001623, IPR008971, IPR036869, IPR001305, IPR018253, IPR012724, IPR036410, IPR002939	DnaJ domain, HSP40/DnaJ peptide-binding, DnaJ domain superfamily, Heat shock protein DnaJ, cysteine-rich domain, DnaJ domain, conserved site, Chaperone DnaJ, Heat shock protein DnaJ, cysteine-rich domain superfamily, Chaperone DnaJ, C-terminal	44752.64974	44.7526	Hsp40
g553.t1	DnaJ domain, DnaJ central domain, DnaJ C terminal domain, Nt-dnaJ domain signature., DnaJ, consensus disorder prediction, Chaperone protein DnaJ [dnaJ]., Zinc finger CR-type profile., DnaJ_C, dnaJ domain profile., DnaJ domain signature, DnaJ_zf	IPR001623, IPR001305, IPR002939, IPR018253, IPR036410, IPR012724, IPR008971, IPR036869	DnaJ domain, Heat shock protein DnaJ, cysteine-rich domain, Chaperone DnaJ, C-terminal, DnaJ domain, conserved site, Heat shock protein DnaJ, cysteine-rich domain superfamily, Chaperone DnaJ, HSP40/DnaJ peptide-binding, DnaJ domain superfamily	45042.47164	45.0425	Hsp40
g6231.t1	DnaJ_C, dnaJ domain profile., DnaJ domain, Nt-dnaJ domain signature., DnaJ, DnaJ C terminal domain, DnaJ domain signature	IPR008971, IPR036869, IPR001623, IPR018253, IPR002939	HSP40/DnaJ peptide-binding, DnaJ domain superfamily, DnaJ domain, DnaJ domain, conserved site, Chaperone DnaJ, C-terminal	39845.23424	39.8452	Hsp40
g710.t1	DnaJ domain signature, Nt-dnaJ domain signature., consensus disorder prediction, DnaJ, DnaJ domain, dnaJ domain profile.	IPR001623, IPR036869, IPR018253	DnaJ domain, DnaJ domain superfamily, DnaJ domain, conserved site	33312.74124	33.3127	Hsp40
g8098.t1	DnaJ domain, DnaJ, DnaJ domain signature, dnaJ domain profile., DnaJ C terminal domain, DnaJ_C	IPR036869, IPR008971, IPR001623, IPR002939	DnaJ domain superfamily, HSP40/DnaJ peptide-binding, DnaJ domain, Chaperone DnaJ, C-terminal	40951.76444	40.9518	Hsp40
g8610.t1	DnaJ domain signature, dnaJ domain profile., DnaJ, Nt-dnaJ domain signature., DnaJ domain, S-100/ICaBP type calcium binding domain	IPR001623, IPR036869, IPR018253, IPR013787	DnaJ domain, DnaJ domain superfamily, DnaJ domain, conserved site, S100/CaBP-9k-type, calcium binding, subdomain	39583.56934	39.5836	Hsp40
g9962.t1	TM2 domain, DnaJ domain signature, dnaJ domain profile., DnaJ domain, DnaJ, consensus disorder prediction	IPR007829, IPR036869, IPR001623	TM2 domain, DnaJ domain superfamily, DnaJ domain	48279.54764	48.2795	Hsp40
g11137.t1	70kDa heat shock protein signature, HSPA1-2_6-8-like_NBD, Heat shock hsp70 proteins family signature 2., Heat shock hsp70 proteins family signature 1., Heat shock hsp70 proteins family signature 3., consensus disorder prediction, Hsp70 protein	IPR013126, IPR029047, IPR018181, IPR029048	Heat shock protein 70 family, Heat shock protein 70kD, peptide-binding domain superfamily, Heat shock protein 70, conserved site, Heat shock protein 70kD, C-terminal domain superfamily	70997.28584	70.9973	Hsp70
g238.t1	Hsp70 protein	IPR029048, IPR029047, IPR013126	Heat shock protein 70kD, C-terminal domain superfamily, Heat shock protein 70kD, peptide-binding domain superfamily, Heat shock protein 70 family	66350.29274	66.3503	Hsp70
g239-g241	70kDa heat shock protein signature, Heat shock hsp70 proteins family signature 1., Hsp70 protein, Heat shock hsp70 proteins family signature 3.	IPR013126, IPR018181, IPR029047, IPR029048	Heat shock protein 70 family, Heat shock protein 70, conserved site, Heat shock protein 70kD, peptide-binding domain superfamily, Heat shock protein 70kD, C-terminal domain superfamily	52048.65592	52	Hsp70
g2685.t1	Hsp70 protein, Heat shock hsp70 proteins family signature 1., Heat shock hsp70 proteins family signature 3., Heat shock hsp70 proteins family signature 2., HSPA5-like_NBD, 70kDa heat shock protein signature, consensus disorder prediction	IPR029048, IPR013126, IPR029047, IPR018181	Heat shock protein 70kD, C-terminal domain superfamily, Heat shock protein 70 family, Heat shock protein 70kD, peptide-binding domain superfamily, Heat shock protein 70, conserved site	74507.43394	74.5074	Hsp70
g945.t1	consensus disorder prediction, HSPA1-2_6-8-like_NBD, Heat shock hsp70 proteins family signature 3., Heat shock hsp70 proteins family signature 1., 70kDa heat shock protein signature, Heat shock hsp70 proteins family signature 2., Hsp70 protein	IPR018181, IPR029047, IPR029048, IPR013126	Heat shock protein 70, conserved site, Heat shock protein 70kD, peptide-binding domain superfamily, Heat shock protein 70kD, C-terminal domain superfamily, Heat shock protein 70 family	69690.03034	69.69	Hsp70
g10246.t1	HATPase_c, D mismatch repair proteins mutL / hexB / PMS1 signature., MutL C terminal dimerisation domain, consensus disorder prediction, D mismatch repair protein, C-terminal domain, MutL_Trans_hPMS_2_like, Histidine kinase-, D gyrase B-, and HSP90-like ATPase, mutl: D mismatch repair protein MutL	IPR014721, IPR003594, IPR014762, IPR014790, IPR020568, IPR036890, IPR037198, IPR013507, IPR002099	Ribosomal protein S5 domain 2-type fold, subgroup, Histidine kinase/HSP90-like ATPase, D mismatch repair, conserved site, MutL, C-terminal, dimerisation, Ribosomal protein S5 domain 2-type fold, Histidine kinase/HSP90-like ATPase superfamily, MutL, C-terminal domain superfamily, D mismatch repair protein, C-terminal, D mismatch repair protein family	100706.56864	100.707	Hsp90
g14417.t1	HATPase_c, Chaperone protein HtpG [htpG]., Hsp90 protein, Histidine kinase-, D gyrase B-, and HSP90-like ATPase, 90kDa heat shock protein signature	IPR036890, IPR003594, IPR001404, IPR020568, IPR037196, IPR020575	Histidine kinase/HSP90-like ATPase superfamily, Histidine kinase/HSP90-like ATPase, Heat shock protein Hsp90 family, Ribosomal protein S5 domain 2-type fold, HSP90, C-terminal domain, Heat shock protein Hsp90, N-terminal	78862.28274	78.8623	Hsp90
g3606.t1	Chaperone protein HtpG [htpG]., Hsp90 protein, consensus disorder prediction, Heat shock hsp90 proteins family signature., 90kDa heat shock protein signature, Histidine kinase-, D gyrase B-, and HSP90-like ATPase, HATPase_c	IPR001404, IPR036890, IPR003594, IPR019805, IPR020568, IPR037196, IPR020575	Heat shock protein Hsp90 family, Histidine kinase/HSP90-like ATPase superfamily, Histidine kinase/HSP90-like ATPase, Heat shock protein Hsp90, conserved site, Ribosomal protein S5 domain 2-type fold, HSP90, C-terminal domain, Heat shock protein Hsp90, N-terminal	90362.12934	90.3621	Hsp90
g2254.t1	Chaperone protein HtpG [htpG]., consensus disorder prediction, HATPase_c, short chain dehydrogenase, Hsp90 protein, 90kDa heat shock protein signature, Heat shock hsp90 proteins family signature., Histidine kinase-, D gyrase B-, and HSP90-like ATPase	IPR001404, IPR037196, IPR003594, IPR020568, IPR002347, IPR020575, IPR036890, IPR019805, IPR036291	Heat shock protein Hsp90 family, HSP90, C-terminal domain, Histidine kinase/HSP90-like ATPase, Ribosomal protein S5 domain 2-type fold, Short-chain dehydrogenase/reductase SDR, Heat shock protein Hsp90, N-terminal, Histidine kinase/HSP90-like ATPase superfamily, Heat shock protein Hsp90, conserved siteD(P)-binding domain superfamily	110345.40424	110.345	Hsp90
g6689.t1	10kDa chaperonin signature, cpn10, Chaperonins cpn10 signature., 10 kDa chaperonin [groS]., Chaperonin 10 Kd subunit	IPR011032, IPR020818, IPR018369, IPR037124	GroES-like superfamily, GroES chaperonin family, Chaperonin GroES, conserved site, GroES chaperonin superfamily	10815.70584	10.8157	Hspe1
g10883.t1	Heat shock hsp70 proteins family signature 3., HSPA9-like_NBD, Hsp70 protein, 70kDa heat shock protein signature, Chaperone protein DnaK [dnaK]., consensus disorder prediction, Heat shock hsp70 proteins family signature 1., Heat shock hsp70 proteins family signature 2., prok_dnaK: chaperone protein DnaK	IPR029048, IPR018181, IPR029047, IPR013126, IPR012725	Heat shock protein 70kD, C-terminal domain superfamily, Heat shock protein 70, conserved site, Heat shock protein 70kD, peptide-binding domain superfamily, Heat shock protein 70 family, Chaperone DnaK	73691.83364	73.6918	mtHsp70
