# Supplementary material for: Genome-Wide Role of HSF1 in Transcriptional Regulation of Desiccation Tolerance in the Anhydrobiotic Cell Line, Pv11
Source: Int J Mol Sci. 2021 May 28;22(11):5798. doi: 10.3390/ijms22115798 (PMC8197945; doi:10.3390/ijms22115798)
Supplement: Supplementary file 1 [file ijms-22-05798-s001.zip › Data S10. TPM and log2FC values in Figure 5.xls]

## Sheet: Lea
Gene id	Cluster in Fig. S4b	Culster in Fig. 3a	HSE prediction	log2 (TPM+1)				log2FC
				Hsf1−/−; HaloTag/BlaR		Hsf1−/−; Hsf1-HaloTag/BlaR		Hsf1−/−; HaloTag/BlaR vs Hsf1−/−; Hsf1-HaloTag/BlaR
				T0	T48	T0	T48	T0	T48
g16171	*	4	-	4.54101	3.46207	5.72929	6.48726	1.29135	3.49298
g16173	1	4	-	0.537406	1.68361	5.92828	8.53125	6.86741	7.6778
g16174	*	4	○	0	0	0.975931	4.82804	4.95503	9.84062
g16175	1	4	-	0.091125	0.739504	1.43955	5.18479	3.99971	5.99946
g16176	2	4	-	1.52011	4.95345	4.6154	7.47428	3.52522	2.91507
g16177	1	4	○	1.70821	3.47242	3.93308	9.09979	2.66843	6.10891
g16180	1	4	-	9.38479	10.2027	10.2558	11.4504	0.978289	1.60758
g16181	1	4	○	7.36868	9.01433	8.58097	9.55281	1.31101	0.898319
g16184	1	4	○	6.15991	9.9447	7.88835	10.5022	1.86738	0.91631
g16187	1	4	○	9.00944	11.6442	9.95145	12.6466	1.06468	1.36088
g16192	1	2	-	5.48625	7.58645	6.59218	8.80729	1.25743	1.57968
g16193	1	4	○	11.1363	12.4602	12.8925	14.68	1.85127	2.57852
g16194	1	4	○	8.66514	10.3732	10.564	13.0758	1.99099	3.06297
g16201	1	4	○	2.7034	6.99862	6.13167	10.5613	3.72076	3.93144
g16203	1	4	○	12.8558	13.996	14.0775	14.3592	1.33427	0.721918
g16204	1	4	○	13.1919	13.8642	14.635	15.7472	1.55449	2.24195
g16205	1	4	○	11.5584	12.8759	12.4102	13.8224	0.968278	1.30525
g16206	1	4	○	10.9872	11.9024	12.1801	13.2329	1.3035	1.68991
g16207	1	4	○	9.32543	10.523	10.7667	13.1598	1.55448	2.99577
g16208	1	4	-	10.0472	11.9743	11.1699	12.8778	1.22702	1.26213
g17255	1	4	-	0.543367	1.07575	4.40617	9.3101	5.88809	9.48123
g17256	1	4	-	0	0.814763	0	6.09577	-	6.5948
g17257	1	4	-	0	0.844061	0.761868	6.38503	-	7.01183
g17258	1	4	○	0	0.354567	0	5.10648	-	7.02749
g17259	1	4	○	0	2.24056	2.97688	9.79426	7.02956	8.20231
g17260	*	4	○	0	0	0	3.86834	-	8.38382
g17261	1	4	○	1.14882	3.34512	5.12863	12.034	4.84262	9.20017

## Sheet: Trx
Gene id	Cluster in Fig. S4b	Culster in Fig. 3a	HSE prediction	log2 (TPM+1)				log2FC
				Hsf1−/−; HaloTag/BlaR		Hsf1−/−; Hsf1-HaloTag/BlaR		Hsf1−/−; HaloTag/BlaR vs Hsf1−/−; Hsf1-HaloTag/BlaR
				T0	T48	T0	T48	T0	T48
g182	*	*	-	0	0	0	0	-	-
g183	*	*	○	0	0	0	0.340076	-	-
g3807	3	3	-	6.67154	7.52007	6.45342	6.59104	-	-0.576384
g7730	5	1	-	5.63031	4.75764	5.8951	5.61378	-	1.22502
g11995	3	3	-	3.79203	4.98497	3.92075	4.73667	0.334929	-
g15788	2	1	○	1.83332	4.71904	4.51927	4.38349	3.18421	-
g17480	*	*	-	0	0	0	0	-	-
g17481	1	4	○	0	0.378689	0.94475	4.58061	4.45916	6.3844
g17484	*	4	○	0	0	0.102708	2.62512	-	7.15087
g17485	1	4	○	0	0.684541	2.64417	8.09897	7.2955	9.02974
g17486	1	4	○	0	1.02641	4.55201	9.6123	9.32844	9.89527
g17487	*	4	-	0	0	0.630494	5.35857	4.22254	10.0896
g17488	1	4	○	0.382233	0.698325	0.726623	4.20737	-	5.08688
g17489	1	4	-	4.87963	5.66594	6.01107	8.5325	1.2956	3.24725
g17490	1	4	-	4.80204	7.28257	6.03209	9.68487	1.29806	2.76962
g17491	2	4	○	3.4286	4.07763	4.72569	5.87478	1.4807	2.20983
g17492	1	4	○	3.39295	5.35869	4.16658	5.66465	0.953123	0.669245
g17493	*	*	-	0	0	0	0.593947	-	-
g17495	*	4	-	0	0	0.697561	1.91971	-	6.0147
g17496	1	4	-	0.142603	0.349679	1.90529	6.66541	4.13188	8.56866
g17497	1	4	-	0.134369	1.81314	2.59835	7.57434	5.01733	6.5988
g17498	1	4	-	0.902427	3.61048	4.37238	9.47821	4.80252	6.32288
g17499	1	4	-	7.48283	7.30476	9.98585	12.4022	2.60809	5.46531
g17500	1	4	○	1.39629	1.174	1.6007	4.84618	-	4.73902
g17501	1	4	-	2.21456	1.0909	4.37184	8.60156	2.48288	8.6509

## Sheet: Pimt
Gene id	Cluster in Fig. S4b	Culster in Fig. 3a	HSE prediction	log2 (TPM+1)				log2FC
				Hsf1−/−; HaloTag/BlaR		Hsf1−/−; Hsf1-HaloTag/BlaR		Hsf1−/−; HaloTag/BlaR vs Hsf1−/−; Hsf1-HaloTag/BlaR
				T0	T48	T0	T48	T0	T48
g6692	6	*	○	4.75522	4.54045	4.72533	4.44102	-	-
g16347	1	4	○	3.27413	4.2368	3.94915	5.33527	0.893872	1.49922
g16348	1	4	-	5.98596	8.77281	6.94412	9.53631	1.11048	1.12343
g16350	1	4	-	4.8907	8.08492	7.85002	11.4592	3.10347	3.73696
g16351	1	4	-	6.35643	7.61411	7.05525	8.76502	0.832354	1.51328
g16352	1	4	-	5.50448	7.21634	6.40973	8.72666	1.0685	1.87558
g16353	1	4	-	2.9392	5.30097	5.16281	7.80363	2.46197	2.89747
g16354	1	4	-	3.58022	5.10412	3.99323	6.04371	0.537513	1.3226
g16355	1	4	○	2.25928	5.30742	4.88126	9.04577	2.95489	4.13574
g16356	1	4	○	5.68911	7.15372	6.33633	7.95574	0.78442	1.1648
g16357	1	4	○	4.7212	8.38662	6.08536	8.87534	1.4953	0.848284
g16358	1	4	○	2.63674	6.80229	3.8148	7.74855	1.42967	1.31094
g16359	2	4	○	1.18086	4.78827	3.68136	7.69671	3.32324	3.31452
g16360	1	4	-	3.52463	9.02561	5.22993	9.44655	1.92161	0.780068

## Sheet: Lil
Gene id	Cluster in Fig. S4b	Culster in Fig. 3a	HSE prediction	log2 (TPM+1)				log2FC
				Hsf1−/−; HaloTag/BlaR		Hsf1−/−; Hsf1-HaloTag/BlaR		Hsf1−/−; HaloTag/BlaR vs Hsf1−/−; Hsf1-HaloTag/BlaR
				T0	T48	T0	T48	T0	T48
g16168	1	4	○	1.29039	2.08803	3.14155	4.0311	2.54025	2.58279
g16169	1	4	○	8.27052	10.1834	8.96546	10.5945	0.813791	0.769876
g16170	1	4	-	0	0.503565	0.22936	3.27474	-	4.5217
g16185	1	4	-	4.44979	6.78449	4.77249	7.3752	0.462353	0.952781
g16186	1	4	○	4.54666	8.28027	5.4338	9.31285	1.02584	1.39373
g16188	1	4	-	4.43098	7.63485	5.7241	8.71489	1.48234	1.44407
g16189	1	4	-	6.15241	9.04684	7.3593	10.2008	1.32089	1.51384
g16190	1	4	○	9.55372	11.7241	10.8997	12.8196	1.46261	1.45429
g16191	1	4	○	5.49298	8.88126	6.29547	8.99954	0.911732	0.477165
g16195	1	4	○	4.35201	7.60509	6.33755	7.80731	2.17013	0.561661
g16196	1	4	○	4.40975	8.51708	5.96086	8.46554	1.67816	0.306441
g16198	1	4	○	0.933313	3.79485	1.89418	5.15211	1.76114	1.78273
g16200	1	4	○	0.185857	6.70519	1.28619	8.62273	3.2997	2.28803

## Sheet: Hsp
Gene id	Hsp type	Cluster in Fig. S4b	Culster in Fig. 3a	HSE prediction	log2 (TPM+1)				log2FC
					Hsf1−/−; HaloTag/BlaR		Hsf1−/−; Hsf1-HaloTag/BlaR		Hsf1−/−; HaloTag/BlaR vs Hsf1−/−; Hsf1-HaloTag/BlaR
					T0	T48	T0	T48	T0	T48
g239,g240,g241	70	1	4	○	0	0	2.39628	5.31271	6.3053	9.91392
g553	40	2	1	○	7.80703	8.65715	8.93122	9.3494	1.24469	1.05248
g710	40	5	2	-	7.62688	5.9036	6.96042	5.15924	-0.561665	-0.391012
g945	70	1	4	-	0.0486227	0.0735077	0.0221775	0.564916	-0.0431581	3.33926
g1659	60	5	4	-	8.11933	7.91851	7.89242	8.46089	-	0.902385
g2254	90	5	1	-	8.26919	7.85809	9.19743	9.01609	1.05023	1.5205
g2580	60	5	1	○	9.0948	8.01242	8.87405	8.15083	-	0.498071
g2591	60	5	4	○	7.71392	7.35607	7.47475	7.75722	-	0.761716
g2685	70	5	1	○	10.9255	9.64316	12.0728	10.581	1.26241	1.29732
g2896	20	4	1	-	7.93475	8.0989	8.48078	7.48742	0.645752	-0.252106
g3406	40	6	3	-	5.63228	5.13036	5.10128	5.08955	-0.444946	0.325479
g3606	90	5	1	-	8.71543	7.79621	10.0021	8.49807	1.40877	1.06352
g3853	60	5	2	-	8.75363	8.04335	8.18303	8.14593	-0.455036	0.461325
g4617	40	*	*	-	7.82376	8.13697	7.55602	7.71348	-	-
g5226	60	5	1	○	8.20872	7.53198	7.77169	8.1568	-0.316062	0.987233
g5646	20	1	4	○	2.59794	5.17194	6.65953	7.52857	4.37479	2.74644
g5648	20	1	4	○	7.11891	9.6256	9.99519	11.2709	3.00156	2.00527
g5731	20	*	4	-	0.157138	0	0.137251	0.815175	-	4.9578
g5829	20	1	4	-	0	0.136915	1.03173	1.39376	5.35019	4.09543
g6010	60	5	1	○	8.44569	7.82527	8.38107	8.58575	-	1.12166
g6231	40	*	*	○	0	0.0621947	0.0396607	0.289243	-	-
g6689	10	5	*	○	8.36439	7.37834	8.12865	7.25562	-	-
g7236	20	*	*	-	0	0	0	0.0708271	-	-
g8098	40	*	4	-	0.715456	0.51496	0.65329	1.2225	-	1.94016
g8610	40	3	3	-	5.74123	6.70989	5.55041	5.96214	-	-0.402473
g9829	60	5	1	○	9.09461	8.38214	8.99156	9.09438	-	1.0727
g9934	20	4	1	○	7.00579	6.30251	7.09454	6.52994	0.20442	0.591777
g9962	40	*	*	○	0	0	0	0	-	-
g10070	20	5	1	○	6.29677	5.93036	7.08288	7.0536	0.891905	1.49215
g10246	90	5	2	-	4.83621	4.04951	4.45511	4.19558	-0.28431	0.50658
g10585	20	3	*	-	2.90866	4.20211	2.54809	3.58592	-	-
g10586	20	5	2	○	8.68885	6.04026	7.76631	5.93646	-0.795523	0.254391
g10587	20	5	2	-	6.29956	3.92419	5.38865	3.61853	-0.82449	-
g10808	40	*	*	○	0.8573	1.18051	1.33587	1.2352	-	-
g10840	20	5	1	○	8.79996	7.40936	8.65158	8.45167	-	1.4058
g10883	70	4	1	○	9.70811	8.66142	9.7352	8.99268	0.140741	0.688938
g11123	40	3	3	-	5.51937	7.18281	5.99417	6.30228	0.584649	-0.528366
g11137	70	5	1	○	13.2767	12.6876	13.2088	13.1447	-	0.81517
g13093	60	5	2	-	8.57112	8.31424	8.26003	8.40617	-0.189942	0.450896
g13138	20	*	*	○	3.31171	3.59005	3.42122	3.52654	-	-
g13410	60	*	3	-	8.83994	8.78141	8.57181	8.84975	-0.150404	0.426837
g14417	90	5	1	-	5.78921	4.88211	5.37153	5.62618	-0.304973	1.12262
g14582	40	*	4	-	5.91324	5.53193	7.06155	7.79465	1.25442	2.6469
g16910	40	5	1	-	7.18651	6.68152	7.94448	7.52644	0.873885	1.21086
g17054	20	5	1	○	3.65574	2.25275	4.47903	1.40964	0.983817	-
g17055	20	*	*	○	0.182284	0.243769	0	0	-	-
g17121	20	*	4	○	0	0	1.06621	3.3592	5.53217	8.52842

## Sheet: trehalose metabolism-related 
Gene id	Gene name	Cluster in Fig. S4b	Culster in Fig. 3a	HSE prediction	log2 (TPM+1)				log2FC
					Hsf1−/−; HaloTag/BlaR		Hsf1−/−; Hsf1-HaloTag/BlaR		Hsf1−/−; HaloTag/BlaR vs Hsf1−/−; Hsf1-HaloTag/BlaR
					T0	T48	T0	T48	T0	T48
g6534	Tret1	4	1	-	7.82799	7.55118	8.06793	8.18086	0.352355	0.990893
g13300	Tpp	1	4	○	4.32748	4.7345	4.63	6.98299	-	2.65245
g13302	Tps	1	4	-	2.42689	4.43173	6.66371	8.24182	4.61569	4.2311
g17178	Treh	1	4	-	6.75992	10.0365	8.07916	10.1195	1.45247	0.441357
