# Supplementary material for: Genome-Wide Role of HSF1 in Transcriptional Regulation of Desiccation Tolerance in the Anhydrobiotic Cell Line, Pv11
Source: Int J Mol Sci. 2021 May 28;22(11):5798. doi: 10.3390/ijms22115798 (PMC8197945; doi:10.3390/ijms22115798)
Supplement: Supplementary file 1 [file ijms-22-05798-s001.zip › Data S12. pCR-HsfgRNAuH-121-AcGFP1-P2A-ZeoR.gbk]

LOCUS       Data_S13._pCR-HsfgRNAuH-121-AcGFP1-P2A-ZeoR      6344 bp    DNA     circular UNA 21-11-2017
DEFINITION  
FEATURES             Location/Qualifiers
     promoter        143..172
                     /label="lac_promoter"
     primer          186..208
                     /label="M13_pUC_rev_primer"
     primer          207..225
                     /label="M13_reverse_primer"
     primer          239..256
                     /label="Sp6_primer"
     misc_feature    337..359
                     /feature_type="Zinc finger"
                     /label="PvHSF#2-gRNA"
     homology        360..379
                     /label="Left microhomology of PvHSF"
     polyA_site      complement(380..509)
                     /label="OpIE2 poly(A) tail"
     CDS             complement(618..992)
                     /cds_type="ORF"
                     /label="Zeo+/Bleo+ (Stop codon, TAA)"
     Site            complement(993..1058)
                     /site_type="restriction site"
                     /label="Linker + DmP2A"
     CDS             complement(1059..1775)
                     /cds_type="ORF"
                     /label="AcGFP1 (stop codon less)"
     promoter        complement(1786..3118)
                     /label="121-promoter"
     homology        3119..3138
                     /label="Right microhomology of PvHSF"
     misc_feature    complement(3139..3161)
                     /feature_type="Zinc finger"
                     /label="PvHSF#2-gRNA"
     primer          complement(3232..3250)
                     /label="T7_promoter"
     primer          complement(3257..3273)
                     /label="M13_forward20_primer"
     primer          complement(3266..3288)
                     /label="M13_pUC_fwd_primer"
     CDS             4065..4853
                     /cds_type="ORF"
                     /label="NeoR/KanR"
     CDS             5063..5434
                     /cds_type="ORF"
                     /label="Bleo"
     rep_origin      5559..6178
                     /label="pBR322_origin"
ORIGIN
        1 AGCGCCCAAT ACGCAAACCG CCTCTCCCCG CGCGTTGGCC GATTCATTAA TGCAGCTGGC
       61 ACGACAGGTT TCCCGACTGG AAAGCGGGCA GTGAGCGCAA CGCAATTAAT GTGAGTTAGC
      121 TCACTCATTA GGCACCCCAG GCTTTACACT TTATGCTTCC GGCTCGTATG TTGTGTGGAA
      181 TTGTGAGCGG ATAACAATTT CACACAGGAA ACAGCTATGA CCATGATTAC GCCAAGCTAT
      241 TTAGGTGACA CTATAGAATA CTCAAGCTAT GCATCAAGCT TGGTACCGAG CTCGGATCCA
      301 CTAGTAACGG CCGCCAGTGT GCTGGAATTC GCCCTTATAA TTTTGCCAAG AATGCAGGGG
      361 GAAATTTAGG TGTCCCTGCC ACGCGCTTGA AAGGAGTGTG TAAATGGACA ATGTTGTTAC
      421 AATAAAAGTT GAAATTATTT TATAAAATTT ATTAAAAACA TATTTAAACA TAACATATTG
      481 TATTAAAACA TGACAATACA AACTAAGATT TAGTCAGATA AACTCAATGG TGATGGTGAT
      541 GATGACCGGT ACGCGTAGAA TCGAGACCGA GGAGAGGGTT AGGGATAGGC TTACCTTCGA
      601 ACCGCGGGCC CtctagaTTA GTCCTGCTCC TCGGCCACGA AGTGCACGCA GTTGCCGGCC
      661 GGGTCGCGCA GGGCGAACTC CCGCCCCCAC GGCTGCTCGC CGATCTCGGT CATGGCCGGC
      721 CCGGAGGCGT CCCGGAAGTT CGTGGACACG ACCTCCGACC ACTCGGCGTA CAGCTCGTCC
      781 AGGCCGCGCA CCCACACCCA GGCCAGGGTG TTGTCCGGCA CCACCTGGTC CTGGACCGCG
      841 CTGATGAACA GGGTCACGTC GTCCCGGACC ACACCGGCGA AGTCGTCCTC CACGAAGTCC
      901 CGGGAGAACC CGAGCCGGTC GGTCCAGAAC TCGACCGCTC CGGCGACGTC GCGCGCGGTG
      961 AGCACCGGAA CGGCACTGGT CAACTTGGCC ATCGGTCCGG GGTTCTCTTC GACGTCTCCG
     1021 GCCTGCTTTA ACAAACTGAA GTTTGTGGCA CCGGAACCCT TGTACAGCTC ATCCATGCCG
     1081 TGGGTGATGG CGGCGGCGGT CACGAAGCCG AAGTAGATCA TGTGATCGCG CTTCTCGTTG
     1141 GGGTCCTTGG ACAGGGCGCT CTGGGTGGAC AGGTAGTGGT TATCGGGCAG CAGCACAGGG
     1201 CCATCGCCGA TGGGGGTATT CTGCTGGTAG TGGTCGGCCA GCTGCACGCT GCCATCCTCG
     1261 ATGTTGTGGC GGATCTTGAA GTTCACCTTG ATGCCATTCT TGGCCTTGTC GGTCATGATG
     1321 TACACATTGT GGGCGTTGTA GTTGTACTCC ATCTTATTGC CCAGGATGTT GCCATCCTCC
     1381 TTGAAATCGG TGCCGGTCAG CTCGATGCGA TTCACCAGGG TATCGCCCTC GAACTTCACC
     1441 TCGGCGCGCG ACTTGTAGTT GCCGTCATCC TCGAAGAAGA TGGTGCGCTC CTGGATGTAG
     1501 CCCTCAGGCA TGGCGCTCTT GAAGAAGTCG TGCTGCTTCA TGTGATCGGG GTAGCGTGAG
     1561 AAGCACTGCA CGCCGTAGCT CAGGGTGGTC ACCAGGGTGG GCCAGGGCAC AGGCAGCTTG
     1621 CCGGTGGTGC AGATGAACTT CAGGGTCAGC TTGCCGTAGG TGGCATCGCC CTCGCCCTCG
     1681 CCGCTCACGC TGAACTTGTG GCCATTCACA TCGCCATTCA GCTCGATCAG GATGGGCACG
     1741 ATGCCGGTGA ACAGCTCGGC GCCCTTGCTC ACCATGTTGg gatccTTTTT TCAGAAAATA
     1801 TTTTCTTTTG TCCAACGATG TTATTCGTTT AGAAATCATA AGTCAACTGA ATGTTGTACG
     1861 ATTTAATCTG CTTTTTATAT GCTTCACATA CACTCACAAT ATTCTTTACA ATTCTTGTGA
     1921 AATAAATGAG CATGTGTACA ATAATTATAT TGTATAGTGA GGAAAATATG ATTTTGAACG
     1981 TGTTTGTGCT TGTTTGTTTT GTATATGAGT AATTGCCGGT AATGACATGC ATTTTTTATA
     2041 TTGATAAGAA TTTCATTATT TTGTGATTTT TCTGTAGAAA AATAATTTTT TTTTGTGAAA
     2101 ATTCTCTAAA AGTGATGAAA TTGATGAGAT AATGATGATA ATCATTGTTT GTACAAATGA
     2161 AATAAAAATT CACTTATTTA TAGTTTTCAT TAGTTTTTTT ACTCATTTAA ATTTTTTAAA
     2221 ATAAACATAC TGACAAATAT GTTTTATAAA CGACAAATTA ATTTTTATGA AAAAAAAATC
     2281 AAATGCAAAA ATTCTCTTTC AAATATATGA ATTGCTTAAT CAAGGAAACT TCCTTCAAAA
     2341 TATTTTTTGT TGAAAAACAT TTTTGGAAAA TCATCATTAT TGAACGAATG ATAATGGTGA
     2401 TGTCCATGTG ATTTTCCAAA TCTCTCTTCA AAATACTGTG CCCATTTCTT ATCAATTGGA
     2461 TTATGTTCAA AGTGATAGCA GCCTGAATTT TTTTCTTGAG ATGCAGCTTT TTGATGTTGA
     2521 ATGAAATGTT CTTTTACTGT ATTTTTCGCG AGTGTAGCAA CATTCGGCTG ACAATCTTCT
     2581 TTATTTATTT GCTTATCGTT GAAGTAAAAA TAGTGATGTA TTGATGGTTT GCTGAATCAT
     2641 TTGAATTTTG ATGATTTTTC CTCAGGTTCT ATTAACTGTT CATTGATATA AAAATGATGA
     2701 TGATGATGAT GCTGACACTC GCACTGACTT TTATTAAGAT TTTTATTTCT ACCACACATT
     2761 TTAAAATTCT TTTCACAAAT TTTAAATTTT AAATAATTTT TATAGAAGCA ATGTACTTCT
     2821 GTTGACTTTG AAAATTATTA TGAATTTGTG TTCTTTTTTG CGTATCTTTA AATACAAAAT
     2881 GTAAAAGAAA TTCTTCTTTT GGATTGCGAA ATCAATTTCC CTTTCATTTA CGCAAAAAAA
     2941 TAAATACGAT TTTTTCAACA TTACATTATA AATCTGAGAA TTTCAGATGA ATTTATGAAA
     3001 TATCTTTGAA ATTTTTAAAA GACAAAAGTT AACAAAATAA TAAATAAAAA TTCAATATGA
     3061 ATGAAGAAAA ACAATTTTAT TCTTTAATAT TTTGTTTATT CATGTATCAT AATTGAAGTC
     3121 TTGGCAAAAT TATGGCGACC CTGCATTCTT GGCAAAATTA TAAGGGCGAA TTCTGCAGAT
     3181 ATCCATCACA CTGGCGGCCG CTCGAGCATG CATCTAGAGG GCCCAATTCG CCCTATAGTG
     3241 AGTCGTATTA CAATTCACTG GCCGTCGTTT TACAACGTCG TGACTGGGAA AACCCTGGCG
     3301 TTACCCAACT TAATCGCCTT GCAGCACATC CCCCTTTCGC CAGCTGGCGT AATAGCGAAG
     3361 AGGCCCGCAC CGATCGCCCT TCCCAACAGT TGCGCAGCCT ATACGTACGG CAGTTTAAGG
     3421 TTTACACCTA TAAAAGAGAG AGCCGTTATC GTCTGTTTGT GGATGTACAG AGTGATATTA
     3481 TTGACACGCC GGGGCGACGG ATGGTGATCC CCCTGGCCAG TGCACGTCTG CTGTCAGATA
     3541 AAGTCTCCCG TGAACTTTAC CCGGTGGTGC ATATCGGGGA TGAAAGCTGG CGCATGATGA
     3601 CCACCGATAT GGCCAGTGTG CCGGTCTCCG TTATCGGGGA AGAAGTGGCT GATCTCAGCC
     3661 ACCGCGAAAA TGACATCAAA AACGCCATTA ACCTGATGTT CTGGGGAATA TAAATGTCAG
     3721 GCATGAGATT ATCAAAAAGG ATCTTCACCT AGATCCTTTT CACGTAGAAA GCCAGTCCGC
     3781 AGAAACGGTG CTGACCCCGG ATGAATGTCA GCTACTGGGC TATCTGGACA AGGGAAAACG
     3841 CAAGCGCAAA GAGAAAGCAG GTAGCTTGCA GTGGGCTTAC ATGGCGATAG CTAGACTGGG
     3901 CGGTTTTATG GACAGCAAGC GAACCGGAAT TGCCAGCTGG GGCGCCCTCT GGTAAGGTTG
     3961 GGAAGCCCTG CAAAGTAAAC TGGATGGCTT TCTCGCCGCC AAGGATCTGA TGGCGCAGGG
     4021 GATCAAGCTC TGATCAAGAG ACAGGATGAG GATCGTTTCG CATGATTGAA CAAGATGGAT
     4081 TGCACGCAGG TTCTCCGGCC GCTTGGGTGG AGAGGCTATT CGGCTATGAC TGGGCACAAC
     4141 AGACAATCGG CTGCTCTGAT GCCGCCGTGT TCCGGCTGTC AGCGCAGGGG CGCCCGGTTC
     4201 TTTTTGTCAA GACCGACCTG TCCGGTGCCC TGAATGAACT GCAAGACGAG GCAGCGCGGC
     4261 TATCGTGGCT GGCCACGACG GGCGTTCCTT GCGCAGCTGT GCTCGACGTT GTCACTGAAG
     4321 CGGGAAGGGA CTGGCTGCTA TTGGGCGAAG TGCCGGGGCA GGATCTCCTG TCATCTCACC
     4381 TTGCTCCTGC CGAGAAAGTA TCCATCATGG CTGATGCAAT GCGGCGGCTG CATACGCTTG
     4441 ATCCGGCTAC CTGCCCATTC GACCACCAAG CGAAACATCG CATCGAGCGA GCACGTACTC
     4501 GGATGGAAGC CGGTCTTGTC GATCAGGATG ATCTGGACGA AGAGCATCAG GGGCTCGCGC
     4561 CAGCCGAACT GTTCGCCAGG CTCAAGGCGA GCATGCCCGA CGGCGAGGAT CTCGTCGTGA
     4621 CCCATGGCGA TGCCTGCTTG CCGAATATCA TGGTGGAAAA TGGCCGCTTT TCTGGATTCA
     4681 TCGACTGTGG CCGGCTGGGT GTGGCGGACC GCTATCAGGA CATAGCGTTG GCTACCCGTG
     4741 ATATTGCTGA AGAGCTTGGC GGCGAATGGG CTGACCGCTT CCTCGTGCTT TACGGTATCG
     4801 CCGCTCCCGA TTCGCAGCGC ATCGCCTTCT ATCGCCTTCT TGACGAGTTC TTCTGAATTA
     4861 TTAACGCTTA CAATTTCCTG ATGCGGTATT TTCTCCTTAC GCATCTGTGC GGTATTTCAC
     4921 ACCGCATACA GGTGGCACTT TTCGGGGAAA TGTGCGCGGA ACCCCTATTT GTTTATTTTT
     4981 CTAAATACAT TCAAATATGT ATCCGCTCAT GAGACAATAA CCCTGATAAA TGCTTCAATA
     5041 ATAGCACGTG AGGAGGGCCA CCATGGCCAA GTTGACCAGT GCCGTTCCGG TGCTCACCGC
     5101 GCGCGACGTC GCCGGAGCGG TCGAGTTCTG GACCGACCGG CTCGGGTTCT CCCGGGACTT
     5161 CGTGGAGGAC GACTTCGCCG GTGTGGTCCG GGACGACGTG ACCCTGTTCA TCAGCGCGGT
     5221 CCAGGACCAG GTGGTGCCGG ACAACACCCT GGCCTGGGTG TGGGTGCGCG GCCTGGACGA
     5281 GCTGTACGCC GAGTGGTCGG AGGTCGTGTC CACGAACTTC CGGGACGCCT CCGGGCCGGC
     5341 CATGACCGAG ATCGGCGAGC AGCCGTGGGG GCGGGAGTTC GCCCTGCGCG ACCCGGCCGG
     5401 CAACTGCGTG CACTTCGTGG CCGAGGAGCA GGACTGACAC GTGCTAAAAC TTCATTTTTA
     5461 ATTTAAAAGG ATCTAGGTGA AGATCCTTTT TGATAATCTC ATGACCAAAA TCCCTTAACG
     5521 TGAGTTTTCG TTCCACTGAG CGTCAGACCC CGTAGAAAAG ATCAAAGGAT CTTCTTGAGA
     5581 TCCTTTTTTT CTGCGCGTAA TCTGCTGCTT GCAAACAAAA AAACCACCGC TACCAGCGGT
     5641 GGTTTGTTTG CCGGATCAAG AGCTACCAAC TCTTTTTCCG AAGGTAACTG GCTTCAGCAG
     5701 AGCGCAGATA CCAAATACTG TCCTTCTAGT GTAGCCGTAG TTAGGCCACC ACTTCAAGAA
     5761 CTCTGTAGCA CCGCCTACAT ACCTCGCTCT GCTAATCCTG TTACCAGTGG CTGCTGCCAG
     5821 TGGCGATAAG TCGTGTCTTA CCGGGTTGGA CTCAAGACGA TAGTTACCGG ATAAGGCGCA
     5881 GCGGTCGGGC TGAACGGGGG GTTCGTGCAC ACAGCCCAGC TTGGAGCGAA CGACCTACAC
     5941 CGAACTGAGA TACCTACAGC GTGAGCTATG AGAAAGCGCC ACGCTTCCCG AAGGGAGAAA
     6001 GGCGGACAGG TATCCGGTAA GCGGCAGGGT CGGAACAGGA GAGCGCACGA GGGAGCTTCC
     6061 AGGGGGAAAC GCCTGGTATC TTTATAGTCC TGTCGGGTTT CGCCACCTCT GACTTGAGCG
     6121 TCGATTTTTG TGATGCTCGT CAGGGGGGCG GAGCCTATGG AAAAACGCCA GCAACGCGGC
     6181 CTTTTTACGG TTCCTGGGCT TTTGCTGGCC TTTTGCTCAC ATGTTCTTTC CTGCGTTATC
     6241 CCCTGATTCT GTGGATAACC GTATTACCGC CTTTGAGTGA GCTGATACCG CTCGCCGCAG
     6301 CCGAACGACC GAGCGCAGCG AGTCAGTGAG CGAGGAAGCG GAAG
//
