# Supplementary material for: Genome-Wide Role of HSF1 in Transcriptional Regulation of Desiccation Tolerance in the Anhydrobiotic Cell Line, Pv11
Source: Int J Mol Sci. 2021 May 28;22(11):5798. doi: 10.3390/ijms22115798 (PMC8197945; doi:10.3390/ijms22115798)
Supplement: Supplementary file 1 [file ijms-22-05798-s001.zip › Data S13. pCR4-g7775gRNAuH-P2A-Hsf1-3xFlag-P2A-HaloTag.gbk]

LOCUS       Data_S14._pCR4-g7775gRNAuH-P2A-Hsf1-3xFlag-P2A-HaloTag      6845 bp    DNA     circular UNA 18-6-2018
DEFINITION  
FEATURES             Location/Qualifiers
     primer          207..225
                     /label="M13_reverse_primer"
     primer          242..261
                     /label="T3 priming site"
     misc_feature    295..317
                     /feature_type="Zinc finger"
                     /label="Pv.00443-gRNA#1"
     microhomology   318..357
                     /label="Left microhomology of Pv.00443"
     misc_feature    358..360
                     /feature_type="Insertion"
                     /label="Asparagine restoration"
     Site            361..426
                     /site_type="restriction site"
                     /label="Linker + DmP2A"
     CDS             427..2097
                     /cds_type="ORF"
                     /label="Hsf1"
     CDS             2098..2163
                     /cds_type="ORF"
                     /label="3xFLAG tag"
     Site            2164..2229
                     /site_type="restriction site"
                     /label="Linker + DmP2A"
     CDS             2230..3120
                     /cds_type="ORF"
                     /label="HaloTag"
     microhomology   3121..3160
                     /label="Right microhomology of Pv.00443"
     misc_feature    complement(3161..3183)
                     /feature_type="Zinc finger"
                     /label="Pv.00443-gRNA#1"
     primer          complement(3218..3236)
                     /label="T7_promoter"
     primer          complement(3243..3259)
                     /label="M13_forward20_primer"
     CDS             4051..4839
                     /cds_type="ORF"
                     /label="KanR/NeoR"
     CDS             complement(5092..5952)
                     /cds_type="ORF"
                     /label="Amp"
     rep_origin      6053..6696
                     /label="pUC origin"
ORIGIN
        1 AGCGCCCAAT ACGCAAACCG CCTCTCCCCG CGCGTTGGCC GATTCATTAA TGCAGCTGGC
       61 ACGACAGGTT TCCCGACTGG AAAGCGGGCA GTGAGCGCAA CGCAATTAAT GTGAGTTAGC
      121 TCACTCATTA GGCACCCCAG GCTTTACACT TTATGCTTCC GGCTCGTATG TTGTGTGGAA
      181 TTGTGAGCGG ATAACAATTT CACACAGGAA ACAGCTATGA CCATGATTAC GCCAAGCTCA
      241 GAATTAACCC TCACTAAAGG GACTAGTCCT GCAGGTTTAA ACGAATTCGC CCTTTTATAA
      301 GATTTTAATT ATGATGGTCA TCATCATAGA GTAGGCAGAA AACATCATTG CCATCATAAT
      361 GGTTCCGGTG CCACAAACTT CAGTTTGTTA AAGCAGGCCG GAGACGTCGA AGAGAACCCC
      421 GGACCGATGC ATCCGATCGA GAGTGGAAAT TTAGGTGTCC CTGCATTCTT GGCAAAATTA
      481 TGGCGATTAG TTGAAGATTC TGATACAAAC GAACTAATTT CTTGGAGTCA AGATGGCAAA
      541 AGTTTTTTCA TACAAAATCA AGCAAAATTT GCAAAAGAAT TACTTCCTCT TAATTACAAG
      601 CACAACAATA TGGCTAGTTT TATTCGACAG CTTAATATGT ATGGCTTTCA TAAAATAACT
      661 TCAATCGACA ATGGCGGTTT GAAATTTGAT AAAGATGAAA TGGAATTTTC TCATCCTTAT
      721 TTTCAAAAAG GTCATCCATA TTTACTTGAG CATATTAAAC GAAAGATTGC ACATCCAAAA
      781 CAACCGGAAG CTGATAAAAC AACTGTAACA AAAGTGGAGA CTATGAATCG AGTTTTACAT
      841 GAAGTCAAAA ATATGAGGGG TCGTCAAGAC TCCTTGGATA CTCGTTTCAG TGCTATGAAA
      901 CAGGAGAATG AAGCATTATG GCGTGAAGTC GCAATTTTAC GACAAAAACA TATGAAGCAA
      961 CAACAAATTG TAAACAAATT AATACAATTT TTGGTAACAA TTGTTCAACC AAATCGAGGT
     1021 GGTCTTGGAA GCGGTATTGG CAAACGTCGT TATCAGTTAA TGATCAATGA TGCACCACAA
     1081 GCAAAAGTTA AAAAAACAAA TAATGGTCCA ATTATAAGCG AACTTACTGA AGAATTGCTA
     1141 GATGATGTTG AATCTGATCT AGATAACGAT TCATGTAATT TTACAAACGT ACAATCACCT
     1201 GAATCAGACA CATGCAAAAA TGAAGATAAA GAAACAACTT CTTTTGACAA ATGTTTGGAA
     1261 AGATGTTTAG AAATTGACGA TAATGTTGAT GAAATTGATA CAAACAATAT GAAAGAATAT
     1321 TGCAAAACAA TATTTAAAAA GAAACAAAAT ATTAATGACA AAGCAACAAG CTCAAAAATG
     1381 GACAAGCAAC AAATAAAGAA AGAAGCTACT GAGAATGCTT CTATTGTTCA AAAATCTACG
     1441 GGAAAAAGTT TGCTCATACC ATCAAAAGAT AATAAAACTA CAACAGATAT TACATATAAT
     1501 ATTATTAACG CTGATAATGA GATGACCATA ACAAATAATT CAGCTGGTAT AACTAATACA
     1561 AAACCAAAAG AAGATGGATT AACTGAAACA CAATATCAAA ATTTCGATGA TACCTCACAA
     1621 AACACAGATC TTCTAGATGA TGAGGATTTA TTTAAGTTTG TTGATAAAAA AGAGCAGCAA
     1681 CAGACTTCTG GAGATGATTC GCTTCTAATA ACAAAATATA ATCGATCAAA TTCAACAGAC
     1741 ATCATGGGGT TAAATTCACT AGAAGATTAC TCTAATCATA TAGACACCGT TCAATCTGAT
     1801 TTAGATTCGT TGAAAGATTT ATTGCATAAC GATGCTTATC AGTTGGATAC AAATCAATTA
     1861 TTAGGGAATG GTGCTGTTTA CACTATGCCT TTTGGGAACT ATGATGCTGA TACTATTTCA
     1921 AAGCTCTTTG GTAATGACGA TTTGATTGGT TATGAAATGT CGCCAGCTAA CATGGAACTT
     1981 TTTGCTGAAG ATAAAAAAGA CGACCAAACA TCACCAGGAT CTGAAGTTGT CGCATATCAA
     2041 CCATACAACA ATAATTTAGA TTTGAATGAG CTGCTAAATA ATGTTAGCAA CAATGCAGAC
     2101 TATAAGGACC ACGACGGAGA CTACAAGGAT CATGATATTG ATTACAAAGA CGATGACGAT
     2161 AAGGGTTCCG GTGCCACAAA CTTCAGTTTG TTAAAGCAGG CCGGAGACGT CGAAGAGAAC
     2221 CCCGGACCGA TGGCAGAAAT CGGTACTGGC TTTCCATTCG ACCCCCATTA TGTGGAAGTC
     2281 CTGGGCGAGC GCATGCACTA CGTCGATGTT GGTCCGCGCG ATGGCACCCC TGTGCTGTTC
     2341 CTGCACGGTA ACCCGACCTC CTCCTACGTG TGGCGCAACA TCATCCCGCA TGTTGCACCG
     2401 ACCCATCGCT GCATTGCTCC AGACCTGATC GGTATGGGCA AATCCGACAA ACCAGACCTG
     2461 GGTTATTTCT TCGACGACCA CGTCCGCTTC ATGGATGCCT TCATCGAAGC CCTGGGTCTG
     2521 GAAGAGGTCG TCCTGGTCAT TCACGACTGG GGCTCCGCTC TGGGTTTCCA CTGGGCCAAG
     2581 CGCAATCCAG AGCGCGTCAA AGGTATTGCA TTTATGGAGT TCATCCGCCC TATCCCGACC
     2641 TGGGACGAAT GGCCAGAATT TGCCCGCGAG ACCTTCCAGG CCTTCCGCAC CACCGACGTC
     2701 GGCCGCAAGC TGATCATCGA TCAGAACGTT TTTATCGAGG GTACGCTGCC GATGGGTGTC
     2761 GTCCGCCCGC TGACTGAAGT CGAGATGGAC CATTACCGCG AGCCGTTCCT GAATCCTGTT
     2821 GACCGCGAGC CACTGTGGCG CTTCCCAAAC GAGCTGCCAA TCGCCGGTGA GCCAGCGAAC
     2881 ATCGTCGCGC TGGTCGAAGA ATACATGGAC TGGCTGCACC AGTCCCCTGT CCCGAAGCTG
     2941 CTGTTCTGGG GCACCCCAGG CGTTCTGATC CCACCGGCCG AAGCCGCTCG CCTGGCCAAA
     3001 AGCCTGCCTA ACTGCAAGGC TGTGGACATC GGCCCGGGTC TGAATCTGCT GCAAGAAGAC
     3061 AACCCGGACC TGATCGGCAG CGAGATCGCG CGCTGGCTGT CGACGCTCGA GATTTCCGGC
     3121 TAAAATCTTA TAACAACATC CTAAAGTATT ATAACACCAA CCATCATAAT TAAAATCTTA
     3181 TAAAAGGGCG AATTCGCGGC CGCTAAATTC AATTCGCCCT ATAGTGAGTC GTATTACAAT
     3241 TCACTGGCCG TCGTTTTACA ACGTCGTGAC TGGGAAAACC CTGGCGTTAC CCAACTTAAT
     3301 CGCCTTGCAG CACATCCCCC TTTCGCCAGC TGGCGTAATA GCGAAGAGGC CCGCACCGAT
     3361 CGCCCTTCCC AACAGTTGCG CAGCCTATAC GTACGGCAGT TTAAGGTTTA CACCTATAAA
     3421 AGAGAGAGCC GTTATCGTCT GTTTGTGGAT GTACAGAGTG ATATTATTGA CACGCCGGGG
     3481 CGACGGATGG TGATCCCCCT GGCCAGTGCA CGTCTGCTGT CAGATAAAGT CTCCCGTGAA
     3541 CTTTACCCGG TGGTGCATAT CGGGGATGAA AGCTGGCGCA TGATGACCAC CGATATGGCC
     3601 AGTGTGCCGG TCTCCGTTAT CGGGGAAGAA GTGGCTGATC TCAGCCACCG CGAAAATGAC
     3661 ATCAAAAACG CCATTAACCT GATGTTCTGG GGAATATAAA TGTCAGGCAT GAGATTATCA
     3721 AAAAGGATCT TCACCTAGAT CCTTTTCACG TAGAAAGCCA GTCCGCAGAA ACGGTGCTGA
     3781 CCCCGGATGA ATGTCAGCTA CTGGGCTATC TGGACAAGGG AAAACGCAAG CGCAAAGAGA
     3841 AAGCAGGTAG CTTGCAGTGG GCTTACATGG CGATAGCTAG ACTGGGCGGT TTTATGGACA
     3901 GCAAGCGAAC CGGAATTGCC AGCTGGGGCG CCCTCTGGTA AGGTTGGGAA GCCCTGCAAA
     3961 GTAAACTGGA TGGCTTTCTT GCCGCCAAGG ATCTGATGGC GCAGGGGATC AAGCTCTGAT
     4021 CAAGAGACAG GATGAGGATC GTTTCGCATG ATTGAACAAG ATGGATTGCA CGCAGGTTCT
     4081 CCGGCCGCTT GGGTGGAGAG GCTATTCGGC TATGACTGGG CACAACAGAC AATCGGCTGC
     4141 TCTGATGCCG CCGTGTTCCG GCTGTCAGCG CAGGGGCGCC CGGTTCTTTT TGTCAAGACC
     4201 GACCTGTCCG GTGCCCTGAA TGAACTGCAA GACGAGGCAG CGCGGCTATC GTGGCTGGCC
     4261 ACGACGGGCG TTCCTTGCGC AGCTGTGCTC GACGTTGTCA CTGAAGCGGG AAGGGACTGG
     4321 CTGCTATTGG GCGAAGTGCC GGGGCAGGAT CTCCTGTCAT CTCACCTTGC TCCTGCCGAG
     4381 AAAGTATCCA TCATGGCTGA TGCAATGCGG CGGCTGCATA CGCTTGATCC GGCTACCTGC
     4441 CCATTCGACC ACCAAGCGAA ACATCGCATC GAGCGAGCAC GTACTCGGAT GGAAGCCGGT
     4501 CTTGTCGATC AGGATGATCT GGACGAAGAG CATCAGGGGC TCGCGCCAGC CGAACTGTTC
     4561 GCCAGGCTCA AGGCGAGCAT GCCCGACGGC GAGGATCTCG TCGTGACCCA TGGCGATGCC
     4621 TGCTTGCCGA ATATCATGGT GGAAAATGGC CGCTTTTCTG GATTCATCGA CTGTGGCCGG
     4681 CTGGGTGTGG CGGACCGCTA TCAGGACATA GCGTTGGCTA CCCGTGATAT TGCTGAAGAG
     4741 CTTGGCGGCG AATGGGCTGA CCGCTTCCTC GTGCTTTACG GTATCGCCGC TCCCGATTCG
     4801 CAGCGCATCG CCTTCTATCG CCTTCTTGAC GAGTTCTTCT GAATTATTAA CGCTTACAAT
     4861 TTCCTGATGC GGTATTTTCT CCTTACGCAT CTGTGCGGTA TTTCACACCG CATCAGGTGG
     4921 CACTTTTCGG GGAAATGTGC GCGGAACCCC TATTTGTTTA TTTTTCTAAA TACATTCAAA
     4981 TATGTATCCG CTCATGAGAT TATCAAAAAG GATCTTCACC TAGATCCTTT TAAATTAAAA
     5041 ATGAAGTTTT AAATCAATCT AAAGTATATA TGAGTAAACT TGGTCTGACA GTTACCAATG
     5101 CTTAATCAGT GAGGCACCTA TCTCAGCGAT CTGTCTATTT CGTTCATCCA TAGTTGCCTG
     5161 ACTCCCCGTC GTGTAGATAA CTACGATACG GGAGGGCTTA CCATCTGGCC CCAGTGCTGC
     5221 AATGATACCG CGAGACCCAC GCTCACCGGC TCCAGATTTA TCAGCAATAA ACCAGCCAGC
     5281 CGGAAGGGCC GAGCGCAGAA GTGGTCCTGC AACTTTATCC GCCTCCATCC AGTCTATTAA
     5341 TTGTTGCCGG GAAGCTAGAG TAAGTAGTTC GCCAGTTAAT AGTTTGCGCA ACGTTGTTGC
     5401 CATTGCTACA GGCATCGTGG TGTCACGCTC GTCGTTTGGT ATGGCTTCAT TCAGCTCCGG
     5461 TTCCCAACGA TCAAGGCGAG TTACATGATC CCCCATGTTG TGCAAAAAAG CGGTTAGCTC
     5521 CTTCGGTCCT CCGATCGTTG TCAGAAGTAA GTTGGCCGCA GTGTTATCAC TCATGGTTAT
     5581 GGCAGCACTG CATAATTCTC TTACTGTCAT GCCATCCGTA AGATGCTTTT CTGTGACTGG
     5641 TGAGTACTCA ACCAAGTCAT TCTGAGAATA GTGTATGCGG CGACCGAGTT GCTCTTGCCC
     5701 GGCGTCAATA CGGGATAATA CCGCGCCACA TAGCAGAACT TTAAAAGTGC TCATCATTGG
     5761 AAAACGTTCT TCGGGGCGAA AACTCTCAAG GATCTTACCG CTGTTGAGAT CCAGTTCGAT
     5821 GTAACCCACT CGTGCACCCA ACTGATCTTC AGCATCTTTT ACTTTCACCA GCGTTTCTGG
     5881 GTGAGCAAAA ACAGGAAGGC AAAATGCCGC AAAAAAGGGA ATAAGGGCGA CACGGAAATG
     5941 TTGAATACTC ATACTCTTCC TTTTTCAATA TTATTGAAGC ATTTATCAGG GTTATTGTCT
     6001 CATGACCAAA ATCCCTTAAC GTGAGTTTTC GTTCCACTGA GCGTCAGACC CCGTAGAAAA
     6061 GATCAAAGGA TCTTCTTGAG ATCCTTTTTT TCTGCGCGTA ATCTGCTGCT TGCAAACAAA
     6121 AAAACCACCG CTACCAGCGG TGGTTTGTTT GCCGGATCAA GAGCTACCAA CTCTTTTTCC
     6181 GAAGGTAACT GGCTTCAGCA GAGCGCAGAT ACCAAATACT GTTCTTCTAG TGTAGCCGTA
     6241 GTTAGGCCAC CACTTCAAGA ACTCTGTAGC ACCGCCTACA TACCTCGCTC TGCTAATCCT
     6301 GTTACCAGTG GCTGCTGCCA GTGGCGATAA GTCGTGTCTT ACCGGGTTGG ACTCAAGACG
     6361 ATAGTTACCG GATAAGGCGC AGCGGTCGGG CTGAACGGGG GGTTCGTGCA CACAGCCCAG
     6421 CTTGGAGCGA ACGACCTACA CCGAACTGAG ATACCTACAG CGTGAGCTAT GAGAAAGCGC
     6481 CACGCTTCCC GAAGGGAGAA AGGCGGACAG GTATCCGGTA AGCGGCAGGG TCGGAACAGG
     6541 AGAGCGCACG AGGGAGCTTC CAGGGGGAAA CGCCTGGTAT CTTTATAGTC CTGTCGGGTT
     6601 TCGCCACCTC TGACTTGAGC GTCGATTTTT GTGATGCTCG TCAGGGGGGC GGAGCCTATG
     6661 GAAAAACGCC AGCAACGCGG CCTTTTTACG GTTCCTGGCC TTTTGCTGGC CTTTTGCTCA
     6721 CATGTTCTTT CCTGCGTTAT CCCCTGATTC TGTGGATAAC CGTATTACCG CCTTTGAGTG
     6781 AGCTGATACC GCTCGCCGCA GCCGAACGAC CGAGCGCAGC GAGTCAGTGA GCGAGGAAGC
     6841 GGAAG
//
