# Supplementary material for: Genome-Wide Role of HSF1 in Transcriptional Regulation of Desiccation Tolerance in the Anhydrobiotic Cell Line, Pv11
Source: Int J Mol Sci. 2021 May 28;22(11):5798. doi: 10.3390/ijms22115798 (PMC8197945; doi:10.3390/ijms22115798)
Supplement: Supplementary file 1 [file ijms-22-05798-s001.zip › Data S15. TPM values of all genes.xls]

## Sheet: Sheet1
gene id	WT						Hsf1−/−						Hsf1−/−; HaloTag/BlaR						Hsf1−/−; Hsf1-HaloTag/BlaR
	T0			T48			T0			T48			T0			T48			T0			T48
g1	0	0	0	0	0	0	0	0	0	0	0	0	0	0	0	0	0	0	0	0	0	0.331709	0	0
g10	0.874245	0.636014	0.190922	1.62653	1.64617	1.92043	1.9819	1.85938	2.01276	2.48737	1.63623	1.88614	1.27182	1.18336	1.4645	1.09565	1.4889	0.929865	0.808943	0.789038	0.370035	0.581532	0.686691	0.433145
g100	0	0	0	0	0	0	0	0	0	0	0	0	0	0	0	0	0	0	0	0	0	0	0	0
g1000	6.35224	6.48031	6.33165	10.9087	9.22826	9.51327	12.6111	12.8488	10.9234	7.656	8.59522	7.17421	12.6593	10.8879	14.2702	8.85588	9.60688	9.64484	7.38802	9.26988	9.00268	7.03646	6.16178	6.88181
g10000	0	0	0	0.415321	0.504403	0.294219	0	0	0	0	0	0.509939	0	0	0	0.209824	0.190089	0.712301	0	0	0	0.356375	0	0
g10001	0	0	0	0	0.21464	0	0	0	0	0	0	0	0	0	0	0	0	0	0	0	0	0	0	0
g10002	0.053237	0.121723	0	0.121058	0.147023	0.0643192	0	0.0622746	0.224706	0.0757341	0.234861	0.148637	0	0.0609742	0	0.0917392	0	0.38929	0	0	0	0	0	0
g10003	0	0	0	0	0	0	0	0	0	0	0	0	0	0	0	0	0	0	0	0	0	0	0	0
g10004	0	0	0	0.0595935	0	0	0	0	0	0	0	0	0	0	0	0	0	0	0	0	0.0813452	0	0	0
g10005	0	0	0	0	0	0	0	0	0	0	0	0	0	0	0	0	0	0	0	0	0	0	0	0
g10006	0	0	0	0	0	0	0	0	0	0	0	0	0	0	0	0	0	0	0	0	0	0	0	0
g10007	0	0	0	0	0	0	0	0	0	0	0	0	0	0	0	0	0	0	0	0	0	0	0	0
g10008	0	0	0	0	0	0	0	0	0	0	0	0	0	0	0	0	0	0	0	0	0	0	0	0
g10009	0	0	0	0.0407024	0.247163	0	0	0	0	0	0.0526439	0.0499752	0.0763826	0	0	0	0	0	0	0.0592348	0	0	0	0.0487758
g1001	7.34291	8.06317	8.64562	14.2806	12.4074	13.3656	7.57219	7.74182	7.6124	8.934	6.2515	7.41824	6.6998	7.3035	7.81375	8.74089	5.3546	5.44008	8.18014	7.67365	5.77294	8.20061	7.79135	10.3996
g10010	8.47116	7.75991	6.19622	17.102	18.0709	17.5169	6.5772	8.38475	7.10527	14.8319	13.0162	14.3273	7.64691	6.96577	9.45029	13.2876	12.5465	11.2771	6.23053	6.91855	4.80369	13.1914	11.7816	11.9858
g10011	0	0	0	0.181995	0	0	0	0	0	0	0	0	0	0	0	0	0	0	0	0	0	0	0	0
g10012	0	0	0	0	0	0	0	0	0	0	0	0	0	0	0	0	0	0	0	0	0	0	0.156215	0
g10013	0	0	0	0.0608358	0	0	0	0	0	0	0	0	0	0	0	0	0	0	0	0	0	0	0	0
g10014	9.07377	11.3786	6.86567	30.2681	31.5719	28.9278	10.6799	9.30492	11.3604	26.1576	31.0953	26.6731	10.9594	9.93468	13.9129	25.4862	25.5228	31.7432	9.46862	10.1195	10.422	23.5153	23.6386	22.3839
g10015	1.62284	1.32518	0.9282	0.439314	1.60063	1.5872	6.19416	6.147	7.28468	1.86889	1.59097	4.96247	4.78165	3.18633	5.69596	4.12819	3.9812	4.97277	2.78873	4.09178	2.15879	2.26178	2.15146	2.63226
g10016	16.8562	18.6487	13.7152	54.1978	55.8117	68.9787	18.402	22.898	18.6157	48.7323	43.4452	43.267	13.7287	15.9845	21.8946	32.795	45.2732	54.6052	9.89496	15.2951	19.4092	40.0513	38.1066	39.5121
g10017	0.161247	0.553022	2.32412	1.65	2.89454	0.584442	0.57443	0	0.226867	0.458776	0	0.450201	0.172023	1.10809	0.660284	0.277865	1.00692	0.707463	0	0.266808	0.25025	0.23597	0.309601	0.439396
g10018	0	0	0	0	0	0	0	0	0	0	0	0	0	0	0	0	0	0	0	0.120053	0	0	0	0
g10019	0	0	0	0	0	0	0	0	0	0	0	0	0	0	0	0	0	0	0	0	0	0	0.198212	0
g1002	0.195824	0	0	2.56043	1.48721	1.65612	0.174402	0.114534	0	0.835729	1.15187	1.09348	0.417821	0.112142	0.400935	0.843622	1.83426	0.715972	0	0.324021	0.455868	0.143285	0.469986	1.60085
g10020	0	0	0	0	0	0	0	0	0	0	0	0	0	0	0	0	0	0	0	0	0	0	0	0
g10021	0	0	0	0	0	0	0	0	0	0	0	0	0	0	0	0	0	0	0	0	0	0	0	0
g10022	0.518044	0.098706	0.414821	0.392667	0.119223	0.312942	0	0.100998	0	0	0	0	0.184221	0	0.176776	0.148784	0	0	0.319566	0	0.937984	0	0.58022	0
g10023	0	0	0	0	0	0	0	0	0	0	0	0	0	0	0	0	0	0	0	0	0	0	0	0
g10024	0	0	0	0	0	0	0	0	0	0	0	0	0	0	0	0	0	0	0	0	0	0	0	0
g10025	0	0	0	0	0	0.316394	0	0	0	0	0.128368	0.121861	0	0	0	0	0	0	0.323091	0	0	0	0.167605	0
g10026	89.4108	96.3877	88.059	151.295	151.692	150.451	104.959	97.6269	94.8482	257.702	239.636	248.117	88.4286	86.0442	97.1209	191.757	192.872	179.054	111.252	108.806	111.01	175.229	175.746	173.512
g10027	21.9565	26.0184	24.8829	120.175	118.756	123.559	10.0046	12.3727	14.984	142.581	157.9	142.869	14.708	13.7852	15.2337	132.112	171.387	155.754	4.92726	6.51774	7.81139	12.0625	10.0141	11.5289
g10028	10.4849	11.9865	11.6154	18.8653	13.494	19.4317	13.9615	15.718	13.1763	14.7708	16.9154	17.479	20.0906	15.3898	17.5071	15.2611	18.1165	17.7159	13.1868	11.7905	7.89911	9.53388	8.40434	10.8182
g10029	155.547	174.084	160.817	162.488	155.287	146.907	218.393	205.439	214.72	196.406	200.373	204.703	232.606	210.967	228.402	229.361	217.298	221.71	179.519	186.639	174.706	133.539	133.734	133.705
g1003	0.0369264	0.253289	0.354823	0.167937	0.407916	0.13384	0	0.172781	0	0.262655	0.380113	0.0515491	0.0393941	0.126879	0	0.0636325	0.0576476	0	0	0	0	0	0.1418	0
g10030	2.83978	6.13224	6.44282	1.07625	4.35697	1.90607	0	0.369096	0.443936	0	0.928001	0	3.36616	0.361388	3.23013	0	0.49259	0	2.04374	5.22093	2.93815	1.84699	1.21166	2.14954
g10031	4.06082	3.88021	4.44073	5.78852	5.27258	4.24712	1.51141	1.84336	2.13186	4.31109	5.3477	5.92272	3.039	2.77672	6.20465	11.5932	9.84049	9.1299	3.08452	2.60747	2.35159	14.1026	21.3542	14.9469
g10032	5.68164	6.67975	6.75973	7.68254	6.0635	6.82107	7.27885	6.45747	6.93468	5.88985	5.56127	7.1559	7.93517	7.8417	8.9172	5.93003	6.46354	7.86367	6.46791	5.4568	5.5354	7.23913	6.74496	6.66669
g10033	129.754	121.052	131.496	625.328	589.617	602.563	159.764	194.36	202.072	853.925	853.308	823.713	203.169	157.401	180.616	886.011	987.768	1046.84	200.712	214.698	225.412	949.515	851.282	872.721
g10034	0.0955961	0.218574	0.229644	0.054345	0.0660015	0.115496	0.0851381	0.111825	0.268998	0.0679968	0.070289	0.0667259	0.152977	0.0547448	0	0.0823667	0	0.0699037	0.0884556	0	0.148362	0	0.0458869	0.0651243
g10035	0.420508	0	0.360771	0.0683008	0.0829506	0.0725778	0.107002	0.0702707	0.169038	0.0854583	0	0.251583	0	0.20641	0	0.103518	0	0.17571	0.222342	0	0.0932305	0.351641	0.173012	0
g10036	0.74857	0.998406	0.711803	0.425551	0.559896	0.58409	0.611121	0.802678	0.614367	0.554637	0.619201	0.5225	0.63222	0.660884	0.60667	0.698724	0.559967	0.592999	0.707086	0.567701	0.701893	0.524907	0.404235	0.446214
g10037	0	0	0	0	0	0	0	0	0	0	0	0	0	0	0	0.0119062	0	0	0	0	0	0	0	0
g10038	0	0	0	0.416925	0.126588	0.110758	0	0.107237	0	0	0	0	0	0	0	0	0	0.268144	0	0	0	0	0.528054	0
g10039	0	0	0	0	0	0	0	0	0	0	0	0	0	0	0	0	0	0	0	0	0	0	0	0
g1004	0.211525	0.967275	0.635166	2.16448	2.19062	2.55558	1.13031	0.371151	0.297606	0.451368	0.622112	0.885864	0	0	0	0.182252	0	0.309351	4.20809	3.15	2.95451	5.88137	3.24908	2.59381
g10040	41.8266	59.6812	44.5726	38.6166	38.6487	42.9346	61.0579	72.4711	51.7686	28.1851	39.3095	17.1218	74.8169	67.716	80.4858	59.0703	29.9485	52.8919	51.2152	68.1677	43.9264	52.0047	45.2868	50.1326
g10041	135.544	154.345	155.869	394.137	375.312	395.002	77.5171	94.4957	90.5743	194.559	199.061	205.516	103.438	86.8126	109.933	255.093	331.601	347.433	90.5872	105.679	102.002	159.384	122.091	122.991
g10042	17.8171	19.7567	20.0785	57.3905	60.0071	59.1516	7.47037	7.27199	7.70028	17.7297	19.2459	18.0627	12.9151	12.5369	13.8852	29.2163	40.167	38.4549	13.4862	14.1253	14.7259	17.0631	16.4193	16.7376
g10043	0	0	0.476308	0.112718	0.958261	0.119776	0	0	0	0.564132	1.02051	0	0	0.113547	0	0.341676	0.15477	0.144988	0.0917335	0	0	0.145079	0.285524	0.135075
g10044	9.35473	9.86113	8.53653	6.14681	7.63299	6.05469	9.19693	11.3691	11.3669	7.82054	5.80632	6.86877	10.6603	14.2625	13.8052	7.37974	6.68565	9.59453	9.83634	9.64912	6.97628	6.04481	8.04763	5.37968
g10045	9.80385	14.7104	16.5594	20.2034	18.6141	13.6954	14.1884	11.4682	20.2593	21.7919	20.2738	17.963	14.708	8.77241	11.9181	21.1178	22.9579	23.7472	11.6229	9.12484	9.50951	17.4854	17.6472	16.2796
g10046	25.6689	20.9607	16.2965	25.8493	31.9001	23.9238	29.3924	25.737	33.0193	42.776	24.8052	28.155	19.9514	24.3595	9.00944	41.0736	22.8988	31.641	29.8591	32.1581	25.6096	15.5622	21.8262	25.4807
g10047	0	0	0	0.184903	0.449126	0.196482	0	0.0951181	0	0	0	0	0	0	0	0	0	0	0	0	0	0.23799	0	0
g10048	16.1604	17.4319	17.3755	105.946	97.8975	103.684	21.6467	18.1415	17.0985	52.8851	49.8767	52.9882	18.2136	17.4269	18.4114	54.4606	46.7444	51.4139	24.8116	24.206	20.5295	76.0013	77.2583	79.9496
g10049	27.4989	22.4474	23.4712	70.3472	68.7259	67.5844	54.4328	67.0333	68.5018	41.7989	43.208	41.2806	63.5458	46.8117	52.7348	51.5249	71.2312	56.4685	25.1399	33.1908	32.081	34.178	26.535	29.0625
g1005	0	0	0	0	0	0	0	0	0	0	0	0	0	0	0	0	0	0	0	0	0	0	0	0
g10050	5.937	6.93547	5.22112	16.2221	14.8329	14.8574	8.35842	8.60276	7.93968	11.9742	11.3612	12.6914	8.445	7.12649	8.26295	13.1347	14.058	14.1806	6.34916	5.47666	6.6121	9.19408	8.2715	8.91332
g10051	14.7003	14.078	17.6568	30.2774	26.144	23.6186	18.233	20.2569	18.95	24.4161	20.712	17.728	17.9817	14.5449	21.5885	20.5573	15.9804	17.6719	15.9524	22.0316	15.1698	24.1029	22.6835	24.4333
g10052	8.67466	9.91701	7.77615	14.6855	12.5948	14.1024	19.7118	15.9671	18.3072	12.8849	12.2874	13.2228	16.2291	15.7067	17.8913	15.4979	14.3888	11.2873	13.6631	13.3509	12.4729	7.42068	9.30756	9.60304
g10053	0	0.0169784	0	0	0	0	0	0.0173726	0	0	0	0	0	0	0	0	0	0	0	0	0	0	0	0
g10054	1774.46	1741.33	1808.28	1590.41	1569.33	1544.89	1631.28	1733.69	1766.13	1180.22	1204.16	1207.56	1904.96	1733.74	1770.78	1451.19	1511.35	1552.01	1609.18	1710.38	1698.37	1147.32	1058.24	1020.17
g10055	0.152447	0.17428	0	1.2133	2.31556	3.68364	0	0	0	0	0	0	0	0	0	0.262701	0	0.668854	0	0.252247	0.236593	0	0	0.415416
g10056	0	0	0	0	0	0	0	0	0	0	0	0	0	0	0	0	0	0	0	0	0	0	0	0
g10057	0	0.281287	0	0.27975	0.113251	0	0	0	0	0	0	0	0	0	0	0.141332	0.512158	0	0	0	0	0	0	0
g10058	17.3954	17.7318	16.851	73.1728	68.1939	74.2739	35.0138	36.4446	33.7946	21.9883	25.5807	20.5624	33.6972	32.6611	38.3173	19.9996	21.902	19.5332	23.9697	25.4416	25.4508	24.1561	25.2825	25.4988
g10059	0	0	0	0	0	0	0	0	0	0	0	0	0	0	0	0	0	0	0	0	0	0	0	0
g1006	0	0	0	0	0	0	0	0	0	0	0	0	0	0	0	0	0	0	0	0	0	0	0	0
g10060	0	0.145936	0	0	0	0	0	0	0	0	0	0	0	0	0	0	0	0	0	0	0	0	0	0
g10061	0	0.751395	0.394726	0	0.907577	0	0	2.30653	0	0	1.93307	0	1.40237	1.50558	0	0	0	0.961236	1.21634	0.543772	0	0	0	0
g10062	0	0	0	0	0	0	0	0	0	0	0	0	0	0	0	0	0	0	0	0	0	0	0	0
g10063	0	0	0	0	0	0	0	0	0	0	0	0.0310647	0	0	0	0	0	0.0325442	0	0	0	0	0.021363	0
g10064	22.8996	21.9838	28.7393	25.8693	32.6342	25.1837	27.977	21.6358	27.675	42.8091	33.6748	46.5172	25.6827	23.3696	24.6448	39.4612	29.1039	36.2811	26.079	18.7026	23.9208	18.9038	12.9649	20.2003
g10065	0	0.0127079	0	0.025277	0	0.01343	0	0	0	0.0316268	0.0490394	0.0155178	0	0	0	0.0766211	0.0173537	0	0	0	0	0.0325342	0.0106715	0.0302907
g10066	15.0922	14.76	10.48	20.5779	18.642	13.1769	20.1617	15.1717	20.1557	23.2311	21.9336	17.7767	18.9939	17.8933	21.4853	20.4197	20.708	19.2268	15.8742	18.6317	18.9393	14.9253	18.8467	17.2697
g10067	6.06222	7.45546	9.3776	13.4718	13.4443	13.7606	33.5394	33.4153	40.1908	17.248	14.5878	16.9257	32.7286	23.6702	27.4567	9.1803	13.6225	10.4778	16.9132	21.7335	17.5337	12.9039	19.8403	18.2715
g10068	2.07433	2.37141	2.66948	25.1007	24.3467	29.8947	7.65353	12.479	12.2993	23.1857	27.8893	26.4755	9.16794	6.61831	13.0445	31.9155	35.1591	35.3206	13.5728	12.9937	11.9574	37.7279	37.1253	36.9432
g10069	20.3822	25.1312	19.9953	29.4831	28.4393	30.5558	38.0156	39.1963	31.2292	40.5329	44.8809	45.2872	31.4211	38.0112	39.9832	38.617	29.6539	39.9529	33.1774	22.9545	24.6766	33.263	37.7003	34.4588
g1007	0	0	0	0	0	0	0	0	0	0	0	0	0	0	0	0	0	0	0	0	0	0	0	0
g10070	79.7016	77.4687	79.4946	108.782	119.509	118.563	92.8712	91.589	81.2617	56.9408	74.8662	59.5526	89.8971	66.7546	76.2	59.5962	60.0204	60.3349	126.704	139.14	137.862	140.014	127.075	128.445
g10071	0	0	0	0	0	0	0	0	0	0	0	0	0.0930409	0	0	0	0	0	0	0	0	0	0	0
g10072	0	0	0	0	0	0	0	0	0	0	0	0	0	0	0.148779	0	0	0	0	0	0	0	0	0
g10073	0	0	0	0.068867	0.250915	0.585436	0	0.0708533	0	0	0	0	0.0646183	0	0.248028	0	0.0945597	0.177167	0	0	0	0	0.232595	0.0825268
g10074	0	0	0	0	0	0	0	0	0	0	0	0	0	0	0	0	0	0.0899603	0	0	0	0	0.0590527	0
g10075	0.127312	0.363863	0.993958	0.579	0.263696	0.692165	0.340153	0.521237	0.806048	1.99223	0.468044	1.33295	0.679099	1.16652	0.781985	1.6454	1.59002	0.930956	0.117803	0.210657	0.0987919	0.465771	0.305554	0
g10076	0.0815234	0	0	0.278069	0.787995	0.49247	0	0	0	0.347922	0.119883	0.113806	0.0869713	0	0	0	0.63635	0.119226	0	0.539571	0	0.477206	0.0782638	0
g10077	0.0702372	0.176652	0.0674905	0.159715	0.21337	0.220632	0.0750641	0.0328643	0.0592922	0.399673	0.227231	0.411813	0.0449585	0.032178	0.0287611	0.169448	0.285092	0.143809	0.0389945	0.0929744	0.218011	0.0616711	0.0269716	0.191395
g10078	11.4773	12.383	10.0807	18.2691	16.9379	20.5398	13.5438	14.097	13.3221	19.1847	22.2577	19.0264	13.0096	12.3238	13.9525	15.5751	14.1103	20.8768	14.4034	15.9049	17.1444	28.2381	32.5043	27.7569
g10079	7.44705	4.76761	5.60539	11.741	8.56932	10.3769	4.86373	6.73673	8.94092	7.5571	8.68795	7.901	7.09728	6.02742	7.82694	8.21308	7.51812	6.89774	6.93674	8.29699	6.16403	9.73557	8.72214	8.11722
g1008	0	0	0	0	0	0	0	0	0	0	0	0	0	0	0	0	0	0	0	0	0	0	0	0
g10080	5.84205	6.50973	5.63916	12.155	11.6432	11.3231	12.1437	14.6775	14.7252	7.27617	7.39102	8.32057	15.5307	13.5922	14.5277	9.99583	12.3235	11.9424	6.89389	8.13047	8.01133	8.80021	6.73243	8.24976
g10081	18.1224	15.7302	18.9454	24.9926	23.8656	21.8949	23.612	25.3209	24.3169	34.3742	29.8575	31.6235	23.9878	21.7171	20.6135	17.3494	15.4557	22.8226	25.7742	21.1014	23.4378	37.0793	32.2181	31.5503
g10082	54.7883	60.3521	53.815	69.9551	79.2729	63.6302	69.8019	62.0455	67.0758	55.3932	57.9946	51.0476	60.3136	59.3204	56.9818	43.2276	52.2158	43.8051	74.6004	64.2229	62.5616	76.7072	83.2697	83.3206
g10083	0	0	0	0.336397	0.817102	0	0	1.0383	0	0.420902	0	0	0	0	0	0.509853	0	0	0	0.489564	0	0	0.852125	0.403122
g10084	12.9092	13.5984	16.7237	18.5564	17.0616	17.6017	20.5303	17.4737	17.2545	18.1021	21.4242	24.9722	18.0018	19.6434	18.6902	20.0209	23.1761	28.0494	15.8697	15.2573	17.1725	10.795	14.6061	13.3171
g10085	4.0662	6.05971	4.44791	7.67772	7.21899	3.42131	8.66541	10.3623	8.07062	3.9252	4.69818	5.27093	6.81674	10.3954	10.2579	5.88085	4.42088	7.11484	5.57653	5.40654	7.43749	3.40027	5.01894	3.85832
g10086	33.6495	34.4921	30.7441	34.5186	35.8665	35.6296	40.4741	36.4429	34.3105	32.8093	34.6381	34.36	40.577	41.398	44.201	34.0747	32.2274	34.6694	26.868	27.714	25.7593	25.064	26.5329	23.9023
g10087	14.4912	12.6335	13.7742	22.4027	17.1309	17.8857	11.6989	9.02442	13.0545	27.5855	28.3621	28.3797	12.5679	10.9853	10.0322	30.0018	26.3663	32.3233	13.8911	14.6627	14.7236	16.0193	18.9161	17.6135
g10088	40.9739	43.7871	37.7132	49.7509	57.1933	58.1126	69.0164	60.4331	65.3242	68.426	57.3065	60.1525	56.4217	56.8757	58.8148	67.3454	69.5285	84.6744	39.4587	45.6896	37.3246	35.1946	32.9222	39.1392
g10089	0.428974	0.0980819	0.309148	2.34111	2.60631	2.2804	0.305636	0.100359	0	0.488201	1.51398	0.958152	0	0.0982637	0	1.18275	2.41089	1.12926	0.635091	0.709801	0	0.251104	0.0823644	0.935155
g1009	31.3324	32.5786	29.5317	90.8662	91.5247	86.1625	7.57475	9.60599	9.97201	32.5431	31.2681	32.9584	7.50916	6.43822	8.00633	40.5998	31.6685	29.8099	34.5552	33.8888	31.8615	33.9776	35.1007	33.8323
g10090	0	0	0	0.0296903	0	0	0	0	0	0	0	0	0	0	0	0	0	0	0	0	0	0	0	0
g10091	4.24801	5.07614	4.59443	8.61071	8.9978	9.05702	8.31981	6.11589	7.68052	7.51976	6.61433	5.8497	7.19771	6.60461	8.89426	6.72405	6.81182	6.43752	6.04724	4.8026	5.19068	5.79461	5.94194	5.23789
g10092	8.80777	9.05693	10.4112	13.1933	13.8996	12.7245	15.1074	17.3897	19.2766	10.342	12.3354	13.9871	18.047	19.7487	17.0791	11.9655	10.9856	10.7684	11.3408	15.8846	16.273	12.6165	14.8085	12.0005
g10093	1.27483	0.582962	1.07185	7.46463	4.84092	9.70331	0.567683	0.521936	0.986492	4.08049	3.74937	5.87286	0.476007	0.219016	1.04405	3.84443	2.78627	4.28815	1.41553	1.16017	0.791396	1.67903	2.14175	2.25802
g10094	1.03023	1.25139	0.386697	7.9798	8.98009	9.02405	0.114691	0.903847	0.452966	2.83959	4.07157	4.13483	2.47293	0.737477	2.10933	2.55203	2.61357	3.67257	0.655381	0.852339	0.999305	2.26147	1.35993	0.877302
g10095	24.4146	22.1585	22.6987	86.497	88.6824	86.8697	19.5196	17.964	17.8306	83.7807	84.6317	87.5223	20.2802	20.4919	25.0317	88.6399	93.2213	79.6977	22.9014	20.5997	21.6931	39.8194	39.3981	39.7652
g10096	18.7575	13.8435	15.9706	35.3646	32.1305	29.8338	17.7628	19.7199	16.7031	28.0352	33.8686	36.4607	13.1718	17.4045	13.1256	32.7325	44.4809	38.1971	18.6746	15.3221	12.1603	20.8479	18.6914	11.9697
g10097	29.1519	30.316	27.8186	28.4131	29.1772	23.6584	7.30537	8.74861	9.07993	42.472	38.9664	41.9308	10.9815	9.97054	12.0607	48.1218	46.1381	48.4557	20.2773	17.5646	18.2219	10.8859	10.6348	13.2032
g10098	20.0369	21.9902	19.4137	32.957	42.7927	35.3436	16.8932	18.7507	24.0562	33.8249	33.0008	29.4632	24.0835	19.2771	17.5036	26.0111	26.9012	23.2475	19.6526	19.6714	23.8407	41.0508	31.9313	38.402
g10099	0	0	0.251545	3.2145	2.38577	2.71999	0.279773	0.122489	0	2.90478	2.30977	1.60797	0	0	0	0.90222	2.04341	2.60339	0.0484458	0	0.243766	0.766186	1.50789	0.570682
g101	0	0	0	0	0	0	0	0	0.512955	0	0	0	0	0.208787	0	0	0	0	0.674708	1.50816	2.2633	0.533536	0.525014	0
g1010	0	0	0	0	0	0	0	0	0	0	0	0	0	0	0	0	0	0	0	0	0	0	0	0
g10100	6.61136	9.30242	11.148	12.8655	15.9762	14.4392	16.532	23.7961	25.0435	16.8209	17.9488	19.5238	16.6835	16.3094	16.1394	19.0611	15.085	17.8504	13.9997	14.5159	17.5614	14.5126	15.5014	19.9213
g10101	0	0	0	0.129013	1.09679	0.411274	0	0	0	0	0	0	0	0	0	0	0.354288	0	0	0	0	0	0.108934	0
g10102	0	0	0	0.0367041	0.0445768	0	0.517514	0.83078	0.590457	0	0.0474725	0	0	0	0	0	0	0	0.0298711	0.373912	0.150303	0	0.123967	0
g10103	0.499342	0.407754	0.668312	1.13547	0.788012	0.413684	0.736956	0.617489	0.602185	0.527693	0.566461	0.617412	0.563151	0.718977	0.671839	0.663796	0.556819	1.14758	0.897684	0.731809	0.597826	0.605468	0.739609	1.0108
g10104	0	0	0.0601348	0.227693	0	0.0604879	0	0	0.21132	0	0.0736237	0.0698915	0.106823	0	0	0	0.23448	0	0	0	0.0777003	0.0732663	0	0
g10105	0	0.114613	0.160557	0.0759912	0.138436	0.121125	0.0595248	0	0	0.190161	0	0.0933035	0.071303	0.191376	0	0.0575871	0.208684	0.146621	0.0927664	0	0.25932	0	0.0962463	0
g10106	1.03196	0.865153	0.702386	1.36886	0.949981	0.581832	0.919066	1.24739	0.822754	0.68509	0.809354	1.68071	1.02753	2.0487	1.26772	1.0077	0.859223	1.25768	0.509269	0.341507	0.533855	0.402712	1.48605	1.07796
g10107	0	0	0	0.695173	0	0.246235	0	0	0	0	0	0	0	0	0	0	0	0.298066	0	0	0.316304	0.298254	0	0
g10108	7.70066	5.86901	7.03586	8.53092	10.4516	10.4965	25.5571	18.9398	18.5204	12.5466	11.1306	15.436	15.939	16.132	20.8873	15.1981	19.1117	16.6524	17.1133	14.92	13.8919	10.017	14.1537	11.4785
g10109	23.4808	22.7036	24.1341	26.5642	28.5518	27.6631	26.6343	29.5168	40.1039	29.2488	28.0016	26.5821	27.5425	27.5624	27.5057	26.7738	37.0218	25.2854	23.1322	23.0023	17.4049	15.5569	13.9065	15.9166
g1011	0	0	0	0	0	0	0	0	0	0	0	0	0	0	0	0	0	0	0	0	0	0	0	0
g10110	4.53091	4.8212	3.30715	7.13285	3.85013	4.25295	9.5604	8.5209	9.70926	5.55313	5.79158	5.64395	8.9981	6.82606	8.70581	7.38734	6.31166	5.35206	6.9337	8.30444	7.24817	4.38635	3.91477	4.3688
g10111	28.2032	27.8331	30.1114	64.6805	57.9168	72.8081	77.2856	52.7292	58.6729	76.8136	64.1605	61.581	37.2884	43.0694	27.6381	62.3081	55.3189	75.4424	33.2341	46.6664	50.5042	75.8427	75.4412	83.7501
g10112	7.6287	7.66768	7.25657	5.763	4.73677	5.07231	17.1449	18.3866	15.6316	6.55518	8.95959	6.79003	14.7476	16.5366	19.2881	9.08747	7.11375	8.08682	9.61713	8.89528	10.4887	4.64536	5.4559	5.51092
g10113	0	0	0	1.05659	4.36294	3.14371	1.32422	1.30448	2.61497	2.37962	2.73315	5.44867	0	0	0	6.0853	3.19171	5.16453	0.859889	0.307534	0	1.35994	1.07058	1.5194
g10114	2.56689	1.67686	0.440447	0.833849	0.506351	1.3291	1.30633	0.857899	2.0637	2.60829	0	1.53573	0.391203	0	3.75393	0.631902	0.57247	1.60886	7.12546	4.2473	4.55282	0	2.81629	2.49811
g10115	0	0	0	0	0	0.267057	0	0	0	0	0	0	0	0	0	0	0	0	0	0	0	0	0	0
g10116	0	0	0	0	0.058209	0	0	0	0.0593098	0	0	0	0	0.0482814	0	0	0	0	0	0	0	0.0616894	0	0
g10117	0	0	0	0	0	0	0	0	0	0	0	0	0	0	0	0	0	0	0	0	0	0	0	0
g10118	0	0	0	0.133975	0	0	0	0	0	0.502889	0	0.328993	0	0.13496	0	0	0.0919787	0.516992	0	0	0	0	0.0565616	0
g10119	0	0	0	0	0	0	0	0	0	0	0.296842	0	0	0	0	0.695697	0	0	0.0933907	0	0	0	0	0
g1012	0	0	0	0	0	0	0	0	0	0	0	0	0	0	0	0	0	0	0	0	0	0	0	0
g10120	0	0	0	0	0	0	0	0	0	0	0.328622	0	0	0	0	0	0	0	0	0	0	0	0	0
g10121	0	0	0	0	0	0	0	0	0	0	0	0	0	0	0	0	0	0	0	0	0	0	0	0
g10122	23.116	29.4948	22.9815	24.1166	24.1488	23.1165	21.898	20.4574	25.7018	26.1105	30.1736	25.139	26.8775	24.2941	23.93	27.6004	29.735	31.401	22.0303	22.3477	23.1106	16.5973	19.6983	20.2891
g10123	0.652001	0.993837	0	0	0	0.262576	0.774231	0	0	0	0	0.303396	0.927429	0	0.444974	0	0	0	0.6033	0.719222	0	0.318046	0	0.592229
g10124	3.96909	5.40182	7.15102	3.33083	3.5233	4.11029	6.0598	4.53235	4.6536	3.62981	1.66763	5.27699	5.84741	4.76242	6.9655	1.79133	2.50804	4.28444	5.50894	5.31652	4.69325	2.35101	3.99184	2.57517
g10125	54.8308	62.3103	54.8818	68.6493	70.7552	66.6392	73.83	90.1	112.043	94.716	76.3114	87.0227	79.7342	72.8924	68.159	65.8025	59.104	55.8458	76.4048	69.1244	62.8085	78.329	99.3238	72.9276
g10126	47.8968	44.9283	37.1238	38.632	36.4605	43.7715	79.4805	97.4501	86.9714	47.7543	56.2871	52.8623	73.3708	67.0484	68.7293	41.9738	51.7666	42.2084	59.8498	48.7707	65.4394	38.341	41.2656	38.486
g10127	3.15548	3.60739	1.80185	2.58784	3.42863	2.87489	10.7804	13.3124	13.9738	4.19458	5.40096	3.75511	13.1895	10.8422	13.3449	3.47649	4.03784	4.08525	5.88743	3.25256	5.70001	3.63362	4.37016	3.38306
g10128	0	0	0	0.0406258	0	0	0	0	0	0	0	0	0.0381195	0.0409247	0.0731579	0	0	0	0	0	0	0	0	0
g10129	0	0	0	0	0	0	0	0	0	0	0	0	0	0	0	0	0	0	0	0	0	0	0	0
g1013	0	0	0	0	0	0	0	0	0	0	0	0	0	0	0	0	0	0	0	0	0	0	0	0
g10130	0	0	0	0	0	0	0	0	0	0	0	0	0	0	0	0	0	0	0	0	0	0	0	0
g10131	0	0	0	0	0	0	0	0	0	0	0	0	0	0	0	0	0	0	0	0	0	0	0	0
g10132	0	0	0.0646322	0.0611804	0.371515	0.0650116	0.0958467	0.062945	0.0757081	0.229648	0.395649	0.450711	0.172218	0.246522	0	0.370907	0	0.0786961	0	0.0890368	0.0835113	0	0	0
g10133	0	0	0	0.0839685	0	0	0	0	0	0	0	0	0	0	0	0	0	0	0	0	0	0	0	0
g10134	0.0349429	0.0798945	0	0	0.217127	0.422169	0.0622404	0.143062	0.0245815	0.223691	0.359694	0.0487801	0.018639	0	0.0357715	0.240857	0.0272755	0.204413	0.0161664	0.0289091	0.10846	0	0.0838644	0
g10135	0	0	0	0	0	0	0	0	0	0	0	0	0	0	0	0	0	0	0	0	0	0	0	0
g10136	0.207822	0	0	0	0.286969	0.753253	0	0	0	2.06951	0.611222	0	0	0	0	0	1.29776	0	0	0	0	0.304127	0	0
g10137	1.83231	3.14209	3.37459	9.16644	7.75906	10.5522	2.17581	1.50036	1.46085	7.73296	5.92787	8.52632	1.23801	0.909397	0.875354	4.63097	5.33961	5.6274	0.22606	0.101061	0.0947893	1.43008	0.58635	1.58112
g10138	7.72955	8.74254	4.34574	8.32081	5.33663	5.46407	0.292934	0.384755	0.809848	2.1056	3.26488	3.32896	0.61407	0.9418	0.673433	4.10928	2.95256	3.72802	0.989133	0.136061	0.38285	1.68468	0.710473	0.336109
g10139	0.910592	1.3533	0.929668	8.64489	4.71518	4.29058	0.64878	0.958659	1.2171	5.24635	5.22234	4.89405	0.0971444	0.730053	0.279655	5.96278	4.76226	5.52665	0.884705	0.301342	0.282641	0.799537	1.00531	0.806437
g1014	0	0	0	0	0	0	0	0	0	0	0	0	0	0	0	0	0	0	0	0	0	0	0	0
g10140	7.70885	9.15945	8.99914	20.7793	15.2494	17.3191	8.09977	7.14309	7.98215	21.5017	18.8512	24.9087	7.29996	6.10109	6.91627	23.9561	22.3114	21.788	6.57202	8.09756	9.20814	8.74605	10.9346	11.1523
g10141	15.9906	16.2232	15.7977	28.7274	33.6465	27.5155	18.2486	16.195	14.0248	32.2018	35.2214	34.9821	16.9854	14.9847	15.8738	44.0171	37.7158	39.0779	11.8498	11.1105	9.77636	14.1823	13.7564	18.9576
g10142	0	0	0	0	0.288231	0	0	0.244171	0	0.593888	0.613909	0	0	0	0	0	0	0	0	0	0	0.305464	0.20039	0
g10143	0.361121	0.137613	0	0.273722	0.831083	2.18147	0	0.422425	0.508079	0.513725	0	0.168041	0	0	0	0.414861	0.939605	0.176044	0.111382	0	0.186816	0.35231	0.231121	0.164008
g10144	0	0	0	0	0	0	0	0	0	0	0	0	0	0	0	0	0	0	0	0	0	0	0	0
g10145	68.1011	69.4672	68.2922	60.3837	58.9106	62.9125	44.7426	55.5956	54.4148	58.6496	54.5288	47.6457	54.3614	50.3246	61.226	61.0128	61.3744	64.9593	79.0262	75.3423	66.7063	25.4399	23.579	27.2711
g10146	2.50543	2.81611	2.90816	5.21046	4.46744	4.71429	3.96266	3.57109	3.39666	5.39121	5.11885	5.35902	3.44402	3.42418	3.83648	5.57515	5.51095	6.18901	4.01317	3.98304	3.71407	4.98103	3.75947	3.80566
g10147	2.79123	4.38413	3.46921	7.86488	5.83164	7.85888	5.74995	4.06006	3.82468	7.63077	7.35263	6.7766	5.35997	3.53049	4.96943	6.23198	6.47945	8.27073	3.9078	4.89964	3.54085	6.07376	4.61363	5.2581
g10148	6.74263	8.29558	7.86729	14.1642	17.4683	15.7494	16.814	13.8215	13.5522	12.3325	9.72645	11.7434	13.1533	11.6206	12.2273	8.29932	9.62399	13.7114	12.4186	12.7505	15.4473	19.7343	16.5217	19.5109
g10149	15.3061	16.6928	15.9229	12.8153	18.5708	12.6893	11.7495	11.9863	11.2631	20.681	14.0323	15.2879	12.4346	12.0294	13.3744	15.5606	15.0969	17.5145	13.8073	13.8818	11.0324	12.6521	11.0052	12.565
g1015	0	0	0	0	0	0	0	0	0	0	0	0	0	0	0	0	0	0	0	0	0	0	0	0
g10150	5.63821	7.44589	8.05653	8.06837	7.65124	8.69106	7.44554	6.02681	7.38561	7.46767	7.86237	11.3993	6.1187	3.34016	5.97094	7.37068	7.13273	8.38794	7.91556	6.43398	10.8625	7.96645	10.1723	9.53628
g10151	16.3712	20.1619	15.1493	40.0213	34.8322	37.2879	18.6679	17.4594	16.9319	30.23	29.0701	27.4451	18.6604	20.3648	21.68	38.5492	35.7698	42.4412	17.021	14.7104	19.1258	27.1309	27.7557	26.3433
g10152	4.82294	4.87747	4.56749	7.45199	6.31818	7.20895	6.16764	5.4247	5.74169	4.26616	3.63709	5.39487	7.02523	4.92192	5.44369	7.45859	5.45393	5.9683	6.69404	5.72943	4.31828	4.1171	5.40178	4.63354
g10153	29.7485	30.9019	33.4375	52.4467	54.8719	52.1813	66.9875	72.8624	73.3748	58.4116	55.412	53.3208	58.4578	56.0295	59.5542	68.0978	70.064	67.462	28.342	36.3402	31.235	29.7751	28.7001	34.5272
g10154	0.968033	0.491853	0.904338	1.83437	5.79236	2.33909	0.76634	1.50982	1.51331	0.153012	0.15817	0.300304	1.60646	0.246383	1.54154	2.40953	1.34333	0.314606	0.0995251	0	0.166928	0.157402	0.103259	0
g10155	17.6106	16.6271	18.3111	13.5477	11.9773	8.36245	2.49697	2.66471	1.72578	5.60879	5.41134	2.93544	4.6735	2.70941	3.76709	10.7196	9.16427	8.32879	3.72925	5.36398	4.35122	0.384648	2.18691	2.02937
g10156	0	0	0	0	0	0	0	0	0	0	0	0	0	0	0	0	0	0	0	0	0	0	0	0
g10157	0	0	0	0	0	0	0	0	0	0	0	0	0	0	0	0	0	0	0	0	0	0	0	0
g10158	0	0	0	0	0	0	0	0	0	0	0	0	0	0	0	0	0	0	0	0	0	0	0	0
g10159	0	0	0	0	0	0.0420467	0	0	0	0	0.0511778	0	0	0	0	0.179915	0	0.152692	0	0	0	0	0	0
g1016	0	0	0	0.324275	0.787657	1.03374	0	0.333627	0	1.62294	0	0.796302	0	0	0	0.491479	0	0	0	0	0	0	1.64284	0
g10160	0	0	0	0	0.10619	0.185823	0	0	0	0	0	0	0	0	0	0.13252	0	0	0	0	0	0	0	0
g10161	0	0	0	0	0.338876	0.593	0	0	0	0	0	0	0	0	0	0	0	0	0	0	0	0	0	0
g10162	0	0	0	0	0	0	0	0	0	0	0	0	0	0	0	0	0	0	0	0	0	0	0	0
g10163	6.25764	7.99998	5.69773	7.65026	7.01484	6.7067	10.487	10.8619	9.56154	9.85922	9.5979	8.73563	11.3417	10.2882	11.3655	8.81216	8.50857	8.65964	12.3587	11.1335	11.3824	5.36645	5.68445	5.959
g10164	0	0	0	0.147317	0.0894576	0.156542	0	0	0	0.184324	0	0	0	0	0	0	0.101139	0.0947467	0	0	0	0.758451	0.124389	0
g10165	1.05601	0.52817	0.475646	4.12724	2.2784	4.14647	3.40925	3.24261	3.99296	8.16854	6.89101	5.89673	4.08384	3.32608	4.18906	7.27895	6.80041	6.37061	5.43529	4.04069	3.58507	4.44292	5.76591	5.48542
g10166	2.20173	1.0297	1.20206	1.93437	3.31663	3.86919	3.74348	4.21446	4.92821	6.40667	12.8038	8.38257	3.8436	3.66796	2.04904	5.17374	6.09327	9.80633	6.11183	6.12703	4.9702	5.85821	4.03525	6.13603
g10167	3.55257	4.37637	3.54603	8.85037	8.53373	8.72689	3.08505	2.73975	2.43684	4.24186	5.0216	5.17918	4.91332	3.95617	3.42525	6.34233	6.0838	7.62784	3.58771	2.47506	3.74183	4.82441	4.61036	4.81353
g10168	13.4481	15.3285	13.5645	19.0105	17.137	16.4404	19.7601	17.0381	16.0013	17.5415	17.8395	24.8456	18.2634	16.0425	17.7296	20.561	18.9386	19.3758	18.0192	16.7715	16.7835	20.3807	19.3081	18.6491
g10169	2.48132	2.83669	3.49421	2.43206	2.00853	2.58436	1.06683	0.300265	3.25034	4.01677	4.02636	4.65837	0.638965	2.05796	1.57665	5.45542	4.14086	4.50482	2.92936	2.83153	2.12465	1.37734	0.821418	2.79788
g1017	0	0.374402	0	2.23414	4.97446	3.56107	0	0	0	0.465895	1.4448	6.85781	0	0	0	0	0	0.957922	0	0	0	1.91705	3.77286	0.892428
g10170	74.7784	77.5547	63.3201	110.221	121.706	128.885	121.02	109.281	115.993	94.7388	101.74	87.0401	106.846	99.0508	110.692	127.254	137.76	126.932	64.9761	69.4065	62.2059	44.4089	46.4338	44.4511
g10171	13.2685	17.83	13.9799	25.4079	18.3217	32.6237	26.5364	25.3238	25.5459	25.4986	24.6466	23.3972	20.8603	21.5956	21.9237	19.2544	30.5261	23.1498	17.6623	21.5696	17.7021	22.4831	20.3361	21.8842
g10172	0	0	0	0.0875069	0	0.0929866	0	0	0	0	0	0	0	0	0	0	0	0	0	0	0	0	0.0738877	0
g10173	350.019	331.098	336.844	338.51	378.994	365.639	693.025	716.769	699.354	388.326	345.237	361.702	569.678	590.09	472.369	325.486	329.525	323.993	496.081	497.23	550.173	395.72	428.841	432.988
g10174	0	0	0	0	0	0	0	0	0	0	0	0	0	0	0	0	0	0	0	0	0	0	0	0
g10175	7.21724	7.99463	7.93289	12.0963	12.0911	11.6443	8.33072	8.56482	8.05197	10.1609	9.86615	9.03225	9.1183	8.45442	7.92377	8.16253	8.46788	10.0306	8.36498	8.28276	7.53684	9.07477	8.9083	8.1029
g10176	76.1056	79.5749	80.8351	133.728	134.04	132.73	90.3731	93.1947	92.918	116.618	107.6	111.219	78.2838	91.969	107.314	94.2957	93.6095	99.6513	88.4627	92.2779	87.8528	137.452	146.327	153.397
g10177	34.9571	29.7445	30.2924	43.5564	38.1312	40.4984	34.4025	43.3188	45.3651	71.9828	68.3064	69.3003	37.9743	35.6499	34.6422	61.3391	60.5538	70.4998	36.6293	37.5047	39.6363	42.9806	45.9718	43.9315
g10178	66.2121	67.5294	55.6467	55.5281	67.1718	59.0053	22.3496	35.6778	43.1837	84.3062	74.6579	84.0778	28.6254	35.3749	35.1756	80.8334	95.8328	95.9869	31.9728	21.7199	27.8617	31.6391	32.9869	35.5067
g10179	0.0175847	0.0804123	0.16897	0.719757	1.14124	0.637357	0.0313219	0.0205699	0	0.250157	0.232731	0.12274	0	0.060421	0.0360033	0.151511	0.823568	0.540061	0.0325424	0.0872894	0.109163	0.180134	0.270105	0.0958356
g1018	0	0	0	0.259576	0	0	0	0	0	0	0	0.637424	0	0	0	0	0	0	0	0	0	0.334101	0	0
g10180	0	0	0	0	0	0	0	0	0	0	0	0	0	0	0	0	0	0	0	0	0	0	0	0
g10181	5.69331	5.91698	7.45999	74.7352	80.4022	73.4747	6.91428	9.98973	7.64611	87.9869	84.8641	87.7874	3.86513	0.889193	2.11939	121.298	96.5571	102.187	11.2545	7.27943	5.22116	42.4154	43.9738	48.658
g10182	0	0	0	0	0	0	0	0	0	0	0	0	0	0	0	0	0	0	0	0	0	0	0	0
g10183	36.9544	38.9971	39.0821	54.3092	47.4533	48.3268	28.3908	23.5734	27.7106	40.6556	42.1008	42.9428	30.7051	20.6975	28.9966	37.876	46.042	44.0972	25.7395	21.6701	23.1613	25.6281	28.6056	30.1546
g10184	16.4688	13.94	15.5797	18.8902	17.5083	18.4884	22.9309	15.7981	16.9509	16.6555	19.7173	15.7338	19.5387	21.6443	24.3689	22.7705	17.2918	18.6856	15.1038	15.1925	15.9838	7.18036	9.9339	9.92855
g10185	5.37703	7.7507	7.02005	12.958	7.42482	10.2388	6.76678	6.56332	6.82515	9.14588	10.7434	12.8097	7.98102	7.09567	7.89781	11.4816	10.7667	10.77	6.86821	6.286	5.44237	8.46746	10.0435	9.31695
g10186	12.9194	10.3787	12.4421	24.8785	13.5002	18.843	7.87799	9.53046	4.58517	18.8756	14.7195	22.0974	5.83592	6.26539	3.33621	16.2459	18.8971	23.32	5.70794	9.24412	6.8641	12.0932	12.2911	12.2107
g10187	5.11574	9.91684	8.01469	13.9089	9.52106	9.6741	11.4893	9.36657	8.13641	15.8208	11.4479	14.5936	7.3559	8.15197	14.1172	8.81555	18.7507	10.7346	6.58591	4.41639	8.62983	12.3688	10.2494	11.5159
g10188	41.3943	44.8901	41.0069	44.9748	45.273	45.9216	50.4752	54.1913	53.3411	59.7124	61.8675	66.5622	44.1605	39.5455	50.0985	67.3317	60.244	65.0645	54.5898	51.3698	47.2813	61.001	58.4946	57.9806
g10189	11.2301	12.2271	16.058	12.4035	11.2241	15.2477	14.669	15.1383	15.3488	17.193	13.6833	18.9619	14.1485	13.1072	19.0512	15.8502	18.5337	17.2059	18.0116	21.4135	22.5744	10.9561	9.4463	13.4065
g1019	0	0	0	0.0781357	0	0	0	0	0	0	0	0	0	0	0	0	0	0	0	0	0	0	0	0
g10190	121.076	103.379	121.357	163.89	151.607	133.056	95.9827	148.524	144.05	122.413	136.197	142.693	118.747	94.8914	104.122	107.658	115.671	99.4948	191.966	213.434	238.606	267.622	261.246	254.904
g10191	86.0747	87.1122	85.6666	132.103	125.505	122.037	111.73	102.826	106.951	144.909	150.063	147.391	93.7127	93.8366	108.21	153.473	156.739	155.748	91.4907	90.9816	74.9286	88.2268	81.9894	83.9701
g10192	21.538	37.3788	24.3112	21.2427	22.2158	16.9297	46.2212	60.7092	63.5266	28.7938	27.0933	34.7762	60.35	47.5532	34.5341	22.3583	19.8503	18.2162	50.6634	40.7903	64.436	26.2023	30.6416	38.5378
g10193	154.756	152.026	152.584	228.026	213.027	210.852	311.003	312.71	311.791	173.059	179.011	167.918	286.906	265.043	298.59	228.325	220.397	226.21	204.46	186.798	190.544	140.75	141.78	131.92
g10194	71.7621	72.6735	73.3474	81.0739	75.2093	78.8188	105.393	112.074	102.887	107.699	100.174	103.78	105.854	96.4405	109.497	99.7401	94.0304	102.177	97.9884	93.6373	93.9482	63.9425	65.907	62.3238
g10195	101.223	106.119	104.469	191.188	185.95	190.055	62.7708	59.9344	64.7729	259.268	271.096	252.189	66.4456	58.8546	65.3978	263.497	253.697	259.96	68.6394	69.5596	61.519	139.425	140.365	147.45
g10196	57.4982	73.9495	72.5563	142.616	127.364	130.458	87.7853	91.4806	85.231	138.031	122.804	125.895	76.1281	66.0507	67.2705	137.123	124.226	123.632	57.6371	63.7095	62.1459	93.9096	91.6702	103.988
g10197	0.877365	2.08962	1.40509	12.5524	7.67284	8.92171	4.29761	3.93418	4.52617	13.4173	18.2778	13.0645	2.80799	5.35934	4.04176	14.615	10.3869	10.4789	2.97671	2.1776	4.08492	12.4114	12.7747	8.9655
g10198	5.16298	6.52009	4.97549	7.50833	7.12924	5.51243	7.48538	9.62099	8.44658	4.95345	7.59237	6.45322	7.04512	7.76985	10.325	6.8279	6.09199	5.35576	8.0548	6.95354	5.40395	4.30488	5.93633	6.70731
g10199	0	0.0397135	0	0.0394965	0	0	0	0	0	0.0494183	0	0	0	0	0	0.059862	0.0542318	0.0508042	0.0321436	0	0	0.0508362	0	0
g102	0	0	0	0	0	0	0	0	0	0	0	0	0	0	0	0	0	0	0	0	0	0	0	0
g1020	0	0	0	0	0	0	0	0	0	0	0	0	0	0	0	0	0	0	0	0	0	0	0	0
g10200	0	0.066004	0	0.0656435	0	0.0697541	0	0	0	0	0	0	0	0	0.118209	0	0	0	0	0	0	0	0	0.0786639
g10201	33.5978	33.4742	38.3258	16.0055	13.9957	15.6471	24.0715	21.7365	29.8411	14.9528	24.2894	16.2455	29.8358	27.087	41.8882	9.70332	13.7721	15.3722	31.4356	33.8525	29.1299	10.987	12.0729	12.2753
g10202	61.4624	64.7009	60.2948	98.0231	81.0295	86.8572	99.3221	112.074	104.278	89.2158	82.817	86.966	102.063	99.222	99.6468	98.0059	89.2223	84.3967	86.594	57.0618	72.9434	56.3677	53.9321	52.4808
g10203	17.6732	14.7712	15.6085	18.9119	21.0201	18.2122	35.3153	39.6096	36.9845	15.9512	17.0349	17.519	35.2526	33.0841	38.161	17.6587	17.1571	18.2447	23.2241	25.0654	22.2421	14.0181	17.4656	12.2421
g10204	28.7415	29.2799	29.3053	46.7662	43.9208	51.4696	37.3151	34.8909	37.7421	48.6104	53.7242	53.4973	40.1334	38.1125	36.7461	63.1758	57.8321	59.0343	32.0318	36.3548	29.1425	34.6764	33.1108	36.4623
g10205	27.4505	20.0432	16.606	36.1084	33.7546	32.0755	31.407	39.4937	34.3929	41.9011	46.9967	41.2578	28.6436	26.3913	33.6397	52.3099	50.3616	41.0249	30.5914	31.9936	22.545	29.7618	29.4307	31.395
g10206	29.3945	23.4651	28.6102	29.6753	27.7826	27.0025	40.7126	45.1743	42.7115	25.5944	30.0345	31.8372	43.7943	46.0884	47.8352	28.82	30.2236	31.4264	34.3269	35.2204	31.6189	26.5512	26.4191	28.7944
g10207	31.8999	32.7388	29.6074	39.5665	55.0608	39.8544	126.554	134.844	133.115	50.5372	59.1707	57.6893	131.486	120.818	115.782	44.3513	40.1799	54.6052	73.4575	77.9752	99.0151	58.8834	52.8968	32.5975
g10208	1.33767	2.66385	2.48779	10.8425	7.98429	8.70627	3.22813	2.57428	2.06417	12.9524	12.5006	15.6619	2.20965	1.03786	1.94365	13.2358	13.4729	12.8738	4.9111	3.35577	4.82172	5.62007	5.17818	4.93856
g10209	29.7816	31.2484	30.92	23.7953	21.1251	22.5745	30.9563	29.6834	31.1677	34.2997	31.9164	35.0255	29.4216	30.7456	31.4066	35.9242	37.768	37.7675	26.1226	19.6438	23.3633	17.2539	18.2903	18.5654
g1021	26.0298	23.1851	22.2388	33.8671	32.8175	34.1283	43.7841	42.5752	44.9662	29.4304	30.6888	27.6165	39.4082	38.99	41.1522	32.8417	30.7423	32.3082	27.8554	29.8121	26.9081	21.199	22.6422	23.3146
g10210	10.2487	11.2615	8.18668	29.0747	28.5098	26.0266	7.08935	11.3484	10.4996	20.454	22.8262	20.0717	10.1375	10.4846	10.6955	21.1758	21.3589	22.119	10.2658	8.3967	8.72494	13.3234	13.6121	13.1503
g10211	25.8791	31.8414	27.5285	47.2448	48.2694	40.2239	28.8226	27.9311	30.0646	29.5565	26.1171	26.4067	32.9618	30.6735	33.1304	32.2079	35.164	33.5187	32.0064	30.8329	29.707	33.6636	37.3478	34.1078
g10212	0	0	0	0.468137	0.568547	0	0.244465	0	0	0	0.807308	0	0	0	0	0.70952	0	0	0	0	0	0	0	0
g10213	4.07299	5.60874	3.89147	6.42007	3.19554	6.03924	3.7923	3.89817	5.20955	10.1398	8.43975	8.27036	5.13521	4.77096	4.92768	10.209	11.85	8.935	2.99788	2.75702	5.60283	3.11567	2.84374	3.15307
g10214	165.462	187.895	165.956	153.806	155.918	137.345	159.477	165.006	175.375	157.971	163.171	158.341	185.953	186.685	231.708	164.102	155.172	176.95	195.588	182.896	190.944	113.354	117.053	125.232
g10215	3.57855	1.96371	2.40702	3.90596	6.62148	5.27466	3.56951	2.34419	3.52439	4.27626	4.63092	3.0973	3.43592	5.16429	3.66341	6.65997	3.12852	6.1756	5.09933	1.77638	4.44303	5.76054	5.42804	4.77822
g10216	14.113	16.4635	13.9243	11.4615	10.4399	12.2662	10.7735	10.4444	11.9543	16.5942	14.5064	17.8923	19.9724	14.1024	14.1528	17.7436	19.8967	19.5869	12.3926	12.6292	12.4042	10.1157	11.6823	10.7917
g10217	23.8876	28.4602	27.4819	32.8859	25.2355	29.7295	18.4549	23.0612	24.2954	44.2177	42.1109	38.9717	21.646	20.6019	27.4003	43.8914	48.3	46.9309	31.2908	29.5252	23.4496	22.1114	28.0439	24.508
g10218	34.1088	28.4692	30.1497	11.5966	14.2668	11.8426	39.638	42.2234	44.728	30.2442	30.4846	33.0998	38.2252	36.942	46.376	25.7934	24.6082	26.1525	66.8604	69.8079	67.8398	18.609	20.4736	21.6573
g10219	13.0102	16.3609	19.5335	10.7244	9.43165	7.85928	20.8565	20.5455	15.5591	11.5676	9.08774	10.4433	24.2894	21.6066	11.3209	13.4517	21.3265	6.65952	16.8538	13.4546	25.7441	16.1833	18.4228	17.2832
g1022	0	0	0	0	0	0	0	0	0	0	0	0	0	0	0	0	0	0	0	0	0	0	0	0
g10220	0.0290977	0.0665298	0.0174748	0.181957	0.0401792	0.0878872	0	0	0	0	0	0	0	0	0.0297876	0	0	0.0212774	0.0134621	0	0.0225793	0	0.0139671	0
g10221	2493.7	2469.98	2404.66	422.797	435.132	458.394	3628.9	3628.63	3686.68	782.596	744.16	759.47	3716.68	3632.35	3808.3	553.096	562.284	568.416	3030.76	2978.6	2989.9	851.023	886.758	840.782
g10222	105.433	114.178	103.777	47.1356	45.016	41.4359	111.941	101.399	113.343	86.7221	96.8505	98.5175	98.2055	107.591	107.644	98.0677	88.9912	93.7015	100.086	99.1542	98.8499	62.8747	66.3026	58.9242
g10223	7.23758	6.66995	6.65294	12.2594	11.2177	11.8671	11.8392	12.613	10.079	15.0239	12.598	10.2067	9.53337	11.8421	13.6087	16.0354	12.5672	11.8809	12.7789	7.94304	9.74244	8.97033	13.471	10.163
g10224	5313.42	5214.18	5303.57	2885.28	3059.96	3150.7	5678.5	5601.38	5485.33	3619.98	3479.33	3506.27	5887.25	6018.51	4942.7	3730	3627.64	3555.57	5373.96	5324.69	5325.43	2983.26	3034.03	2939.7
g10225	29.0219	33.8679	36.1468	55.7064	49.2372	45.5095	50.142	47.591	49.7911	39.8559	41.3966	41.8244	45.0477	40.9165	52.696	36.0358	34.4253	39.4053	45.7079	41.3669	45.041	40.7052	34.103	39.6334
g10226	0	0	0	0	0	0	0	0	0	0	0	0	0	0	0	0	0	0	0	0	0	0	0	0
g10227	15.3495	18.0961	17.2842	8.18057	9.93522	13.9085	9.39831	23.0051	14.1723	12.9651	15.5182	10.7139	24.5628	15.9321	17.6776	22.3176	17.2232	28.7618	30.6251	30.9538	23.8218	21.7605	15.1962	26.7954
g10228	9.52652	8.50019	7.46551	22.9176	20.6142	21.1244	7.86354	11.2117	9.23524	15.205	13.4966	19.7863	8.366	8.71554	6.89805	18.5184	21.583	21.0684	9.62119	7.97765	8.65453	15.3862	11.9897	14.4044
g10229	120.319	125.046	113.114	81.5943	83.9917	83.1583	173.446	159.469	151.266	100.194	96.1172	103.162	137.183	136.889	119.622	102.519	110.369	110.026	208.84	208.798	246.767	79.6437	92.7141	93.0532
g1023	0	0	0	0	0	0	0	0	0	0	0	0	0	0	0	0	0	0	0	0	0	0	0	0
g10230	0.250428	0.715733	0.827181	4.19975	2.76641	2.34483	3.23396	2.41676	1.40936	8.19386	9.02247	8.3029	0.801489	0.788765	2.30729	6.68892	6.35302	6.13461	0.231722	0.725148	0.485819	2.93181	2.16373	1.70603
g10231	1.19251	0.584269	0.613861	9.68462	6.93951	7.10084	1.06205	0.697476	1.55796	11.1481	11.1481	6.89676	1.45394	1.1707	1.22079	8.80696	9.17543	10.215	0.945801	0.281883	0.52878	3.86419	5.56059	5.45462
g10232	9.37251	6.42888	6.69194	7.28178	6.83046	6.91996	10.4803	7.55271	9.37718	9.48137	12.0981	10.1037	9.44335	9.66119	10.5542	10.4981	12.5184	10.6611	6.26342	6.72023	8.40424	3.50513	4.49888	5.60459
g10233	5.18943	8.00435	9.99276	20.042	20.8148	17.4158	11.591	8.57564	9.27146	20.741	18.0485	18.7435	7.64525	6.98141	9.61306	18.027	17.2317	13.0105	5.71644	4.77038	5.75272	10.4872	10.2802	13.2432
g10234	16.0347	14.4142	16.2965	30.5408	31.225	23.6776	21.4818	20.0393	24.2954	21.056	24.9904	25.6368	17.3987	11.3016	8.41791	14.1699	30.3814	25.8556	17.8805	17.0076	13.1871	23.4652	14.9989	17.3656
g10235	18.073	20.9607	23.2178	19.0594	14.3948	13.9239	40.4962	38.8506	47.9074	16.0969	14.6366	15.9423	44.3736	43.7992	53.3058	13.1797	13.2486	16.1653	32.3312	33.2849	33.0892	24.3782	19.714	19.2711
g10236	0	0	0	0	0	0	0	0	0	0	0	0	0	0	0	0	0	0	0	0	0	0	0	0
g10237	0	0	0	0.0189744	0	0	0	0	0	0	0	0	0	0	0	0	0	0	0	0.0276138	0	0	0	0
g10238	0	0	0	0.00970376	0	0	0	0	0	0	0.0125507	0.0119145	0.0091051	0	0	0	0	0	0	0	0	0	0.016387	0
g10239	1.72089	1.43564	1.34075	2.32677	2.89007	1.85436	0.16569	0.217626	0.0654382	0.198496	0.136792	0.649286	0.645044	0.426162	0.857043	0.561038	0.7261	0.952292	0.688585	0.538712	0.794012	1.29321	0.714416	1.58426
g1024	0	0	0	0	0	0	0	0	0	0	0	0	0	0	0	0	0	0	0	0	0	0	0	0
g10240	79.1739	85.2686	84.2814	44.0434	42.2291	45.9803	93.2097	87.8449	94.1828	26.8286	29.7317	29.4105	72.502	83.0915	77.9206	33.9622	27.585	24.3507	71.0591	62.1291	66.9749	66.3852	72.0937	73.3819
g10241	37.7741	28.0695	36.6209	34.9719	35.7668	38.1398	48.0595	53.3396	38.3412	39.5349	32.9322	35.406	51.2365	34.9202	37.0125	29.2919	29.4854	33.1463	42.1927	43.3055	41.4555	41.4589	39.113	45.9524
g10242	0.167588	0.02737	0	0.299425	0.132236	0.086775	0	0.112022	0.134736	0.0681168	0.070413	0.0334218	0.0510822	0.0822621	0.0980356	0.123768	0	0.0350135	0.132918	0.237686	0.0371559	0.175178	0.160888	0.0326196
g10243	5661.28	5669	5826.45	3728.17	3576.97	3686.13	7284.94	6738.4	6698.9	5167.99	4768.75	4935.96	6667.15	7234.15	7975.89	4841.75	4664.69	4545.46	6328.08	6172.78	5936.2	4266.3	4526.94	4335.07
g10244	16.52	16.5862	15.7422	30.1494	34.8485	29.386	16.07	12.7641	15.2665	65.2134	61.8539	63.2286	19.3148	19.7588	18.7215	61.8725	64.3327	70.8757	13.4811	13.1126	11.2582	22.8373	23.5259	24.5847
g10245	21.4897	23.0143	18.9879	28.5054	21.1469	20.1439	23.5385	25.5713	28.4974	37.4231	25.4265	36.034	24.6387	22.774	23.7694	21.4954	26.8004	32.8733	23.3129	26.5663	22.4259	17.8929	17.4292	14.9763
g10246	11.9749	11.2307	14.6417	19.1998	16.9315	18.0197	25.6724	27.051	27.3908	17.2904	14.8153	14.5147	27.9983	25.3363	29.3626	15.3221	15.7281	15.6254	20.0709	19.6957	23.0361	19.5703	15.9362	16.4622
g10247	74.8649	71.1476	62.8857	136.383	129.586	134.95	158.235	169.536	161.124	118.547	119.119	113.081	145.057	145.387	141.867	125.604	135.712	131.159	93.6915	90.1336	84.6495	94.7914	98.0191	103.06
g10248	6.57666	7.96081	7.20234	8.46714	6.41034	9.3479	10.6808	12.2185	11.022	13.2083	14.7913	11.7463	11.2465	9.52637	13.2672	16.6663	15.0987	12.1642	10.1125	8.64165	7.35486	5.51982	7.0565	4.74386
g10249	0.643058	0.169651	0	0.506173	0.273219	0.298816	0.528655	0.115727	0.0695963	0.140739	0.581934	0.276217	0.527716	0.226621	0.708946	0.170482	0.695014	0.434058	0.595025	0	0.153539	0.50672	0.664835	0.0673969
g1025	0	0	0	0	0	0	0	0	0	0	0	0	0	0	0	0	0	0	0	0	0	0	0	0
g10250	0	0	0	0	0	0	0	0	0	0	0	0	0	0	0	0	0	0	0	0	0	0	0	0
g10251	0	0	0	0.148533	0	0.315669	0	0	0	0	0.0960552	0	0	0	0	0.11256	0.101974	0	0	0	0	0	0	0.177995
g10252	10.7959	17.1788	10.5139	31.1012	25.4836	23.3545	19.0998	21.5881	19.9103	16.7071	17.2703	17.0058	18.7546	21.4715	21.357	18.478	19.2454	16.6422	11.7444	13.639	13.6982	13.557	11.3446	9.54117
g10253	0	0	0	0.0632222	0	0.0671812	0	0	0	0.079104	0	0	0	0	0	0.287464	0	0	0	0	0	0.0813736	0	0
g10254	5.11569	5.2561	6.04083	21.1549	16.8402	20.263	5.80559	5.07515	5.64869	14.6778	13.649	15.7293	5.5036	4.79612	4.86134	19.1188	17.7924	19.0986	4.53384	4.75022	5.09191	7.83376	8.78618	8.70523
g10255	56.9444	61.7796	57.1593	78.8298	70.636	69.8644	75.9577	70.5892	67.9891	65.3975	66.7912	65.8431	82.7907	78.9466	79.9341	70.0959	70.1605	73.5757	67.2499	60.2505	59.8205	59.9036	62.1319	60.6314
g10256	64.8608	70.4832	66.134	88.5343	80.9506	77.5017	90.7739	91.7131	85.2391	131.054	114.771	149.251	63.6824	64.083	63.845	117.297	117.67	121.699	57.0482	55.43	59.1802	42.5042	51.1483	47.3422
g10257	11.1205	9.62072	10.83	13.3271	23.2409	17.4297	24.0906	33.0481	21.566	23.9435	33.1482	17.622	13.7874	17.5559	19.0761	20.7168	22.522	25.9336	10.2898	12.4328	11.1947	21.5516	16.7351	22.932
g10258	16.8574	19.4703	23.3787	24.1061	25.4371	19.7366	35.9079	33.9494	35.2095	33.4993	27.6006	26.5654	27.2539	29.9562	38.6061	23.359	22.9255	23.1286	30.714	18.2599	29.6683	32.2987	31.032	31.3738
g10259	80.4579	82.6983	77.7252	57.6285	62.8544	67.7771	233.594	229.391	225.362	65.4546	93.3507	81.4054	152.77	180.639	159.694	78.0154	67.2207	65.1312	143.205	163.664	157.326	72.7337	86.2169	89.5087
g1026	0	0	0	0	0	0	0	0	0	0	0	0	0	0	0	0	0	0	0	0	0	0	0	0
g10260	13.8861	15.8749	14.1576	29.5936	27.2011	28.7156	34.11	28.105	24.853	32.3877	30.5827	32.2332	24.7361	23.7085	29.2904	26.4888	30.1984	26.1645	18.7654	22.763	16.7395	26.4173	23.8407	25.4316
g10261	22.2929	24.3529	21.3361	49.3248	47.6891	43.2647	34.5398	34.7698	29.1744	22.7532	30.2849	29.1448	35.4852	29.5046	35.3552	27.0739	24.9694	30.7399	35.7547	36.7698	37.5633	51.8868	50.6163	51.5873
g10262	0	0	0	0.0464845	0.056455	0.0987908	0	0	0.0575225	0.0581617	0.120245	0.228298	0	0	0	0.0704532	0.0638268	0	0	0	0	0.119661	0.274749	0.111409
g10263	24.0714	24.9304	23.9029	38.7494	38.9979	37.7206	26.5322	33.3154	28.8375	31.5312	26.2856	32.9381	31.9093	25.659	22.9343	27.3113	30.5097	37.121	33.7409	26.6189	33.8441	50.7465	48.0483	50.0073
g10264	0	0	0	0	0.0945529	0	0	0	0	0	0.20139	0	0	0	0	0	0	0	0	0	0	0	0	0
g10265	0	0	0	0.141155	0	0	0	0	0	0	0	0	0	0	0	0	0	0	0	0	0	0	0	0
g10266	0.648292	1.11171	0.389337	6.54166	5.48302	3.62251	0	0.28438	0.456058	1.03753	1.19167	0.791886	0.172904	0	0	1.11715	0.25302	0.118514	2.32449	0.402261	0.754594	2.37178	2.80067	2.76028
g10267	0	0	0	0.717282	0.158388	0.207872	0	0	0	0	0	0	0	0	0	0	0	0	0	0	0	0	0.0550588	0
g10268	0	0.0618318	0	0.122988	0.18671	0.163362	0	0	0.0380481	0.0384708	0	0.0755036	0	0	0	0	0	0.0395497	0	0	0	0.0395746	0.0519233	0.0736914
g10269	0.114565	0	0	0.911803	2.84754	3.46036	0	0	0	0.488937	0.673892	0.639731	0	0	0	0.197422	0	0.502649	0.212016	0	0	0.670621	0.21997	0.312188
g1027	0	0	0	0	0	0	0	0	0	0	0	0	0	0	0	0	0	0	0	0	0	0	0	0
g10270	0	0	0	3.71503	7.82057	2.89496	0	0	0	0.619769	3.52364	1.52046	0	0	0.445995	1.87687	2.04041	0.63715	0	0	0	1.2751	0.418245	0.593587
g10271	11.8434	17.4452	9.5747	9.58127	11.6364	16.235	15.0102	22.3794	15.3813	19.1162	19.4257	20.6666	13.3638	8.60832	10.7253	17.269	24.5338	23.3163	15.5951	16.9586	17.6736	25.3308	20.3345	21.7222
g10272	0.359413	0.308165	0.215848	5.51666	6.69993	5.97068	1.12033	0.525534	0.126419	8.30854	8.72076	5.76999	0.766861	0.102912	0.367935	5.57413	7.15397	6.17619	0.748274	1.04073	1.95228	4.73368	6.46954	5.38665
g10273	6.11843	6.83572	4.50958	14.7035	11.5208	17.6402	4.70603	7.80776	7.23883	11.8691	14.314	14.1708	7.41739	8.12251	8.82586	21.3265	15.4131	15.4558	5.01808	8.05307	7.12169	13.0236	14.551	12.315
g10274	141.835	129.961	141.755	108.422	108.244	102.98	179.646	165.688	163.741	132.915	138.672	134.065	168.698	166.314	175.304	120.629	106.122	96.8765	140.877	135.452	142.01	149.851	158.936	152.655
g10275	65.7311	65.33	64.2885	119.88	124.477	115.88	184.94	172.61	160.048	147.514	136.113	136.33	143.11	154.409	137.601	111.189	110.574	105.94	125.987	120.748	117.002	149.979	171.666	175.826
g10276	59.5517	58.5434	64.4374	89.4512	85.2442	87.7648	63.7815	66.2083	73.3131	107.175	121.168	115.384	63.1206	59.0929	50.4528	82.0525	74.9363	73.9541	78.9738	80.6987	79.4751	81.7013	93.7648	97.2264
g10277	9.32523	9.84591	8.70372	9.72459	9.67799	11.2664	5.60724	5.14149	8.85818	9.80157	8.64713	10.033	5.7029	6.19061	5.95887	7.16472	9.08719	7.47047	6.59517	8.25553	8.20411	7.30134	5.98726	8.49732
g10278	150.55	175.904	142.968	109.87	134.581	100.715	539.274	505.52	589.35	149.27	108.56	96.6881	463.248	464.562	319.278	131.502	124.961	115.243	389.131	446.059	415.802	316.816	295.829	302.88
g10279	6.43319	6.83477	7.04441	9.27862	7.94152	9.25544	10.9324	10.1046	10.6183	6.6617	6.78598	7.96521	11.1313	10.7528	9.44808	7.32526	8.30424	8.71025	8.26642	7.89888	6.42086	3.89214	4.97569	5.48209
g1028	0	0	0	0	0	0	0	0	0	0	0	0	0	0	0	0	0	0	0	0	0	0	0	0
g10280	7.01179	7.29456	6.61126	17.2997	14.4748	15.9686	7.05654	5.7825	9.42132	10.5734	13.5591	14.0953	6.88194	8.63317	6.17313	9.00175	13.4094	11.7415	7.07198	6.43915	6.91011	11.2872	12.6215	12.2762
g10281	24.6431	30.8456	30.8955	33.7448	39.7409	40.639	57.0306	66.9112	56.4363	42.2217	41.7935	39.6748	44.712	42.4399	42.7209	37.816	39.8755	29.4633	56.4234	46.4307	51.0866	50.014	46.7975	51.7118
g10282	50.6204	52.8837	49.9174	50.4645	46.3164	46.6849	61.6604	54.0758	55.4465	58.9466	61.2047	61.1037	62.5559	58.5754	75.7187	57.2713	58.3584	53.4122	54.2291	48.0802	47.4799	64.6384	67.4689	65.6636
g10283	2.31212	2.03327	2.45669	25.9848	29.5936	31.9096	7.28633	7.59377	10.3847	51.6149	48.7779	45.9328	3.69994	4.07408	5.64425	48.4245	45.8137	44.0886	3.45598	2.6486	3.17429	24.9863	25.0994	25.2019
g10284	0	0.00914638	0	0.0181928	0.0773325	0.0193321	0	0	0	0.0113815	0.070591	0.100519	0	0	0	0.0827206	0	0.0234013	0.00740297	0	0	0.011708	0.00768068	0
g10285	0	0	0	0.353272	0.28603	0.125131	0	0	0	0	0	0	0	0	0	0	0	0.302941	0	0	0	0	0	0
g10286	55.7232	57.4268	50.9342	56.1833	49.0382	58.4313	58.4706	51.791	65.0867	51.0192	51.0212	47.2933	48.8537	55.5262	52.6197	54.5542	57.0829	62.53	53.2905	57.7956	63.8178	50.0897	59.4391	47.909
g10287	144.275	136.342	127.573	145.077	163.681	156.352	151.736	158.166	177.486	137.688	149.259	142.199	127.619	123.309	85.3518	180.529	166.945	202.516	149.263	148.153	150.773	124.133	130.502	165.951
g10288	10.6682	9.7751	12.6218	46.7913	40.5517	41.9012	9.7502	11.8716	7.81399	34.9568	32.9624	34.2477	13.1714	10.4339	11.6165	41.4493	37.8627	42.0728	11.535	11.7681	11.7199	16.8397	20.3682	20.5236
g10289	57.1534	56.3442	57.8479	78.2082	75.4277	74.3469	25.4255	28.0046	27.2785	92.9778	83.3027	85.1991	29.9768	30.7668	33.4828	87.3513	85.1015	84.3254	39.0523	40.6358	38.3757	46.7947	49.8508	51.6077
g1029	0.00640726	0	0.00769586	0.0364243	0.0353896	0.00774105	0	0	0	0	0.00942213	0	0	0	0	0	0.0100027	0	0	0	0	0.00937638	0	0
g10290	15.2499	19.4501	20.9336	24.6516	26.716	25.6313	20.7882	21.54	22.7695	50.0297	47.1395	43.012	20.5299	20.6743	22.8332	39.2397	39.0311	43.4675	14.3988	15.7922	17.8712	31.4256	32.0191	31.3788
g10291	8.74371	6.66396	9.05363	10.5127	11.7961	7.89255	6.26554	6.58358	7.63571	15.4411	17.4396	14.7316	6.96921	9.0936	6.99622	16.2797	15.3761	14.5513	5.39373	4.15741	8.57869	6.91254	9.16598	8.07907
g10292	1.15635	1.1457	1.75929	4.38245	5.64179	2.70099	3.43282	3.06601	2.2777	3.83834	1.92718	2.36758	1.56259	0.70635	0.631343	1.99265	0.842441	0.112742	11.5557	10.7148	10.648	19.7423	19.9821	20.0615
g10293	0	0.0211321	0	0.0420333	0.0255245	0.0223327	0	0	0	0	0	0	0	0	0	0	0	0	0.0684162	0	0.0573754	0.297557	0.0354914	0.0755559
g10294	0	0	0	0	0	0	0	0	0	0	0	0	0.192261	0	0	0	0	0	0	0	0	0	0	0
g10295	0	0	0	0	0	0	0	0	0	0	0	0	0	0	0	0	0	0	0	0	0	0	0	0
g10296	0	0	0	0	0	0	0	0	0	0	0	0	0	0	0	0	0	0	0	0	0	0	0	0.565075
g10297	0	0	0	0	0	0	0	0.677426	0	0	0	0	0	0	0	0	0	0	0	0	0	0	0	0
g10298	0	0	0	0	0	0	0	0	0	0	0	0	0	0	0	0	0	0	0	0	0	0	0	0
g10299	0	0	0	0	0	0	0	0	0	0	0	0	0	0	0	0	0	0	0	0	0	0	0	0
g103	0	0	0	0	0	0	0	0	0	0	0	0	0	0	0	0	0	0	0	0	0	0	0	0
g1030	0	0	0	0	0	0	0	0	0	0	0	0	0	0	0	0	0	0	0	0	0	0	0	0
g10300	0	0	0.0397892	0.0753286	0.0457429	0	0	0	0	0	0	0	0	0	0	0	0	0	0	0	0	0	0	0
g10301	18.0721	26.0818	18.3199	25.3564	21.238	23.3827	14.6111	17.6917	17.6724	22.7918	19.0366	27.3757	24.7493	16.7351	20.9936	19.2155	21.21	17.995	26.6844	25.0252	26.8538	32.4489	38.0213	33.18
g10302	0	0	0	0	0	0	0	0	0	0	0	0	0	0	0	0	0	0	0	0	0	0	0	0
g10303	1.05071	1.20118	0.658446	1.24656	1.07237	1.21424	0.650965	1.22908	0.70701	1.88465	0.873321	1.59433	0.633564	0.575544	0.841791	1.8106	1.71163	2.27155	1.18358	0.453535	0.638084	1.20334	1.05255	1.05812
g10304	553.34	567.814	587.025	406.908	367.543	390.529	284.611	276.314	265.529	337.194	332.077	335.728	350.712	300.657	345.093	335.052	399.946	414.013	247.235	256.971	297.642	212.357	227.943	209.931
g10305	2.44379	1.71437	3.00199	1.9576	1.76394	3.08672	5.93577	4.67781	4.14159	1.02715	3.02197	1.47316	6.93253	5.53431	4.54862	2.39273	3.64171	2.27436	3.75163	4.59503	3.87888	1.30046	1.11972	1.36213
g10306	38.7907	42.2222	39.0128	32.741	29.878	28.9283	10.5267	11.0349	11.2218	36.2723	32.0545	32.8442	11.0719	11.5015	13.6741	54.4806	52.807	53.0063	13.0561	11.3954	12.3535	19.2659	19.4655	18.352
g10307	7.07925	6.48165	7.14855	17.7717	16.7391	15.365	11.0473	13.7773	11.8112	16.5768	13.5426	14.3429	11.5958	11.1218	14.1094	14.8441	14.0348	17.8204	7.53594	8.96667	7.38932	10.9557	11.5175	8.87719
g10308	18.8238	20.297	18.4988	30.5629	33.377	27.7388	36.0692	37.6165	43.9397	24.6484	26.1084	24.6854	41.5327	33.401	35.1827	25.4341	33.3941	23.2541	21.6403	18.5229	22.1317	20.9731	22.589	22.0528
g10309	5.16167	3.03475	3.54273	3.01817	3.86918	4.27623	4.99103	6.55547	1.24495	2.93716	0.86748	2.47051	3.4613	3.20929	4.5292	1.77894	1.61163	0.647043	4.09382	3.4163	3.89093	1.51072	1.84054	1.80841
g1031	0	0	0	0	0	0	0	0	0	0	0	0	0	0	0	0	0	0	0	0	0	0	0	0
g10310	8.78191	9.66778	9.06355	11.9817	10.2401	14.3039	6.48869	5.93537	7.59648	12.6781	10.427	11.4422	5.20487	4.76835	8.79037	7.51055	7.92125	9.98929	10.8346	7.21168	9.79284	15.8977	13.3644	13.2947
g10311	41.5515	48.3874	57.0379	83.6285	73.769	74.3663	57.9222	65.6625	56.1007	78.7527	67.7447	69.5347	57.8194	50.1029	64.2014	67.5998	52.7808	66.2411	58.0299	62.7746	49.266	90.4543	97.9909	95.8208
g10312	47.3012	46.837	44.2882	129.157	123.945	130.045	74.3019	71.0155	56.5941	278.167	271.661	274.527	52.0515	43.9377	65.5804	161.737	161.062	176.483	60.6549	60.3949	58.959	100.288	130.151	113.163
g10313	1.04368	1.98858	3.34288	3.16435	5.76461	6.3047	0.619669	2.03476	0.978937	2.47453	1.02318	3.3996	1.48457	0.398454	0	2.99748	5.43112	3.5615	1.93144	0	2.15967	0.509107	0.667966	2.37
g10314	14.0412	16.0048	15.5716	19.8731	20.8185	19.6163	16.5259	19.4288	18.8811	29.9327	30.3327	27.4651	15.6865	18.7385	23.7449	26.1946	25.4121	24.4118	16.5183	15.0091	18.0631	25.1545	20.995	23.6456
g10315	15.0255	21.1513	17.5087	39.5217	38.399	42.2675	23.3682	24.3969	25.242	30.3079	33.1435	36.1593	22.4893	21.5758	23.6467	41.3504	41.6625	40.6693	18.9872	18.3682	19.1425	22.1525	23.2518	23.2221
g10316	18.916	21.6895	17.6751	32.4367	28.6113	27.0771	26.2115	22.3581	25.5034	29.0351	29.3092	31.6408	23.1274	20.3737	25.627	29.8761	29.2666	25.5204	20.3985	19.9644	22.3131	24.2163	24.9256	22.8153
g10317	5.59993	9.987	4.57379	11.2058	8.66051	15.4257	12.3685	13.3632	8.50913	16.2514	13.8347	12.8206	6.93001	7.9531	11.0068	11.9659	7.69324	14.0864	4.97438	8.89528	7.99562	7.86714	7.09635	5.79868
g10318	193.716	219.614	192.303	326.011	319.573	299.796	170.632	150.648	149.72	230.097	222.613	230.066	178.717	172.767	191.729	265.208	259.317	264.545	162.582	149.747	146.914	123.488	123.31	124.001
g10319	0.395111	0.677545	0.949148	2.52691	1.56856	1.73043	1.2316	1.32878	1.04232	1.68624	1.23468	1.51682	0.79034	1.07477	0.70784	0.85108	2.15889	1.22791	1.37099	1.96131	1.30305	2.16827	3.65089	1.68229
g1032	17.6754	17.6926	17.3168	17.0403	15.0715	13.7773	12.9126	10.7668	9.74109	15.7589	14.0143	21.4909	11.6442	8.95598	11.0068	16.7031	21.363	15.9626	8.44137	13.6125	8.72249	3.69517	7.50688	7.10269
g10320	2.96333	2.11733	2.49151	5.72767	4.09188	4.02773	3.69481	1.99318	3.9608	5.58565	5.44712	5.68809	1.97585	2.7152	2.57856	5.48947	4.27923	3.46705	2.60489	3.67746	2.29949	3.57765	3.98279	3.33094
g10321	0.153309	0.175265	0.184142	2.61461	2.75203	2.13006	0	0.179335	0	1.63571	1.9163	1.81915	0.327108	0.263385	0	4.09487	1.07702	2.80264	0.141857	0.126836	0.23793	1.12176	1.3982	0.626644
g10322	140.257	146.772	159.604	158.408	137.351	141.28	221.582	227.156	224.299	202.423	207.127	206.926	183.826	183.66	196.711	189.089	170.378	177.592	252.5	211.311	225.308	154.002	172.097	159.211
g10323	0	0.121723	0.255775	1.57375	0.44107	0.643192	0	0.249098	0.299607	0.908809	1.25259	2.22956	0.113589	0.487793	0	1.83478	1.16355	1.71288	0.394084	0	0.165244	1.71395	1.94212	2.03097
g10324	15.1433	13.3604	11.2692	39.4879	51.367	42.3584	15.2458	10.5899	12.0425	40.7436	50.831	42.7395	10.3604	8.48354	13.4803	41.412	44.1982	50.5524	9.13837	9.80485	8.94092	25.2921	21.3327	28.9304
g10325	14.2149	17.7642	16.3204	38.5033	31.4632	30.9804	15.018	19.7254	19.2153	42.9218	44.4712	48.2478	15.0161	15.0837	16.1212	39.6249	39.1615	40.1512	13.8623	13.6051	12.0038	29.9794	37.5948	35.0325
g10326	19.049	16.8348	17.5252	26.7271	20.8936	19.4235	27.1923	21.6507	26.9911	20.3721	25.827	32.816	21.7632	18.8775	17.7028	23.2806	24.6765	21.5362	14.751	11.6242	14.0478	15.0255	17.8983	17.3027
g10327	15.1131	18.8562	16.0793	41.6495	40.996	38.9282	23.2301	21.8965	22.2888	32.4678	34.8596	31.6467	19.5195	20.6485	23.1679	31.6617	31.4384	31.1344	15.5459	14.3441	15.1803	19.7589	16.2396	16.4104
g10328	18.2888	22.7648	19.8466	21.7573	26.1315	25.5938	38.7392	46.4216	46.5948	36.6654	33.7479	34.9944	31.5641	28.7918	36.5775	33.3409	34.0634	33.3563	25.2208	25.588	29.3699	25.1105	23.7942	19.723
g10329	96.4552	100.114	97.1148	112.256	103.626	95.7589	252.943	229.522	235.686	157.952	149.042	151.025	175.43	176.471	197.018	129.125	99.9131	112.085	149.207	147.54	136.97	96.8237	117.306	100.543
g1033	0	0	0	0.201462	0.244673	0	0	0	0	0	0	0	0	0	0	0	0	0	0	0	0	0	0	0
g10330	19.302	18.3051	12.9093	17.7063	28.1674	23.0551	34.7716	28.9932	27.7742	35.5716	30.6423	28.4765	25.7399	19.0927	25.5978	34.3956	32.1879	34.6445	32.6762	28.6717	28.9348	23.4318	21.6888	17.931
g10331	42.4269	39.5245	38.5115	67.0179	63.1687	68.3778	80.7629	80.411	80.3116	54.3663	45.0069	53.6893	69.9663	66.2126	79.0745	57.0657	54.2265	53.2859	52.144	42.4694	47.2476	32.7026	31.6361	34.1983
g10332	43.5301	46.8854	39.7537	29.45	30.7992	31.7289	143.538	163.701	153.871	32.7538	28.5677	38.6704	114.754	111.25	75.8664	26.0372	24.7116	21.0452	105.856	112.505	100.498	28.429	42.4804	44.1143
g10333	176.885	192.498	193.032	236.008	183.546	218.969	316.916	299.819	271.043	238.654	271.4	243.747	273.214	284.295	290.407	214.048	220.138	212.29	251.937	260.087	258.75	236.398	267.958	259.934
g10334	337.138	369.176	358.043	264.141	259.86	274.145	390.007	376.299	360.063	513.454	517.151	519.599	424.062	394.348	433.35	411.459	386.702	379.04	542.303	501.543	529.093	411.998	407.326	423.554
g10335	26.5481	34.1974	24.0278	30.1844	24.5251	23.943	33.6341	36.5223	46.2952	31.9157	34.0913	32.3631	32.7101	35.3314	35.216	33.8279	39.9861	34.7247	51.2061	36.5033	37.7198	37.7561	29.2557	27.7654
g10336	139.248	158.856	149.878	212.977	198.331	184.829	244.385	236.553	251.42	208.9	188.01	207.239	189.082	180.739	192.36	198.41	192.979	194.672	155.211	140.468	144.223	149.677	151.635	148.713
g10337	77.7332	95.8815	93.7176	122.603	139.215	136.282	147.308	124.088	149.249	120.559	109.583	137.072	123.145	107.439	117.271	129.923	136.864	128.642	84.9062	102.027	79.3679	100.498	83.6026	83.6136
g10338	85.5616	76.614	85.7256	203.028	226.012	211.159	66.0662	62.1228	60.8823	147.701	178.919	170.241	58.3049	50.2052	52.9282	202.157	198.936	182.87	53.1704	51.8409	52.9846	122.127	139.598	108.728
g10339	21219.3	21910.8	21361.6	19486.4	18755.7	19320.9	24745.7	23415.6	23379.3	25564.7	24900.3	24651	24712.8	25434	27550.7	31177.3	29694.7	29150.7	23435.8	21820.4	21853	15578.9	16534.5	16069.8
g1034	0	0	0	0	0	0	0	0	0	0	0	0	0	0	0	0	0	0	0	0	0	0	0	0
g10340	183.305	193.407	191.022	215.967	221.536	204.649	263.72	232.095	240.879	194.705	192.321	190.675	242.709	241.026	263.185	215.124	202.424	201.904	208.959	181.452	181.262	159.558	173.425	183.431
g10341	5.10503	4.01235	4.21557	10.6411	11.3081	11.3075	3.78879	5.84726	8.37961	10.5909	12.5119	14.8471	6.5808	3.77616	4.79057	14.4786	15.6073	14.3098	4.92053	2.81568	4.45659	11.0504	9.69972	7.10045
g10342	2.33681	2.76689	2.30557	8.25533	6.79925	7.56231	4.90562	4.78365	2.8181	9.14186	9.08186	7.68942	2.93815	2.48526	4.10096	5.89646	8.33854	8.78796	2.9345	2.34758	1.81333	6.47299	7.05062	7.50487
g10343	1.36327	1.42864	2.2515	2.06667	2.19621	1.16667	3.54123	4.319	2.79717	5.89892	3.84244	4.20273	3.45414	2.53728	3.489	4.50268	4.61126	4.07059	3.78434	4.69946	3.4381	2.32752	2.99926	3.40532
g10344	0.0330692	0.0378052	0.11916	0	0.0913265	0	0.117806	0	0.0930535	0	0.340407	0.0461644	0.0352791	0	0	0	0	0.048363	0.0917974	0.164154	0.307933	0	0.126988	0
g10345	0	0	0	0.0671957	0.0816085	0	0	0.0691337	0	0	0	0	0	0	0	0	0	0	0	0	0	0.172976	0	0
g10346	0	0	0	0	0	0	0	0	0	0	0	0	0	0	0	0	0	0.089902	0	0	0	0	0	0
g10347	0	0	0	0.389832	0.0789079	0.0690406	0	0	0	0.0812934	0.168068	0.239322	0	0	0	0.0984733	0	0.585012	0.0528765	0	0	0	0.05486	0.233578
g10348	26.2125	30.106	32.9487	69.5863	61.9529	51.9964	37.3519	40.0751	45.2849	63.6524	61.8539	76.4189	42.4016	37.2833	39.9391	69.3308	80.1303	67.5771	37.228	38.1275	35.383	50.8486	54.6596	49.0034
g10349	6.26207	6.90322	9.31231	8.47594	6.48519	7.83584	15.0048	14.6503	16.1525	10.287	11.5108	11.1354	16.6218	10.5021	16.179	10.534	9.19411	8.9401	12.1405	10.1148	7.75167	11.4549	9.80479	12.2901
g1035	0	0	0	0	0	0	0	0	0	0	0	0	0	0	0	0	0	0	0	0	0	0	0	0
g10350	14.7641	14.4853	12.4398	21.4213	23.7339	24.227	15.8964	16.8838	21.7024	35.2664	32.4047	36.2992	17.7489	13.755	17.8212	28.2897	27.8651	33.9995	13.8652	11.6677	15.3895	16.6074	19.8856	18.0142
g10351	17.442	20.326	20.2741	21.3664	24.0847	22.4325	45.6998	50.2836	51.1384	31.056	31.9374	29.533	33.2536	36.3452	44.4663	32.3835	26.8783	29.1292	29.2588	35.7498	25.8469	18.4437	22.1462	22.998
g10352	3.77451	4.78157	4.53362	8.81498	6.05718	6.90199	3.27073	3.93795	2.87057	8.12689	8.25084	8.68705	2.8296	3.5052	3.55071	7.55907	9.23699	7.31045	4.05894	5.4015	3.95804	7.16577	7.34512	5.28172
g10353	100.737	105.397	105.962	127.863	123.463	130.829	121.745	122.719	138.657	190.793	176.187	193.606	131.421	131.535	133.026	137.983	127.797	135.993	130.166	123.616	122.42	211.387	202.574	210.887
g10354	38.0943	38.4791	40.7413	66.4514	58.727	51.6985	87.838	72.6409	82.2307	70.8954	74.0527	74.3055	60.6816	58.5727	66.2425	70.1411	63.9515	64.1071	47.5618	56.5567	44.1382	65.6748	67.6316	56.88
g10355	0	0	0	0	0	0	0	0	0	0	0	0	0	0	0	0	0	0	0	0	0	0	0	0
g10356	0.813488	0	0	0.462456	0	0	0	0	0	0	0	0.567813	0	0	0.832778	0.700911	0.634988	0	1.12909	0	0	0	0	0.554184
g10357	0	0	0	0.196169	0.146613	0.240523	0	0	0	0.0566418	0.0975854	0.0370554	0	0	0	0.0914828	0.0621589	0.155281	0	0	0	0.0194223	0.0127414	0.144664
g10358	5.93307	5.79145	6.30404	14.7887	16.9524	16.5419	4.71496	4.37772	5.71486	13.1149	12.5503	12.6786	5.59922	5.01811	6.07376	15.0214	15.3186	12.2813	7.51694	4.53099	6.23305	7.881	7.22934	5.59644
g10359	16.756	12.798	17.2632	27.6733	26.229	26.5267	29.3313	25.1766	26.725	21.3709	21.879	21.0723	23.1922	25.7262	33.2715	22.6514	19.0552	21.5478	21.4522	17.2088	23.4267	18.3906	19.1368	14.7607
g1036	0	0	0	0	0	0	0	0	0	0	0	0	0	0	0	0	0	0	0	0	0	0	0	0
g10360	15.8979	15.0276	16.1194	32.8645	28.9849	30.3494	17.2847	18.6773	16.7515	23.8889	24.593	27.0933	16.2996	15.9226	18.459	30.1234	24.9265	32.309	12.1632	20.3839	15.167	30.3151	31.3174	33.5695
g10361	35.499	38.7602	38.4468	57.053	58.3651	55.5736	48.2806	53.5959	52.0193	47.4617	49.858	46.8686	54.5602	49.6168	52.6017	52.5151	61.9943	62.1238	33.0701	36.4875	37.0711	45.3455	42.0508	39.6773
g10362	0	0	0	0.189511	0.0920638	0.120827	0	0	0	0.142271	0.0490222	0.186148	0	0	0.0682533	0.0574457	0.104085	0.195014	0.0308461	0	0	0	0.0640066	0
g10363	0	0	0	0	0	0	0	0	0	0	0	0	0	0	0	0	0	0	0	0	0	0	0	0
g10364	0	0	0	0	0	0	0	0	0	0	0	0	0	0	0	0	0	0	0	0	0	0	0	0
g10365	0	0	0	0	0	0	0	0	0	0	0	0	0	0	0	0	0	0	0	0	0	0	0	0
g10366	0	0	0	0	0	0	0	0	0	0	0	0	0	0	0	0	0	0	0	0	0	0	0	0
g10367	0	0.194582	0	0	0.235027	0.205637	0	0	0	0	0	0	0.54474	0	0.348483	0	0	0	0	0.281631	0	0	0	0.231903
g10368	0	0	0	0	0	0	0	0	0	0	0	0	0	0	0	0	0	0	0	0	0	0	0	0
g10369	0	0	0	0	0	0	0	0	0	0	0	0	0	0	0	0	0	0	0	0	0	0	0	0
g1037	0	0	0	0	0	0	0	0	0	0	0	0	0	0	0	0	0	0	0	0	0	0	0	0
g10370	0	0	0	0	0	0	0	0	0	0	0	0	0	0	0	0	0	0	0	0	0	0	0	0
g10371	0	0	0	0	0	0	0	0	0	0	0	0	0	0	0	0	0	0	1.14877	0	0	0	0	0
g10372	0	0	0	0	0	0	0	0	0	0	0	0	0	0	0	0	0	0	0	0	0	0	0	0
g10373	11.7924	12.8055	12.7264	22.4973	21.0991	20.4782	12.2922	11.9793	10.7906	31.1128	29.4236	29.8093	11.335	11.6445	12.4049	25.7195	24.5693	25.6315	15.041	12.8126	14.3567	27.7886	27.1957	27.9663
g10374	1.01037	1.6801	0.661948	10.2344	8.87828	9.76558	2.4541	1.71912	0.775386	3.78934	3.78201	7.18058	1.27387	1.89362	2.25672	7.59749	3.29807	4.16427	1.35986	1.82379	1.85316	2.41949	3.61535	4.50529
g10375	30.8904	24.5405	30.437	26.3113	28.1954	33.905	33.7593	33.4396	32.1171	30.8354	28.7952	27.9202	31.9492	36.4592	38.3762	35.367	40.3777	34.1504	33.8152	33.0933	25.6767	19.0014	19.1	17.6911
g10376	14.7684	14.6229	18.8518	35.2685	33.9594	31.5046	18.4909	16.6972	14.0841	34.2828	34.8025	44.166	17.4692	13.4468	17.206	39.9307	38.8762	37.3228	17.782	17.4838	17.5496	28.394	25.1524	24.3313
g10377	0.230521	0	0.138441	6.68344	5.41132	4.17763	0	0.53931	0	2.62349	2.37294	2.73535	0.122963	0.132012	0.235987	4.76687	6.11792	3.03419	0.639908	1.33501	0	1.51805	2.43435	1.25633
g10378	57.8346	54.68	62.0585	85.3895	87.0515	105.473	184.793	162.559	163.705	106.45	102.582	102.547	122.814	119.766	125.427	100.37	92.2139	97.4094	118.062	121.094	126.128	115.722	131.043	136.124
g10379	10.6514	8.79437	12.7935	20.1838	28.5986	18.5881	14.2292	11.4213	11.2395	16.4152	20.4493	23.13	12.6257	12.1994	13.9328	20.3941	23.5569	25.9624	9.582	18.1139	10.5612	19.484	14.2021	19.3498
g1038	0	0	0	0	0	0	0	0	0	0	0	0	0	0	0	0	0	0	0	0	0	0	0	0
g10380	49.5846	47.4951	48.2213	70.5697	69.6406	68.5336	86.4526	88.6096	78.264	70.1121	68.2166	67.1983	88.8029	95.6811	114.403	52.317	50.7484	54.2596	105.762	96.8348	98.3425	87.9076	95.5876	85.5197
g10381	0	0.0898565	0	0	0.18089	0	0	0	0.36862	0	0	0	0.0559016	0	0	0	0.040902	0	0.0242429	0.26011	0.121984	0.153364	0.251524	0.0356971
g10382	67.8019	64.2131	71.4277	94.4609	86.6707	89.9924	126.954	117.293	124.831	92.3784	85.7901	87.622	133.922	127.073	125.666	73.3041	66.6807	68.4336	145.638	129.713	139.852	120.565	130.349	127.628
g10383	0	0	0	0	0	0	0	0	0	0	0	0	0	0	0	0	0	0	0	0	0	0	0	0
g10384	15.1676	16.0434	19.4099	23.5307	24.0759	26.0318	17.9269	24.2094	23.9328	25.6103	30.2258	37.5985	21.4741	19.1579	22.6379	28.5799	29.2113	31.0967	17.0515	18.9987	16.9397	15.5581	18.3716	22.7902
g10385	3.28614	4.52659	5.53232	5.35936	5.3187	4.81632	8.30015	7.40443	6.55618	3.90845	4.47591	3.9858	7.3563	8.79231	9.04436	4.45593	3.57428	3.62413	7.67647	5.8831	6.01963	4.65127	4.00808	3.41304
g10386	0.15653	0.089474	0.0940056	0.266955	0.216143	0.37823	0	0	0.110115	0.167008	0	0	0.166991	0	0	0	0.0610917	0	0	0	0	0.1718	0	0
g10387	0	0	0	0	0	0	0	0	0	0	0	0	0	0.197419	0	0	0	0	0	0	0	0	0	0
g10388	0.0299889	0	0	0.0681929	0.124229	0.181158	0	0	0	0	0	0	0	0	0	0	0	0.0877162	0	0	0	0.131657	0	0
g10389	0	0	0.0293556	0.0833635	0.303732	0.0590559	0	0	0	0.0347683	0	0	0	0	0	0.042116	0	0	0	0	0	0	0.0469261	0.233097
g1039	0	0	0	0	0	0	0	0	0	0	0	0	0	0	0	0	0	0	0	0	0	0	0	0
g10390	89.6585	94.7787	94.1427	237.939	247.112	241.295	159.316	152.444	161.623	167.507	167.449	164.978	165.701	146.628	185.04	192.508	204.572	206.457	95.9907	96.8814	102.799	116.908	133.042	128.227
g10391	0.598832	0.821513	0.719267	2.72342	1.32303	3.03866	2.34661	1.40098	2.52758	0.170378	0.880607	2.5079	4.59972	2.05759	0.735638	2.06384	2.99157	5.07952	1.77313	1.58537	1.67286	5.95905	3.21938	5.38495
g10392	0	0	0	0	0	0	0	0	0	0	0	0	0	0	0	0	0	0	0	0	0	0	0	0
g10393	1.18543	1.17144	0.941179	1.39348	1.10975	1.26227	0.143152	0.32904	0.282684	0.400155	0.886382	0.673159	0.514431	0.391205	0.205684	0.346229	0.564598	0.763987	0.390416	0.531923	0.498912	0.823273	0.732968	0.876003
g10394	29.2462	24.4728	23.9921	45.4216	42.7782	38.2485	24.3013	28.1272	26.725	57.1535	57.5284	61.557	26.1345	25.8995	21.4516	40.1363	42.8334	44.5358	39.1278	47.0203	43.2834	37.7248	31.2608	28.4479
g10395	2.79782	2.50694	1.54402	4.12676	3.5501	2.37531	2.55909	3.89196	5.53224	4.30285	5.55988	6.01696	2.50077	1.81874	3.0964	2.21518	4.24977	4.97646	2.86872	3.00287	3.28593	3.76236	1.74224	3.3999
g10396	1.39412	2.98835	1.25588	5.15151	3.00791	4.94774	3.10403	2.54812	1.22592	3.34675	6.02222	4.01402	1.20842	2.19552	1.07039	3.30328	5.44109	2.80346	4.35372	1.44174	4.59772	2.42269	3.9315	2.84922
g10397	66.9615	63.8397	61.3176	86.1912	79.3995	77.8577	170.154	183.031	200.092	70.0892	66.8509	69.0364	140.775	115.11	122.508	52.5076	57.4473	50.9415	113.858	118.727	133.478	93.3167	88.7593	90.481
g10398	9.81898	8.34441	7.30586	23.2169	27.1169	25.1957	10.8343	14.9418	16.1377	35.7243	26.7061	35.4205	8.62114	5.47373	8.36168	23.359	25.3673	21.7307	10.372	11.071	10.6536	15.5135	18.6859	19.4162
g10399	0	0.121247	0.191082	5.24543	4.97926	4.61289	0.0944553	0	0	2.26314	3.74309	2.29487	0.339436	0.0607358	0	3.19832	2.89751	2.55927	0	0.0877443	0	0.853628	0.559995	0.722513
g104	0	0	0	0	0	0	0	0	0	0	0	0	0	0	0	0	0	0	0	0	0	0	0	0
g1040	0	0	0	0	0	0	0	0	0	0	0	0	0	0	0	0	0	0	0	0	0	0	0	0
g10400	8.70488	7.34679	5.98798	17.1817	15.2738	12.9168	10.3021	11.185	10.3842	14.2673	14.1468	13.8375	9.03729	9.27857	9.32995	10.3359	11.7351	12.8162	10.3251	10.3757	11.0012	12.5392	13.9281	14.1687
g10401	1.59483	2.07471	1.05687	3.87665	2.12626	3.7872	0.587734	0.83629	0.464244	2.97288	1.77916	1.53543	0.762699	0.251946	0.225192	3.12731	2.83318	2.81497	0.508863	0.181992	0.170698	0.96574	0.791928	2.24786
g10402	47.979	53.9062	46.764	46.2786	46.4845	41.8595	71.4505	67.3488	69.3853	64.8974	65.4658	64.1785	52.2341	50.4928	54.914	57.4005	55.5627	60.3907	45.123	46.2015	46.8132	39.9981	39.6046	40.83
g10403	1.29658	0.555853	1.36268	0.368544	0.447594	0.391623	0.288685	1.32711	2.28029	1.61394	0.47667	0.678759	0.864518	2.22753	1.65916	0.558576	0	0.474057	1.3497	1.0727	0.754594	0	0.777964	0
g10404	955.414	1027.78	992.653	1131.99	1099.46	1119.09	646.401	650.806	651.042	1674.67	1833.49	1714.18	581.16	525.966	572.865	1420.42	1381.18	1410.69	665.846	671.906	633.139	1100.04	1131.69	1104.7
g10405	0	0	0	0	0	0	0	0	0	0	0	0	0	0	0	0	0	0	0	2.45547	0	0	0	0
g10406	0	0	0	0	0	0	0	0	0	0	0	0	0	0	0	0	0	0	0	0	0	0	0	0
g10407	358.22	370.577	381.492	406.503	416.718	428.217	43.5182	47.0958	42.605	570.3	574.344	542.347	38.1791	36.6534	52.8407	824.243	790.771	744.316	25.7911	28.4692	34.7132	52.8752	58.4724	62.3568
g10408	5759.52	5854.38	5795.5	3004.65	3046.43	3192.37	7614.31	7332.19	7340.75	5028.22	4996.37	4892.95	5957.36	6226.79	5985.12	3805.66	3737.83	3703.39	5464.74	5248.15	5257.11	2843.01	2960.55	2848.93
g10409	21.4093	23.2555	21.1489	33.8207	32.6941	32.393	29.8185	28.3986	29.0897	51.8047	53.2568	55.8642	18.144	18.1806	22.1218	34.1347	38.9416	36.6755	18.3908	18.0987	16.9755	29.6712	27.9807	29.3517
g1041	0	0	0	0	0.0832666	0	0	0	0	0	0	0	0	0	0	0	0	0	0	0	0	0	0	0
g10410	17.1797	16.9535	17.1308	25.9824	27.3032	24.6722	12.1248	9.28976	14.0238	36.4289	31.9369	35.1823	10.2878	9.93109	10.7845	26.5323	28.3382	27.9693	11.2475	10.4588	10.6901	13.7563	15.2481	14.9055
g10411	13.663	12.3815	9.40625	50.7712	48.3165	54.3531	43.3311	48.1424	55.7942	97.1841	102.91	106.067	42.3062	29.1983	43.3256	91.5937	86.6207	97.229	16.8053	24.2618	23.7905	72.4191	62.5445	60.3876
g10412	27.855	27.4082	23.137	22.7417	25.0043	22.7705	29.2097	33.9346	33.4712	29.8345	34.1009	28.8255	32.5747	31.2154	28.279	27.7017	33.3895	33.1708	23.5517	27.3637	28.3898	29.7441	29.269	28.3854
g10413	41.2333	52.959	40.5418	49.6681	49.3855	44.5009	36.0507	32.0574	37.1426	53.7398	50.1904	53.9638	44.1228	42.4745	33.5886	52.2074	63.5862	65.4506	46.1214	52.314	47.5067	43.232	39.826	39.3088
g10414	0	0	0	0	0	0	0	0	0	0	0	0	0	0	0	0	0	0	0	0	0	0	0	0
g10415	0	0	0	0	0	0	0	0	0	0	0	0	0	0	0	0	0	0	0	0	0	0	0	0
g10416	0	0	0	0	0	0.353063	0	0.34184	0	0	0	0.407952	0	0	0	0	0	0	0	0	0	0	0	0
g10417	0	0	0	0.0126556	0	0	0	0	0	0	0	0	0	0	0	0	0	0	0	0	0	0	0.0106859	0
g10418	0	0	0	0	0	0	0	0	0	0	0	1.33251	0	0.546623	0	0	0.745074	0	0	0	0	0	0	0
g10419	0	0	0	0	0	0	0	0	0	0	0	0	0	0	0	0	0	0	0	0	0	0	0.597884	0
g1042	0.531327	0.151855	0.159546	0	0	0.641933	0.236601	0	1.12133	0	0.195335	0	0	0	0	0	0	0	0.12291	0	0.20615	0	0	0.361964
g10420	0	0	0	0	0	0	0	0	0	0	0	0	0	0	0	0	0	0	0	0	0	0.101598	0	0.0945922
g10421	0	0	0	0	0	0	0	0	0	0	0	0.182623	0	0.149832	0	0	0	0.19132	0	0	0	0.191441	0	0
g10422	0	0	0	0	0	0	0	0	0	0	0	0.332291	0	0	0	0	0	0.348117	0	0	0	0	0	0.324316
g10423	0	0	0	0	0	0	0	0	0	0	0	0	0	0.181903	0	0	0.495885	0	0	0	0	0	0	0
g10424	0	0	0	0	0	0	0	0	0	0	0	0	0	0.191174	0	0	0	0	0	0	0	0	0	0
g10425	0	0	0	0	0	0	0	0	0	0	0	0	0	0	0	0	0	0	0	0	0.174642	0.164676	0	0
g10426	0	0	0.228991	0	0.0438758	0.0383893	0	0	0	0.0452023	0.186904	0.0443574	0.135593	0.0363927	0	0	0	0.0929399	0	0	0	0.0464992	0.183026	0.0865855
g10427	0	0.100163	0	0	0.0604912	0.158781	0	0.0512444	0.24654	0	0.0644208	0.24462	0.046735	0	0	0.0754902	0.0683901	0.448473	0	0	0	0.064108	0.168224	0.238749
g10428	0.0992595	0.0567375	0.0794814	0.526657	0.936586	0.619598	0.117868	0.270923	0.186204	0.141205	0.145965	0.346414	0.123541	0.15158	0	0.399108	0.284091	0.338718	0.107153	0.0547466	0.102698	0.0726282	0.0952907	0.2254
g10429	116.004	125.523	112.834	121.702	106.63	107.873	222.898	227.841	214.867	137.316	137.89	138.119	224.342	212.028	236.097	120.594	136.699	125.79	189.637	188.523	209.46	145.292	127.748	135.978
g1043	10.5157	11.0676	9.82375	11.1969	5.99256	10.2847	0.29731	0.781005	0.469683	15.6718	15.7092	19.3401	0.356139	0.191174	0	21.5724	15.1136	16.5995	4.01564	2.76186	3.62665	2.6869	5.92893	2.95646
g10430	9.26813	11.8166	9.54719	21.9682	18.7846	17.9539	13.6544	9.62873	10.5203	19.8888	20.7902	20.1749	12.7364	10.1833	14.2158	19.057	21.5317	21.5493	9.94217	7.32985	8.63028	13.0572	13.0296	15.9666
g10431	0	0	0	0	0	0	0.144466	0	0	0	0	0	0	0	0	0	0	0	0	0	0	0	0	0
g10432	0.0948799	0	0	0.431502	0	0	0	0	0.133491	0	0	0	0	0	0	0	0.148122	0	0.0877929	1.25594	0	0	0.0910863	0
g10433	0	0	0	0.0280622	0	0	0	0	0	0	0	0	0	0	0	0	0.0385316	0	0	0	0	0	0	0
g10434	284.595	320.96	305.565	1257.1	1259.9	1216.97	181.686	194.582	191.4	703.819	713.66	744.158	121.82	94.4419	113.75	953.406	994.006	1032.51	172.002	173.319	159.666	542.769	568.989	562.787
g10435	47.3061	43.928	42.6696	68.8292	69.5769	61.9713	14.5279	9.11681	11.2204	63.6872	70.8982	66.0391	12.1818	14.9466	5.93752	88.3903	77.8133	90.1251	16.7711	17.0946	30.0983	21.7497	16.0082	12.8414
g10436	0.159354	0.728702	2.48823	3.98597	2.86054	2.11779	0	0	0	1.58686	0.234336	2.00211	0.850013	0	0	1.37301	0.497549	0.233051	0.147451	0	0	1.86559	0	1.51982
g10437	1.75879	2.01068	1.64307	7.33221	4.31753	2.59712	0	0	0	1.11201	0.862125	0	0	0.223823	0	1.34702	1.22033	0.857399	0.180824	0	0.606574	0.571959	0.938039	0
g10438	0.232781	0.266119	0	3.70532	3.8572	2.81239	0	0	0	0	0.684629	0	0	0	0	0.401134	0	1.02131	0	0	0	0	0	0
g10439	0.0565663	0.129335	0.203828	1.41491	1.01542	1.02512	0	0	0.238758	1.28752	1.08138	0.552763	0	0	0	0	0.706466	0.082727	0.0523411	0.37439	0	0.745012	0.108609	0.154142
g1044	0	0	0.0569524	0	0	0.0572868	0	0	0	0	0	0.0661928	0	0	0	0	0	0	0.131624	0	0.147177	0.277556	0.318643	0
g10440	17.2878	17.4167	15.0544	22.2355	18.2021	15.4038	14.8192	15.9253	21.5867	22.2877	26.3757	25.4912	18.2125	15.7165	32.7408	26.8116	23.2778	27.4953	16.8963	15.5541	22.4701	15.1794	13.4847	15.752
g10441	0.243447	0.173945	0.146204	0.449787	0.294141	0.330891	0	0.0711938	0	0.129871	0.178999	0.0849627	0.0649289	0.104561	0.0623049	0.524392	0.427564	0.578559	0	0	0	0	0.116857	0.124385
g10442	0.225059	0.771872	0.270322	1.02354	0.31077	5.16627	0	0.263265	0	1.60082	0.992874	1.25672	0.240098	0	0	0.387826	1.4054	1.31657	0.208248	0	0	0	0.21606	0
g10443	24.182	26.5252	21.4279	63.5473	57.5984	53.1991	32.6032	35.0423	32.4994	63.9607	62.629	64.8526	28.4933	29.4681	32.8312	54.0211	58.358	58.6662	32.8241	29.5189	31.368	42.8578	45.8362	45.2415
g10444	149.448	166.006	162.66	155.104	135.986	157.167	324.358	318.603	350.443	186.474	182.525	197.379	419.856	386.746	413.442	197.748	205.862	205.402	271.05	280.272	287.648	113.18	123.68	124.839
g10445	0.0572827	0.19646	0.20641	0.455901	0.0790983	0.207622	0	0.134014	0	0	0.0842366	0.319866	0.0611107	0.262432	0	0.592265	0.894268	0.418874	0.212016	0.284349	0	0.0838276	0.0549924	0
g10446	42.5463	47.422	43.2137	80.8026	74.1929	71.993	41.6336	40.286	42.2105	80.5607	84.7557	85.3331	35.4783	34.5649	38.0426	88.6124	82.9571	82.3007	40.1897	29.7655	35.357	44.1638	49.0824	46.0365
g10447	25.9984	28.8944	25.6771	41.2692	37.6676	39.1453	18.9398	21.4902	26.161	67.8716	71.3057	71.4214	22.6875	19.3199	21.4287	60.1503	62.6626	64.32	23.2837	19.3444	21.0815	30.3065	31.5861	30.7956
g10448	3.50202	2.48221	2.60793	8.20229	8.80102	9.39289	1.24756	1.0651	3.25193	5.77902	6.90081	7.23542	1.19553	0.240659	0.717012	10.3798	8.96616	7.68245	1.10175	1.62249	1.8479	5.12486	3.96716	2.86288
g10449	6.14061	19.6561	17.7014	25.1341	28.8293	21.7621	25.5213	21.0703	24.1907	34.9421	26.488	22.2879	18.7794	8.43966	11.7343	28.9231	23.0074	36.5208	17.8034	14.2248	11.436	17.9723	14.5412	20.6374
g1045	0	0	0	0	0	0	0	0	0	0	0	0	0	0	0	0	0	0	0	0.120053	0.225206	0	0	0.0988557
g10450	35.0924	41.7911	39.7595	102.493	105.199	96.7116	75.9568	67.4804	75.4806	62.4127	75.1045	66.8437	69.0048	66.0377	70.3509	67.5329	72.0558	65.6612	44.983	41.4062	40.9715	60.9483	62.5457	63.2455
g10451	0.462004	1.4336	0.475646	2.47634	1.91386	3.82751	0.235121	0.694844	0.371438	1.1267	0.291169	0.737091	0.6337	0.226778	0.945918	0.568668	1.64859	0.772195	0.549636	0.109208	0.10243	0.386341	0.253446	0.3597
g10452	73.3697	81.7686	72.8656	27.9462	24.3887	25.9354	65.7128	61.739	62.8384	43.0684	42.0112	35.5039	66.0718	65.2826	67.8865	23.4031	23.7577	21.6492	103.584	99.1964	96.2252	40.7949	39.291	36.7566
g10453	32.7982	40.0748	32.4627	27.7587	29.8429	29.8987	27.5815	25.4756	25.0609	34.6305	34.1564	33.3533	27.9717	29.1326	28.9808	27.8705	28.1783	29.3149	28.0849	33.1276	33.873	22.2086	24.7152	24.3013
g10454	2.74154	3.05955	3.76332	4.00763	5.67844	3.3911	6.97606	7.63559	6.88788	8.91445	5.85534	6.83424	4.17821	3.66331	4.41029	7.76132	10.3942	8.30528	3.74474	3.24021	3.34303	2.77017	1.81728	1.68979
g10455	0.523117	0.332242	0.837766	6.54245	5.2169	5.19655	0.828247	0.543931	0.245333	10.9973	10.4278	10.6295	0.7441	1.19829	0.714028	9.71559	11.887	12.3258	0.322695	0.865575	0.0902065	2.892	3.79441	4.19725
g10456	16.7603	6.6071	10.644	36.1405	40.7001	44.2224	21.2749	23.4365	27.3755	23.2948	24.9299	20.439	27.7453	18.9755	11.044	26.5578	30.075	34.936	15.6866	17.5319	15.248	28.4738	24.5975	17.8486
g10457	2.49177	4.82076	2.93535	3.6503	2.51438	2.19996	8.62065	6.67036	7.14644	6.40782	4.43938	5.68601	3.78294	6.092	5.39604	3.05526	2.91752	3.01344	5.01035	3.56799	5.28013	3.50621	4.41626	2.61155
g10458	17.0012	18.8176	18.564	26.0953	31.0522	29.6901	12.6636	11.4804	11.7425	29.7923	19.5462	25.4596	15.4167	14.9581	12.8159	31.6938	27.9891	22.6035	12.442	13.554	11.9933	19.5644	18.4729	18.9523
g10459	10.7532	13.7783	9.96863	12.062	11.1613	14.9099	7.96999	13.0852	8.63079	13.1414	17.6172	15.2129	12.2417	10.4149	13.1507	14.6749	14.872	11.5045	13.2889	9.55319	14.5605	13.2016	19.7459	11.6029
g1046	12.7822	14.5279	12.4966	12.7586	15.9057	10.864	12.3105	13.0397	12.8606	17.2323	14.644	14.7316	14.5085	11.3204	19.4758	16.5199	18.6787	18.0416	12.9277	12.4195	8.76542	10.0053	6.70632	8.80906
g10460	12.106	10.4622	12.2039	12.6991	16.219	13.6685	15.1457	9.52509	8.31354	10.8662	12.5041	11.166	13.4532	11.8022	17.2618	16.6395	13.4995	13.7002	14.2023	16.812	12.7491	12.5488	12.383	10.2108
g10461	0	0	0	0	0	0	0	0.0759904	0.182797	0	0	0	0	0	0	0	0	0	0	0	0	0	0	0
g10462	0	0	0	0	0	0	0	0	0	0	0	0	0	0	0	0	0	0	0	0	0	0	0	0
g10463	4.92344	3.72211	5.0552	8.39671	8.33362	9.40222	4.52627	6.50239	7.82085	9.71524	7.94077	11.1965	6.43849	8.27658	7.15381	10.1263	9.54579	7.4327	4.99656	5.12446	5.29941	5.92667	5.26023	5.30159
g10464	12.3383	13.5318	11.8633	12.0318	10.2829	9.22434	14.6048	13.0941	11.8449	16.0579	14.0633	15.4952	16.6082	15.532	15.7283	14.5616	14.0487	15.0179	13.3025	13.4114	11.4843	10.4618	11.6944	10.3812
g10465	0	0	0	0.118144	0	0	0	0	0	0	0	0	0	0	0	0	0	0	0	0	0	0	0	0
g10466	0	0	0	0	0.138485	0	1.4291	1.05584	0.987724	0.142671	0	0.420014	0	0	0	0	0	0.146672	0	0	0	0	0	0.136644
g10467	0	0	0	0	0	0	0	0	0	0	0	0	0	0	0	0	0	0	0	0	0	0	0	0.00914244
g10468	0	0	0	0	0.0901959	0	0	0	0	0	0	0	0	0	0	0	0	0	0	0	0	0	0	0
g10469	0.752434	0.887647	0.692242	0.982909	0.961619	0.531901	0.755667	0.617991	0.709513	1.11595	1.04763	1.57559	0.392819	0.348383	0.27861	0.92418	0.787272	0.807754	2.48125	1.90726	1.77647	2.83478	2.98161	3.05374
g1047	0	0	0	0	0	0.387654	0.571519	0.375331	0	0.456451	0	0	0	0	3.94163	0	0	0	0	0	0	0	0	0
g10470	4.03643	2.71442	1.99633	0.269959	0	0.286864	1.05731	0.138872	1.33625	0	0	0	1.26652	1.35972	1.4584	0	0.185337	0	2.85612	2.16081	2.94795	0.521198	0.569859	0.808763
g10471	0	0	0.10033	0	0	0	0	0	0	0	0	0	0	0	0	0	0	0	0.0772917	0.138215	0.259274	0	0	0
g10472	0	0	0.554663	0	0	0	0	0	0	0	0	0	0	0	0	0	0	0	0	0	0	0	0	0
g10473	0	0	0	0	0	0	0	0	0	0	0.103455	0	0	0	0	0	0	0	0	0	0	0	0	0
g10474	0	0	0	0	0	0	0	0	0	0	0	0	0	0	0	0	0	0	0	0	0	0	0	0
g10475	0	0	0	0	0	0	0	0	0	0	0	0	0	0	0	0	0	0	0	0	0	0	0	0
g10476	0	0	0	0	0	0	0	0	0	0	0	0	0	0	0	0	0.290156	0	0	0	0	0	0	0
g10477	0.297727	6.12658	0.715208	6.43162	2.87779	3.23733	6.36374	2.08962	4.60775	8.47082	7.0051	3.325	3.17622	3.06897	3.04786	4.10439	3.71836	7.83754	4.6833	3.94107	2.3103	2.61416	8.00303	5.67909
g10478	0	0.222569	0.155894	0.848521	0.268831	0.627239	0.231185	0.151825	0.410873	0.415438	0.334011	0.135891	0.553859	0.185818	0.332172	0.391404	0.405247	0.569451	0.36029	0.161069	0.0503579	0.617294	0.436106	0.530518
g10479	0.175554	0.200696	0.210861	18.1636	24.4836	20.9978	0	0.205357	0.246996	11.7378	8.2611	11.7635	0.561857	0.402136	0	17.2436	13.7033	12.3237	0.162441	0	0	7.70718	11.1233	8.37167
g1048	0	0	0	0	0	0	0	0	0	0	0	0	0	0	0	0	0	0	0	0	0	0	0	0
g10480	15.7074	22.0807	17.2211	50.5653	56.241	54.5593	26.3514	26.2255	26.7892	39.9483	36.3261	30.8513	23.9664	22.6969	27.3918	42.7254	37.8515	39.3324	16.9846	21.7592	17.2909	31.606	28.7121	27.7468
g10481	40.2819	38.8334	39.8935	75.37	69.9313	65.4149	68.5723	66.4661	75.695	50.7637	57.117	55.5628	58.421	52.7384	79.6642	67.7592	64.1716	65.1338	54.8619	46.1004	55.274	47.8016	59.9504	61.4286
g10482	0	0	0	0	0	0	0	0	0	0	0	0	0	0	0	0	0	0	0	0	0	0	0	0
g10483	0	0	0	0	0	0	0	0	0	0	0	0	0	0	0	0	0	0	0	0	0	0	0	0
g10484	0	0	0	0	0	0	0	0	0	0	0	0	0	0	0	0	0	0	0	0	0	0	0	0
g10485	0	0	0	0.0160213	0	0	0	0	0	0	0	0	0	0	0	0	0	0.0206081	0	0	0	0	0	0
g10486	0	0	0	0.21859	0.530951	0.348418	0	0	0	0.273501	0	0	0	0	0	0	0.15007	0.562343	0	0	0	0.422023	0	0
g10487	9.24251	14.0882	11.8669	20.6546	19.6571	20.6645	19.8689	28.2094	18.5341	25.5409	19.528	24.9152	17.7936	15.9395	26.5362	23.2496	22.5556	24.3927	18.2839	15.8205	15.663	28.2947	22.7433	16.0667
g10488	2.76677	3.58881	2.10896	10.9496	11.1675	11.121	4.5491	3.85886	3.74299	17.0306	17.8395	15.6724	4.31397	3.29076	5.66476	13.2947	11.629	12.995	7.82803	6.9551	7.59695	26.8629	24.9269	22.7632
g10489	0	0	0	0	0	0.119776	0	0	0	0.141033	0	0	0	0	0	0	0	0	0	0	0	0	0	0
g1049	0.852216	0.974267	1.59228	4.41408	7.06064	5.37691	11.3005	5.75981	3.86353	18.8588	17.9628	20.8857	4.94991	3.57893	6.78552	27.9026	21.5826	19.3876	2.27806	1.25344	2.20435	7.4828	10.1813	8.51499
g10490	0	0	0	0	0	0.0643192	0	0	0	0	0	0	0	0	0	0	0	0	0	0	0	0	0	0
g10491	0	0	0	0	0	0.0624976	0	0	0	0.441535	0	0	0	0	0	0	0	0	0	0.0855937	0	0	0	0
g10492	2.72042	4.4821	2.78702	9.27912	9.72262	7.34681	5.84326	2.52708	2.1389	5.91887	7.05969	4.80297	3.1583	2.29103	1.63819	5.10153	6.37047	6.78696	3.62776	3.04503	4.34618	2.22471	2.68846	3.92458
g10493	32.273	31.4134	29.3496	49.0119	45.0094	43.9486	20.2018	21.3567	19.7843	41.8446	34.1025	30.636	19.7233	21.65	23.0324	44.4908	42.6815	37.8937	26.1082	23.8014	24.6855	20.5106	18.5896	16.0182
g10494	33.1672	33.0905	30.0612	41.8671	43.8151	39.3353	31.477	31.0585	34.1717	41.3007	34.692	38.0375	33.6655	35.1459	39.3898	38.928	47.7697	42.2043	30.7703	26.8639	29.7902	29.619	29.9607	33.4476
g10495	13.9161	11.6125	14.0307	29.2191	30.5771	25.649	11.2177	10.2186	10.8615	35.114	36.8953	29.3529	10.9449	9.42354	12.6863	34.1329	29.8125	34.3161	12.2187	8.40374	12.6115	16.3513	17.0653	13.7014
g10496	29.0201	32.862	30.1033	47.6802	47.0543	52.6581	19.5798	19.2235	19.9509	69.4313	75.0857	70.2052	21.8123	18.5074	26.4448	51.1446	49.8522	52.087	19.8342	20.5532	18.2541	41.5028	37.4102	46.5039
g10497	1252.96	1333.13	1234.6	261.24	250.557	250.022	266.9	260.52	283.358	425.611	412.745	434.241	217.93	192.155	254.456	172.348	156.813	157.959	725.565	701.635	703.686	655.732	678.957	685.272
g10498	30.1571	26.9373	25.0175	75.6159	79.6197	78.4078	13.0351	11.7589	13.8038	103.306	87.8666	90.9342	13.7269	9.94751	9.22049	57.9263	49.5906	51.7489	21.133	17.6977	21.0924	71.4349	75.9683	78.1233
g10499	1.73075	1.23664	2.07883	17.7103	12.5469	7.84138	0	0.759211	0.304385	16.6194	20.3611	16.3088	0.461602	0	0	8.94739	6.75488	9.49193	0	0	0.671515	8.23153	11.4231	11.4959
g105	0	0	0	0	0	0	0	0	0	0	0	0	0	0	0	0	0	0	0	0	0	0	0	0
g1050	6.21119	7.48804	5.01879	26.065	21.5196	24.1498	16.0922	13.8707	17.1599	17.1899	15.1123	13.2427	14.2163	10.4768	15.4916	28.9961	21.1562	22.2965	10.554	9.71677	5.95899	9.41999	11.6004	14.9251
g10500	0.027272	0	0.0327569	0.0620149	0.00941457	0.0164746	0	0	0	0	0.0100261	0.0380716	0.0218209	0	0	0.0234979	0.0532195	0.00997119	0.0189262	0.0112814	0	0	0.0130908	0
g10501	3.749	2.77791	2.41827	6.31482	6.99823	4.61331	0.741972	1.05575	0.683753	0.888879	0.204187	0.969183	0.222196	1.03371	0.284289	0.358909	0.433537	1.21841	0.449682	0.919006	0	0.609588	0.599851	0.567553
g10502	0	0	0	1.03475	1.30158	1.02101	0	0	0	0	0.0477975	0	0	0	0	0.0560105	0.0507425	0	0	0	0	0	0	0
g10503	0.030826	0	0	2.10289	1.27697	1.63869	0	0	0.0433706	0.263115	0.271985	0.172131	0	0.035306	0.0631138	0.2656	0.673734	0.360659	0	0	0.0478408	0.0902214	0.177561	0.252
g10504	4.34286	4.31523	3.36377	13.4287	13.2266	14.809	9.75978	11.1573	10.6215	12.1252	13.0711	11.2187	8.61666	8.92537	7.89449	13.8484	14.8903	15.7893	6.83516	7.72318	6.86595	13.1859	12.4297	13.0508
g10505	91.8753	103.684	101.223	99.2575	94.9705	97.6273	330.321	302.908	313.66	105.61	93.1095	95.2917	299.005	293.033	312.002	97.9178	81.796	90.7644	164.221	152.876	163.317	118.252	118.594	127.291
g10506	28.1674	23.6694	23.1332	50.0912	35.7366	35.4853	46.3126	57.3091	49.9611	46.064	40.3592	43.8587	54.5775	47.4266	61.614	35.2632	40.5909	50.3486	31.0757	31.4698	27.4619	39.6348	41.833	31.9815
g10507	18.548	18.1898	15.8901	33.0811	31.6599	30.4548	20.0615	23.0561	26.2848	23.525	28.7873	28.763	24.6033	23.9055	28.0013	32.9636	29.8632	36.5385	18.1138	14.125	19.4218	17.594	18.5358	14.1277
g10508	3646.3	3535.58	3728.29	2125.57	2178.22	2146.31	4386.54	4469.08	4343.55	2390.17	2421.29	2415.7	4368.14	4329.08	3960.71	2445.28	2399.75	2333.81	3834.09	4006.7	3940.71	2037.8	2074.54	2010.38
g10509	0.529599	0.201815	0	0	0.243764	0	1.25777	0	0	0	0.259599	0	0	0	0	0	0	0	0.490041	0	0	1.29169	0	0
g1051	10.2174	10.3868	11.5926	40.677	39.1568	38.6663	16.4634	16.7695	14.5966	29.8306	27.9236	32.784	14.187	13.2867	15.8987	33.2093	35.0429	32.5522	15.5049	15.3457	14.7837	18.0806	19.9799	20.0036
g10510	0.0810711	0.417068	0.292127	5.34617	4.08603	4.06482	0.216606	0.331919	0.342189	2.24894	1.9671	1.30151	0.259466	0.324987	0.331974	1.39704	1.32892	1.77847	0.262554	0.134144	0.440368	0.593197	1.16744	1.49119
g10511	0	0	0	0	0	0	0	0	0	0	0	0	0	0	0	0	0	0	0	0	0	0	0	0
g10512	0	0	0	0	0.0805558	0.0704825	0	0	0	0	0.0428944	0	0	0	0	0	0.0455374	0	0	0	0	0.0853723	0	0
g10513	0.711955	2.27897	1.53925	2.59031	0.983095	2.06439	4.81892	1.99876	1.40236	3.24101	3.97844	3.57799	1.21525	3.09862	4.37302	2.69908	3.3344	1.66595	2.50335	0.706822	2.87281	1.04188	1.64037	1.55205
g10514	2.28409	3.35222	1.89076	16.0378	17.9861	14.0588	7.69702	5.70473	6.68776	9.61618	9.3049	9.09174	5.99302	5.90377	4.86608	9.30808	10.071	9.25389	3.62718	4.0858	4.50288	13.0088	12.2972	12.1538
g10515	16.9787	16.3775	17.207	24.1304	22.7122	25.0004	18.9016	26.378	19.4092	23.3989	21.4568	17.4063	28.3021	15.4963	14.1223	20.115	30.6479	15.5194	20.8655	21.9483	16.8807	17.8586	23.6857	17.35
g10516	1.94571	1.80729	1.31457	4.28616	1.51127	4.40764	2.38267	2.41826	3.42189	7.09282	8.94137	6.45096	2.20546	4.03913	2.4898	8.38221	4.5563	6.93604	3.03813	5.63406	3.58585	5.69469	2.91861	1.82256
g10517	6.61986	7.01192	7.65914	23.7472	21.4533	23.6999	12.5614	13.4961	13.5716	18.4502	17.3239	17.9922	15.7675	12.8429	15.0473	18.7642	19.235	20.6669	8.85057	8.49459	9.85445	10.7551	13.5664	11.2652
g10518	37.0824	36.6692	35.2376	47.5875	42.5627	44.1402	72.4614	77.4208	85.1941	42.0687	38.4249	42.3745	66.1845	70.6071	71.1181	39.5001	40.7925	35.926	75.5745	67.313	78.0696	40.0701	48.5178	43.2761
g10519	26.9764	24.7229	24.6361	44.6129	38.1736	35.8243	55.1985	59.7216	65.5577	30.1301	28.1951	33.9241	45.9039	41.3662	41.0818	38.8027	35.8492	45.9735	39.6082	44.6365	43.9424	35.2359	25.4697	34.0212
g1052	0	0	0	0.336922	0.920674	0.447525	0	0	0	0.316169	0.653655	0.20684	0	0.0848502	0	0.127662	0.115655	0.108345	0	0	0	0.216827	0.56897	0.100938
g10520	35.8052	27.0574	27.3344	38.6395	46.0893	36.2933	128.093	155.466	134.906	38.8494	42.8363	41.0884	113.946	91.7488	73.9297	23.0069	28.4223	39.4951	83.6691	111.963	98.4219	80.8162	67.8732	60.3601
g10521	0	0	0	0	0.604354	1.05756	0	0	0	0	1.28723	0	0	0	0.8961	0	0	1.28017	0	0	0	1.92147	1.68069	1.78897
g10522	66.3522	61.9279	62.3652	65.3549	72.1869	70.7335	83.0047	91.175	98.6794	60.2357	79.659	79.9138	93.3723	86.4263	94.9263	69.2968	64.441	60.0222	99.8097	88.6537	82.9684	79.7915	68.9224	69.9384
g10523	45.2742	45.8178	42.0705	52.6789	55.142	56.6752	74.3866	67.8181	71.4832	53.1814	54.9035	52.5904	75.0929	73.8411	78.3134	55.632	51.9019	57.206	57.6522	62.0957	56.6741	46.1879	39.6303	41.7574
g10524	1.05528	0.723844	0.253502	2.39963	2.33147	0	0.375932	0.493768	2.96944	0	1.55182	0.883895	0.675477	0.241729	1.29636	0.363695	1.64744	1.54332	0.19529	1.04767	1.9653	2.16201	0.810465	1.72536
g10525	24.1034	29.4062	25.7103	31.1884	24.9622	27.7084	35.7242	32.4036	27.5854	32.498	32.4032	33.7738	31.8549	32.551	35.5394	26.5022	31.1703	38.013	29.2936	24.4059	28.8932	20.2688	27.2841	26.9588
g10526	2.7414	1.81306	2.28587	7.1096	6.56976	6.15881	2.70381	1.59014	1.81694	4.41556	4.89758	3.76372	1.57106	1.81642	1.25244	4.13842	5.90673	6.26237	1.5094	1.49952	1.12517	3.81284	2.26203	3.24123
g10527	0	0	0	0.136775	0.249167	0.436018	0	0	0.0846263	0.342266	0.972962	0.419836	0.0641682	0.206671	0.2463	0.310949	0.657307	0.351865	0.0556559	0	0.0933486	0.176043	0.288719	0.0819519
g10528	6.50017	4.54123	4.33748	28.5356	30.1683	24.4325	15.1159	11.6167	14.4803	81.4254	83.9047	63.5195	8.47557	6.41086	9.61178	67.2075	66.8059	69.7134	12.1964	14.3407	17.0936	42.5414	36.9216	41.576
g10529	40.7559	42.2553	42.3374	79.4569	72.5015	65.9491	43.1644	45.6704	35.9892	90.5374	91.4297	96.0211	31.8588	38.689	28.3161	84.784	75.8544	72.3132	59.9083	60.3488	58.5031	81.1349	79.7802	79.709
g1053	0	0	0	0	0.0657368	0	0	0	0	0	0	0	0	0	0	0	0	0.0696234	0	0	0	0	0	0
g10530	0.0735099	0.0840377	0	0.752207	0.304516	0.621686	30.2463	36.3734	34.1302	192.102	193.606	192.822	1.96056	0.841934	0.75253	3.67354	6.42655	4.8378	78.9702	87.6975	75.5241	162.975	160.125	156.044
g10531	3.41636	4.68676	4.51379	3.8843	3.30221	5.3658	240.975	248.572	268.692	641.528	647.58	606.168	257.678	227.338	162.278	770.627	698.147	823.399	293.989	250.422	292.674	202.98	220.4	237.392
g10532	0	0	0	0.286428	0	0	0.448725	0.884068	0.708885	1.07514	2.59323	1.40673	0.537515	0	0	1.73647	2.35973	4.42118	0	0.416844	0.390975	1.47465	0.4837	1.37297
g10533	0	0.270315	0	0.0448064	0	0.0476122	3.15877	2.58153	3.10498	9.7548	10.4314	10.0126	3.27929	2.79844	2.17853	10.7977	12.5506	10.6047	2.37023	3.12996	2.44643	4.55598	3.51846	3.65118
g10534	0.0406049	0	0.146313	0	0.112138	0.0490575	3.54395	1.94742	2.7422	11.8993	11.6437	10.94	2.55578	3.67399	2.66033	13.0146	14.453	14.9053	3.41904	2.75466	2.8988	4.51601	3.66425	3.70669
g10535	0	0	0	0.884075	0.613543	0.671026	2.37431	2.3389	1.71915	13.59	11.5978	18.1431	3.08112	1.90838	2.50174	20.4818	14.7403	16.8953	3.08353	4.04363	4.99945	8.94063	7.35817	9.08085
g10536	0	0	0	0	0	0.118539	0	0	0	0.558304	1.29853	0.821803	0	0.112374	0	0.169073	0.919027	0.573961	0	0	0	0.430742	0.847723	0.26736
g10537	0	0	0	0	0	0	0	0	0	0	0	0	0	0	0	0	0	0	0	0	0	0	0	0
g10538	0	0	0	0	0	0	0	0	0	0.323229	0	0	0	0	0	0.391537	0	0.332293	0	0	0	0	0.218128	0
g10539	0.09751	0	0.117121	0.332598	0.538583	1.06028	0.347371	0.798445	0.960343	1.38716	0.286785	1.63348	0	0	0.199644	0.336063	0.60891	0.855638	0.721812	0	0	0.713481	0	0
g1054	0	0	0	0.198865	0	0.211318	0	0	0	0	0	0	0	0	0	0.602809	0	0	0	0	0	0	0	0.476619
g10540	745.743	682.621	700.824	614.005	581.625	603.057	1174.32	1200.16	1220.6	544.679	545.505	608.817	1171.33	1139.49	896.405	423.468	462.761	470.262	1228.75	1293.84	1288.9	1205.38	1223.74	1187.83
g10541	17.3152	17.7132	16.5551	28.9681	26.294	24.2009	23.7956	23.6336	25.3777	19.7193	19.7608	18.0797	32.1047	30.0982	27.2557	22.4799	27.8404	30.5807	20.9025	21.0399	22.2436	25.408	21.4304	21.9021
g10542	7.35687	7.271	5.75795	11.0628	10.1587	12.9024	7.77791	8.66131	7.21214	7.76492	9.28303	8.87871	6.93706	6.03416	9.23193	13.5772	10.9665	8.95448	8.52016	4.16239	6.33492	5.90396	6.69819	6.98422
g10543	6.80798	7.783	8.09622	9.19661	9.02843	10.6683	8.16432	10.1715	11.7597	11.2192	15.1658	14.0206	6.3281	8.18343	9.79859	10.3378	10.3126	10.1537	9.54276	10.5956	10.5657	12.9221	14.4305	16.9903
g10544	0.421308	0.137613	0.650622	0.273722	0.249325	0.799874	0.21441	0.422425	0.33872	0.428104	0.0885071	0.252061	0.57788	0.068934	0.61614	0	0.939605	0.528132	0.0556912	0.199176	0	0.440387	0.520023	0.328015
g10545	0.794768	0.454296	1.55124	1.46839	1.23463	1.32029	0.353911	0.116211	1.25797	0.847968	1.60702	0.832119	0.741894	0.910275	0.813614	1.19837	2.32641	1.7435	0.919254	0.657531	1.07927	1.30845	1.23986	2.16573
g10546	0.418084	1.03558	0.251084	0.554574	0.769743	0.505116	1.24116	0.407549	0.980373	0.793013	1.22962	0.972739	0.669035	0.798077	0.570664	0.840527	1.30538	0.815252	0.386855	0.115297	0.324426	2.24336	1.67237	1.04433
g10547	0	0	0	0	0	0	0	0	0	0	0	0	0	0	0.862322	1.45155	0	0	0.584572	0	0	0	0	0.860768
g10548	0.0231533	0.0529384	0	0	0	0.0279731	0	0.0541677	0	0.0329375	0	0	0.0494011	0	0	0	0	0	0	0	0.107799	0	0.0444551	0.0315461
g10549	1.25894	1.00747	1.02825	1.08785	2.12085	1.67312	2.15274	1.20759	1.55872	2.29242	1.88835	2.03868	0.993875	1.52843	0.103104	2.29961	3.02671	2.6513	1.46778	1.49984	1.05507	1.69495	1.59536	1.64669
g1055	0	0	0	0	0	0	0	0	0	0	0	0	0	0	0	0	0	0	0	0	0	0	0	0
g10550	0	0	0	6.63056	8.05276	6.54251	0	0	0	3.70366	2.29711	3.77981	0	0	0	1.974	2.27607	2.58912	0.192721	0	0	3.04794	0.999752	3.26343
g10551	0.238032	0.544244	0	2.25529	3.17728	2.10894	0	0.0928136	0	0.790115	0.233357	1.32917	0	0.0908754	0.162451	1.64073	2.10575	0.696234	0.440505	0	0	0.464448	0.152343	0.108105
g10552	95.2935	94.5491	100.103	86.9666	105.62	105.312	105.589	104.574	105.375	193.823	194.733	187.309	109.992	110.421	106.362	140.596	149.762	164.301	180.922	165.324	169.161	158.575	140.897	135.698
g10553	36.5422	31.2071	32.4734	40.1591	27.939	32.9801	53.9043	55.2939	46.6276	37.9647	40.1422	38.9596	54.1498	47.9462	48.9259	39.2249	38.531	36.606	52.2926	46.4668	44.2598	37.1395	28.2156	30.8949
g10554	21.2943	20.9125	24.6246	41.8541	43.0112	40.7802	25.9252	25.108	22.9481	32.3876	39.1426	37.0793	31.9009	25.1675	35.8296	41.2816	42.1733	40.5846	20.0181	22.1153	20.4792	32.8196	33.4371	33.4115
g10555	11.8335	14.1591	12.225	18.8222	18.2875	20.5935	21.7332	23.0229	24.7581	12.9963	11.6312	12.4966	22.8284	22.4719	26.99	13.9467	15.6023	11.9261	15.772	16.0295	16.8427	10.5877	9.71224	12.865
g10556	16.3603	22.8327	23.9891	21.9832	29.3389	27.9805	26.8703	22.8658	26.6054	19.0423	18.7469	22.5423	20.627	18.008	22.621	16.11	23.8824	21.4407	28.114	33.0472	34.2938	36.068	33.0441	38.2127
g10557	6.10339	5.65858	6.12397	10.4514	12.8473	11.4206	10.3411	7.09599	8.06357	6.93548	7.82601	9.14374	6.98769	7.16093	9.90555	9.23488	8.77301	10.0691	6.8872	7.02002	9.24122	9.63971	8.75331	10.6483
g10558	42.7675	28.1903	45.584	77.3188	77.6761	89.1431	56.9617	43.718	44.4513	69.8843	69.1239	62.9305	37.6102	37.5096	38.2596	84.9851	106.165	94.3835	37.7905	34.1076	39.4654	44.8251	40.1328	36.747
g10559	38.2584	42.2989	40.511	144.232	131.724	136.438	91.0108	84.8937	97.8578	118.997	115.482	101.429	94.6981	83.3131	104.613	165.831	138.053	165.77	71.9659	65.6643	68.7507	113.939	124.765	123.229
g1056	0	0.205249	0	0.340213	0.330548	0.795338	0	0	0	0	0	0.334176	0	0	0	0	0	0.437614	0	0	0	0	0	0.326155
g10560	10.2071	11.5022	11.2091	15.9709	14.1615	12.6843	13.2461	12.8496	14.7028	11.893	13.8664	13.1634	14.7264	11.9132	14.8278	16.9191	14.2655	11.0181	8.77008	11.5007	10.1081	7.82419	7.4659	6.09263
g10561	34.6075	29.961	31.4784	48.3888	39.2816	45.2622	42.4919	41.0722	47.982	49.6305	48.586	47.7647	43.3126	38.4827	46.091	58.2855	60.4094	53.643	29.8463	30.1142	27.637	41.1386	33.8152	35.9365
g10562	24.7789	23.8227	24.3875	61.5855	51.7386	58.9059	60.1967	54.377	61.1743	55.393	60.0104	58.1804	39.2603	44.6739	53.8782	54.324	52.0299	54.0161	25.8945	22.7658	27.8832	30.4948	35.4579	27.391
g10563	40.6405	39.284	44.9777	92.3724	94.2398	93.0117	46.7554	61.8833	57.076	63.3506	73.6922	71.4428	56.8294	46.3788	56.9004	77.6243	101.903	100.885	35.4308	41.611	41.6496	51.5758	45.5358	42.1169
g10564	1.06192	1.53888	0.898234	1.47946	0.867415	1.12035	1.57181	0.822299	1.13634	0.914915	0.967752	1.12749	1.61157	1.23339	1.623	1.57219	1.21418	1.39992	1.14868	1.2869	1.43916	1.09438	1.57945	0.815131
g10565	2.06467	0.59009	0.619977	4.69493	5.70195	4.57319	3.06466	3.82402	3.87319	6.36386	4.80728	9.12718	3.67107	0.788246	2.81817	2.07543	4.29767	2.01302	3.8209	5.69384	3.73834	4.78394	6.60706	7.73599
g10566	0	0	0	0	0	0	0	0	0	0	0	0	0	0	0	0	0	0	0	0	0	0	0	0
g10567	86.2329	71.9892	80.9742	167.787	152.014	162.899	107.677	120.284	126.537	127.943	116.786	128.447	112.07	106.572	104.962	154.471	139.711	162.951	80.066	97.0849	98.1883	83.9121	80.7937	76.7126
g10568	6.77955	4.95752	5.86885	8.33313	6.40965	6.19847	6.85381	6.93022	6.27307	6.25588	9.16125	6.22421	4.30047	4.40708	7.25293	7.2622	5.91172	5.89538	7.34694	5.9626	5.49778	6.43537	5.57032	6.24126
g10569	5761.73	5589.02	5781.29	3127.16	3181	3240.4	5340.22	5358.11	5294.96	2955.75	2988.69	2981.36	5533.38	5653.04	4970.34	3273.99	3178.16	3132.38	5153.63	5396.31	5325.15	2536.65	2489.59	2364.05
g1057	0.233353	0	0	0	0.322223	0.56386	0	0	0	0	0	0	0	0	0	0	0	0	0	0	0	0	0	0
g10570	0.490192	0.280198	0.441584	0.975335	1.52297	0.296117	0	0.430056	0.344838	1.56901	0.180212	0.684306	0.130738	0	0.250908	0.844711	1.53053	0.716896	0.793761	0	0.19019	0.358674	0.235296	0.333941
g10571	36.1809	32.5299	27.3872	54.8488	42.4139	40.9805	27.8593	33.9466	24.9221	46.3769	43.2294	39.9857	42.6194	29.5686	26.6216	43.1888	38.8325	39.4097	30.1654	32.4278	34.8022	40.5376	35.8197	25.1615
g10572	0	0	0	0	0	0	0	0	0	0	0	0	0	0	0	0	0	0	0	0	0	0	0	0
g10573	14.9217	14.2464	12.8365	23.9352	20.5488	19.9769	30.0985	32.3151	32.6828	21.9159	26.1537	23.8708	32.5262	29.8851	34.8448	21.5437	20.6507	21.3509	20.3749	22.2879	24.2846	20.42	22.6879	23.5726
g10574	1.15823	0.722239	2.65587	13.1687	9.88676	9.66814	1.1253	1.97069	1.18514	9.4367	4.33547	9.70129	1.34796	0.602982	0.646742	5.80621	7.39704	8.77741	0.584572	1.21957	1.63412	3.69808	5.15526	7.17306
g10575	60.4119	63.6224	68.076	51.4524	45.7035	48.3931	71.6068	75.3787	71.088	63.9609	65.3633	62.1521	66.8707	65.837	75.7125	58.1715	49.3851	55.4738	67.2148	65.9133	55.9133	55.723	51.8804	53.2773
g10576	19.4102	20.3323	19.0307	42.4954	45.3771	41.1208	29.5886	30.045	33.5968	28.897	30.0703	27.1596	30.9166	31.0203	34.1957	26.4474	30.0908	27.1988	22.8891	23.3036	23.9591	24.9699	27.9079	24.9087
g10577	16.5685	17.6582	18.7451	35.7919	37.4173	36.5481	23.8951	23.9451	29.7028	33.9105	35.0536	31.1875	24.5179	25.4652	23.1987	36.9323	36.2956	36.5811	18.6938	20.3402	20.405	23.4642	23.8077	20.8267
g10578	37.8129	39.789	36.7735	52.7845	46.8375	49.1767	26.5838	26.0839	28.3019	34.4068	40.598	35.9872	28.068	27.3634	32.6102	38.6285	31.8642	37.5285	32.3685	33.9678	32.0429	35.0487	36.8107	31.7477
g10579	2.13981	3.19897	2.37246	22.0833	16.3647	22.4718	4.39782	0.192544	1.6211	9.83467	8.47183	8.73172	1.75601	1.69671	3.03307	7.0911	12.0774	7.70322	2.13229	0.817071	1.78818	11.3212	4.89861	5.60668
g1058	0	0	0	0	0	0	0	0	0	0	0	0	0	0	0	0	0	0	0	0	0	0	0	0
g10580	5.53622	5.67436	6.64964	7.54257	5.73347	6.86167	6.29073	8.09507	7.58774	7.60416	8.2816	8.66128	6.36442	5.24758	8.59896	8.96444	8.04679	8.58519	6.22672	6.31759	5.48111	4.81912	5.4065	5.98241
g10581	17.971	14.9308	18.3224	24.9467	19.6212	21.3333	16.005	17.5997	20.5803	21.7008	27.1953	25.8167	12.2611	15.4371	18.1832	25.3866	17.7793	20.9341	20.9792	21.2645	21.2421	17.8893	21.9668	21.3535
g10582	23.0911	17.9048	21.2234	6.39226	7.48607	10.674	32.5464	28.4204	28.2505	9.42625	13.8778	17.3789	26.1337	22.0775	34.1219	7.95823	10.6579	9.98426	35.4867	35.2175	36.1482	12.9289	16.3849	10.6695
g10583	14.9651	14.2499	15.6782	23.9127	24.523	23.5	24.2981	22.7099	23.9004	18.4645	16.1671	17.7087	22.359	26.6575	28.6072	21.4795	18.9427	20.7568	23.4417	23.606	21.1138	21.6846	17.4024	21.7925
g10584	30.2863	27.109	31.2122	27.9388	30.4534	24.1218	30.3104	30.2537	27.9177	45.1822	45.8923	40.307	31.5893	35.5322	41.5069	50.2845	53.3234	54.4454	27.683	21.9563	19.5449	24.6327	23.6495	23.52
g10585	3.21343	4.49001	4.71742	11.7726	8.62795	13.804	4.76982	4.59427	2.76292	14.476	14.1764	15.4515	8.18952	6.95197	4.38617	18.7658	21.1814	12.2711	3.96454	5.31711	5.26419	10.7113	12.3398	9.97272
g10586	81.5227	81.5251	74.558	46.068	51.2495	42.6869	329.39	306.562	316.96	62.713	67.4488	71.0434	373.991	385.178	475.847	60.6055	66.0382	67.7901	237.398	202.471	210.28	53.8393	61.3036	65.5843
g10587	16.2234	14.683	15.2236	8.26208	5.60049	7.14607	65.6209	48.4324	62.7704	14.1841	10.6861	9.20069	80.2279	82.8415	70.2386	13.9783	13.9827	14.5819	42.8457	39.7069	40.1278	9.39764	13.6279	10.8219
g10588	0	0	0	0	0.144115	0	0	0	0	0	0	0	0	0	0	0	0	0	0	0	0	0	0	0
g10589	17.6624	15.6649	15.8543	20.439	16.1436	16.4031	21.72	19.1168	18.4829	29.6866	29.6706	29.4827	15.0876	16.1259	20.076	24.2624	27.2793	25.4632	16.7503	16.9526	15.9981	21.524	21.6629	21.8382
g1059	0.020058	0.0372623	0.036138	0.0399094	0.0553938	0.0636129	0.00893186	0	0.0317483	0.0178339	0.0405572	0.031501	0.0213984	0.0201015	0.0102668	0.0432056	0.0626271	0.0623357	0.0139199	0.0165945	0.00778234	0.0256838	0.019256	0.00683221
g10590	0.189193	0.216288	0	0.215107	0.52249	0.457153	0	0.221311	0.266185	1.34571	0.556431	2.37701	0	0	0	0.326021	2.95358	0.553381	0.175061	0	0	1.66119	0.908141	1.80441
g10591	16.0787	16.0949	17.0845	14.7239	13.9939	12.6085	17.1558	17.9064	19.0848	9.60073	10.9924	9.73324	20.1451	18.4283	17.089	12.6502	15.9957	19.2987	16.2424	19.579	16.5432	12.3452	8.76375	9.39307
g10592	20.3517	23.4128	19.2945	32.7443	33.3165	35.568	29.6389	25.1542	27.8235	41.152	42.7275	34.4862	26.218	26.6814	27.386	32.9752	37.2672	36.3158	23.2138	22.45	23.2419	33.529	33.1163	34.3561
g10593	27.1765	30.251	31.6114	37.7292	38.7114	38.3637	51.2094	42.331	34.6137	37.847	43.5399	36.1412	43.0311	38.4982	40.1207	39.1903	37.9606	34.5155	32.9553	32.6607	29.9679	40.8167	38.0363	32.7403
g10594	7.05767	7.82799	7.27008	6.16441	6.35717	7.93393	12.4047	10.9895	11.4423	6.15041	6.83887	5.87233	13.1888	11.2418	14.163	6.20178	5.21716	5.53681	8.43343	8.77782	10.1916	5.0273	5.18257	4.39407
g10595	28.2032	27.6126	33.7595	37.2735	32.6198	36.404	41.7342	39.8712	49.1088	50.5461	50.0523	49.3321	46.3919	35.9464	44.4183	52.7542	47.8678	48.0857	39.3902	32.5468	36.1386	38.1683	39.1091	42.1706
g10596	6.38844	10.3638	10.5233	12.1749	10.4177	9.04145	8.34468	7.89998	10.3579	12.1175	11.2733	11.3814	9.47658	10.174	13.5781	9.75056	9.30841	11.3895	9.23282	12.0807	9.15923	6.94486	8.93667	6.21727
g10597	11.5888	13.7053	12.3995	29.8355	33.6599	28.8875	12.1005	7.01179	8.24614	31.1718	26.4441	33.0066	5.8974	7.93331	12.2727	35.5788	34.0001	35.3578	8.62784	8.04485	6.92541	25.1462	28.0693	28.1309
g10598	13.3844	17.6162	14.8898	17.5199	20.1184	16.2899	29.9983	26.749	22.4445	18.4081	19.9728	16.823	24.6059	22.853	28.3136	14.5535	14.4183	14.8072	21.5246	18.3873	17.0929	20.7431	18.7286	18.7071
g10599	0	0	0	0	0	0.355249	0	0	0	1.25489	0	3.28382	0	0	0	0	0.459039	0.430027	0	0	0	0.430298	0.282283	0.400626
g106	0	0	0	0	0.387239	0	0	0	0	0	0	0	0	0	0	0	0	0	0	0	0	0	0	0
g1060	0	0	0	0	0	0	0	0	0	0	0	0	0	0	0	0	0	0	0	0	0	0	0	0
g10600	5.1542	7.07084	7.09878	16.4866	15.4679	13.1185	11.8737	13.8269	14.6001	13.8825	12.7335	11.5124	12.3169	9.83881	11.5378	12.3161	14.2691	16.6839	7.31279	6.70901	10.3456	7.34153	8.77467	8.33342
g10601	8.71899	7.47577	11.0336	17.8792	11.8245	12.9794	23.5728	27.3192	24.3153	10.8531	10.5321	16.736	25.7456	22.4689	22.3144	10.1954	15.07	13.8899	15.8473	24.9894	20.7806	16.6328	17.6376	17.395
g10602	0	0	0	0	0	0	0	0	0	0	0	0	0	0	0	0	0	0	0	0	0	0	0	0
g10603	0	0	0	0	0	0	0	0	0	0	0	0	0	0	0	0	0	0	0	0	0	0	0	0
g10604	0	0	0	0	0	0	0	0	0	0	0	0	0	0	0	0	0	0	0	0	0	0	0	0
g10605	0	0	0	0.0664923	0	0	0	0	0	0	0	0	0	0	0	0	0	0	0	0	0	0	0	0
g10606	0	0	0	0	0	0	0	0	0	0	0	0	0	0	0	0	0	0	0	0	0	0	0	0
g10607	0	0	0	0	0	0	0	0	0	0	0	0	0	0	0	0	0	0	0	0	0	0	0	0
g10608	0	0	0	0	0	0	0	0	0	0	0	0	0	0	0	0	0	0	0	0	0	0	0	0
g10609	6.53925	4.62786	3.55318	7.70046	11.8245	8.18267	4.71456	5.82809	4.70973	10.5208	13.394	9.99816	6.31184	5.70638	5.57859	10.1954	10.9379	8.08345	6.98723	7.21344	7.00742	9.79738	6.95041	7.00044
g1061	0	0	0	0	0	0	0	0	0	0	0	0	0	0	0	0	0	0	0	0	0	0	0	0
g10610	71.0177	72.7964	73.0659	91.1616	95.3924	92.8139	68.4179	72.6896	71.7363	143.124	135.229	136.874	85.2947	78.5365	84.8186	136.206	132.012	127.414	85.8798	89.6386	87.4317	100.013	96.4218	101.568
g10611	9.85032	11.3811	8.70326	16.6441	15.3998	13.6771	9.87633	13.0212	12.9133	11.8617	12.416	11.6107	14.721	13.3988	11.6535	13.1379	16.1319	17.6925	11.6604	12.9279	11.3107	11.2799	10.4243	9.38609
g10612	69.1014	80.6694	77.5013	125.619	110.692	115.36	213.104	204.497	197.933	192.355	206.972	192.842	179.11	175.981	182.609	216.026	211.885	202.212	117.41	111.919	112.373	105.309	103.505	101.685
g10613	406.092	407.791	400.586	213.239	210.936	208.474	857.6	802.01	822.567	290.415	286.973	309.27	818.038	769.231	718.046	262.894	262.203	244.169	697.865	730.83	632.102	347.612	396.382	386.572
g10614	25.2755	26.8523	29.8989	44.5577	44.3319	41.8729	36.4942	41.5124	37.3575	59.746	54.5329	54.1742	45.8262	37.3559	56.4543	53.1244	50.1207	47.1397	33.1324	29.36	27.1417	49.6913	54.8412	60.9616
g10615	9.1864	11.1688	11.3258	17.7394	16.2421	14.6221	14.8911	14.3279	12.241	15.6959	13.9378	15.4704	12.4448	11.0225	15.9225	16.8353	14.2655	16.9891	13.9871	10.5356	12.2203	15.2216	13.112	14.7018
g10616	0.054009	0.0926158	0.162178	0.122813	0.372889	0.293634	0.0481005	0.126355	0.151976	0.845155	0.317689	0.414679	0.0864273	0.0309292	0.0552896	0.372278	0.252948	0.11848	0.399798	0.0893659	0.29337	0.711331	0.648119	0.515106
g10617	10.2573	8.68613	10.495	8.20675	8.91785	11.4746	17.5936	18.2201	15.5005	11.8896	15.6424	14.8494	13.7797	16.0991	7.00033	13.7477	11.8616	20.0014	10.5457	10.0576	12.3814	14.4546	26.6238	8.79934
g10618	0	0	0	0	0	0	0	0	0	0	0	0	0	0	0	0	0	0	0	0	0	0	0	0
g10619	0	0	0	0	0	0	0	0	0	0	0	0	0	0	0	0	0.344813	0	0	0	0	0	0	0
g1062	0	0	0	0	0	0	0	0	0	0	0	0	0	0	0	0	0	0	0	0	0	0	0	0
g10620	966.963	1002.54	950.806	1441.77	1552.99	1508.44	2088.76	2048.23	2060.41	1613.64	1554.54	1559.44	1834.53	1962.35	1777.26	1493.83	1467.66	1545.38	1375.99	1423.76	1398.8	1869.8	1859.4	1798.31
g10621	16.1424	16.7352	15.4049	26.5999	25.2824	23.8842	23.0417	20.0726	21.8093	16.7353	15.2509	13.243	23.4726	26.7196	30.6508	20.5007	18.469	18.8217	18.2309	18.2945	15.2374	15.0474	14.8813	15.1245
g10622	11.0062	10.8997	7.75506	14.6057	14.6435	13.7824	11.9175	10.8398	8.5663	12.4687	13.5286	13.7768	10.6354	9.96205	13.2878	12.7979	11.9075	12.7695	9.93649	9.24412	7.52822	10.9661	10.7267	9.52625
g10623	0	0	0	0	0	0	0	0	0	0	0	0	0	0	0	0	0	0	0	0	0	0	0	0
g10624	0	0.0381372	0	0.113787	0.0230321	0	0	0	0	0	0	0	0	0	0	0	0	0	0	0	0	0.0244092	0	0
g10625	0	0	0	0	0	0	0	0	0	0	0	0	0	0	0	0	0	0	0	0	0	0	0	0
g10626	0.383299	0.476297	0.50042	2.31163	2.14011	1.57048	0.118736	0.0974714	0.0937883	1.37504	1.22534	1.0469	0.124452	0.190872	0.102362	1.46461	2.28948	3.24154	1.89671	1.26845	1.73287	2.39001	1.58388	2.36143
g10627	0	0.0626163	0	0	0	0	0	0	0	0	0	0	0	0	0	0	0	0	0	0	0	0	0	0.298505
g10628	0	0	0	0	0	0	0	0	0	0	0	0	0	0	0	0	0	0	0	0	0	0	0	0
g10629	0	0	0.0611666	0	0	0	0	0	0	0	0	0	0	0	0	0	0	0	0	0	0	0	0	0
g1063	0	0	0	0	0	0	0	0	0	0	0	0	0	0	0	0	0	0	0	0	0	0	0	0
g10630	7.69428	8.90415	8.05107	21.4679	22.292	19.0482	4.54033	5.30089	2.59014	5.17069	6.24741	6.32609	5.08622	4.43329	6.47535	5.77537	8.10619	6.76544	10.7885	9.91951	10.9889	18.3058	14.6826	17.1078
g10631	6.9377	10.6662	6.89627	22.5759	17.8384	19.3651	5.11344	6.99609	1.34635	3.74359	3.16619	8.6831	4.08349	3.836	4.89808	1.23675	8.21645	8.04702	11.2895	9.10441	9.28195	12.6033	14.2393	12.3861
g10632	7.4614	9.25287	12.6076	25.1626	18.4232	20.2447	5.18096	7.69253	6.85028	7.19625	8.46168	8.91545	5.46408	5.14196	7.76779	5.23023	8.6869	7.86044	12.9305	12.0321	14.622	18.5993	18.6361	14.4737
g10633	0	0	0	0	0	0	0	0	0	0	0	0	0	0	0	0	0	0	0	0	0	0	0	0
g10634	0	0	0	0	0	0	0	0	0	0	0	0	0	0	0	0	0	0	0	0	0	0	0	0
g10635	3.86623	3.65125	1.81714	7.64485	7.42768	7.7174	4.79064	3.5394	1.65553	2.39132	3.95509	2.34662	4.30392	0.385055	4.12999	1.15867	4.72363	6.14596	3.4219	0.834425	6.78289	4.67387	5.3254	5.03866
g10636	0	0	0	0	0	0	0	0	0	0	0	0	0	0	0	0	0	0	0	0	0	0	0	0
g10637	0	0	0	0	0	0	0	0	0	0	0	0	0	0	0	0	0.145362	0	0	0	0	0	0	0
g10638	0	0	0	0	0	0	0	0	0	0	0	0	0	0	0	0	0	0	0	0	0	0	0	0
g10639	0	0	0	0	0	0	0	0	0	0	0	0	0	0	0	0	0	0	0	0	0	0	0	0
g1064	0	0.0883455	0	0	0	0	0	0	0	0	0	0	0	0	0	0	0	0	0	0	0	0	0	0
g10640	0	0	0	0	0	0	0	0	0	0	0	0	0	0	0	0	0	0	0	0	0	0	0	0
g10641	0	0	0.924106	0	0	0.206563	0	0	0	0.121611	0	0	0	0	0	0	0	0	0	0	0	0	0	0
g10642	0	0	0.46625	0	0	0	0	0	0	0	0	0	0	0	0	0	0	0	0	0	0	0	0	0
g10643	0	0	0	0	0	0.0773218	0	0	0	0.0455221	0	0	0	0	0	0	0	0	0	0	0	0	0	0.0435991
g10644	0	0	0	0	0	0.335513	0	0	0	0	0	0	0	0	0	0	0	0	0	0	0	0.135464	0	0
g10645	0	0.530678	0	0.316667	0.256393	0.560829	0.165366	0.1086	0.130621	0	0	0	0	0	0	0	0	0.135776	0	0	0	0	0.0891274	0
g10646	5.77068	6.51828	7.06933	9.93312	10.5081	9.99961	5.32366	5.43253	5.72539	6.60667	6.66034	4.91053	5.76388	4.76611	4.47182	5.54654	6.35287	6.69107	6.40331	5.97254	8.13523	6.72893	6.84216	8.20705
g10647	0	0	0	0	0.148019	0	0	0.125393	0	0	0	0	0	0	0	0.184721	0	0	0	0	0	0	0	0
g10648	0	0	0	0.0664105	0	0.0705692	0	0	0.493081	0	0.0858944	0	0	0.0668991	0	0	0	0	0	0.0966482	0	0.0854773	0	0
g10649	0.614061	0.936006	0.245853	0.465446	0.84792	0.247296	0	0.239435	0	2.03829	0.602001	1.14297	0	0.234435	0	0	0.319547	0.299351	0.757592	0	0.317667	0	0	0
g1065	0	0	0	0	0.0467207	0	0	0	0	0	0	0	0	0	0	0	0	0	0	0	0	0	0	0.0921996
g10650	7.78724	6.47967	5.91986	8.18142	8.09873	8.33647	7.90101	10.3199	9.29203	9.60561	8.6973	9.42607	7.20345	6.66102	12.5128	7.30409	9.61791	7.13594	7.11437	8.31827	9.63782	5.9143	10.6933	7.65534
g10651	9.97825	9.12583	9.15221	16.0892	16.534	14.0281	11.795	7.21553	9.82724	12.9044	16.4075	18.1085	8.80636	6.54537	6.87181	22.5095	13.8782	16.7156	6.54698	8.40535	10.1362	11.4162	10.7985	12.1121
g10652	0.705804	1.36162	2.49027	5.36657	6.57856	5.43616	2.67151	2.16726	1.79987	4.39279	3.30835	4.74175	2.58834	2.02095	1.71603	4.33292	6.12912	7.22557	1.30617	2.4817	1.98538	2.32397	3.30322	3.36578
g10653	15.4132	21.9838	17.6315	32.0446	25.5398	31.2136	19.0871	16.3127	12.3918	23.5972	33.2431	26.4349	17.0696	17.317	24.6448	24.7897	32.3122	24.259	17.2501	14.8163	9.79612	21.4816	19.4474	21.0003
g10654	0.366698	0.209607	0.440447	1.6677	1.64564	1.43986	0.163291	0	0.128982	0.391244	0.808866	0.639885	0.293402	0.104998	0	0	0.143117	0.268144	0	0.151689	0.284551	0.268313	0.440045	0.749433
g10655	0	0	0	0	0	0	0	0	0	0.0615533	0	0	0	0	0	0	0	0	0	0	0	0	0	0
g10656	0.0227976	0	0	0	0.0314798	0	0	0	0	0.0972945	0	0	0	0	0	0	0	0	0	0	0	0	0	0
g10657	0	0.768956	0.323161	0.458853	0.185758	0.487587	0	0	0	0.191373	0.395649	0.375593	0	0	0	0.231817	0.210014	0.19674	0	0	0	0.196864	1.16232	0.366578
g10658	17.19	17.1954	17.0339	12.2153	9.79136	2.07684	17.6059	17.3433	17.2322	7.33627	12.6393	11.6986	17.8803	14.274	19.3574	9.25694	13.7535	11.6273	21.4731	20.6215	14.0061	9.43345	7.63249	8.49018
g10659	0.253131	0.231507	0.121616	0.633165	0.908787	0.97864	0	0.236883	0.0712286	0.50414	2.60568	2.75628	0.108019	0.231936	0.103653	0.523441	0.553245	1.1106	0.140534	0.0837687	0.31428	2.14851	1.11785	1.2416
g1066	0	0	0	0	0	0	0	0	0	0	0	0	0	0	0	0	0	0	0	0	0	0	0	0
g10660	0	0	0.0420169	0.198865	0	0.169054	0	0.04092	0	0.84599	0.874509	0.293004	0	0.0400655	0.071622	0.120562	0.163834	0.613917	0.0971057	0.231529	0	0.153576	0.436577	0.142986
g10661	5.25491	7.06764	5.01228	11.9494	8.32327	11.3905	6.8824	9.40129	4.67524	12.5325	10.2276	11.4353	7.00759	6.28416	6.96173	9.85438	9.04819	9.15443	7.00757	5.49833	3.59798	6.44606	7.19626	7.47563
g10662	113.396	122.904	109.179	110.902	111.338	109.09	120.49	91.8456	90.4995	116.422	110.799	108.133	96.1669	106.357	105.11	87.4255	78.4957	90.0964	146.002	134.914	128.416	124.624	131.62	133.517
g10663	8739.59	8670.31	8696.1	4106.4	4123.71	4208.54	8046.74	7457.76	7432.51	5512.08	5505.93	5500.91	8272.02	8879.06	9171.15	5931.85	5624.27	5559.37	6534.01	6058.73	6065.11	3134.04	3358.13	3293.95
g10664	27.5691	30.7634	30.1825	36.6694	38.0685	35.7783	66.728	64.0356	67.2764	53.1994	45.1969	48.7984	55.0232	52.5004	60.7668	50.4627	53.13	51.7012	39.3022	46.2719	45.2428	30.5963	30.709	34.1478
g10665	0	0.0155755	0	0.0154904	0	0.0329208	0	0	0	0	0	0	0	0.0156043	0	0	0.0212695	0.0199252	0	0	0	0	0	0.0185629
g10666	21.8	25.0964	22.156	26.2303	24.9098	25.6627	17.5596	17.2977	14.871	22.3375	22.2686	23.6226	15.7756	17.8677	16.4386	24.1685	20.7054	26.011	23.1339	21.1888	21.2145	20.0039	20.8796	22.7094
g10667	0	0.0928006	0.0975006	0.369174	0	0.588439	0	0	0	0.115478	0.119371	0.11332	0.0865996	0	0	0	0.126726	0.118717	0	0	0	0.118792	0	0.1106
g10668	0	0.0296658	0	0.531066	0.429983	0.689727	0.462212	0.242837	0.401605	0.406067	0.877671	0.796955	0.138417	0.148604	0.159388	0.268299	0.364597	0.531306	2.49716	2.23273	1.85254	1.481	1.41998	1.37887
g10669	1.02992	1.10497	1.00868	5.58473	4.09144	3.90525	2.59653	2.90997	2.56371	4.26021	5.19605	4.24694	1.87633	1.85108	2.01137	5.5701	3.90834	5.19074	1.97929	1.70416	1.45086	2.87526	3.0575	3.25988
g1067	0	0	0	0	0	0	0	0	0	0	0	0	0	0	0	0	0	0	0	0	0	0	0	0
g10670	13.906	20.2947	15.4589	14.8015	23.0831	15.9071	27.4044	31.495	29.1394	20.2033	21.3195	24.7821	23.8311	23.721	23.0194	23.4532	21.9402	19.6881	18.8902	18.1139	19.2856	15.1543	18.8888	16.528
g10671	0.128634	0	0.0515015	0.097502	0.0592076	0.0518038	0	0	0	0	0	0	0	0.0982193	0	0	0	0	0	0	0	0.250991	0.0823272	0
g10672	2.43294	2.36932	2.05639	6.45442	6.84343	4.899	4.01256	3.37299	3.67659	4.74294	9.1431	7.4217	3.07618	2.47692	3.13635	7.14277	7.17434	4.87595	2.50135	1.04369	2.93676	3.56037	4.06578	3.92872
g10673	0	0.555379	0.583508	0.552345	2.68327	1.46733	0.432659	0.284138	0	1.3822	1.07159	2.03454	0	0.556409	0.497324	1.25572	4.55047	1.42096	0.674276	0	0.753951	1.06639	0.23319	0.992855
g10674	32.2556	23.4128	22.4462	57.63	49.4886	49.1767	36.0226	44.3194	38.1785	58.9966	79.0552	71.8314	35.2304	33.7182	37.7376	91.757	63.1445	67.0158	27.9513	24.9915	17.0838	50.5745	39.3218	59.2947
g10675	20.9961	21.1903	12.4124	33.197	29.6718	33.294	26.588	24.1767	24.6941	42.4697	41.9716	37.7831	20.6493	21.981	31.5693	38.1597	34.8267	40.0623	18.8207	18.7277	16.0381	35.7667	34.4868	36.2058
g10676	21.7457	23.7976	18.7522	44.1655	38.4965	45.5838	29.795	32.8293	35.0406	45.4772	61.2227	46.9623	28.7507	29.5893	25.1153	57.6503	47.5856	47.0244	19.6055	22.7575	30.5756	37.5344	49.7818	44.8222
g10677	0	0.0404684	0.085036	0.482968	0.39104	0.470444	0	0.331265	0.0498043	0.100715	0.10411	0.0494164	0.0377643	0	0	0.122	0.110525	0.517699	0.0655093	0	0	0.20721	0.271867	0.144691
g10678	35.9121	36.3793	31.4421	21.2061	18.1863	21.1503	49.6872	45.4535	50.7567	34.2138	35.1266	29.4632	50.4426	49.3764	60.9657	28.0524	28.3513	36.25	32.3213	38.3062	31.9932	13.5275	16.492	20.7311
g10679	0.165173	0	0	0.563392	0	0	0	0	0	0.234973	0	0	0	0	0	1.13852	0	0.241563	0	0	0	0	0.792847	0
g1068	0	0	0	0	0	0	0	0	0	0	0	0	0	0	0	0	0	0	0	0	0	0	0	0
g10680	0	0.146725	0.0770782	0.437771	1.24056	0.310123	0	0	0.361148	1.00419	0.754942	1.07501	0.273842	0	0	0.663497	0	0.563103	0.237515	0	0	1.22082	1.04731	1.31151
g10681	14.2954	14.5041	12.8778	23.7706	23.5641	27.0942	14.1638	14.8409	12.822	24.912	31.6642	31.6805	13.249	13.4054	15.549	28.945	21.8987	24.5653	11.2434	13.0096	12.2022	17.9126	18.956	23.6162
g10682	193.73	203.306	201.37	209.037	194.746	211.035	239.943	238.982	239.461	318.073	306.331	319.344	264.704	242.563	277.543	278.399	283.29	272.381	282.632	268.853	290.245	202.665	228.943	203.932
g10683	0.547756	1.49593	1.09653	7.12739	6.72323	7.059	3.90266	3.27491	2.65452	9.00442	8.01022	6.58461	2.62962	2.30033	1.80684	6.81709	8.26623	6.72018	2.92842	3.67573	3.16425	8.55025	8.91032	9.95082
g10684	6.60529	9.04287	7.15014	10.137	8.40769	10.1149	5.76164	6.23217	6.88394	10.1313	8.35427	10.2834	5.30677	5.47937	5.78797	9.08717	10.7786	9.46133	6.76586	6.25182	8.69029	8.95017	9.18558	6.99971
g10685	49.1536	58.5742	40.5269	19.8917	19.5567	17.6144	85.3267	114.509	105.493	39.1107	33.6909	31.4015	83.5459	74.427	57.1421	34.4553	24.0613	35.3339	74.3902	67.5469	69.8198	42.6712	40.39	29.5128
g10686	0	0	0	0	0	0	0	0	0	0	0	0	0	0	0	0	0	0	0	0	0	0	0	0
g10687	20.0356	20.6855	20.5206	29.5785	28.7382	28.7098	18.812	16.8963	21.5242	25.5195	28.4353	28.62	19.3033	18.5892	25.5986	26.2288	22.6708	23.623	18.3234	17.3469	18.4397	26.0244	22.4402	20.9498
g10688	8.38629	9.4675	7.71207	12.3359	13.0276	11.3036	6.76865	6.62173	7.48506	15.0619	16.456	15.5121	7.63267	6.87366	9.44366	16.2579	12.8468	15.0244	8.94811	7.37183	9.31402	8.4757	9.51022	8.78392
g10689	152.144	142.573	145.087	151.491	166.159	174.903	274.695	244.847	254.601	190.531	178.987	192.762	216.907	224.156	157.64	167.635	177.06	185.76	213.943	231.911	237.195	235.129	241	229.28
g1069	0	0	0	0	0	0	0	0	0	0	0	0	0	0	0	0	0	0	0	0	0	0	0	0
g10690	66.0288	63.438	66.651	112.988	113.647	103.787	80.308	82.3872	87.8321	144.598	157.711	146.364	75.8489	73.0279	80.021	175.616	169.094	154.895	80.2281	77.4714	71.8355	83.9383	78.2435	83.239
g10691	91.0657	97.8183	104.251	91.5226	91.5615	83.2605	132.679	119.989	130.264	124.709	118.693	127.43	114.836	110.934	128.203	109.524	100.805	102.268	133.563	132.476	133.354	128.499	130.095	128.12
g10692	0	0	0	0	0	0	0	0	0	0	0	0	0	0.0784833	0	0	0	0	0	0	0	0	0	0
g10693	0	0	0	0	0	0	0	0	0	0	0	0	0	0	0	0	0	0	0	0	0	0	0	0
g10694	0	0	0	0.072375	0	0	0	0	0	0	0	0	0	0	0	0	0	0	0	0	0	0	0	0
g10695	0	0	0	0	0	0	0	0	0	0	0	0	0	0	0	0	0	0	0	0	0	0	0	0
g10696	0	0	0	0	0	0	0	0	0.0736631	0	0	0	0	0	0	0	0	0	0	0	0	0	0	0
g10697	6.03299	6.62386	6.17013	0.0679141	0	0.072167	5.95817	4.33212	4.20204	0	0	0.166773	11.9802	12.4513	13.942	1.13226	1.67852	1.57244	0.552709	0.790692	0.927028	0	0	0
g10698	2.44847	1.91519	3.09568	0	0	0.155693	2.06584	3.16561	4.17011	0	0	0	5.63661	5.01825	11.6092	0.444132	0.20118	0.565395	0.119241	0.639688	0	0	0	0
g10699	0.450972	0.515559	0.325002	0	0	0	0	0.633036	1.39589	0	0	0	1.82821	1.65285	1.108	0	0	0	0	0.14924	0	0	0	0
g107	0	0	0	0.148738	0	0	0	0	0	0	0	0	0	0	0	0	0	0	0	0	0	0	0	0
g1070	0	0	0	0	0	0	0	0	0	0	0	0	0	0	0	0	0	0	0	0	0	0	0	0
g10700	0	0	0	0	0	0.101815	0	0	0	0.119884	0.123926	0.352931	0	0	0	0	0	0	0	0	0	0	0	0
g10701	0	0.317476	0	0	0	0	0	0	0	0	0	0	0	0	0	0	0	0	0	0	0	0	0.2666	0
g10702	1.21353	1.24129	0.843869	11.2558	13.0528	8.02524	0.796359	1.04598	1.61752	26.713	21.6024	23.5388	0.476968	0.219458	0	3.74212	5.28466	5.69793	0.177298	0.634096	0.099124	14.0201	15.8809	14.7068
g10703	0	0	0	0	0	0	0	0	0	0	0	0	0	0	0	0	0	0	0	0	0	0	0	0
g10704	0	0	0	0	0	0	0	0	0	0	0	0	0	0	0	0	0	0	0	0	0	0	0	0
g10705	0	0	0	0	0	0	0	0	0	0	0	0	0	0	0	0	0	0	0	0	0	0	0	0
g10706	0.162628	0	0	0	0	0	0	0	0	0	0	0	0.173496	0	0	0.280244	0	0	0	0	0	0	0	0
g10707	0	0	0	0	0	0	0	0	0	0	0	0	0	0	0	0	0	0	0	0	0	0	0	0
g10708	0	0	0	0	0	0	0	0	0	0	0	0	0.0490661	0	0	0	0	0	0	0	0	0	0	0
g10709	0	0.523261	0	0	0.316012	0	0	0	0	0	0	0	0	0	0	0	0	0	0	0	0	0	0	0
g1071	0	0	0	0	0	0	0	0	0	0	0	0	0	0	0	0	0	0	0	0	0	0	0	0
g10710	0	0	0	0	0	0	0	0	0	0	0	0	0	0	0	0	0	0	0	0	0	0	0	0
g10711	0	0	0	0	0	0	0	0	0	0	0	0	0	0	0	0.284631	0	0	0	0	0	0	0	0
g10712	0.286069	0.654076	1.71801	4.22827	5.13519	4.83867	0.509547	0	0.804969	3.25565	4.20675	3.9935	0	0	0.585704	3.94368	3.12617	3.76532	0	0	0.887936	1.2559	2.19704	5.06695
g10713	14.7821	21.5463	19.7524	7.35296	4.08233	8.25989	11.5193	8.21346	12.7386	4.20575	4.34752	1.03178	8.27919	11.6397	9.45786	2.54728	1.44231	1.89162	9.74552	10.7009	15.1986	3.51521	2.48343	2.7693
g10714	4.38827	4.6584	6.58853	0.178191	3.24616	0.568047	54.7149	57.9322	64.1664	4.45906	5.30079	5.68843	4.01274	4.48754	1.28352	0.27007	0.244669	2.06285	11.0213	12.7068	13.1344	0.9174	0.601831	0.854139
g10715	0	0	0	0	0	0	0	0	0	0	0	0	0	0	0	0	0	0	0	0	0	0	0	0
g10716	111.086	116.416	108.171	130.858	123.159	120.785	123.18	128.205	124.151	122.18	119.434	111.708	122.741	126.285	134.57	118.814	126.858	128.809	117.773	114.291	121.111	117.101	114.577	110.828
g10717	0.153185	0	0	1.97389	2.18575	1.72735	0	0.11946	0.0718413	1.16223	1.12632	1.42564	0	0	0	2.46374	1.11601	1.34418	0.0944953	0.0844892	0	0.149447	0.294121	0.486997
g10718	0	0	0	0.233478	0	0	0	0	0	0	0	0	0.109537	0	0	0.176933	0	0	0	0	0	0	0.0985701	0
g10719	0	0.648219	0.681049	0.322339	0	0	0.504984	0	0	0	0	0	0.302452	0	0.580459	0.488545	1.32779	0	0	0	0	0.414884	0	0
g1072	0	0	0	0	0	0	0	0	0	0	0	0	0	0	0	0	0	0	0	0	0	0	0	0
g10720	41.3391	42.2654	39.5476	55.0955	52.6144	57.3728	27.8107	27.6325	28.2274	57.3122	58.2926	60.7584	29.6888	28.3527	41.7396	53.9501	61.0002	51.5842	36.2302	47.2521	40.5531	41.1986	39.4532	40.2315
g10721	23.653	19.7412	14.3793	25.9853	22.3417	22.7913	36.0568	44.7277	40.1181	22.2946	19.5252	21.8779	40.4822	28.7526	46.0509	16.8789	16.7639	18.7816	26.8543	27.4922	31.1911	21.3416	18.3887	16.2123
g10722	11.7552	13.4388	13.2229	18.6691	23.4463	18.2601	23.9297	20.7354	26.2524	23.0934	23.5975	20.057	24.4844	17.9516	21.0117	37.2984	24.7602	37.3853	16.9201	15.7459	15.927	12.0145	13.2556	17.2875
g10723	0	0.0577843	0	0.689623	1.25631	0.549606	0.0900317	0.118252	0.14223	0.071905	0.520303	0.141122	0	0	0	0.0871009	0	0.739216	0.0467699	0	0	0	0.0485244	0.27547
g10724	33.0095	36.0518	34.9689	49.3827	50.8877	42.9342	67.7991	69.4054	65.4051	66.9556	74.3998	70.7018	57.9061	55.1125	60.7937	59.6951	67.4775	58.3621	67.3719	65.0726	68.3061	70.1865	68.5346	69.0049
g10725	22.8171	16.9485	22.2587	89.2839	84.6045	93.7555	27.0259	21.0002	24.6065	137.911	131.489	129.512	21.4999	21.3576	23.0024	144.901	154.056	156.007	31.7228	26.6388	28.2212	47.9672	51.7042	50.4984
g10726	5.44126	6.38211	5.94145	8.27552	11.4166	8.87912	11.5801	11.738	10.2406	12.4655	8.6251	10.95	11.2328	13.5972	12.298	12.4208	11.6939	13.0217	10.135	10.6404	11.6251	8.47981	7.25891	8.18391
g10727	3.61924	3.85989	4.08455	8.86514	8.04982	8.95074	6.27355	3.63696	5.60473	13.9602	14.5737	12.6481	4.94947	3.86704	5.3711	11.8038	11.1487	11.2611	6.85514	4.9034	5.16457	9.70415	10.0971	9.36593
g10728	2.37167	1.7254	2.4602	5.63818	2.82832	4.16783	5.7606	4.53976	4.24687	3.83398	3.48764	4.36429	3.68024	2.71636	4.85582	3.52961	2.01956	6.14875	5.38656	4.6378	2.3423	5.8371	3.20828	4.70019
g10729	84.9422	79.7758	87.0296	63.6241	51.4113	65.4534	97.6894	92.5816	106.335	84.3642	64.5865	91.1906	97.2782	84.5199	102.704	74.5318	64.3894	71.0796	113.461	101.447	104.839	79.2808	71.2724	80.8004
g1073	0	0	0	0	0	0	0	0	0	0	0	0	0	0	0	0	0	0	0	0	0	0	0	0
g10730	17.5407	16.6256	16.3184	22.0463	22.107	22.5021	20.1095	21.7122	22.3456	18.9643	17.0711	21.014	20.2779	17.3869	18.6749	21.3234	25.6908	20.8021	17.706	24.3799	23.2629	12.9745	11.0221	15.5561
g10731	0.297727	0	0	1.35402	0	0.359704	2.12125	0	0	0.847082	1.75128	0.415625	0.635245	0.340997	0	1.0261	0.464795	1.30626	0.275488	0.492633	0	0	0.285822	0.811298
g10732	0	0	0.364459	0	0.418993	0	0	0	0	0	0	0	0	0.347533	0	0	0	0	0	0	0	0	0.291301	1.6537
g10733	0	0	0	0	0	0	0	0	0	0	0	0	0	0	0	0	0	0	0	0	0	0	0	0
g10734	0.305385	0	0	0	0	0	0	0	0	0	0	0	0	0	0	0	0	0	0	0	0	0	0	0
g10735	0	0	0	0	0	0	0	0	0	0	0	0	0	0	0	0	0	0	0	0	0	0	0	0
g10736	6.57494	7.72346	6.33955	21.3635	19.7405	20.9158	14.666	12.7362	15.9552	24.542	26.966	26.0621	11.6155	9.91402	11.9797	14.3445	17.7509	14.7765	10.549	9.33219	12.0764	18.3167	18.8493	19.9712
g10737	2.29249	1.87201	2.85189	1.95487	1.46973	2.57188	7.00012	8.23657	9.90667	2.32948	1.6856	1.71445	3.14446	4.6887	3.01738	0.98762	1.27819	0.478961	10.4548	12.7346	12.3255	2.2765	3.61565	2.78884
g10738	0.543669	0.573721	0.703241	0.760782	0.866215	0.70737	0.819403	0.635963	1.05911	0.832908	0.983984	1.16763	1.20462	0.622683	0.770622	1.15306	0.979324	1.10091	0.50306	0.0691986	0.519234	0.795605	0.84312	0.968664
g10739	2.98426	3.54414	2.74923	4.84246	4.56087	5.39073	7.84435	5.0499	5.25858	7.13055	4.98496	7.76577	7.69648	5.01082	5.51684	6.64037	6.6943	6.56781	4.47714	3.73938	3.86705	5.04556	4.67291	4.46078
g1074	0	0	0	0	0	0	0	0	0	0	0	0	0	0	0	0	0	0	0	0	0	0	0	0
g10740	0.681934	0.637852	0.148924	0.0704853	0.513622	0.524294	0	0	0	0.176383	0.0911646	0.432716	0.264547	0	0	0.427318	0.0967817	0.0906649	0.229453	0	0	0.181444	0.0595152	0.0844661
g10741	4.12602	6.02718	4.40518	5.73364	6.54142	5.26186	10.3434	6.16714	7.09513	6.19569	7.75288	9.27983	9.29257	7.70109	9.69922	10.5334	7.27631	7.59864	7.98915	3.53998	6.75917	6.26164	6.67509	6.24628
g10742	0	0.404382	0.212432	0.402173	0.488435	0	0	0	0	0	0	0	0	0	0	0	0	0	0	0	0	0	0	0
g10743	0.0943146	0.215644	0.792979	0.214466	0	0	0	0	0	0	0	0	0	0	0	0	0	0	0	0	0	0	0	0
g10744	0	0	0	0.142835	0	0	0	0	0	0	0.184741	0	0	0.143886	0	0	0	0	0	0	0	0	0	0
g10745	0	0	0	0	0	0	0	0	0.0156837	0	0.0163925	0	0.0118922	0	0.0456464	0.0192092	0.0174025	0.0163027	0	0	0	0	0	0
g10746	15.6915	17.3723	11.7052	16.5262	15.7374	17.5611	20.5945	15.0707	19.9856	20.2077	15.5452	15.6795	17.0925	18.7287	17.9236	22.2012	22.176	17.8757	15.1308	17.2182	15.6369	7.73488	7.13562	8.77684
g10747	81.4755	75.5963	81.9765	100.27	109.95	90.1572	98.255	101.158	94.5787	101.868	93.7141	106.278	97.0816	98.4966	90.7731	100.016	106.228	105.326	79.6379	82.2033	80.1859	76.4123	81.1123	79.4525
g10748	1.05597	1.27821	0.596865	1.05935	1.62966	0.675415	2.65537	3.92367	3.05878	1.67893	2.64896	2.42797	4.10853	3.1303	3.94249	0.642234	1.64852	1.63517	2.58642	1.33613	2.02443	1.1817	1.19264	0.846318
g10749	604.274	713.735	623.501	353.467	346.402	326.768	192.182	175.625	186.106	675.663	671.877	657.607	270.004	267.422	261.455	667.841	671.671	693.012	407.399	374.882	358.091	164.946	184.26	178.625
g1075	0	0	0	0	0	0	0	0	0	0	0	0	0	0	0	0	0	0	0	0	0	0	0	0
g10750	26.3421	34.007	29.5951	45.0271	48.2514	47.955	55.5387	46.8498	44.1214	73.418	81.8221	77.5493	55.2489	46.3845	48.2465	52.8044	53.7128	53.4629	48.9147	52.4822	52.7015	82.8672	88.5109	85.088
g10751	2.44151	3.27963	3.8123	3.6087	3.5399	2.72852	5.00115	6.35457	4.29386	8.94363	11.4891	12.9517	0.260467	0.209726	0.12497	3.15545	1.90578	1.16046	10.9568	11.7156	10.4201	9.37888	8.96538	9.64694
g10752	0	0	0	0	0.193429	0	0	0	0	0	0	0	0	0	0	0.24139	0	0	0.51847	0	0	0	0.26896	0
g10753	0	0	0	0	0	0	0.387116	0	0	0	0	0	0	0	0	0	0	0	0	0	0	0	0	0
g10754	0	0	0	0.0609044	0	0.0647183	0	0	0	0	0.0787728	0.299118	0	0	0	0.0923083	0	0	0.0495661	0	0	0	0.102851	0
g10755	0	0.349121	1.19211	1.47566	2.31928	2.1215	0	0.178614	0.214831	2.49801	3.92946	0.852632	0.0814482	0	0	1.18405	1.07269	2.00979	0.141287	0	0	0.335176	0.952818	0.416084
g10756	7.2759	7.65249	7.22441	14.5596	11.2525	13.7132	7.08473	7.48975	5.86912	17.803	13.41	18.1474	8.48659	7.33334	9.33536	13.541	18.3255	16.7416	7.80962	9.9523	6.77516	4.25902	7.17125	8.06285
g10757	7.05116	10.8577	6.39516	13.0889	9.33911	15.1255	10.509	13.8031	12.3502	14.1251	15.8709	14.062	7.67588	11.0426	14.1421	10.4149	12.1312	14.9421	3.99458	10.0005	10.0498	4.42229	5.5259	2.74489
g10758	0.30766	0.492411	0.40649	7.83554	7.26459	5.83578	0	0.035989	0.216432	11.1607	13.0299	12.3264	0.098466	0.105712	0.755894	7.05123	8.45334	7.55911	0.14234	0.050907	0.0954956	3.78194	3.72153	4.19184
g10759	0	0	0	0	0	0.322319	0	0	0	0.759043	0	0	0	0	0	0	0	0	0	0	0	0	0.256116	0
g1076	0	0	0	0	0	0	0	0	0	0	0	0	0	0	0	0	0	0	0	0	0	0	0	0
g10760	0	0	0	0	0	0	0	0	0	0	0	0	0	0	0	0	0	1.57392	0	0	0	0	0	0
g10761	0	0	0	0	0	0	0	0	0	0	0	0	0	0	0	0	0	0	0	0	0	0	0	0
g10762	0	0	0	0	0.0796749	0.0697117	0	0	0	0	0.0848507	0	0	0	0	0.0994305	0.180158	0	0	0	0	0	0	0
g10763	0	0	0	0	0	0	0	0	0	0	0	0	0	0	0	0	0	0	0	0	0	0	0	0
g10764	0	0	0	0	0	0	0	0	0	0	0	0	0	0	0	0	0	0	0	0	0	0	0	0
g10765	0.0619535	0	0.0744134	1.83142	0.513287	0.898204	0	0.0724709	0	1.05761	1.27547	0.518921	0	0	0	0.320279	0.290156	0.543635	0	0	0	0.181326	0.237906	0.168822
g10766	1.29802	1.30514	1.33367	1.90256	1.72758	2.0217	0.445696	0.201231	0.462065	1.3571	1.8858	1.70288	0.200207	0.501528	0.896542	1.94034	1.87992	1.62388	0.680124	0.98332	1.06792	1.05275	0.405366	0.724464
g10767	0.0544268	0	0	0.74258	0.150309	0.328784	0	0	0.0765759	0	0.320147	0.227939	0.0580639	0	0	0.562737	0.50981	0.557186	0.0503614	0	0	0	0.0522506	0
g10768	0.6712	0	0.201547	0.763134	0.695114	1.21638	0	0	0	0.954838	0	0.234248	0	0.192187	0	0.86747	0.26196	1.47242	0	0	0.26042	0.245559	0	0
g10769	0	0	0	0	0	0	0	0	0	0	0	0	0	0	0	0	0	0	0	0	0	0	0	0
g1077	0	0	0	0	0	0	0	0	0	0	0	0	0	0	0	0	0	0	0	0	0	0	0	0
g10770	0	0	0	0	0	0.0460825	0	0	0	0	0	0	0	0	0	0	0	0	0	0	0.0295979	0	0	0
g10771	0.0678391	0.155109	0.0814827	0.308524	0	0.0819611	0.362506	0	0.0954463	0.0965068	0.0997602	0.473515	0	0.0776985	0	0.116902	0	0.0992133	0.0627719	0.11225	0	0.0992758	0.19538	0
g10772	0	0	0	0	0	0.126302	0	0	0	0	0	0	0	0	0	0	0	0	0	0	0	0	0	0
g10773	0.10093	0	0	0.057377	0	0	0.0898882	0.177095	0.142003	0.143581	0.0742105	0.0704486	0.37686	0.0577991	0	0.347848	0	0	0.0933907	0	0	0	0	0.137515
g10774	0	0	0	0	0	0	0	0	0	0	0	0	0	0	0	0	0	0	0	0	0	0	0	0
g10775	0	0	0	0	0	0	0	0	0	0	0	0	0	0	0	0	0	0	0	0	0	0	0	0
g10776	0	0	0	0	0	0	0	0	0	0	0	0	0	0	0	0	0	0	0	0	0	0	0	0
g10777	0	0	0	0.0631482	0	0	0	0	0	0	0	0	0	0	0	0	0	0	0	0	0	0	0	0
g10778	0	0	0	0	0	0	0	0	0	0	0	0	0	0	0	0	0	0	0	0	0	0	0	0
g10779	0	0	0	0	0.173932	0	0	0.147345	0	0	0	0	0	0	0	0	0	0	0	0	0	0	0	0
g1078	0	0	0	0	0	0	0	0	0	0	0	0	0	0	0	0	0	0	0	0	0	0	0	0
g10780	0	0	0	0	0	0	0	0	0	0	0	0	0	0	0	0	0	0	0	0	0	0	0	0
g10781	0	0	0	0	0	0	0	0	0	0	0	0	0	0	0	0	0	0	0	0	0	0	0	0
g10782	0	0	0	0	0	0	0	0	0	0	0	0	0	0	0	0.154764	0	0	0	0	0	0	0	0
g10783	0.158688	0	0.0953014	0	0	0.0958609	0.282656	0	0	0	0	0	0	0	0	0	0	0	0.0734174	0.131287	0.123139	0	0	0
g10784	3.90307	8.32917	2.81283	7.39613	7.90462	8.17365	0.463478	3.65253	2.92876	1.11049	3.44378	1.45298	1.66556	2.98022	2.131	4.9323	3.24975	5.32762	3.37077	1.72219	2.01914	1.14235	2.24821	3.54526
g10785	0.835861	0.537508	0.564731	0.712762	0.504958	0.883629	0.186105	0.42777	0	0.371589	0.230469	0.437572	0.167197	0.299169	0.21392	0.450117	0.652452	1.75724	0.0966784	0.259323	0.162153	0.07645	0.250763	0.782961
g10786	0	0	0	0.0222143	0	0	0	0	0	0	0	0	0	0	0	0	0	0.0285741	0	0.0323287	0	0	0	0
g10787	0	0	0	0.309054	0.0750686	0	0	0	0	0	0	0.0758925	0	0	0	0	0	0.0795069	0	0	0	0	0.0521908	0.074071
g10788	0	0	0	0.217271	0.659683	0.346314	0	0	0	0.135925	0.281015	0.266769	0	0	0	0.987903	0.447494	0.419211	0	0	0	0	0	0
g10789	0	0	0	0	0.496761	0	0	0	0	0	0	0	0	0	0	1.23987	0.561627	0	0	0	0	0	0	0
g1079	0	0	0	0	0	0	0	0	0	0	0	0	0	0	0	0	0	0	0	0	0	0	0	0
g10790	22.5042	25.9243	27.9105	38.478	37.0277	44.1169	44.8457	51.6406	53.6198	40.2324	48.5623	44.3552	49.12	46.3652	52.0779	43.3115	39.8437	46.1524	37.5777	37.0226	39.7431	33.6267	33.4827	29.252
g10791	9.99734	7.08367	8.44311	18.0564	15.8898	14.1545	7.14148	10.4763	8.71785	12.8887	13.7061	12.2117	10.3877	6.97753	10.7674	12.6516	13.3313	14.0117	8.19063	7.49564	8.56586	17.9829	11.1472	11.422
g10792	16.8888	19.989	20.2854	27.3347	24.1438	26.1658	29.7285	30.2149	24.0413	38.1586	37.984	34.1169	20.3491	17.0677	24.0016	34.2391	31.0188	27.0242	16.7304	22.0273	24.9774	26.1689	16.4043	24.6351
g10793	0.2372	0	0	0.269689	0.393042	0.687785	0	0	0	0.269949	0.209287	0.33113	0	0	0	0	0.0740608	0	0.0438964	0.0784965	0.0736251	0.138847	0.136629	0.0646364
g10794	0	0	0	0	0	0	0	0	0	0	0	0.175608	0	0	0	0	0	0	0	0	0	0	0	0
g10795	0.179113	0.102383	0.13446	0.101823	0.216411	0.270499	0.0797593	0.20952	0.346505	0.286654	0.263393	0.218786	0.167197	0.128215	0	0.231489	0.454386	0.229206	0.124301	0.111139	0.312724	0.360407	0.128964	0.18303
g10796	0	0	0	0	0	0	0	0	0	0	0	0	0	0	0	0	0	0	0	0	0	0	0	0
g10797	0	0	0	0	0	0	0	0	0	0	0	0	0	0	0	0	0	0	0	0	0	0	0	0
g10798	0.45771	0.784891	0	0.780604	0.316012	1.10598	0	1.60623	0.643975	0.325565	2.01924	0	0.488297	0.524231	0	0	2.50093	0.669391	0.635282	0.378675	0.710349	0.334906	0.219704	0.623624
g10799	0	0.247892	1.30223	0.246538	2.69476	0	0	0.253648	0	0	0	0	0.231328	0	0	0	1.01555	0.31712	0	0	0	0.31732	0	0.295439
g108	0	0	0	0	0.183419	0	0	0	0	0	0	0	0	0	0	0	0	0	0	0	0	0	0	0
g1080	0	0	0	0	0	0	0	0	0	0	0	0	0	0	0	0	0	0	0	0	0	0	0	0
g10800	10.0268	10.2977	9.7531	34.3873	34.3637	33.3632	11.1843	9.80615	11.3782	51.1162	56.2234	55.5762	9.89016	6.8904	7.53853	33.4237	31.2552	30.5298	11.2551	11.3144	9.74486	55.9986	56.7136	53.6152
g10801	9.95039	11.8462	9.72611	19.6617	19.8044	20.0639	15.0346	12.362	13.9032	45.1016	53.8878	49.6233	11.8599	12.0253	16.0171	30.6276	34.6034	34.7247	13.0805	12.6038	11.6086	42.3787	40.3183	42.7289
g10802	82.7895	86.0482	84.5939	97.8414	91.093	94.8817	107.587	102.3	100.403	101.809	99.454	100.313	92.5205	92.7851	96.2122	110.967	103.852	104.792	78.0622	74.4268	73.6987	62.9234	66.0462	64.8202
g10803	267.286	254.035	261.469	215.281	222.322	201.624	496.499	475.076	485.928	189.368	191.318	197.193	417.831	463.428	496.32	167.04	165.685	162.048	442.891	414.826	407.098	308.196	308.556	302.554
g10804	90.3204	82.8346	69.2009	150.748	142.783	127.208	132.647	124.194	133.094	117.035	123.94	131.179	123.196	122.033	135.216	122.693	123.133	126.94	106.97	106.154	111.085	121.866	130.547	130.259
g10805	23.6204	22.8315	23.0995	22.2022	21.1085	20.9116	25.9112	24.8615	27.2661	17.1167	16.896	19.8257	23.9889	26.2061	26.4522	20.9889	19.0148	18.8227	20.031	18.8482	19.8214	13.1337	13.8707	14.2436
g10806	10.0176	10.1309	5.78477	12.0468	14.6308	12.8012	0.343143	0.901403	3.52358	6.57734	3.39953	6.18547	1.43864	2.64774	2.76101	6.97143	7.81949	3.94438	7.84331	9.88164	10.4643	5.9203	5.36337	4.9871
g10807	20.8792	30.7585	21.5103	33.0995	31.7607	25.4306	23.1304	27.7	26.0324	27.8913	27.5834	27.3699	25.4436	27.6076	33.1909	25.1564	25.8379	25.4461	25.3668	20.3635	26.2128	26.2074	23.9554	22.7812
g10808	1.93826	1.47723	1.77377	0.944462	1.52939	3.34535	0.822009	0.755768	0.649295	1.05041	4.47903	2.06156	1.08313	1.16283	0.188973	0.954301	2.30546	0.539936	1.62268	1.37449	1.57568	1.7559	0.79747	1.50906
g10809	25.1885	32.5356	31.9569	52.566	55.5597	49.7977	35.5431	40.434	42.1893	62.3583	51.1514	52.8206	36.178	33.2203	39.7391	56.7464	56.0054	39.5486	33.1949	33.559	42.8146	50.4244	43.1287	48.8786
g1081	0	0	0	0	0	0	0	0	0	0	0	0	0	0	0	0	0	0	0	0	0	0	0	0
g10810	42.556	36.9578	41.6815	60.6369	61.5372	58.2554	60.5106	72	80.1749	71.1924	66.6091	56.6033	48.9071	68.1954	65.4411	62.3177	63.87	57.9635	56.1084	44.7273	50.1718	43.0322	40.1531	38.0741
g10811	21.3294	21.9066	25.2081	18.0261	19.7925	18.7874	15.2374	16.8559	16.7432	11.5206	14.5926	10.8275	16.2244	13.238	14.0897	9.95866	11.8711	11.4544	20.8972	24.8496	23.3664	16.3022	16.0966	16.8875
g10812	14.9194	10.9825	12.0632	21.8449	19.3954	19.432	37.334	47.3337	40.0363	10.7674	13.3778	12.598	35.8702	36.8428	43.8079	12.165	14.7702	18.5198	23.3675	26.011	29.4795	25.9867	25.5716	21.6166
g10813	0.188817	0	0.453581	0.214679	0.260725	0.228122	0	0	0.796967	0.268608	0.277662	0	1.20861	0	0.386588	0	0	0	0.698852	0.624851	1.17215	0.276314	0	0
g10814	8.67417	8.29172	9.71233	9.69511	8.93247	9.29569	23.1321	27.1726	27.9937	11.7123	8.9362	9.64622	27.7615	22.8445	25.285	10.3873	8.1862	9.1739	16.7327	18.245	19.0902	13.8412	16.7017	14.8899
g10815	0	0	0	0	0	0	0	0	0	0	0	0	0	0	0	0	0	0	0	0	0	0	0	0
g10816	4.80813	4.26805	3.94067	10.8691	7.889	9.3628	4.63478	4.89651	6.76481	14.7261	11.3961	10.6604	6.81914	4.72947	6.02239	12.6719	14.4826	15.4699	5.65284	4.67987	5.00396	8.19513	7.1682	7.9383
g10817	5.10556	5.74002	6.03073	19.371	18.8518	18.9482	6.43115	5.47735	7.46109	14.9676	15.1818	14.9241	5.59721	6.20296	8.66292	18.714	19.6841	19.3889	6.60345	6.20759	4.94681	10.9802	10.9131	9.80028
g10818	16.2863	15.2216	12.698	35.6047	34.8773	35.9011	21.8841	27.5405	25.8888	31.3792	31.3446	34.4623	21.6421	20.6167	20.709	39.1924	35.0601	32.6771	16.9205	15.6961	18.6242	25.924	20.2982	24.1364
g10819	8.64863	10.4365	10.7728	23.4905	30.9617	22.833	13.6933	20.421	17.1256	15.2653	22.8456	17.4394	12.8147	15.2252	16.3958	21.2513	16.0021	19.4411	12.1521	12.1904	10.6882	10.3126	13.223	11.7837
g1082	0	0	0	0	0	0	0	0	0	0	0	0	0	0	0	0	0	0	0	0	0	0	0	0
g10820	6.40744	6.73435	6.45478	18.5652	16.8391	15.982	10.4926	11.2428	11.196	11.3204	11.55	8.94475	11.9072	8.64068	11.8492	10.5072	12.1004	9.97531	5.73758	6.32704	7.53828	7.41058	10.8143	9.4341
g10821	39.9075	37.1797	29.8029	71.8171	67.2721	63.0083	58.0438	48.8043	58.9736	67.4626	65.2592	68.6436	60.5441	57.9506	71.3616	56.9359	49.8615	53.1529	52.1529	53.2766	48.2611	53.9448	59.3337	63.0239
g10822	0.233928	0	0	3.4576	5.81431	4.80462	1.25002	2.18912	3.62038	5.32452	2.064	6.53124	2.74517	0.535852	4.7895	4.43421	1.46078	5.47384	1.73164	1.16121	0.726096	5.81962	3.5932	2.86852
g10823	9.06617	8.45268	7.40065	19.3149	15.8006	18.3976	0.313567	0.82371	1.11457	20.4104	15.5326	21.5035	1.87806	2.11709	2.52303	16.8365	17.3142	19.953	8.79621	9.46687	9.8356	8.24385	10.3092	13.9116
g10824	18.2352	17.5894	17.1874	34.4827	35.2343	38.172	21.2026	21.4049	18.5293	32.6965	37.0576	33.6764	16.0088	21.4655	20.7417	32.187	36.0789	36.5766	18.5721	16.1341	20.6356	21.9598	20.9708	16.736
g10825	20.7455	19.5946	18.6413	25.9933	28.8988	25.3166	30.5296	25.7649	31.7612	34.2327	31.8903	29.9454	29.8251	23.4613	30.492	31.697	30.8368	28.6968	21.3476	21.0542	23.1538	24.4707	25.8106	27.8028
g10826	12.89	14.4725	12.852	32.1941	30.7702	28.9417	20.1197	18.2017	20.541	26.1802	26.5825	24.7255	20.9037	17.7776	21.8288	22.2123	19.9432	21.3236	19.535	20.8198	19.7663	38.6822	38.0459	38.6845
g10827	10.6713	16.414	14.7984	30.6633	22.371	30.2394	21.5998	26.1006	25.7968	24.0133	23.8242	27.2211	24.3213	19	23.6363	37.4468	32.1074	31.2132	17.9532	17.4968	15.0559	19.8754	23.1902	20.8841
g10828	41.6899	43.7881	35.991	93.4672	90.3083	72.0898	52.4449	55.9299	46.9245	96.0038	105.179	99.4837	41.5571	34.3195	36.2767	89.1277	98.2363	87.2642	39.7814	43.3294	41.247	79.1211	76.2938	69.0499
g10829	40.2707	43.3899	38.382	76.1084	76.3577	67.6704	78.0782	78.4425	73.6232	65.4001	69.7884	70.7282	63.3656	64.6953	70.6551	71.9543	71.3067	66.6262	50.8927	52.4816	57.2444	56.4984	57.2496	52.2788
g1083	0	0	0	0	0	0	0	0	0	0	0	0	0	0	0	0	0	0	0	0	0	0	0	0
g10830	44.3446	45.8862	44.4652	55.7643	51.5285	46.7592	81.3671	75.5512	77.0832	56.325	50.4363	53.8213	81.5747	76.1842	95.9602	46.2247	43.886	48.5675	60.3121	54.5398	63.8287	36.2132	34.5419	32.0976
g10831	38.3838	33.9405	33.5822	68.5479	63.6156	60.8262	39.3616	40.1796	41.1621	57.8846	63.9333	62.436	38.2839	38.8453	46.3266	68.5446	69.4475	74.8943	36.5392	36.1676	42.1988	40.9155	40.4464	41.8904
g10832	18.376	18.9069	18.122	58.9401	52.7518	44.2857	32.0423	28.9624	31.8414	37.9738	39.3961	45.3649	25.7947	29.3545	30.4948	46.3322	48.014	47.6668	18.4353	21.6041	22.5149	23.07	30.7329	24.2464
g10833	107.207	112.496	115.947	185.317	174.716	166.988	202.476	204.333	207.179	137.991	138.633	139.11	200.981	173.027	217.424	153.593	146.688	151.546	170.715	184.48	162.633	208.08	202.625	213.264
g10834	17.4069	17.3164	17.9733	22.2217	22.6868	23.9084	16.5362	15.5037	14.7804	36.232	31.256	34.1905	11.2073	15.6696	15.0061	30.838	32.9912	29.7449	13.2245	11.8241	17.1569	21.0043	26.3857	26.1301
g10835	0	0	0	0	0	0	0	0	0	0	0.549859	0	0	0	0	0	0	0	0	0.618701	0	0	0	0
g10836	0	0	0	0	0	0	0	0	0	0	0	0	0	0	0	0	0	0	0	0	0	0	0	0
g10837	11.719	12.5236	12.2399	10.3697	11.2571	10.9575	12.3428	12.6952	13.979	11.0175	12.363	12.3053	13.5349	10.621	14.6049	11.502	10.7384	12.5188	12.4938	13.9951	11.9405	9.84237	10.7613	10.1356
g10838	0	0	0	0	0	0	0	0	0	0	0.0172255	0	0	0	0	0	0	0.0342621	0	0	0	0	0	0.0319196
g10839	0	0.0101683	0.0320498	0.0101127	0.0122818	0.0429839	0	0	0	0.0126531	0.0130796	0.0248332	0	0.0101871	0	0	0.0416566	0.0260159	0	0	0.0138038	0	0.00853881	0
g1084	0	0	0	0	0	0	0	0	0	0	0	0	0	0	0	0	0	0	0	0	0	0	0	0
g10840	184.113	197.541	216.68	285.543	273.524	269.663	530.505	542.663	531.514	165.553	198.183	159.743	469.626	453.14	411.358	165.796	172.291	168.903	393.09	417.018	393.334	329.995	363.351	353.988
g10841	848.259	766.282	797.268	1088.91	1059.6	1039.56	1332.77	1352.84	1421.39	1027.67	972.088	1011.98	1301.71	1342.88	1279.01	960.251	895.194	840.152	1092.09	1112.91	1125.7	1147.56	1245.22	1172.06
g10842	44.9328	56.4086	44.1339	52.5196	43.876	49.8048	53.481	46.4204	47.5614	53.5659	52.1811	52.5647	48.3088	50.1004	54.7393	50.7752	56.9259	48.722	53.104	50.376	51.1601	40.7638	47.4364	41.9579
g10843	10.6806	7.04433	9.5721	21.3912	24.5046	17.4699	15.6584	21.7198	19.8819	8.76576	11.1151	7.11092	18.8444	11.9505	21.1948	10.4767	17.5717	13.0968	9.35062	12.9146	11.8581	10.3398	8.99154	11.7536
g10844	18.5543	21.9952	17.5818	53.4351	57.1224	51.5763	34.0955	27.4309	33.4751	36.9114	35.564	31.7792	28.464	29.3812	33.879	40.072	42.7995	42.4572	26.5454	23.2485	21.8057	28.8719	30.1731	26.0805
g10845	14.3075	14.0199	11.9477	15.3377	18.4393	18.2737	27.1836	25.6625	32.7831	18.4152	22.2421	24.7288	20.2062	23.0977	22.0399	18.0804	16.3799	18.5331	21.6865	21.4193	21.3589	26.3216	25.7704	29.7049
g10846	8.54773	9.53923	7.00751	12.8809	8.61809	12.8679	8.45848	8.64977	10.2128	9.94021	10.8739	17.9936	6.80302	7.92525	4.72245	7.13102	7.09576	8.9292	10.2946	8.082	9.37027	7.74351	10.0295	7.94898
g10847	0.971333	0.616913	0.388895	0.85896	0.298057	1.30393	1.15343	0.50499	0.607386	0.614134	0.476128	0.75332	0.805967	0	0.88388	0.371961	0.505465	0.315679	0.998644	0.17858	0.334994	0.157939	0.725274	0.147048
g10848	3.51092	3.39624	2.59509	4.09416	4.84801	4.7856	1.12245	1.7902	1.77322	3.97004	6.88392	7.91735	1.34455	1.95903	2.02748	3.72313	2.95134	5.2663	4.16496	5.51142	3.77226	4.47917	4.75332	2.69843
g10849	12.4714	6.21482	13.0592	2.90865	3.97409	4.24983	11.3919	13.0923	7.64856	5.45897	4.23225	1.78565	17.7398	13.5515	13.7492	6.61263	2.99535	2.80603	19.8249	7.40774	22.8292	9.8273	4.29792	10.8924
g1085	0	0	0	0	0	0	0	0	0	0	0	0	0	0	0	0	0	0	0	0	0	0	0	0
g10850	5.09932	4.49366	3.95565	33.8203	33.4464	27.9805	5.67683	2.1126	3.13884	69.3683	68.5823	67.3303	4.30673	4.38032	2.39261	29.657	37.8137	34.9577	4.12862	5.27349	2.30824	26.5846	30.6984	29.3832
g10851	0	0.288768	0	0.86157	0	0	0	0	0	0	0	0	0	0	0	0	0	0	0	0	0	0	0	2.06493
g10852	0.90668	0.777398	1.25238	1.34013	1.18938	1.09542	0.0807492	0.37121	0.446479	1.35432	0.73332	0.949291	0.628726	0.0519226	0.185636	0.703085	0.353865	0.663001	0.503374	0.750119	0.562854	1.06147	1.43621	1.60594
g10853	0	0.111475	0.273282	0.184777	0.0448819	0.117809	0.0578951	0.228127	0.0914612	0.0462387	0.0477975	0.181498	0.138702	0.0372272	0.133096	0.112021	0.0507425	0.0475355	0.120302	0	0.25222	0	0.0936113	0.309998
g10854	7.1996	8.81371	8.07106	12.3127	14.1666	10.4742	6.94632	6.77255	9.4964	9.98599	13.1459	13.0658	10.401	8.38339	10.0114	13.337	13.6749	14.8726	8.35505	9.33171	8.24048	7.63853	6.73895	5.9265
g10855	18.6421	18.33	18.9819	15.962	15.3603	13.6249	33.7519	33.2935	34.7554	18.3347	16.1325	14.9934	32.0006	32.6861	41.4667	18.1113	12.5754	14.2489	24.8451	25.8955	23.455	15.6051	14.8034	13.6928
g10856	0	0	0	0	0	0	0	0	0	0	0	0.177846	0	0	0	0	0	0.186316	0.117882	0	0	0.186433	0	0.173578
g10857	34.9863	31.0767	33.1545	60.1922	58.3896	50.8854	45.879	40.4349	45.6827	75.6709	76.988	79.1758	35.6237	35.3624	35.2147	66.9398	73.087	74.112	35.1678	40.1205	39.3233	52.4268	58.3954	61.386
g10858	0	0	0	0	0	0	0	0	0	0	0	0	0	0	0	0	0	0	0	0	0	0	0	0
g10859	35.2473	34.2938	34.1005	57.6156	50.8159	51.6452	47.898	35.0901	41.3762	73.3082	78.8516	82.108	46.8034	46.9346	45.7344	77.1698	79.1942	76.0691	34.1015	29.9587	31.6742	44.6041	47.8257	49.3377
g1086	0	0	0	0	0	0	0	0	0	0	0	0	0	0	0	0	0	0	0	0	0	0	0	0
g10860	27.3925	19.4664	16.6413	28.6192	29.6463	26.578	22.2294	16.9492	18.0051	30.8435	29.2393	29.2335	13.2011	14.8994	17.9729	29.1604	24.1062	29.8524	15.0708	13.3	14.4443	19.8109	19.596	15.9951
g10861	175.148	169.21	162.669	149.214	170.999	161.538	180.594	179.777	177.357	160.377	160.705	162.2	143.956	128.556	114.652	165.788	134.02	149.361	194.251	188.172	195.637	197.83	192.775	186.541
g10862	8.98042	11.8221	12.4209	23.8244	22.1706	15.7816	20.8432	15.2799	14.9323	10.8397	17.6081	24.6933	11.6128	9.9739	10.0291	14.0684	18.2682	21.4915	12.0867	15.3097	15.6267	15.9296	14.8914	12.2357
g10863	12.9511	18.0961	15.2012	18.2909	13.7565	16.8062	11.5671	11.0925	10.3827	14.6972	14.4331	14.2165	14.3283	11.0299	15.9401	18.6934	19.0665	18.9947	11.335	11.9664	11.2237	10.7992	10.6976	10.8589
g10864	64.4241	63.099	56.9824	58.5566	54.803	60.8854	50.8002	48.6931	51.0346	64.4692	66.7782	72.4124	46.9683	49.1562	57.4479	71.2545	73.1982	72.0815	60.9784	60.0194	57.4406	55.3783	58.3039	53.949
g10865	23.2878	22.854	21.821	56.783	46.9758	50.9321	47.6023	46.113	49.6406	37.22	42.807	38.9723	47.0689	43.3023	42.5098	43.1518	44.24	48.317	24.5339	25.7661	29.5013	33.5661	31.8515	32.016
g10866	0	0	0	0.176444	0	0.187493	0	0	0	0	0	0	0	0	0	0	0.242271	0	0	0	0	0	0	0
g10867	0.00989423	0.0678675	0.0237683	0.0112495	0.0409871	0.0239078	0.0881183	0.0694434	0.0417621	0	0.0727494	0.0138123	0.0422217	0.0453288	0	0	0.0463391	0.0289402	0.0274656	0.032743	0.0460665	0.0579169	0.0189973	0.0539231
g10868	15.6684	18.9228	17.8545	50.3375	53.5897	56.1108	23.7582	21.3361	19.1054	44.9222	43.6008	49.8032	18.8585	21.7188	19.0834	51.9234	55.068	54.8779	14.3494	17.0179	16.4606	22.5764	23.45	22.0049
g10869	7.22242	4.74765	5.42185	11.7016	6.9811	7.41701	10.9349	10.7718	13.7181	13.1	13.5416	13.3593	15.4101	4.54965	7.39367	9.64552	14.376	10.8267	9.69026	8.96293	6.44514	10.8335	8.66705	13.2846
g1087	0	0	0	0	0	0	0	0	0	0	0	0	0	0	0	0	0	0	0	0	0	0	0	0
g10870	56.9849	53.5989	50.7003	95.9853	88.0544	89.2465	246.773	247.237	236.707	102.297	94.883	85.6536	166.296	155.397	168.835	91.9628	105.201	98.5519	127.357	121.729	131.254	121.116	131.556	117.9
g10871	4802.93	4657.85	4761.97	2757.28	2804.28	2858.23	4977.2	4850.45	4711.09	3271.23	3175.11	3156.63	5024.61	5263.67	4709.62	3372.57	3210.22	3197.47	4836.63	4762.98	4565.75	2728.44	2747.27	2584.13
g10872	11.0465	11.177	11.4381	24.9748	25.0718	22.09	17.8668	17.3776	23.5809	23.8429	30.0614	24.8152	13.2748	14.9788	16.6377	28.8816	22.2008	25.6257	15.2734	14.0763	14.385	25.6418	24.379	25.4306
g10873	15.9107	21.8273	21.4627	17.2551	19.6041	21.8845	44.9084	62.421	40.9829	18.4557	22.3175	26.3118	41.7821	42.3337	26.562	21.0905	21.0176	27.2069	29.4446	37.6674	33.8102	39.4033	44.1787	28.0149
g10874	52.4244	53.7605	54.7768	64.6124	54.7336	65.483	55.4198	61.4902	57.3678	88.7257	93.597	92.7197	68.5834	62.647	79.5558	88.5027	95.8152	89.9673	74.7347	67.4675	61.6269	64.1395	62.1943	75.783
g10875	35.4807	35.2404	32.934	53.7013	50.8745	57.3385	39.7392	43.6954	41.2935	42.883	41.1563	44.3797	34.8236	29.0638	41.4943	50.9673	43.958	49.5651	31.9375	31.6554	29.6028	28.6612	30.6286	29.4693
g10876	0	0.247327	0	0.655936	0.0995785	0.609885	0.128451	0.0843568	0	0.205178	0	0	0	0	0	0.248539	0	0.210932	0	0	0.111919	0	0.0692311	0
g10877	0.0235319	0.107608	0	0	0	0	0	0.0275267	0.0331082	0	0	0	0	0.0269519	0	0.0811014	0	0.0344149	0	0	0	0.0344366	0	0
g10878	0	0	0	0.258953	0	0	0	0	0	0	0	0	0	0	0	0	0	0	0.210745	0	0	0	0	0
g10879	0	0	0	0	0.282032	0	0	0	0	0	0	0.570255	0	0	0	0	0	0	0	0	0	0	0	0
g1088	1.96412	2.10055	0.456607	1.44074	1.31232	1.9137	0.677129	0.592917	0.267428	1.6224	2.51563	3.27259	1.21667	0.507969	0.778333	2.18362	0.989124	1.85322	0.644888	0.524183	0.688314	0.370877	0.790731	0.77693
g10880	34.6953	38.9143	30.2918	33.6464	38.8503	35.5773	40.7669	36.4926	36.2008	36.4993	36.1219	37.5469	28.3047	29.7198	32.5333	37.4301	37.0959	37.6295	32.0363	28.5837	31.2216	22.9332	26.3106	28.2043
g10881	0.060225	0	0	0.34237	0.415805	0.291048	0	0	0.0847336	0.17135	0.0885632	0.336295	0	0	0.123306	0.207562	0.28206	1.84963	0	0.0996512	0.186934	0	0.115634	0.164112
g10882	0	0	0	0	0	0	0	0	0	0	0	0	0	0	0	0	0	0	0	0	0	0	0	0
g10883	1141.29	1183.84	1156.07	980.539	953.681	965.765	830.317	865.478	874.036	397.059	410.582	405.802	843.53	788.881	873.89	403.34	394.678	413.679	848.4	853.233	852.228	520.478	493.465	511.285
g10884	1427.1	1392.61	1377.84	1367.79	1482.89	1436.48	1402.39	1444.59	1342.83	1337.78	1371.54	1273.96	1396.18	1487.58	1091.19	1745.26	1787.83	1913.98	1355.15	1374.27	1352.64	923.754	808.439	850.303
g10885	62.1541	53.233	63.3207	77.8974	83.5589	99.6279	73.8061	86.1429	78.501	70.9106	79.3341	66.7217	67.8395	80.115	62.9979	89.7847	88.3854	93.2991	66.6223	68.2228	77.3598	60.3374	60.8506	53.6613
g10886	153.031	164.959	158.42	135.22	169.671	151.519	365.446	346.81	346.156	218.902	216.749	211.663	308.174	271.461	273.505	196.687	202.386	200.723	345.003	356.735	359.09	314.265	307.622	301.042
g10887	11.9505	10.2465	7.17695	11.0844	11.0735	11.2086	32.2094	32.005	25.4418	19.0138	16.4175	23.0486	24.6594	18.1897	22.858	19.5095	17.6745	18.8571	18.1872	18.2127	15.8623	14.727	15.0956	12.426
g10888	7.12144	6.08699	7.0348	8.32388	5.42225	6.35241	9.95812	9.42035	8.05308	6.72234	9.98301	5.94632	11.0765	8.69004	8.31231	6.99609	6.33809	10.9016	5.72733	5.17593	5.47447	4.77247	5.30324	5.44087
g10889	10.2338	8.98861	12.1421	18.4466	19.1289	21.5619	11.7818	16.3508	23.0024	16.8665	18.7198	20.5584	9.31999	10.0059	12.5207	23.2268	26.4976	23.9103	10.5087	16.5204	19.1752	11.8714	13.8983	17.0042
g1089	0.31828	0.0727726	0.305833	0.506625	0.263696	0.153814	0	0	0	0.090556	0	0.177727	0	0.0729074	0	0	0.0993764	0	0	0	0.197584	0.0931542	0	0
g10890	31.8381	41.6416	36.1348	30.9839	36.1394	32.1092	49.9819	45.607	38.1514	39.5349	47.4144	50.2841	48.358	40.4827	49.7183	33.7089	46.7555	40.249	41.5686	49.3326	50.6679	37.5105	44.9411	40.622
g10891	42.0992	36.7945	43.3177	31.3659	34.5223	31.9413	44.2758	48.5738	49.9324	44.764	43.1036	42.1221	41.8469	44.7619	48.5399	37.8826	26.0201	36.9836	37.2263	49.6889	37.4626	28.5962	33.1052	36.4127
g10892	13.2646	12.8897	14.0205	13.4225	12.6383	10.4168	14.1762	11.0167	13.997	9.81243	10.5333	12.4066	9.76423	16.5598	8.69067	14.1719	12.839	11.8335	11.9056	16.4612	15.2338	8.34693	10.5694	13.0125
g10893	0	0	0	0	0	0	0	0	0	0	0	0	0	0	0	0	0	0	0	0	0	0	0	0
g10894	16.2474	16.4602	17.6111	16.971	16.0511	17.3954	17.1758	17.924	13.1952	21.0463	19.8133	16.0429	13.1056	16.0368	10.818	19.3482	17.9408	21.057	17.1117	14.2069	24.1904	16.6242	18.0072	21.2371
g10895	0	0	0	0.895385	0.217487	0.951455	0	0	0	0	0	0	0	0	0	0	0.245887	0	0	0	0	0.230491	0.151206	0
g10896	0.62075	0	0.745593	7.76352	4.85722	7.24972	4.79129	4.11474	2.03785	1.17743	2.43423	3.75511	1.10372	0.236989	0.847293	6.06158	8.07569	3.32873	3.25484	0.684749	4.81691	5.14763	4.17151	5.63843
g10897	5.67404	4.49076	4.82306	6.05422	3.13398	5.16777	7.77433	7.45418	4.29859	2.35945	3.5943	4.38698	5.86697	6.19874	5.89795	4.96403	4.63343	4.9789	5.25022	4.0443	7.18021	3.70459	2.51408	2.02191
g10898	0	0	0	0	0	0	0	0	0	0	0	0	0	0	0	0	0	0	0	0	0	0.045659	0	0
g10899	2.99657	1.90318	4.79898	2.93382	2.29877	3.72093	6.67189	7.69214	5.62138	3.31557	3.79456	4.9966	7.10405	3.90876	7.1578	5.88095	2.72889	5.3563	5.31443	2.06595	4.39221	1.46173	3.27631	1.36093
g109	0	0	0	0.682206	0	0.103561	0.15268	0	0	0	0	0.598304	0.0914455	0	0	0	0	0.501439	0	0.141832	0	0	0	0
g1090	0	0	0	0	0	0	0	0	0	0	0	0	0	0	0	0	0	0	0	0	0	0	0	0
g10900	0.38964	0.111361	0.351002	0.443009	0.201761	0.353063	0.347014	0.34184	0.685256	0.346435	0.429736	0.475944	0.311759	0.111567	0	0.671437	0.152071	0.49861	0.180268	0.161179	0.0755884	0.641474	0.140273	0.19908
g10901	33.3165	28.7814	32.0499	79.3593	81.1849	79.5933	21.4818	22.5723	28.2097	73.7741	76.2611	83.1282	32.6481	28.3168	33.3349	93.2617	83.0781	83.3392	37.8026	39.6617	29.0116	36.1805	33.5764	27.3182
g10902	13.9784	14.1881	12.8669	39.5098	39.3254	35.3549	11.6348	11.9197	18.1965	20.8147	23.8217	27.5381	11.1496	11.6708	8.02422	29.941	31.6118	28.2765	12.8134	13.8344	12.7731	17.3972	22.7003	21.5373
g10903	12.8837	14.7289	14.7901	9.98167	13.0673	13.9127	14.2159	18.2718	19.4101	13.9489	11.2335	13.529	18.6101	15.1479	15.8738	9.43074	14.4176	12.6726	16.2468	18.1109	18.4026	32.2021	25.9412	23.9231
g10904	5.92316	8.75618	6.01044	10.45	7.8969	8.63676	9.27704	9.55681	10.2015	9.29786	7.20848	9.40921	7.51741	7.83669	9.40905	8.79907	8.6092	6.57155	7.27614	8.78688	7.60761	11.2086	8.23537	8.34852
g10905	6.79703	5.88036	5.51624	7.51916	10.6539	6.21446	1.63607	4.72757	1.55077	6.01068	7.02373	3.33384	4.11558	6.10166	5.26567	7.91406	12.0451	10.2092	4.07957	0.911896	2.56591	3.49482	3.70353	5.00588
g10906	0	0	0	2.03742	0.35349	0.618574	0	0.299455	0.360175	0.364177	0.376453	0	0.546208	0	0	0.441139	0.399649	0	0	0.423585	0	2.62238	0.245761	0.348793
g10907	0	0	0	0	0	0	0	0	0	0	0	0	0	0	0	0	0	0	0	0	0	0	0	0
g10908	0.148398	0	0	0.168724	0	0	0	0	0.208789	0.422217	0	0	0.158315	0	0	0	0	0	0	0	0.230308	0	0	0.202191
g10909	0.18406	0.63126	0.221077	0.104635	0.254157	0.222375	0	0	0.129481	0.13092	0	0	0.589079	0	0	0.475764	0	0	0.170311	0	0	0	0	0
g1091	0	0	0	0	0	0.0775832	0	0	0	0	0	0	0	0	0	0	0	0	0	0	0	0	0	0
g10910	7.38347	9.4775	8.61947	6.0089	6.8327	5.13319	11.9517	11.8189	12.0649	3.86975	5.44789	4.30374	13.8467	13.6195	13.738	5.49114	7.07779	6.47891	12.2736	10.3309	9.08669	6.44507	6.24264	8.18911
g10911	0	0	0.211643	0.400681	0.243312	0	0	0	0.99165	0	0	0	0	0	0	0	0	0	0	0	0	0	0	0.240078
g10912	0	0	0	0	0	0.448976	0	0	0.0746925	0	0	0	0	0	0	0	0	0	0	0	0	0	0.0509655	0
g10913	0	0.116499	0	0.115862	0	0.0615588	0	0	0.0716872	0	0	0	0	0	0	0	0	0	0	0	0	0	0.0489149	0
g10914	0	0	0	0	0	0.0172679	0	0	0	0	0	0	0	0	0	0.0246294	0	0	0	0	0	0	0	0
g10915	0	0	0	0	0	0	0	0	0	0	0	0	0	0	0	0	0	0	0	0	0	0	0	0
g10916	65.2867	77.382	67.7476	83.7177	83.7741	82.9552	75.223	76.645	78.2471	64.521	66.7702	66.2218	92.5258	86.9877	89.5601	75.5233	89.182	95.2104	72.3275	74.3517	76.3048	75.2432	68.1896	70.3978
g10917	4.23522	4.31724	4.95982	9.79114	7.70007	8.9545	3.83476	2.55967	3.42628	8.53535	7.52557	5.96161	4.02877	4.16355	3.90208	7.23741	8.15455	6.71008	4.83327	5.19745	3.88897	5.57804	5.42117	5.14531
g10918	10014.6	9863.19	10026.3	6005.97	6028.43	6116.06	10010.7	9409.75	9518.04	6809.71	6613.03	6581.04	9986.31	10815.2	10909.1	6855.52	6662.04	6567.49	9746.14	9323.69	9259.01	4817.87	5013.81	4992.2
g10919	0.771013	0	0.168377	4.62217	3.09715	3.64137	0.249697	0.0819911	0.197232	1.49568	2.06146	2.05481	0.149552	0.160558	0.574033	2.2949	2.07906	1.84515	0.19457	0.463911	0.217561	1.33345	1.07663	1.146
g1092	0	0	0	0	0	0	0	0	0	0	0	0	0	0	0	0	0	0	0	0	0	0	0	0
g10920	15.5779	20.011	16.2965	34.2805	29.8372	35.2129	19.99	24.4925	20.6211	32.1689	37.564	36.712	18.0485	19.8563	18.005	31.8955	27.5881	33.6835	19.4515	15.7981	20.4069	20.8357	22.7541	20.4259
g10921	0	0	0	0	0	0	0	0	0	0	0	0	0	0	0	0	0	0	0	0	0	0	0	0
g10922	0	0	0	0	0	0	0	0	0	0	0	0	0	0	0	0	0	0	0	0	0	0	0.00956941	0.0814875
g10923	26.3552	28.9119	25.3823	23.6751	28.8955	24.535	29.8066	26.2873	29.6837	34.6084	33.097	33.6257	27.9331	27.1945	32.0103	28.9548	26.9289	29.4984	26.7076	25.4146	25.2773	27.5056	27.2147	26.592
g10924	21.0518	23.041	20.9747	23.8568	22.3023	21.0978	23.728	27.0478	22.6269	25.7258	26.796	29.1955	19.2187	19.8425	26.7091	28.4269	23.3826	21.602	21.9063	26.7246	25.4946	14.7471	15.9693	14.0123
g10925	14.702	14.8929	14.1731	8.72124	8.86186	8.64955	8.7898	9.66069	10.3605	6.67455	7.31315	7.10305	12.1657	12.1971	12.8781	5.86004	6.90554	8.75011	9.22694	10.5768	11.4878	4.7894	4.50425	3.90175
g10926	0.0393433	0.0449779	0.0472559	0.0447322	0.271634	0.0475334	0.140157	0.0460223	0	0	0.115712	0.0549231	0.209862	0.0450613	0.241657	0.271189	0	0.0575388	0.0728092	0.0650994	0.305297	0.057575	0.0755405	0.0536048
g10927	10.7219	14.2141	11.2307	6.78206	6.53379	6.02083	7.91266	6.97766	7.34786	6.01521	6.19948	5.55143	11.425	8.7201	9.50754	5.57325	7.22979	6.44157	8.13947	8.18338	8.86689	3.5543	3.9989	3.46352
g10928	0	0	0	0.245976	0	0	0	0	0	0	0	0	0	0	0	0	0	0	0	0	0	0	0.207693	0
g10929	0.478061	0.728702	0.306244	0.652249	0.440084	0.577578	0.397378	0.335531	0.672608	0.226694	0.281203	0.31144	0.510008	0.255519	0.326265	0.274602	0.298529	0.326272	0.648783	0.316409	0.593547	0.186559	0.336561	0.390812
g1093	0	0	0	0	0	0	0	0	0	0	0	0	0	0	0	0	0	0	0	0	0	0	0	0
g10930	0	0	0	0.321858	0.586341	0.342013	0	0	0	0	0	0	0	0	0	0.243909	0	0	0	0	0	0	0.135883	0
g10931	0	0	0	0.0707161	0.42942	0.225433	0	0	0	0.176961	0.0914631	0.0868266	0	0	0	0.107179	0	0.0909618	0	0	0	0	0	0.0847427
g10932	0	0	0	0	0	0.499763	0	0	0	0	0	0	0	0	0	0	0	0.120992	0	0	0	0	0	0
g10933	69.9814	62.8602	67.4294	104.486	104.42	103.751	114.834	114.546	104.952	104.842	111.204	121.133	98.5868	92.63	92.8969	105.354	109.051	107.22	71.7514	74.6516	73.5993	69.962	66.1989	63.042
g10934	29.0996	25.0159	32.3375	60.179	57.8999	69.6224	31.8341	39.8023	35.7837	52.8052	63.5144	74.2088	33.3665	32.9352	28.3823	69.295	66.1758	66.1821	19.3995	29.3827	25.6034	33.0281	39.7045	32.4676
g10935	5.27141	3.98353	2.79019	15.0344	11.8438	10.1468	3.02373	5.12116	5.65674	12.456	10.2482	9.72867	4.67051	2.35361	5.6708	11.2393	12.2744	9.016	2.56284	3.40024	3.46654	9.80617	9.4351	9.2517
g10936	17.5074	17.1965	17.7161	25.6063	23.0787	23.5246	18.7553	14.0278	19.2824	24.5492	21.5057	22.3404	17.251	16.4626	21.1307	21.0969	23.0917	22.4878	15.3105	11.546	15.4985	16.265	18.4521	17.9899
g10937	0.496137	0.891301	0.681049	29.2522	31.4161	27.7444	8.71097	4.97453	7.67844	19.964	25.4314	27.4073	6.57834	5.35772	7.40085	27.8471	26.0025	27.0541	2.55772	3.40101	2.74995	18.3586	20.8891	20.1829
g10938	5.65996	6.66545	4.99632	17.9488	16.9493	16.7453	7.19676	7.33872	6.764	29.224	33.5184	29.1538	11.0397	9.43093	12.0421	43.8608	49.37	49.9147	5.39494	4.11845	4.86827	10.8275	12.684	12.4501
g10939	43.093	45.5374	52.1003	52.8636	57.3514	61.9968	84.5848	92.0289	94.7341	57.6736	47.9444	59.9597	80.906	67.0526	64.4309	51.5415	45.8087	58.0472	59.2867	60.749	58.959	53.9349	52.9373	52.7265
g1094	0	0	0	0	0	0	0	0	0	0	0	0	0	0	0	0	0	0	0	0	0	0	0	0
g10940	42.211	45.5235	39.916	54.8866	57.1595	53.7451	44.5511	53.878	54.7952	44.0412	50.3271	45.3342	54.797	51.2171	50.8516	53.9514	54.5203	56.9578	33.6094	32.6069	32.936	39.3325	39.8516	35.9847
g10941	1.1986	2.08801	2.67365	3.63406	3.15252	5.3787	18.8079	17.4258	18.0683	10.9614	10.3237	9.88008	15.5879	15.3623	14.4905	19.0809	19.5139	15.4425	13.4145	11.6163	10.7182	5.84677	7.50679	6.99891
g10942	35.289	39.1994	35.5777	59.015	49.4959	52.7064	87.0099	92.1807	88.7444	45.9325	47.8078	49.4961	87.982	80.8355	87.9536	49.2233	48.7581	52.9912	54.7133	56.368	55.1123	50.7474	52.2309	45.1279
g10943	37.1396	39.1705	32.3678	45.7099	44.3769	42.9824	31.5174	25.818	32.0207	37.1796	38.7088	34.8263	35.1524	31.7955	45.189	45.5756	39.7273	41.7885	30.6049	33.9336	33.2833	39.5273	35.4145	36.3757
g10944	0.100184	0.0763549	0.1805	0.51258	0.368903	0.242079	0.0594829	0	0.0234924	0.190028	0.196433	0.0233095	0.0178132	0.133869	0.136747	0.201413	0.0521342	0.0732588	0.185402	0	0.0518275	0.024435	0.0160298	0.11375
g10945	10.6832	7.78423	5.21731	15.2165	14.4276	9.92854	23.8385	23.6203	16.8476	14.6967	20.3713	22.4525	22.0428	17.7487	22.8345	29.7385	25.4753	25.2387	8.14716	6.41032	11.6606	3.0924	5.63519	10.5569
g10946	20.3282	19.0056	24.5154	20.5861	22.956	27.6423	35.3292	36.7759	45.6224	25.7575	27.1099	22.2889	24.8475	22.0572	32.6898	20.2806	27.8809	28.0445	25.9682	28.189	25.5455	25.1717	24.5721	22.651
g10947	9.0372	10.0748	6.00044	10.3388	9.84362	14.5805	14.2974	15.7586	16.5057	14.7726	15.023	13.6346	15.6294	14.0151	17.8134	8.60873	15.5981	14.6944	13.0886	16.4395	11.4991	15.525	12.7713	17.896
g10948	0	0	0	0.0614241	0	0	0	0	0	0	0	0	0	0	0	0	0	0.0790095	0	0	0	0	0	0
g10949	0	0	0	0	0	0	0	0	0	0	0	0	0	0	0	0	0	0	0	0	0	0	0	0
g1095	0	0	0	0.168988	0	0	0	0	0	0	0	0	0	0	0	0	0	0	0.137528	0	0	0	0	0
g10950	0	0	0	0	0	0	0	0	0	0	0	0	0	0	0	0	0	0	0	0	0	0	0	0
g10951	41.093	39.9277	33.5288	125.403	125.139	111.608	22.7795	17.8455	18.9979	62.0599	60.1425	59.3593	27.1484	23.9415	29.2411	69.4699	64.1522	57.914	28.6528	28.6801	30.1243	99.9408	95.6646	99.1522
g10952	9.53988	14.0568	12.668	23.4406	18.3691	20.2341	26.1495	27.4025	24.7564	30.0076	32.1103	28.2629	22.6164	22.3383	23.0046	22.0104	21.2641	17.6724	19.1258	17.1883	18.3424	15.9772	19.5889	19.858
g10953	47.0568	49.1096	44.1076	94.6275	91.8538	89.6072	109.159	99.6939	105.029	94.0425	103.748	103.538	95.074	89.8394	99.1664	87.3224	88.7897	96.8814	76.023	73.1315	71.1592	100.673	94.6829	95.092
g10954	182.231	189.993	171.475	190.574	195.924	182.402	217.336	196.775	217.728	211.503	222.255	210.148	207.315	199.938	216.533	234.976	231.677	219.916	246.37	241.205	238.639	193.78	192.918	205.179
g10955	23.2913	26.36	27.7652	33.3176	34.9827	34.9808	26.7219	28.133	28.6632	38.4485	36.826	33.1664	27.3388	23.8683	28.684	36.3136	34.5385	35.7705	27.6551	27.8176	26.363	30.8384	32.8956	29.7458
g10956	53.3978	55.2203	49.6939	88.2869	88.0866	88.8908	64.6184	60.5555	66.8124	95.6785	111.342	112.384	55.8791	51.2377	56.5418	83.0606	80.6574	78.2423	64.3075	58.3411	57.7254	109.012	104.091	121.071
g10957	0	0	0	0.0219523	0.0266609	0	0	0.0225855	0	0.109868	0.0283928	0.0269535	0	0.0442276	0	0	0	0	0	0	0	0	0	0.0526132
g10958	3.06525	2.29966	2.9914	12.1434	9.58952	10.9943	7.16603	5.04226	5.4582	9.53875	10.2829	8.55814	4.24089	4.82726	4.60884	11.9673	12.2623	8.40536	5.27373	5.23041	3.93952	8.83119	10.0235	8.80952
g10959	31.3656	32.938	27.2248	32.8488	30.8576	26.9025	49.8979	49.854	56.2572	41.6683	35.5616	35.6529	43.1681	43.0541	56.702	49.7865	51.8321	51.124	35.1523	33.675	32.2045	40.9951	38.4631	38.8206
g1096	0	0	0	0	0	0	0.535347	0	0	0	0	0	0	0	0	0	0	0	0	0	0	0	0	0
g10960	12.41	10.1338	11.7118	1.87171	1.04916	2.14192	7.2179	10.0729	11.9372	4.6838	5.21413	4.41948	14.185	9.71749	5.96325	5.89186	2.7677	6.11154	11.4831	12.9911	10.4161	4.07693	3.52552	4.48594
g10961	99.9027	102.533	92.9825	104.214	99.3485	94.8274	59.5285	63.2	54.5845	83.3601	84.9844	76.5487	68.2487	52.9523	85.8531	95.1096	100.851	112.56	70.0558	81.9849	80.2343	78.5403	75.0063	85.088
g10962	17.0887	17.1841	15.0285	16.947	16.2917	13.037	12.2652	9.77386	11.1649	21.5626	19.8815	20.2217	9.76485	7.83855	11.3474	19.3906	20.3854	18.9742	12.7431	10.4906	12.3157	14.5622	18.9046	19.1071
g10963	185.213	190.889	173.105	440.955	410.605	384.583	127.615	123.981	122.295	200.811	190.166	217.061	129.368	136.718	161.964	270.798	256.237	276.585	182.007	173.218	172.209	250.071	268.53	264.935
g10964	157.325	181.933	166.03	356.209	350.36	341.761	111.127	101.15	97.7849	188.23	178.375	189.784	120.951	117.057	143.248	233.271	226.055	232.628	164.459	146.661	154.656	217.954	236.349	246.269
g10965	0.0633799	0	0.152253	0.0720611	0.0875175	0.153147	0	0.111209	0	0	0	0.044239	0	0.217774	0.194648	0	0	0	0.0293229	0.314615	0.147545	0	0	0.129532
g10966	35.6011	35.1678	29.2455	76.37	76.6824	70.2022	30.7146	31.8064	29.5023	80.1479	85.1652	83.7967	31.3019	29.6467	31.8454	77.298	82.1988	79.5873	27.5404	28.2146	24.5563	87.1684	87.4167	88.6402
g10967	5.5991	4.72072	3.86697	10.6631	9.08447	8.62494	4.23859	4.74847	4.7266	11.8482	11.9389	9.57499	6.04793	3.36674	2.43604	11.2164	9.83365	9.10979	3.75614	5.79035	4.56204	5.94045	5.91275	4.57723
g10968	0.0507886	0	0	0.577452	0.771441	0.49089	0	0	0	0.216753	0	0.638106	0	0	0	0.437601	0.158577	0.0742773	0	0	0	0.445945	0.195032	0.276796
g10969	0.198942	0.40938	0.525695	0.407143	0.934002	0.865278	0.496098	0.3258	0.279901	0.735829	0.877655	0.833165	0.424472	0.501281	0.0814636	0.959898	0.68327	1.1056	0.294531	0.592522	0.30875	0.640489	1.18412	1.19265
g1097	0	0	0	0	0	0	0	0	0	0	0	0	0	0	0	0	0	0	0	0	0	0	0	0
g10970	0.119465	0	0	0	0.164962	0	0	0	0	0	0	0	0	0	0	0	0.186503	0.174715	0	0	0	0	0	0
g10971	0	0	0	0	0.326231	0	0	0	0	0	0	0	0	0	0	0	0	0	0	0	0	0	0	0
g10972	0	0	0	0	0	0.105854	0	0	0	0	0	0	0	0	0	0	0	0	0	0	0	0	0	0
g10973	0	0	0	0	0	0	0	0	0	0	0	0	0	0	0	0	0	0	0	0	0	0	0	0
g10974	3.01369	3.42538	2.97116	6.51624	7.50499	5.45104	10.6429	9.92382	10.0243	7.21146	7.60827	6.80917	11.0762	10.1356	9.87961	7.29458	6.28215	6.42011	4.54555	4.17952	4.89342	6.67908	6.23792	5.17418
g10975	17.3525	16.5903	16.6874	23.0548	26.9513	21.9162	26.9509	24.937	26.4717	25.2055	30.191	32.4296	25.983	26.059	29.3667	26.3159	28.7582	25.4188	30.5253	33.8312	29.0256	38.4403	36.6383	37.514
g10976	2.32937	3.75237	2.54349	7.34336	9.94187	8.69866	5.84644	4.58263	5.36287	11.1462	11.989	9.60756	6.09963	4.60821	4.76921	17.1508	12.0665	18.1172	3.52698	7.0078	5.91562	13.3253	13.0108	10.3868
g10977	1331.7	1337.81	1302.43	5692.83	5509.34	5424.68	801.628	802.995	830.91	5099.17	5406.71	5406.07	816.647	751.794	844.964	5138.3	5128.64	5291.14	1882.59	1867.33	1858.55	7868.55	7727.77	7722.23
g10978	34.9507	37.0029	30.8461	50.2771	56.6546	59.6677	27.0671	32.174	41.4772	39.5601	37.3183	45.609	27.7216	31.154	35.4683	52.1102	51.242	49.559	34.168	32.6872	28.0645	50.7021	51.6429	50.3115
g10979	84.6623	86.9944	84.508	67.797	72.5776	81.186	133.765	132.792	137.837	94.5294	99.5505	94.504	120.042	132.21	125.663	102.755	99.712	109.465	98.4233	99.7669	97.1894	89.9394	87.5846	88.7231
g1098	0	0	0	0	0	0	0	0	0	0	0	0	0	0	0	0	0	0	0	0	0	0	0	0
g10980	15.2136	12.9813	17.1478	20.7444	16.1362	18.647	22.7785	20.8913	19.1557	23.2893	21.9669	21.1612	17.2888	15.0256	16.7029	14.2481	13.9406	18.0576	17.0865	17.5118	17.9649	24.9255	28.7344	25.61
g10981	0	0	0	0	0	0	0	0	0	0	0	0	0	0	0	0	0	0	0	0	0	0	0	0
g10982	7.89338	9.99801	7.39795	33.8755	31.7076	29.2598	27.0011	25.3918	26.4179	47.5744	46.2543	42.6574	23.6518	19.879	25.9251	36.3237	39.4188	40.9284	16.4889	15.5097	15.4288	29.6655	30.9857	31.3066
g10983	10.8674	13.2521	13.4486	23.963	24.4646	20.6096	36.1333	33.5143	32.2479	29.1394	37.6764	37.1457	27.4032	26.6287	36.5443	22.9264	27.5564	31.8831	20.5989	20.8153	24.0211	23.8069	25.039	23.6908
g10984	7.76236	8.4173	7.3354	12.3298	9.37875	9.4472	9.25146	8.74629	9.07429	8.44435	8.39328	10.5972	10.5949	10.9824	10.6342	13.9664	10.3361	10.6845	7.81631	7.17752	7.97222	8.43606	6.57529	6.99891
g10985	7.75905	11.565	6.48828	10.3852	9.35781	7.47566	12.071	11.2591	10.5021	18.5828	21.3757	14.9449	5.34374	7.19936	17.897	21.6637	19.1662	16.0875	12.1779	12.351	11.7369	8.62375	10.1832	11.6422
g10986	0.0573866	0.0656052	0.137856	4.50203	3.48663	2.70397	0	0	0	0.244912	0.168779	0	0.0612215	0	0	1.38446	0.268767	0.25178	0.318601	0.0949547	0	0.755816	0.606013	0.156377
g10987	16.987	16.2429	16.0427	18.3964	16.6484	17.2741	14.5299	15.6764	17.8461	13.0072	16.6094	12.7641	15.0141	14.3737	17.8027	17.2236	20.9215	21.1724	13.7689	11.9401	14.0511	10.6912	10.1978	11.0532
g10988	281.4	307.651	290.996	420.478	421.074	407.232	368.68	366.433	365.975	367.791	358.529	348.933	470.793	422.588	477.531	362.985	420.332	428.392	254.235	244.996	262.679	314.008	312.614	323.628
g10989	29.1914	24.5697	26.3977	38.3743	33.9088	36.1261	22.5692	26.3644	24.8739	36.1568	41.9927	38.1421	33.2555	29.1102	35.8909	144.984	159.24	154.97	25.8005	28.6346	29.4679	27.5675	20.2736	21.236
g1099	0	0	0.121228	0	0	0	0	0	0	0	0.148421	0.140897	0	0	0	0	0	0.147607	0	0	0.313278	0	0	0
g10990	0	0	0	0	0	0	0.327848	0	0	0.26184	0	0	0	0	0	0	0	0	0	0.609109	0	0	0	0
g10991	0	0	0	0.628217	0.0847737	0.148346	0	0	0	0.0873365	0	0	0	0	0.251395	0.211587	0.0958433	0	0	0.203167	0	0.179685	0	0
g10992	0.0664624	0	0	0.0755658	0	0.0802978	0	0	0	0	0	0	0	0	0	0	0	0	0	0	0	0	0	0
g10993	0.525594	0.961387	0.631299	0.418309	0.217728	0.0635006	0.468095	0	0.0739485	0	0.0772907	0.0733726	0.0560717	0.180594	0.107611	0	0	0.153734	0.291801	0.0869674	0.326281	0.0769154	0.0504579	0.214835
g10994	0	0	0	0	0	0	0	0	0	0	0	0	0	0	0	0.124458	0	0	0	0	0	0	0	0
g10995	0	0	0	0	0	0	0	0	0	0	0	0	0	0	0	0	0	0	0	0	0	0	0	0
g10996	0	0	0	0	0	0	0	0	0	0	0	0	0	0.0620524	0	0	0	0	0	0	0	0	0	0
g10997	0	0	0	0	0	0	0	0	0	0	0	0	0	0	0	0	0	0	0	0	0	0	0	0
g10998	0	0	0	0	0	0	0	0	0	0	0	0	0	0	0	0	0	0	0	0	0	0	0	0
g10999	0	0	0	0	0	0	0	0	0	0	0	0	0	0	0	0	0	0	0.246164	0	0	0	0	0
g11	0.10588	0.0484177	0.0254349	0.385225	0.438612	0.639607	0.0754379	0.123855	0	0.271123	0.249122	0.206932	0.0451824	0	0.130069	0.32842	0.099177	0.557453	0	0.035039	0.0657291	0.123956	0.0406588	0.115409
g110	3.83632	3.2004	5.10601	1.6504	1.71806	1.50322	11.8197	14.3117	18.5266	4.27749	3.50685	6.8029	6.7474	5.70015	11.2511	7.86153	8.41705	4.09417	5.66044	3.25966	3.54011	0	0	0.423806
g1100	0	0	0	0	0	0	0	0	0	0	0	0	0.0126636	0	0	0.0818211	0	0.0173602	0	0	0	0	0.0113957	0
g11000	8.24891	10.885	8.00185	14.2128	12.2793	12.8962	10.3198	8.9838	9.12036	7.73089	8.49785	7.66999	13.9748	11.6082	11.5556	14.2921	16.29	16.3552	2.83978	2.65054	3.94981	0.657248	0.948567	1.06067
g11001	0	0	0	0	0	0	0	0	0	0	0	0	0	0	0	0	0	0	0	0	0	0	0	0
g11002	0	0	0	0	0	0.538711	0	0	0	0	0	0	0	0	0	0	0	0	0	0	0	0	0	0
g11003	0	0	0	0	0	0	0	0	0	0	0	0	0.257816	0	0	0	0	0	0	0	0	0	0	0
g11004	0	0	0	0.0465246	0	0	0	0	0	0	0	0	0	0	0	0	0.0638818	0	0	0	0	0	0	0
g11005	0	0.229549	0.241175	0.91318	0.831786	0.727773	0	0.234879	0.282505	0	0	0.56061	0	0	0	0.34601	0.313466	1.17462	0	0.332241	0.311622	0.587679	0.385528	0.273577
g11006	2.86525	3.2756	3.34028	7.32985	7.73836	5.70164	2.62686	4.28816	3.91271	5.93427	7.62143	8.99973	3.23654	3.23342	3.96844	5.51835	6.90697	6.22394	3.66494	3.69519	3.92362	4.13135	5.01597	3.4446
g11007	5.63509	4.9658	5.92235	12.2132	13.8602	10.2831	11.2919	13.1148	13.9571	11.5236	11.5668	13.8484	9.76895	12.0341	16.4649	10.722	11.7296	9.95812	7.82127	8.25572	8.74546	13.6581	11.7775	13.4361
g11008	0	0.0664891	0.279426	0.859636	1.36526	1.33507	0	0.136066	0	0.248211	0.427631	1.05548	0	0	0	0.701555	0.363183	0.935631	0	0	0.0902618	0.170222	0.167503	0.39621
g11009	0	0	0	0.169785	0.412405	0.360835	0	0	0	0.637309	0.219598	0.208466	0	0	0	0.514662	0	0	0	0	0.463514	0.218532	0.143361	0.406925
g1101	29.4727	32.6021	29.2835	30.6146	29.4461	26.3792	31.4075	32.7635	28.3908	22.639	24.4319	24.4374	33.2758	29.3817	28.9335	22.5969	26.5335	31.0939	31.5122	30.5452	32.6013	21.7049	21.7555	18.9073
g11010	0	0	0	0.325644	0.237295	0.48445	0	0	0.080594	0.162979	0.0842366	0.479798	0	0	0.117282	0.296133	0.625988	0.502649	0	0	0	0.0838276	0	0
g11011	23.8899	25.4969	26.8886	50.0504	54.6725	52.0745	38.9819	42.8953	37.8428	50.7404	45.8177	48.3927	30.8331	29.7537	39.8485	46.2056	47.2063	49.5979	29.9892	26.1226	29.298	30.0709	33.6803	30.7287
g11012	44.8839	39.7638	35.7738	52.6893	47.4537	57.7502	55.0914	72.6035	63.003	47.2587	56.0495	45.2124	60.8818	61.6647	59.9139	48.0939	62.1042	57.4175	40.5677	44.6292	44.4455	33.375	34.8913	32.9181
g11013	12.0339	12.4302	11.619	12.6703	13.8919	11.734	19.2293	18.7615	18.0471	14.0917	14.3391	16.178	20.64	18.8794	22.2618	15.1027	12.5647	15.4206	13.5518	11.6526	13.2414	9.54132	9.88111	10.6495
g11014	5.42578	5.39377	5.78029	7.88553	7.85045	7.23929	6.13481	5.87776	5.67557	7.91999	5.8974	6.81693	7.27321	4.83637	6.42383	7.96768	9.02287	10.1776	5.36976	4.72309	6.7365	4.24622	4.07648	5.68906
g11015	33.9561	39.7806	36.0312	100.033	95.6886	99.5431	42.7697	42.9807	43.6909	60.7864	63.7814	59.6042	51.0918	43.8398	45.0765	76.2187	87.9217	86.4649	35.6619	38.5576	35.7808	52.1047	46.2615	45.8379
g11016	69.244	62.3738	57.6042	126.976	135.609	131.021	117.819	133.002	130.213	219.05	232.972	217.024	98.4472	79.1533	83.0221	148.805	154.369	158.601	160.928	212.208	210.12	235.192	216.11	220.075
g11017	5974.7	5900.48	5951.25	3353.39	3258.5	3402.5	5642.27	5565.67	5407.45	3416.1	3366.72	3306.89	5737.62	6045.52	6184.11	3687.17	3545.13	3516.81	5555.55	5494.43	5276.67	2523.57	2577.25	2481.23
g11018	10.8838	16.3352	12.3424	30.2796	25.3558	30.1189	18.7364	11.5934	14.3719	34.5126	37.6432	38.4511	9.66512	10.5157	10.5817	36.9865	37.7793	36.0141	9.17065	7.54561	9.71955	31.4098	28.544	21.7051
g11019	41.762	41.9326	40.1582	98.4453	96.9847	96.0282	40.0291	40.256	39.9755	152.445	144.167	150.194	26.3919	24.7573	33.6	140.554	135.269	145.973	30.7667	29.9912	27.2747	116.673	113.692	115.302
g1102	13.3502	10.3455	9.68568	12.7339	13.4857	13.9643	9.89482	8.59437	7.8158	19.6291	21.8719	17.8864	7.64691	8.82538	7.52132	15.9031	25.7374	17.952	7.79319	8.15401	8.48231	10.6206	12.3003	6.22595
g11020	17.6647	18.8614	16.9635	18.7093	19.8596	16.3848	35.8495	33.7992	36.0951	30.4749	31.0577	29.6641	32.2994	28.493	37.1399	30.0681	29.1954	32.5929	33.8095	29.8006	26.8117	24.46	24.3388	24.5976
g11021	28.408	23.9019	23.2543	28.4083	30.553	25.2599	43.2526	34.9854	41.5517	32.4103	32.331	32.2626	33.3071	35.3823	40.1193	36.8362	34.6889	34.279	30.19	29.3978	28.9557	24.2162	20.8817	23.2489
g11022	3.05474	3.80971	0.66711	2.21019	3.06772	1.34205	0.494648	1.29939	1.95358	2.37034	4.49212	1.16302	2.96262	2.86258	0.568578	5.264	2.16768	2.43682	4.11138	0.919006	1.29296	3.65753	3.73241	3.78369
g11023	0.0478945	0.0182512	0.0575269	0.599001	0.374763	0.578646	0.0568733	0.0747002	0.0224617	0.158979	0.164338	0.0668604	0.0510951	0	0.163434	0.330131	0.174464	0.233482	0.0295447	0.105665	0.0991074	0.0467259	0.0766325	0.174015
g11024	58.404	62.7124	58.0213	90.6068	66.5146	71.3862	67.3275	67.9996	73.9161	97.0615	98.1262	107.058	75.5544	60.4843	69.0087	90.0615	78.6085	81.2238	102.78	90.0903	99.7474	100.046	104.54	108.393
g11025	303.019	304.753	282.434	139.567	146.512	138.249	369.661	388.644	395.974	157.104	156.404	160.69	478.966	473.544	510.832	140.24	159.012	133.308	506.375	482.555	500.729	122.701	116.214	124.078
g11026	1.01759	0.193887	0	2.50676	1.8735	1.63922	0.604177	0.198389	0	0.241267	0.2494	0.94703	0	0	0	2.04578	2.3829	5.70477	0.627719	0.56125	0	0.496379	1.46535	1.15538
g11027	12.4545	8.94974	12.5659	14.6055	13.5616	13.6284	12.1062	11.3221	12.0658	13.7185	13.1867	13.5614	13.7044	13.2457	16.6113	15.2686	13.1659	14.4675	12.084	12.1292	13.7512	14.6329	11.9566	13.5753
g11028	0	0	0	0	0.246513	0	0	0	0	0	0	0	0	0	0	0	0	0	0	0	0	0	0	0
g11029	0	0	0	0	0	0	0	0	0	0	0	0	0	0	0	0	0	0	0	0	0	0	0	0
g1103	17.8981	17.0107	13.5829	28.6151	22.7772	23.0107	23.4747	19.7927	18.8415	19.2927	24.6319	23.0865	21.4526	20.3533	21.3255	22.9304	21.5701	21.9477	17.702	15.0538	14.6474	13.3138	17.6722	17.3772
g11030	17.5258	20.3197	16.4279	22.6318	20.9432	19.3492	19.7549	16.3379	19.5925	27.0514	26.7157	28.8566	23.9287	19.6227	23.9784	27.5624	30.4938	34.4674	18.7632	19.0703	17.2766	20.8631	19.9637	19.1143
g11031	0	0	0.381524	0	0	0	0	0.185782	0	0	0	0	0.677736	0	0	0	0	0.232272	0	0	0	0	0.152471	0
g11032	0.707008	0.314324	0.283066	0.446582	0.70508	0.142364	0.27985	0.0918924	0	0.0558766	0	0.0548322	0.0838061	0.0899734	0.0804192	0	0	0.114887	0	0.519934	0.0609584	0.0574798	0	0.0535162
g11033	0	0	0	0	0	0	0	0	0	0	0	0	0	0	0	0	0	0	0	0	0	0	0	0
g11034	0	0	0	0	0	0	0	0	0	0	0	0	0	0	0	0	0	0	0	0	0	0	0	0
g11035	0	0	0	0	0	0	0	0	0	0	0	0	0	0	0	0	0	0	0	0	0	0	0	0
g11036	0	0.0696898	0	0	0	0	0	0	0	0	0	0	0	0	0	0	0	0	0	0	0	0	0	0
g11037	0	0	0.074462	0	0	0	0	0	0	0.52915	0	0	0	0	0	0	0	0	0.0573634	0	0.0962124	0	0.0595152	0.0844661
g11038	0	0	0	0	0	0	0	0	0	0	0	0	0	0	0	0	0	0	0	0	0	0	0	0
g11039	0	0.0449035	0	0	0	0	0	0	0	0	0	0	0	0	0	0	0	0	0	0	0	0	0	0
g1104	14.6115	17.5393	19.0857	9.96771	9.58367	9.04724	9.10913	14.5282	13.8764	5.19652	6.44604	5.09939	14.224	14.2248	8.22689	7.8684	11.1202	5.34226	14.1961	9.36856	18.1412	3.74193	7.71501	4.4793
g11040	0	0	0	0	0	0	0	0	0	0	0	0	0	0	0	0	0	0	0	0	0	0	0	0
g11041	0	0	0	0	0	0	0	0	0	0	0	0	0	0	0	0	0	0	0	0	0	0	0	0
g11042	0	0	0	0.409028	0	0	0	0	0	0	0	0	0	0	0	0	0	0	0	0	0	0	0	0
g11043	0	0.208001	0	0.930892	0.628089	0.10991	0.648159	0.106416	0.511973	0.647077	0.133778	0.380989	0.194103	0.208387	0	0.470295	0.142021	0.798268	0.168354	0	0.141185	0	1.22268	0.495793
g11044	4.56028	4.841	3.68888	9.73492	8.6102	10.9067	7.04528	8.27383	8.24926	5.36202	6.43235	8.63974	8.43933	7.19501	7.33608	9.38194	6.90133	5.30823	10.6352	10.0096	10.6883	18.5905	16.4843	16.4843
g11045	9.59492	12.7687	8.01321	10.7387	12.9385	13.4941	17.224	17.0987	17.9291	13.8629	13.2279	14.5456	16.7936	14.5953	15.9615	13.0465	9.36193	14.142	11.6527	10.7909	12.6806	9.21455	11.0104	7.55782
g11046	15.3801	19.0643	15.688	15.9358	16.6227	16.1097	20.2274	18.4299	22.9825	20.3271	18.4547	20.4708	19.9733	15.9359	16.5478	15.5142	22.9459	23.0916	22.4987	21.6117	24.4516	19.1137	17.8426	20.9088
g11047	17.5724	16.5017	15.5786	29.969	30.9086	27.549	19.0036	26.4286	29.1385	22.0223	22.7647	30.0797	21.4248	15.8135	18.8457	31.0022	24.8205	35.7955	23.6155	17.9996	17.2072	29.6953	30.3255	32.208
g11048	0	0	0	0	0	0	0	0	0	0	0	0	0	0	0	0	0	0.0691726	0	0	0	0	0	0
g11049	0	0	0	0	0	0	0	0	0	0	0	0	0	0	0	0	0	0	0	0	0	0	0	0
g1105	15.6723	16.9894	15.0828	14.1297	14.2033	10.9767	28.6091	27.5183	27.3915	13.1094	15.1259	15.7181	24.8198	25.1598	28.5004	16.2712	17.5269	18.5546	17.9845	16.4828	19.0353	10.6365	8.56637	9.28406
g11050	12.6343	17.1	11.2506	12.1358	10.628	13.5975	16.0375	14.7791	13.3829	13.4283	16.3369	12.7719	11.542	10.0628	15.4611	9.7597	10.7688	14.3359	16.1249	15.4987	14.9877	11.3697	12.2685	10.6846
g11051	9.41803	11.5616	9.0855	19.7976	20.3414	18.7376	14.8001	13.0305	12.7617	15.7997	16.9895	17.6301	15.2035	12.9479	15.8938	17.3703	19.7159	19.4381	12.0993	11.3932	13.6403	17.561	18.1624	17.7031
g11052	0.113879	0.032547	0.0341954	1.52135	1.76904	1.96058	0.354972	0.333027	0.44061	1.62002	2.34448	1.31153	0.394838	0.228251	0.233158	1.42273	1.28891	1.12418	0.0263431	0.0942146	0.0441839	0.749925	0.628621	0.349106
g11053	1.20987	2.21303	0.145319	1.37559	1.00238	1.16938	1.72402	1.98136	1.70223	3.27017	1.24541	3.88463	2.71051	0.554282	1.98169	3.54429	3.02206	3.18494	0.783649	0	0.75107	0.531157	0.696897	0.824217
g11054	2.49791	4.22139	2.86983	6.17401	5.54873	3.41153	4.73945	6.16152	5.19525	9.73345	7.02713	6.74671	4.86622	3.17191	5.67017	9.07677	8.98604	5.55912	1.75862	1.34777	1.93833	2.70185	1.98098	1.6277
g11055	0.0747244	0	0.0897528	0.509757	0.619095	0.270839	0	0	0.105134	0.850414	1.42851	1.04315	0	0	0	1.1589	1.39987	1.52996	0	0	0	0.328055	0.143473	0
g11056	12.4725	10.6787	8.04172	13.9967	14.3149	9.00221	32.5067	27.7903	31.5261	13.2882	12.2276	14.7735	27.7065	26.2205	27.3053	9.02517	9.01924	7.02784	18.4854	17.9574	18.9379	9.48171	12.8032	12.1383
g11057	12.6155	12.8787	14.1391	18.3251	16.8956	14.426	24.3496	21.42	23.2701	20.3475	21.84	18.318	28.4925	28.463	25.2246	16.5771	17.3892	15.8583	20.4964	17.1043	18.4001	20.0669	21.3463	19.3155
g11058	9.04749	9.02981	9.19966	15.5117	14.5423	15.3842	19.0998	18.703	16.6358	17.0249	16.0501	16.7067	16.2911	15.0228	21.6604	19.2205	18.459	16.2422	14.3515	11.1684	12.7041	9.0369	8.45597	9.32686
g11059	10.2599	9.2543	8.70548	22.3672	19.6262	25.8149	15.5924	16.1857	19.6001	54.633	49.277	45.3336	18.1756	14.554	28.137	51.0939	49.5212	52.999	11.9323	14.3288	13.7318	16.9428	16.8077	14.6203
g1106	0	0	0	0	0	0	0	0	0	0	0	0	0	0	0	0	0	0	0	0	0	0	0	0
g11060	7.73246	7.3025	5.90569	13.5696	13.3466	16.4502	9.28187	8.16029	7.74551	15.6631	19.7755	17.893	8.15952	7.74922	10.2389	16.7284	18.7633	15.4264	5.59948	9.59589	6.52201	5.65784	5.36575	6.98542
g11061	6.82605	10.8866	5.66836	12.7434	17.455	15.2723	10.0571	12.7166	13.5166	8.27202	9.54228	10.1173	14.025	14.9606	14.666	14.0863	14.6033	12.6944	7.56382	11.1553	10.2014	9.49595	10.3555	7.00402
g11062	19.581	25.3596	20.8547	24.1624	23.8995	21.4403	26.7315	24.2826	24.3129	19.6353	21.2638	23.7031	31.086	27.7904	26.0729	24.3512	21.5051	21.4276	24.859	25.4213	26.5638	18.6758	20.7962	21.7163
g11063	0	0.261421	0	0.519985	0.842022	1.47346	0.13577	0.624146	0.643459	1.19278	2.12971	1.59612	0.162635	0.174603	0.156062	1.0508	1.66595	1.22623	0.282121	0.378371	0.591483	3.23483	2.48799	2.7002
g11064	15.2508	15.1381	15.3564	17.6511	13.8711	17.9842	16.1036	22.0059	21.0716	14.4204	18.6667	19.6327	21.2386	18.304	19.0714	19.5136	18.8188	19.3657	18.4211	17.8305	22.5348	18.3088	16.9204	18.1661
g11065	0.159354	1.09305	2.10542	0	0.440084	0.385052	0.283841	0.372812	0.448406	0	0.234336	0.444914	1.02002	0.730053	2.61012	0	0	0	0.147451	1.0547	0.989245	0.466396	0	0.217118
g11066	0	0	0	0	0	0	0	0	0	0	0	0	0	0	0	0	0	0	0.0111002	0	0	0.0175554	0	0
g11067	12.7818	17.0316	10.6755	23.1943	21.6237	22.09	17.0376	22.477	22.1517	30.7067	24.7711	24.6971	14.3584	17.6449	22.5303	26.8395	29.2046	29.4633	16.7616	11.205	15.5017	9.53826	10.9705	7.15056
g11068	0.710952	0.19124	0.100463	2.90048	4.61981	3.48632	0.744912	0.195681	0.823755	1.54683	1.29148	1.75144	0.356923	0.0957974	0.171249	1.22513	1.95865	2.26299	0.116091	0	0.259617	0.428403	0.642377	0.968664
g11069	11.5287	8.99575	13.2978	22.8867	21.2258	23.6566	12.3862	14.1281	11.1998	17.1816	18.7026	14.4335	12.1039	11.0035	11.8021	21.1279	18.1409	17.262	11.0909	11.9604	13.4901	11.1135	9.75018	9.84852
g1107	0	0	0	0	0	0	0	0	0	0	0	0	0	0	0	0	0	0	0	0	0	0	0	0
g11070	219.738	223.613	218.021	360.276	361.71	349.407	118.182	109.932	112.991	242.795	232.713	227.354	139.306	138.756	133.123	275.205	270.53	272.329	155.387	141.682	147.526	122.996	129.627	139.648
g11071	0	0	0	1.02193	0.413706	0	0	0.350467	0	1.70485	0.440581	0.418247	0	0	0	0	1.40318	0.438166	0	1.98297	0	0	0	0
g11072	0	0	1.6984	0.267949	1.30169	0.569457	0.419775	0	0	0	0	0	0	0	0	0	0	0	0.218066	0.38995	1.09725	0	0.452493	0
g11073	4.3551	3.63837	2.01192	4.57073	4.16333	5.86882	2.68523	0.783759	0	1.90631	0.985285	1.63684	1.25088	0.575544	0	3.46376	1.04599	4.89942	1.08495	0.277161	0.779881	0.735376	0.321613	0.912889
g11074	0.59921	0.342513	0	0	0.827413	0	0	0	0	0	0	0	0	0	0	0	0	0	0	0	0	0	0	0.408208
g11075	0	0	0	0.0930892	0	0.395674	0	0.0957741	0	0	0.1204	0.114297	0.0873462	0.281322	0	0	0	0	0	0	0	0	0	0
g11076	0.179198	0	0.645712	1.01871	2.96932	0.433002	0	0	0	0.254924	0.263517	0	0	0	0	0	0	0.262073	0.497438	0	0	0.262238	0.344066	0
g11077	198.967	209.31	219.44	344.567	300.997	309.777	169.17	174.157	176.925	281.931	291.58	296.775	195.951	178.827	183.818	317.698	289.654	308.759	240.153	218.94	238.209	410.504	424.459	415.849
g11078	0	0.206813	1.7383	1.64546	0	2.18563	1.61114	0	1.52714	0.514703	0.266027	0.757624	0.57898	0.414392	1.48155	2.80565	1.97693	2.38112	0.167392	0	0.842271	0.794207	0.694685	2.71128
g11079	13.3482	13.6877	12.9234	25.1103	23.682	26.4873	6.48435	5.67792	5.80483	18.2985	23.555	25.8618	9.92503	6.67122	10.1036	23.5596	30.3107	28.5133	3.59308	5.75592	4.51985	23.559	26.4057	25.9025
g1108	0	0	0	0	0	0	0	0	0	0	0	0	0	0	0	0	0	0	0	0	0	0	0	0
g11080	0.995244	1.95048	0.85386	5.33451	3.92649	6.35566	1.01299	1.49683	1.80034	3.64068	2.71802	3.37415	2.27518	0	3.78428	4.90008	3.32941	3.95071	0.920905	0.941018	0	5.40964	5.8692	4.06803
g11081	3.36423	7.69208	6.21666	10.0039	5.71749	7.19114	0.460952	2.42175	1.8205	5.52219	4.94723	2.16759	0.828242	1.77839	2.64923	7.5811	3.23204	1.89235	1.6762	3.42561	2.40977	1.51484	2.23596	4.23113
g11082	0.159621	0	0	1.36114	1.21226	0.674974	0.142159	0.186719	0	0.227075	0.821554	0.891323	0.0851442	0.36564	0	0.137532	0	0.233443	0.664644	0	0	0.46718	0.766196	1.41364
g11083	11.5969	13.8787	11.6131	30.6319	30.8267	28.9079	10.5459	9.785	11.3488	24.9201	23.963	24.4543	11.6185	9.20739	11.1768	21.7624	21.03	20.8527	13.5955	9.03264	13.6986	18.0837	20.3109	20.5741
g11084	75.2779	75.6474	74.6816	115.001	114.308	113.503	47.4796	40.5247	42.1861	87.9783	89.9653	88.7837	50.4833	45.8122	54.8237	95.5177	91.7297	96.1095	68.3952	64.0816	66.3969	69.161	76.7702	68.7616
g11085	18.2241	19.2606	17.3594	45.5722	39.6096	42.2064	18.0938	15.5215	19.3272	23.0665	20.7675	24.0957	16.417	15.7019	19.8963	22.3435	26.5166	23.8342	24.6321	23.7775	27.386	43.0656	45.853	42.909
g11086	0.0312829	0.0357631	0.0375744	0.0355677	0.0863932	0.037795	0.0557212	0	0	0	0	0	0.0667467	0.107488	0	0	0	0	0.0868386	0.0517622	0	0	0	0.0426226
g11087	0.706849	1.98347	2.31548	0	0	0.155271	1.83133	0.97718	0.452046	0.0914138	0	0.358821	1.85094	1.69275	1.57878	0.110733	0	0	1.24864	2.12652	0.897549	0	0	0.0875521
g11088	0	0	0	0	0	0	0	0	0	0	0	0	0	0	0	0	0	0	0	0	0	0	0	0
g11089	0	0	0	0	0	0	0	0	0	0	0	0	0	0	0	0	0	0	0	0	0	0	0	0
g1109	0	0	0	0	0	0	0	0	0	0	0	0	0	0	0	0	0	0	0	0	0	0	0	0
g11090	0	0	0	0	0	0	0	0	0	0	0	0	0	0	0	0	0	0	0	0	0	0	0	0
g11091	0	0	0.414068	0	0	0	0	0	0	0	0	0	0	0	0	0	0	0	0	0.142604	0	0	0	0
g11092	0	1.04067	2.55121	1.37998	2.51396	2.19959	0.540478	0.354945	0	0.43166	0.446212	0.847184	0	0.347533	0	1.04577	2.36852	2.66259	0	0	0.941837	1.33214	0.291301	1.6537
g11093	4.19388	5.68553	5.79517	49.4555	45.0987	49.6827	3.70203	2.56146	1.93205	16.3145	20.1392	19.74	2.17768	2.59299	3.11551	19.5704	24.1612	22.8512	2.09485	1.96514	1.72799	12.329	10.5821	9.30441
g11094	0.0468548	0	0	0.0532726	0.129398	0.113217	0.0834581	0.109618	0.0659225	0	0.137804	0.0654091	0.049986	0.0536645	0.0959317	0	0.219442	0.0685242	0.0867101	0.0775284	0	0.27427	0.134944	0.0638392
g11095	13.6693	19.4829	15.7787	24.8261	31.867	29.169	27.826	14.5362	11.739	30.81	28.1939	28.0038	13.8252	10.3695	19.6271	31.203	26.3283	32.7126	11.0056	11.7495	11.5714	14.2883	17.5538	12.8193
g11096	6.28377	4.92597	6.46932	12.86	8.9248	9.11023	5.75624	6.51046	8.58837	9.96082	13.2008	11.7797	8.23597	10.0758	6.24898	15.4691	7.56764	7.35191	5.81441	7.42675	8.63766	8.14475	5.3431	7.09388
g11097	2.85618	3.3873	1.85958	10.2885	10.2837	10.9973	2.04449	2.43554	2.1407	11.2401	8.43952	9.61404	1.82254	2.0178	1.58492	8.18773	9.00119	8.86172	3.65552	3.22427	2.77561	5.54695	4.81769	5.49177
g11098	0.0658176	0.526706	0.118582	0.523828	0.545301	0.516872	0	0.0769909	0.0463011	0.468155	1.69378	1.14851	0.105324	0	0.134757	0.793928	0.154126	0.288771	0.091352	0	0.102147	0.818699	1.48487	0.717406
g11099	0	0.0680731	0	0.609311	0.246668	1.29493	0.106062	0	0	0.508249	1.22589	0.914374	0	0.0681993	0.243829	0.923488	0.743672	0.957922	0.0550976	0	0	0.348555	0.800303	0.649039
g111	2.2446	0.882085	1.34801	1.03677	0.484287	0.76271	7.74631	7.7949	7.10561	4.98928	3.30078	6.36483	4.7892	3.93657	5.45734	3.50533	3.50416	2.76977	2.14185	3.48191	1.85063	0.513243	0.740732	0.573421
g1110	0.458815	0	0	0	0.950325	0.277163	0	0	0.322765	0.326352	0	0.960756	0	0	0.93939	0.39532	0	2.68403	0.424544	0	0	0.671431	0.220235	0.312565
g11100	8.13682	9.25046	8.79594	17.5004	14.5127	14.5548	6.11941	6.87422	7.88648	10.1927	11.0349	11.6114	12.2251	9.52648	11.3377	16.8648	16.196	17.8168	8.19829	9.08792	8.34855	10.3528	7.03033	7.42168
g11101	15.6429	21.7153	18.8529	9.92117	8.37564	8.67823	48.5237	41.4517	38.7774	16.1223	15.2574	14.7068	63.4608	58.1368	68.7396	19.1627	16.0314	19.6092	37.2693	36.2722	33.7734	24.9941	29.6773	31.245
g11102	0	0	0	0	0	0	0	0	0	0	0	0	0	0	0	0	0	0	0	0	0	0	0	0
g11103	0	0	0	0	0	0	0	0	0	0	0	0	0	0	0	0	0	0	0	0	0	0	0	0
g11104	0	0	0	0	0	0	0	0	0	0.124296	0.128486	0	0	0	0	0	0	0	0	0	0	0	0	0
g11105	0.202074	0	0	0	0	0	0	0	0	0	0	0.564188	0	0	0	0.348218	0	1.18212	0	0	0	0	0	0
g11106	0	0	0.453581	2.79083	1.0429	0.456245	3.02689	3.53393	2.3909	5.37215	3.05429	1.31794	0.402869	1.08129	2.31953	2.92836	0.294771	0.552281	1.22299	0.937276	0.586073	0.276314	1.26887	3.34439
g11107	22.5465	25.5474	24.9241	24.9542	23.4187	11.0889	36.2506	51.5812	53.6184	33.4936	33.7424	23.1187	37.4634	39.9919	42.4857	22.3489	34.5755	27.4296	28.432	31.0338	40.5653	14.8914	17.6225	15.2238
g11108	0	0	0	0.0205331	0	0.0218189	0	0	0	0	0	0	0	0	0	0	0.0281935	0	0	0	0	0.105713	0	0.0492117
g11109	0	0	0	0	0	0.132043	0	0	0	0.0777385	0.482155	0.228857	0	0	0	0	0.170621	0.479512	0.303386	0.09042	0.0848087	0.079969	0.577072	0
g1111	0	0	0	0	0	0	0	0	0	0	0	0	0	0	0	0	0	0	0	0	0	0	0	0
g11110	0.132175	0.184683	0.114658	0.358999	0.243349	0.115331	2.06655	1.91548	1.91129	2.71598	2.58078	2.91124	1.48841	1.7241	1.90936	2.87238	2.71686	2.86732	2.54116	2.32068	2.88322	2.09543	2.4814	2.42116
g11111	21.5774	20.3945	22.0397	23.3739	19.7069	23.8112	39.7957	37.1651	41.713	38.1884	37.2271	38.4233	33.7134	30.4539	34.9599	32.6447	31.9615	33.7929	42.5254	38.9361	43.1118	47.862	45.7518	51.2747
g11112	4.40463	3.61922	5.4558	6.10341	5.51189	7.4834	14.22	14.008	13.7498	4.89527	5.66753	7.30174	12.3348	8.986	6.19997	4.03227	5.1572	6.44168	11.208	10.0212	12.6035	8.66146	6.87134	4.12586
g11113	0.198692	0	0.238652	0	0	0.960214	0	0.92969	0.27955	1.13062	1.75311	0.832119	0	0	0	0.684781	1.24075	1.7435	0.551552	0.328766	0.308363	0	1.14449	1.08286
g11114	3.20467	2.49793	3.84918	8.11532	7.64341	8.09554	7.26495	4.43028	13.5264	9.94672	13.0667	12.8111	6.99305	6.33982	2.38593	9.53862	6.59481	8.09532	3.77402	5.06158	7.68637	10.4453	9.22961	10.3204
g11115	9.51478	8.57011	9.21195	13.834	14.9698	13.2372	18.6939	18.1453	18.417	18.8678	19.843	21.0106	19.0093	16.7097	18.5363	16.7936	16.7445	16.9512	14.5667	16.2207	16.1985	14.7678	14.6703	15.3994
g11116	17.7915	20.5943	19.4959	15.2875	15.2327	13.5523	37.0492	40.3637	43.6358	18.7579	18.4617	20.3258	37.525	37.9893	39.7729	22.082	19.5412	23.8469	32.5128	32.8804	31.1281	16.8501	15.5825	19.6355
g11117	0	0	0	0	0	0.0657944	0	0	0	0.0774711	0	0	0	0	0	0	0	0	0	0	0.0845169	0	0	0
g11118	9.4601	11.0779	9.84305	11.3443	9.84679	9.345	9.62878	9.4852	10.7612	13.0078	12.5161	14.571	11.2273	9.55059	11.1856	12.0406	11.761	13.0362	11.6004	11.8469	10.6208	13.4652	13.9954	13.8687
g11119	19.6499	23.1661	23.356	43.2865	27.1334	36.3526	60.5218	47.887	49.8213	47.1719	51.7721	63.7205	48.0404	35.3997	38.5555	39.8575	42.1802	54.1824	37.5008	33.1912	39.7084	37.7419	41.0691	42.6692
g1112	0	0	0	0.0455051	0	0	0	0	0	0	0	0	0	0	0	0	0	0	0	0	0	0	0	0
g11120	16.8221	15.2248	15.9959	18.5285	22.7447	21.3825	32.4606	27.262	28.1056	32.9049	30.922	28.8652	21.1242	26.2913	26.549	23.8549	28.7238	33.0589	26.7533	19.1363	23.6597	23.3353	27.2523	26.9787
g11121	1.79621	3.33687	0.809048	2.80808	3.10035	3.79772	1.99964	2.88907	3.79078	3.35378	1.65088	5.01501	2.99414	4.11453	3.44776	3.86909	2.97941	3.11947	2.70082	3.15786	1.39383	2.79287	2.90992	1.98845
g11122	6.55195	7.16463	7.18533	6.99593	5.743	6.19502	5.48	9.86352	7.05398	4.37668	5.69716	3.57906	8.87399	6.98214	7.69882	5.00708	7.20446	5.99922	6.85332	6.97606	5.03998	5.0025	4.59442	5.20092
g11123	74.6412	67.5093	77.7465	111.74	110.321	109.013	53.5729	52.2289	41.6013	135.833	139.54	146.895	44.0175	46.8686	43.713	149.793	142.45	140.633	63.1079	66.8694	58.2489	76.2502	80.2784	77.2257
g11124	147.868	142.653	133.381	80.4062	89.5821	99.9169	233.714	268.002	236.824	121.806	136.656	126.873	204.202	225.589	178.299	85.1046	105.385	97.8701	226.056	254.825	243.999	180.468	159.911	179.57
g11125	25.8561	17.0013	18.8773	29.0134	30.336	34.7095	20.7699	21.9428	21.1612	33.1764	34.0463	38.6901	21.2739	16.6457	22.4902	37.8579	31.1313	32.1296	22.8302	25.1664	21.2441	24.9779	30.9873	26.0186
g11126	13.1185	16.2251	16.1254	24.9461	16.4196	18.4446	18.584	20.012	17.2698	14.4059	21.5475	22.383	13.9951	18.7154	19.0056	20.2265	21.7973	20.1953	18.9533	14.7249	15.3589	17.4013	11.121	13.6928
g11127	0.0581953	0	0.0698994	0.529331	1.20538	0.351549	0	0	0	1.3246	0.684629	0.568683	0	0	0	0.200567	0.999366	0.425547	0	0.192586	0	0	0.167605	0.0792905
g11128	28.2487	27.0695	23.5262	46.0241	41.9519	40.5974	34.6557	32.8915	34.3554	56.8426	49.3497	57.0562	38.4948	39.9816	46.7865	46.8786	48.6531	46.151	41.4433	37.739	40.2607	34.9695	37.7329	33.5663
g11129	0	0	0	0.495337	0	3.42131	0	0	0	0.309884	0.640662	0.912277	0	0	0.445995	1.12612	0.680136	0.955725	0	0	0	1.91265	0	1.18717
g1113	0	0	0	0	0	0	0	0	0	0	0	0	0	0	0	0	0	0	0	0	0	0	0	0
g11130	0	0.146824	0.0771303	0.949145	0.443357	0.853415	0	0	0.0903481	0.91352	0.566589	0.537867	0	0	0	0.885261	0.50125	0	0.118838	0.106254	0.0996602	0.187946	0.30824	0.612451
g11131	0.482377	0.183821	0.386261	5.36261	3.70048	5.63367	0.286404	0.438874	0.301636	3.88859	5.35957	2.16983	0.343075	0.122774	0.877895	3.04789	3.93266	3.29218	0.495941	0.17737	0.166363	4.62764	3.396	4.74669
g11132	4.3771	3.77658	4.66223	6.8546	9.3512	5.18849	7.06099	9.46747	7.66891	5.40438	8.13696	8.76209	6.87225	6.90503	7.60906	9.10818	9.66976	7.48845	5.88418	4.37287	5.63955	4.47173	5.78778	5.28861
g11133	3.08729	6.13008	4.97679	14.3177	14.5841	9.52123	12.3006	11.1193	10.7449	13.2914	11.5889	15.9918	7.71396	11.6315	10.4795	8.68014	11.2883	12.9512	6.16443	6.99042	8.06966	13.4349	15.9892	14.0582
g11134	0.9945	1.70539	1.19451	4.24019	3.77642	4.20533	0.885704	1.74499	5.24705	2.12214	6.94665	6.59451	0	0.569518	0	1.71375	3.8814	5.81774	2.30054	0.411387	3.47271	2.18303	5.48974	3.72624
g11135	1242.53	1293.94	1244.52	2044.15	1987.17	1982.1	911.417	827.923	946.769	2527.98	2495.55	2518.76	985.202	1004.02	994.879	2080.67	2015.62	2103.58	1471.26	1406.23	1409.23	2873.1	2839.93	2975.58
g11136	9.5364	8.56599	9.93488	10.732	14.1088	12.1094	9.70645	13.7734	10.8159	15.6428	12.7358	16.1655	8.09742	9.25058	9.16482	18.2779	17.926	19.2124	9.18425	10.1439	8.30621	13.1012	12.0511	13.7887
g11137	7853.98	7935.21	7773.56	8006.75	7924.47	7952.73	8376.66	7518.84	7751.41	6939.13	6798.45	6865.34	9369.03	10044.3	10355	6807.58	6488.5	6491.77	9955.3	9269.36	9175.68	8775.47	9312.08	9078.81
g11138	39.0331	41.7422	38.2247	49.8437	56.0836	51.6904	62.8448	62.4219	61.8855	44.3973	49.5569	50.1128	56.5538	49.8412	57.4181	48.6797	51.1006	46.4138	44.6589	45.2879	39.976	30.962	31.8741	34.2171
g11139	0	0	0	0.0405648	0	0	0	0	0	0.0507549	0.0524659	0	0	0	0	0	0	0	0	0	0	0	0	0
g1114	0	0	0	0	0	0	0	0	0	0	0	0	0	0	0	0	0	0	0	0	0	0	0	0
g11140	5.65912	5.62573	5.81215	17.4377	20.6117	22.6915	6.86612	5.94825	6.34661	15.7511	14.7142	16.2582	4.89983	5.07254	6.38104	13.9919	14.5965	14.5136	4.17395	4.47837	9.67375	10.2019	13.5428	12.2921
g11141	28.7955	27.5773	35.0419	29.2934	26.8568	22.7355	41.1676	42.8436	46.0224	41.6827	36.7733	32.2645	28.1598	33.7038	39.8216	53.7562	34.3071	41.9282	34.1239	22.7784	26.853	23.1027	26.9167	25.6395
g11142	21.5197	25.9577	25.1353	27.6942	25.4452	26.8183	25.9564	22.6457	22.2311	26.9375	26.3506	29.7457	24.0424	24.1621	27.1472	29.7834	28.7677	24.2856	21.9898	21.9393	20.9722	21.5732	18.3005	19.2198
g11143	27.0712	21.4058	20.5932	44.3733	34.5774	41.4283	43.3974	54.6253	45.388	41.0784	38.814	40.6256	40.673	28.1634	27.7131	36.5423	42.6143	45.8596	24.8404	32.4752	22.7573	31.3627	29.2374	38.7284
g11144	41.311	33.5685	28.4581	37.069	29.0812	29.6039	36.7917	35.0586	32.4802	40.9074	31.8637	37.5985	24.6283	22.0339	22.8037	46.7608	46.4726	52.124	23.235	26.4709	25.1424	26.3748	26.8283	28.4188
g11145	3.97678	5.68289	5.75998	26.3309	24.7916	23.7405	8.12514	5.06234	9.62692	17.9702	20.296	20.1652	5.24077	6.29626	6.58556	19.9539	22.9161	19.415	3.30094	3.19332	3.99353	12.7518	11.341	10.1195
g11146	23.2253	33.1894	33.3759	26.878	33.2157	27.559	38.414	48.5144	40.846	37.7599	40.2526	26.0537	34.0688	38.001	25.4743	36.4489	22.6613	23.6552	51.0399	32.2535	48.2743	11.5316	19.9077	20.3427
g11147	0.094221	0.107715	0.11317	2.46391	2.21177	2.50437	0	0.110216	0	2.1446	0.831335	1.18379	0.100517	0	0	0.974183	1.17674	1.79135	0	0	0	1.37883	1.1759	0.25675
g11148	28.5089	34.3502	27.6447	15.9258	15.17	16.5249	13.5023	12.5298	14.4522	9.45533	10.0972	10.8123	19.5142	16.6721	17.4322	13.6307	12.0914	14.2192	24.753	26.7219	22.3355	9.08354	8.6484	8.68169
g11149	10.926	10.1219	10.5591	11.1375	9.53781	11.2659	15.9383	15.0579	14.268	9.29018	10.8961	9.16037	17.2498	17.0808	21.2131	11.0371	14.2143	10.1476	13.7123	14.4422	13.1561	9.23511	9.3438	9.96717
g1115	0	0	0	0	0	0	0	0	0	0	0	0	0	0	0	0	0	0	0	0	0	0	0	0
g11150	7.70066	8.92681	7.64305	24.059	26.8962	24.2626	13.678	14.1301	13.6265	15.1895	16.5897	14.7249	13.7381	15.2185	16.5615	13.0469	12.2913	13.5649	11.4566	12.5634	10.1099	20.2024	21.7434	23.1296
g11151	0.324146	0.555853	0.194669	1.10563	2.01417	3.91623	0.288685	0	0.456058	0	0.238335	0.678759	0.691615	0	0.331832	1.67573	0	0.711085	0.299934	0.536348	0.503063	0	0.311186	0
g11152	112.63	117.068	114.734	136.987	134.003	137.695	167.218	215.786	191.529	121.945	120.684	122.47	214.919	193.22	211.406	134.287	146.559	136.584	121.737	144.659	138.232	99.1613	85.1573	86.4339
g11153	36.3247	37.568	34.3378	40.6299	30.2173	34.0943	34.9101	35.1652	33.173	50.2075	50.3831	53.4863	35.3722	34.3465	35.4512	39.7412	42.675	44.0726	28.5663	24.749	22.9844	36.337	38.975	41.5613
g11154	73.6328	83.9696	75.4419	57.7248	65.6564	56.932	79.0613	91.3962	82.9809	85.4598	83.0653	90.2286	97.7539	83.5682	95.1105	74.0778	77.0774	84.6552	77.5285	75.5568	82.6634	97.1657	95.3802	99.0812
g11155	21.5933	26.0174	21.739	13.2433	10.5163	10.392	49.3145	51.5662	47.273	16.9524	13.3076	14.134	45.977	56.1335	44.0272	12.5063	13.2883	12.0554	33.577	34.5433	35.4588	11.9318	11.8703	11.5974
g11156	31.8013	34.823	34.5899	44.9372	44.2086	45.2892	82.531	85.6915	99.5207	30.516	27.6805	30.3948	61.1019	58.7806	65.6597	33.7306	35.079	38.7442	40.442	44.7225	43.4452	34.2168	36.6048	34.9992
g11157	8.32585	9.42012	9.63948	18.2494	15.5264	18.8218	12.8425	13.0024	14.9143	13.2484	13.8844	11.9823	8.51596	9.97827	11.0715	13.3119	12.4619	13.1179	2.97833	1.84632	1.73174	6.72007	4.77929	2.98215
g11158	22.9351	17.1437	17.8354	28.9182	28.4215	30.0186	30.9009	41.6187	40.3357	35.1369	23.1332	25.8601	26.6636	27.1103	34.3153	24.5747	21.1158	22.1464	26.3914	28.4622	27.1522	28.6148	27.2403	29.8466
g11159	115.881	109.533	107.188	226.562	215.77	226.316	249.392	276.417	257.669	190.513	201.327	198.459	225.839	239.038	265.876	205.865	210.935	230.799	168.245	168.417	173.169	178.671	189.351	205.904
g1116	0	0	0	0	0	0	0	0	0	0	0	0	0	0.0553577	0	0	0	0	0	0	0	0	0	0
g11160	53.4024	53.6312	55.9911	297.387	301.362	294.548	56.61	54.0957	61.5687	170.087	176.421	181.766	56.1007	52.7537	62.945	199.769	199.565	199.318	51.8156	54.6128	59.7417	177.572	184.882	186.044
g11161	242.414	198.425	183.069	240.959	239.669	220.221	135.188	190.419	158.133	242.489	208.581	250.694	160.831	134.666	159.639	256.572	265.461	247.773	259.996	245.676	267.761	213.031	229.138	229.42
g11162	145.5	158.661	148.644	225.541	212.393	200.129	175.625	174.315	171.118	185.908	192.646	176.035	177.171	167.867	171.538	176.521	196.029	177.248	196.474	214.648	194.545	243.031	220.115	233.534
g11163	14.0304	14.4975	13.9354	17.486	16.0205	23.4707	26.9133	28.4057	29.6101	25.333	25.3935	21.4696	21.0127	15.4514	14.9155	19.9929	25.6945	27.2273	21.2212	19.1973	23.4496	20.532	20.2041	21.3219
g11164	14.8112	11.521	14.6721	28.4715	20.0302	25.6425	27.1977	23.0412	24.4907	26.935	22.005	34.3184	26.3892	27.6317	26.2606	27.8911	24.5527	31.71	20.2041	24.2547	23.2234	34.6348	28.1448	32.2465
g11165	2.40535	2.33319	2.01362	5.71824	4.32788	5.37182	2.98611	3.15474	2.87145	3.62919	3.32279	3.35785	3.18817	2.17055	4.32782	2.63769	3.18615	7.24874	2.63035	1.9297	2.94116	1.81333	4.05855	3.27726
g11166	6.59547	7.54004	7.92193	15.5601	11.8395	9.76134	15.2722	14.6588	13.6873	14.543	15.0333	11.9694	14.6002	10.3868	15.5293	14.2068	14.9299	13.504	12.0531	7.36641	11.2595	13.2712	10.1308	8.53694
g11167	0	0.098976	0.935899	0.196871	0	0.627596	0	0	0	0.615814	0.127315	0.120861	0	0	0	0.149191	0.810955	0.126617	0.24033	0.143254	0	0	0.415576	0.11796
g11168	0.248625	0.426348	0	1.13072	1.20159	2.25286	0	0	0	0	1.64526	0.520619	0	0	0	0	0.19407	0.727218	0.230054	0	0	0.363838	0	0.338749
g11169	8.93028	9.96091	10.6683	15.6967	16.3306	14.1719	18.0132	14.9919	13.9568	15.1762	14.1971	15.1621	16.4535	16.448	18.9759	15.3057	17.6718	19.5199	12.9085	13.4985	12.4735	16.1061	16.1269	17.0673
g1117	0	0	0	0.0216053	0.104958	0.13775	0	0	0	0	0	0	0	0	0	0	0.0593316	0	0	0	0	0	0	0
g11170	4.45011	2.94536	4.21982	3.86131	4.52781	7.64027	6.675	3.6987	5.2725	5.66427	5.85522	6.5393	5.62204	6.70641	2.15793	8.87936	4.57058	3.08283	4.76788	4.45678	2.72622	2.57064	0.786981	4.94632
g11171	2.08736	0.894862	0.62679	2.37326	6.84548	0.945705	1.85901	3.05214	0.367101	0.37118	4.60431	3.27818	1.39178	1.19536	1.06843	2.24811	0.814668	6.48702	0.482861	0.863462	0.809876	1.14549	2.25439	0
g11172	5.22588	7.53283	6.82271	8.91251	4.86303	8.1667	5.16007	5.0499	5.75418	4.84843	7.68487	6.10585	7.02949	6.37574	9.0714	5.48152	4.4339	8.55655	8.14683	10.2448	8.11039	5.15379	5.45319	8.74547
g11173	4.58144	6.8265	7.41956	2.92638	3.19866	2.79867	9.26077	6.9248	11.5156	3.1489	3.02795	2.80259	8.62194	7.72353	12.6474	2.57248	2.25016	3.99004	6.66845	6.98444	6.47111	2.10927	2.76744	2.94574
g11174	0.10022	0.0763817	0.0401251	0.0759645	0.138387	0.121082	0.0595039	0.117233	0.0470014	0.190094	0.147377	0.139906	0.035639	0	0.0683973	0.115134	0.156458	0.146569	0.0618225	0.110552	0.103691	0	0.256567	0
g11175	31.9954	34.5692	30.9488	43.5808	39.1082	37.6268	29.3012	27.3386	28.5376	51.6506	55.2707	51.6514	32.6001	33.7187	40.4385	44.677	43.3838	42.8219	30.3937	31.1834	31.3137	28.2023	32.6583	30.3195
g11176	0	0	0.0196513	0.0744072	0.0225917	0.158133	0	0	0	0.0232747	0	0	0	0	0	0.0281934	0.0510834	0.0957097	0	0	0	0	0.0157067	0
g11177	0.076965	0	0	0	0	0.743893	0	0.0900307	0	0	0	0	0	0.0881506	0	0	0.120154	0	0	0	0.238894	0	0.147775	0
g11178	0	0	0	0	0	0.186124	0	0	0	0	0	0	0	0	0	0	0	0	0	0	0	0	0	0
g11179	10.5048	9.54158	9.16063	11.2892	10.9287	11.8223	43.3176	45.1125	40.0875	18.2193	13.9664	19.0841	25.6374	39.0612	22.3916	8.67908	19.5446	13.2585	16.5109	20.239	18.5363	10.3187	12.9859	13.7245
g1118	12.6797	11.8921	10.2764	21.3448	18.1036	15.6911	21.9273	20.9524	21.2172	25.4808	22.5382	20.1068	18.058	18.3999	23.0622	19.1983	22.4855	21.3344	15.4346	16.8048	14.2335	18.5555	19.7364	20.1273
g11180	0	0.226792	0	0.733047	0.753313	1.01863	0	0	0.069778	0.84664	0.656385	0.484642	0.105819	0.113606	0	0.427318	0.929105	0.580255	0	0.0820627	0	0.217733	0.42851	0.405437
g11181	41.2644	35.4017	33.0126	63.1729	65.2656	68.1134	32.5935	34.0573	37.0022	52.4841	59.9183	55.9501	33.9846	26.1338	35.3414	54.767	61.1815	62.1902	27.0086	35.3036	29.5485	33.6082	29.8709	31.1897
g11182	33.7279	37.5067	29.6468	34.3386	32.2835	33.2475	43.1457	45.6407	47.5614	42.7465	45.2021	40.7705	49.6386	51.36	51.3207	40.024	33.1483	35.3132	45.0397	45.1537	40.0912	36.7937	37.9722	35.7187
g11183	48.8688	48.7608	54.3415	51.0467	67.48	63.2143	43.3689	45.0451	49.0768	56.9917	52.3106	63.1583	45.5026	41.1378	36.4159	78.5581	72.5173	84.0968	21.8903	26.8584	19.0277	29.3134	26.3585	22.5865
g11184	42.8771	46.3536	41.5614	60.7119	54.7759	56.7199	20.2137	17.443	18.5564	54.4138	60.594	60.3042	23.5828	21.9722	21.6098	74.6725	74.583	78.3651	23.1734	21.9351	22.7753	27.4562	28.2741	25.6089
g11185	6.74948	5.87894	6.75575	15.5306	15.977	14.7558	5.15237	5.4515	9.49618	22.8612	17.4876	20.8635	5.14323	6.81012	8.22562	28.2463	21.8265	24.4424	6.84012	1.59543	5.23747	10.5827	10.028	14.0131
g11186	32.6933	32.4859	29.9088	41.9677	40.7755	41.9766	58.5466	64.6301	70.151	47.8426	43.5104	43.9221	60.943	57.7778	56.3808	48.9675	43.1729	48.2418	46.7866	43.7228	43.9192	67.8211	60.5224	60.6697
g11187	8.92171	10.1994	8.59774	8.07959	10.314	7.77086	19.1251	18.9916	21.164	9.88787	8.31425	10.934	17.4311	13.6047	19.5409	10.9049	12.3086	8.72384	13.6309	17.1655	13.4437	8.12207	8.21642	10.0356
g11188	67.418	66.157	69.6616	142.011	128.844	131.624	51.0248	48.1274	50.763	156.99	151.256	156.381	44.7811	50.352	59.5695	152.509	152.171	156.05	46.7274	50.5807	41.2753	68.8366	65.7068	68.3683
g11189	6.03582	5.4002	4.55615	13.6166	13.0783	12.394	3.52702	2.87442	2.01394	13.5076	15.9977	15.2534	3.53773	3.11497	4.10302	15.2522	14.7115	16.2938	4.03973	3.4738	3.70252	6.35405	4.3745	4.55069
g1119	13.2261	12.2249	10.1401	35.0346	31.6691	33.8287	17.0423	14.8131	18.6085	40.4328	42.2096	33.9809	17.7125	17.8879	20.7417	46.7954	40.4172	39.9205	27.3407	28.4034	22.4918	42.2106	49.1682	44.476
g11190	24.948	29.2745	26.7375	56.3843	52.3039	59.1188	13.6383	18.6251	18.0497	65.7875	60.9959	58.6825	20.881	20.3269	18.376	57.3213	67.604	71.0437	23.1784	30.8762	27.5436	33.0955	25.6543	24.6645
g11191	7.77208	11.0176	10.6421	12.548	19.3176	13.5216	31.5635	18.9103	26.4625	51.0807	54.8599	59.2398	23.2161	18.1593	19.0953	40.7148	40.0401	43.42	20.2802	18.7757	18.093	27.0693	29.5468	32.827
g11192	0.76965	0.527925	0.739551	5.0754	7.43934	5.20725	1.91927	1.80061	0.649716	14.4526	11.5444	15.2569	1.14952	1.05781	4.41224	16.9764	17.7827	20.9361	0.284864	0.2547	0.238894	0.450522	2.51218	2.09728
g11193	7.97788	7.63139	6.45343	22.0286	20.6085	20.3263	9.28016	7.42769	6.64307	21.3087	20.6703	18.8648	6.65827	6.52667	9.22266	18.7978	16.6062	18.6521	5.77502	7.0044	7.07508	11.1189	13.0774	10.8698
g11194	17.2537	12.8482	16.541	23.9363	29.0705	29.4513	13.8155	12.9614	8.68562	42.7847	40.7354	45.2996	7.59912	12.3282	4.21316	31.0959	36.8203	34.9562	16.5509	8.38133	12.5288	17.3733	16.5639	18.332
g11195	12.2129	15.1502	13.7328	27.3282	35.5222	31.0802	11.3397	7.29507	11.1506	33.8236	28.6589	28.1129	15.524	13.9879	9.04436	30.4489	23.9341	37.6223	14.3062	14.6186	13.5098	20.9145	25.4448	30.6246
g11196	20.6335	18.7321	15.7932	25.1846	23.4636	20.0408	32.0683	32.0634	30.4534	18.1297	20.2283	22.7328	27.4075	22.5897	24.229	14.815	20.2114	20.1174	33.3179	31.1288	29.3539	38.4839	40.0054	34.8655
g11197	38.0396	36.3817	42.2558	14.6993	14.2474	21.4772	39.1924	40.7165	38.4784	21.2214	23.7649	18.3952	37.1336	35.3101	37.4145	29.9905	27.752	30.9068	43.0201	37.4363	40.515	6.00333	8.59263	10.6706
g11198	0	0	0	0.0656834	0	0.0697965	0	0	0	0	0	0	0	0	0	0	0	0	0	0	0	0	0	0
g11199	53.2351	54.8359	50.3807	167.421	149.664	144.507	76.6625	80.2018	73.744	90.0406	102.635	102.017	74.9692	70.5332	94.1447	111.074	121.884	118.184	74.458	68.7248	71.681	114.654	119.358	113.646
g112	27.9926	29.03	27.6183	15.686	14.3569	14.4942	42.7376	51.9237	39.1029	42.6662	40.2821	35.4488	42.2351	32.0609	49.1251	37.2117	26.5325	29.2418	17.7611	20.5122	20.7908	7.31506	7.87005	3.81396
g1120	10.378	8.44885	7.93242	16.4478	19.1072	14.6282	10.363	12.3238	14.1589	15.8821	20.3484	18.8779	10.7361	11.7062	14.8094	11.6515	19.8838	15.1777	16.2958	16.6517	14.8862	21.6303	20.53	21.8527
g11200	48.6911	50.1601	48.1301	77.1689	72.2745	70.6487	39.6988	34.2469	42.5021	80.646	75.0281	82.8245	41.9205	40.6472	41.0213	115.22	101.837	116.979	58.8506	57.6945	54.9577	38.6388	39.8109	44.8622
g11201	13.3187	13.1826	12.0376	17.8917	18.735	18.4634	16.7551	16.9681	18.3678	21.9694	21.7404	22.2542	20.0549	18.8121	23.1592	23.9359	23.8119	24.064	15.6455	15.201	14.7579	19.4478	18.8769	19.1049
g11202	23.3434	21.6681	22.7035	37.1101	36.9402	31.385	27.873	27.1855	26.9575	43.5671	43.8207	42.1761	34.1044	36.4959	39.0176	39.336	46.9238	38.8221	30.4404	28.8835	27.5719	25.8473	28.4588	27.0907
g11203	11.247	10.4207	10.1538	22.5662	27.2034	24.9563	17.6764	16.3379	12.8247	30.8493	34.808	42.6897	13.8023	12.208	14.7496	31.5418	29.2637	25.5866	11.9033	17.2719	10.6099	19.2558	18.5601	18.4288
g11204	6.87116	10.3864	9.07838	8.07272	9.38255	7.74809	12.103	11.342	9.88223	8.4715	7.40984	9.91185	13.6833	11.9796	13.2866	10.7881	9.53502	8.70908	12.2213	6.82162	13.389	6.48006	6.88961	6.03322
g11205	0.862143	1.49432	0.701491	8.37939	6.64365	7.6945	0.34676	1.1061	1.05648	12.4625	12.2283	11.6861	0.890087	0.828177	1.19576	13.1793	11.1148	13.5848	1.9815	2.02477	2.07176	19.0063	21.5996	21.7502
g11206	0	0	0	0	0.147686	0.129218	0	0	0	0	0	0	0	0	0	0	0	0.469252	0.0989647	0	0	0	0	0
g11207	43.1984	47.6182	42.79	39.5383	44.6042	42.7611	45.1486	41.3114	35.5536	38.1473	37.8423	37.8658	50.4547	42.573	43.669	52.7343	46.9299	47.2414	46.1213	46.7998	46.6539	29.0638	30.8623	30.3237
g11208	8.89932	8.17244	8.14827	14.431	13.7994	14.894	8.90024	6.52764	8.4157	15.2024	15.0177	13.1362	7.85981	8.06226	9.8571	17.3467	15.4875	16.6422	10.1582	6.33669	7.81139	7.57912	9.66396	12.1749
g11209	3099.16	3058.98	3126.42	1903.61	2051.76	2075.99	3069.81	3262.48	3091.12	2282.58	2255.07	2198.6	3317.8	3296.06	2546.34	2324.99	2328.11	2422.63	3183.47	3214.55	3121.71	1827.91	1909.29	1909.47
g1121	0	0	0	0	0	0	0	0	0	0	0	0	0	0	0	0	0	0	0	0	0	0	0	0
g11210	104.226	124.276	120.847	303.57	269.875	249.925	204.703	194.295	209.081	193.102	183.03	183.64	121.987	137.421	144.73	219.961	227.031	197.46	132.289	121.989	131.244	156.545	154.322	153.037
g11211	7.60677	8.99779	8.66131	46.2929	43.4114	44.3576	20.2847	17.7962	21.2191	38.5313	39.3775	40.8801	13.6972	18.7843	18.095	44.9315	45.7851	44.3704	11.1885	11.2042	10.9866	18.4671	20.5149	22.7053
g11212	14.9535	15.0489	15.187	14.7698	14.8285	17.02	34.8623	38.4284	32.0862	35.1531	29.9705	32.1587	26.1157	23.6071	34.517	28.8524	29.7441	31.8327	23.7198	19.6796	19.8919	23.7417	28.1015	28.319
g11213	0.887615	1.01474	1.59919	9.08272	11.0309	9.1153	0	1.0383	0.624415	3.78812	10.4422	11.7715	0	0	0	8.41257	12.4713	17.5246	0.410657	2.93738	2.75509	4.54628	5.11275	3.02341
g11214	0	0.108117	0.0283982	0.134408	0.0326475	0.05713	0	0	0	0	0.0347683	0.0660116	0	0	0	0	0	0	0	0	0	0	0.113489	0.0322136
g11215	0	0	0	0	0	0	0	0	0	0	0	0	0	0	0	0	0	0	0	0	0	0	0	0
g11216	0.286069	0	0.171801	0.975754	0.197507	1.55529	2.29296	0	0	0.203478	1.26203	0.199675	0.152593	0.327644	0.292852	0	0.446595	1.25511	0.397051	1.18336	0.221984	0.418633	0.274631	0.584648
g11217	0	0	0	0	0	0	0	0	0	0	0	0	0	0	0	0	0	0	0	0	0	0	0	0
g11218	0	0	0	0	0	0	0	0	0	0	0	0	0	0	0	0	0	0	0	0	0	0	0	0
g11219	0	0	0	0	0	0	0	0	0	0	0	0	0	0	0	0	0	0	0	0	0	0	0	0
g1122	342.107	328.627	334.684	235.948	228.363	230.822	264.352	264.019	268.102	370.297	371.358	368.375	268.232	262.607	317.059	350.299	330.597	337.82	269.402	261.522	242.3	145.355	151.046	157.174
g11220	0	0	0	0	0	0	0	0	0	0	0	0	0	0	0	0	0	0	0	0	0	0	0	0
g11221	0	0	0	0	0	0	0	0	0	0	0	0	0	0	0	0	0	0	0	0	0	0	0	0
g11222	38.9497	39.9348	37.1316	87.5542	89.8443	74.9689	121.063	121.281	111.328	55.8855	69.9142	56.8663	98.9403	85.7696	100.312	69.0422	49.6555	69.8574	49.4651	55.7689	63.0466	54.0592	58.4992	60.2153
g11223	0	0	0	0.182713	0	0	0	0	0	0	0	0	0	0.184057	0	0	0	0	0.297397	0	0	0	0	0
g11224	0.277704	0	0	0	0	0	0	0	0	0	0	0	0	0	0	0	0	0.541515	0	0	0	0	0	0
g11225	0.0858723	0.490853	0	0	0	0.207496	0	0.10045	0	0	0	0	0	0	0	0	0	0	0	0	0	0	0	0
g11226	3.21453	5.17827	2.28151	1.82741	3.22818	1.23572	3.38339	2.05104	2.05577	0.831444	0.644604	1.01988	1.87055	1.3388	0	1.76252	0.912429	1.28214	3.24482	3.38477	3.85501	1.28295	2.38464	3.38436
g11227	0	0	0	0	0	0	0	0	0	0	0	0	0	0	0	0	0	0	0	0	0	0	0	0
g11228	0	0	0	0	0	0	0	0	0	0	0	0	0	0	0	0	0	0	0	0	0	0	0	0
g11229	0	0	0	0	0	0	0	0	0	0	0	0	0	0	0	0	0	0	0	0	0	0	0	0
g1123	87.9979	92.8819	82.4481	155.066	147.926	145.471	35.6779	50.2836	47.497	136.71	139.002	143.581	52.3415	47.1715	61.7459	136.515	137.378	141.203	77.8848	71.8719	76.1437	88.5954	87.2883	109.164
g11230	0	0	0	0	0	0	0	0	0	0	0	0	0	0	0	0	0	0	0	0	0	0	0	0
g11231	10.6949	8.56909	9.00309	9.87337	9.59289	10.823	14.9794	14.863	17.3622	15.4745	23.1205	14.292	15.4079	12.8775	17.5925	14.9643	12.1299	14.1706	17.6776	21.6289	25.2519	9.23007	9.7408	11.3336
g11232	0.114635	0	0	0.32584	0	0.069249	0.408375	0.335238	0.403213	0.0815387	0.252862	0	0.428033	0.393885	0.234706	0.0987705	0.0894808	0.335301	0.212144	0	0	0.0838782	0.385179	0.156188
g11233	35.219	35.5261	32.1154	9.05383	5.4532	6.25742	112.203	100.723	113.586	11.144	10.9485	10.4838	98.1445	89.7214	113.995	11.2678	11.0166	14.581	67.9922	65.4524	60.6872	13.927	16.0353	12.5256
g11234	21.263	24.4471	18.9721	40.7989	38.4766	36.1118	21.4257	17.7188	21.5395	33.5325	34.0078	31.9446	22.3815	21.9411	21.6428	41.3868	38.4426	40.87	24.8839	21.1767	23.571	20.27	20.1796	22.2936
g11235	2.3863	3.54647	2.14967	8.13946	4.94265	5.62195	4.67554	3.48926	6.04334	7.6381	12.1066	9.66066	3.69136	3.27974	3.66433	6.3738	6.70566	7.67781	1.98725	1.97425	4.81449	4.36514	3.55088	5.03953
g11236	91.3582	96.3528	83.857	122.286	107.261	96.5078	87.9457	83.6913	83.4049	111.398	115.385	118.536	76.6622	76.1805	95.2952	114.618	126.913	124.871	86.1347	91.5841	92.7335	97.1062	92.2341	85.4825
g11237	5.96011	5.57484	7.25176	32.6503	36.447	36.8457	0.275745	0.724355	1.30684	16.7373	12.9761	14.3714	0.330307	0.886535	0.158479	39.3484	33.9558	45.2807	1.86218	1.15269	2.52269	4.41765	4.087	3.0584
g11238	165.221	205.592	166.967	246.323	236.045	219.948	158.475	131.948	141.729	186.783	188.583	181.406	182.327	169.914	168.601	218.4	215.052	221.793	174.841	163.142	164.286	177.865	173.691	172.451
g11239	42.7483	41.352	44.3757	57.4006	62.5008	55.0358	47.8912	49.3266	45.857	61.3634	66.8454	64.807	45.2955	46.5242	45.5441	72.1649	84.5529	76.5215	38.2129	30.0857	37.6749	31.1374	33.3327	36.5014
g1124	5.21979	4.70596	3.72097	6.369	5.80132	6.56275	9.67547	12.8572	10.8667	6.03707	7.61351	5.56878	11.7258	12.5401	12.6855	5.0459	5.69758	4.90303	9.07079	7.30277	8.36438	4.4714	4.64442	4.97255
g11240	6323.69	6225.76	6345.7	3246.96	3634.74	3644.28	6486.39	6132.48	6139.73	5265.91	4953.84	4858.74	6147.31	6581.06	5151.41	4715.47	4581.61	4810.04	5856.93	5911.36	5849.48	3821.73	3772.53	3823.8
g11241	58.6537	59.3384	57.9222	43.6212	40.3827	42.3501	61.9997	61.3383	61.4605	57.8958	55.9379	59.2118	65.8023	60.8538	64.9016	48.6336	54.2761	53.5376	55.1809	56.3087	57.4482	51.1172	44.2143	42.9111
g11242	7.32173	6.82685	8.29528	14.9961	12.548	13.6766	8.69433	7.22835	7.59813	14.9958	16.7994	15.7303	8.36498	6.06635	9.14326	14.2276	16.1321	14.2012	4.51656	4.12422	3.38474	10.9426	7.8266	7.57027
g11243	0	0	0	0	0.200834	0.0878603	0	0	0	0.206906	0.213881	0.101519	0	0	0	0.501264	0.11353	0.212708	0.0672899	0	0	0	0	0
g11244	0	0	0	0	0	0	0	0	0	0	0	0	0	0	0	0	0	0	0.0657297	0	0	0.103954	0	0.0967854
g11245	0	0	0	0	0	0	0	0	0	0	0	0	0.211307	0	0	0	0	0	0	0	0	0	0	0
g11246	0	0	0	0	0	0	0	0.0765137	0	0	0	0	0	0	0	0	0	0	0	0	0	0	0	0
g11247	0	0	0	0	0	0	0	0	0	0	0	0	0	0	0	0	0	0	0	0	0	0	0	0
g11248	0	0	0	0	0	0	0	0	0	0	0	0	0	0	0	0	0	0	0	0	0	0	0	0
g11249	0	0	0	0	0.225723	0	0	0	0	0	0	0	0	0	0	0	0	0.239068	0	0	0	0	0	0
g1125	8.88215	9.42017	9.6402	32.608	34.2824	32.7106	27.9249	26.7887	31.2419	32.8069	38.5552	32.5672	23.1184	22.9812	19.8288	29.5054	33.6635	29.9708	13.6648	12.572	9.79882	11.8236	14.4343	15.9657
g11250	0	0	0	0	0	0	0	0	0	0	0	0	0	0	0	0	0	0	0	0	0	0	0	0
g11251	0	0	0	0	0	0	0	0.192878	0	0	0	0	0	0	0	0	0	0	0	0	0	0	0	0
g11252	0	0	0	0	0	0	0	0	0	0	0	0	0	0	0	0	0	0	0	0	0	0	0	0
g11253	0	0	0	0	0.167704	0	0	0	0	0	0	0	0	0	0	0	0	0	0	0	0	0	0	0
g11254	0.0808296	0	0	0.367603	0.111613	0	0	0	0	0.689921	0.237726	0.451351	0	0	0	0	0.252374	0	0	0.133745	0	0.236572	0.232793	0.110129
g11255	0	0	0	0	0.310402	0	0	0	0	0	0	0	0	0	0	0	0	0	0	0	0	0	0	0
g11256	0	0	0	0	0	0	0	0	0	0	0.359034	0	0	0	0	0	0	0	0	0	0	0	0	0
g11257	0	0	0	0	0	0	0	0	0	0	0	0	0	0	0	0	0	0	0	0	0	0	0	0
g11258	0	0	0	0	0	0	0	0	0	0	0	0	0	0	0	0	0	0	0	0	0	0	0	0
g11259	39.809	39.3969	37.5495	11.1725	12.1173	10.1051	26.4582	26.0904	23.6641	32.0544	31.5219	28.9031	25.111	26.069	30.319	29.8499	26.6857	27.4054	33.6213	26.5446	30.43	7.15665	8.51223	8.90495
g1126	15.3277	14.827	18.6545	55.1474	60.5198	51.2327	30.4882	37.1912	36.9528	36.2066	36.1716	40.0137	31.9232	25.6578	30.0504	41.0558	52.6179	50.4221	14.9728	18.0965	17.7937	26.7739	20.4134	22.1025
g11260	0.0476781	0.109013	0.229068	3.30672	1.8434	2.24652	0	0.27886	0.134162	2.71304	1.6827	2.3961	0.203457	0.109215	0	2.54696	3.27503	2.92859	0.0441168	0	0.0739947	1.88385	0.961207	0.649609
g11261	0	0.299315	0.0786187	7.442	8.49595	8.93607	0.349765	0.306266	0.0920916	5.12131	3.46514	6.12209	0.209486	0.0749675	0	7.66993	6.94854	6.41365	0.0605656	0.108305	0	2.87359	2.0108	3.56725
g11262	46.5589	57.0179	47.6378	60.0243	70.3347	55.2894	64.0292	62.0659	61.027	77.9333	57.9333	79.0691	56.0382	60.9217	43.7249	65.8308	63.7808	64.9875	49.4636	41.9213	45.9073	42.317	37.8208	37.5917
g11263	15.4084	18.1751	15.0683	23.3871	24.4499	24.6696	22.7483	20.8887	24.9652	25.5642	26.703	27.7685	23.4314	22.0921	20.1319	25.6433	24.2901	24.7935	18.1269	18.0152	15.4355	22.5487	24.5213	25.2029
g11264	13.4196	16.0086	13.3932	32.7267	28.7355	29.45	19.0532	13.5744	16.0532	24.3474	25.8355	27.0599	15.9763	11.9544	20.5736	29.8279	22.5694	24.9354	13.9769	15.125	17.1041	18.9742	13.9411	15.6342
g11265	0.127346	0.174701	0.152958	0.26062	0.246182	0.215398	0	0	0	0.108696	0.112361	0.248884	0	0	0	0.0877783	0.63618	0.111745	0.235668	0.0842853	0.316219	0.149087	0.195607	0.173508
g11266	0	0	0	0	0.153386	0	0	0	0	0	0	0	0	0	0	0	0	0	0	0	0	0.162557	0	0
g11267	0	0	0	0	0	0.0836033	0	0	0	0	0	0	0	0	0	0.0596221	0	0	0	0	0	0	0	0
g11268	0	0	0	0.0523937	0	0.0556747	0	0	0	0	0	0	0	0	0	0	0.0719406	0	0	0	0	0	0	0
g11269	0	0.142116	0	0	0	0	0	0	0	0	0	0	0	0	0	0	0	0	0	0	0	0	0	0
g1127	21.3964	18.8874	16.2656	17.4498	13.0896	13.7433	9.16603	11.0887	10.9237	24.5304	23.3659	23.6938	11.2687	10.8571	9.79662	20.8468	22.9733	25.8785	8.35368	7.91725	8.12647	8.45543	7.88702	6.64231
g11270	0	0	0	0	0	0	0	0	0	0	0	0	0	0	0	0	0	0	0	0	0	0	0	0
g11271	0	0	0	0	0	0	0	0	0	0	0	0	0	0	0	0	0	0	0	0	0	0	0	0
g11272	0	0	0	0	0	0	0	0	0	0	0	0	0	0	0	0	0	0	0	0	0	0	0	0
g11273	0	0	0	0	0	0	0	0	0	0	0	0	0	0	0	0	0	0	0	0	0	0	0	0
g11274	0	0	0	0.224498	0	0	0	0	0	0	0	0	0	0	0	0	0	0.144385	0	0	0.30644	0	0	0.134514
g11275	42.2533	42.4298	40.4637	68.1659	67.5436	60.937	27.7994	22.8207	29.5903	90.0279	91.8033	79.9757	33.6046	31.2818	36.8254	82.3233	73.6891	81.6969	30.5557	25.5093	29.0955	28.8278	36.6354	32.8043
g11276	0	0	0	0.312996	0	0.22173	0	0	0	0	0	0	0	0	0	0.158128	0	0.268403	0	0	0	0	0	0
g11277	0	0	0	0	0	0	0	0	0	0	0	0	0	0	0	0	0	0	0	0	0	0	0	0
g11278	0	0.0782253	0	0	0	0	0	0	0	0	0	0	0.145996	0	0	0	0	0	0.126629	0	0.106194	0.100134	0.0656897	0
g11279	0	0	0	0	0	0	0	0	0	0	0	0	0	0	0	0	0	0	0	0	0	0	0	0
g1128	2.99052	5.06927	2.47721	4.80708	3.55985	3.61305	0.734721	0.723765	0.87052	4.69436	3.7911	3.74288	0.220025	0.590542	1.2668	2.84322	3.38074	4.6752	1.5267	0.853149	3.84098	2.26362	4.55392	3.37204
g11280	0	0	0	0	0	0	0	0	0	0	0	0	0	0	0	0	0	0	0	0	0	0	0	0
g11281	0	0	0	0	0	0	0	0	0	0	0	0	0	0	0	0	0.307613	0	0	0	0	0	0	0.268469
g11282	0	0	0	0	0	0	0	0	0	0	0	0	0	0	0	0	0	0	0	0	0	0	0	0
g11283	0.0898531	0	0	0	0	0	0	0	0	0	0	0	0	0	0	0	0	0	0	0	0	0	0	0
g11284	21.0675	21.57	22.7799	16.0058	15.2541	13.9372	24.2915	20.5271	22.2135	8.41393	8.5538	10.0991	19.6594	21.3861	22.2176	6.82279	7.02049	9.00732	23.8811	19.8965	20.5583	21.0303	23.4161	20.5125
g11285	49.309	54.3739	45.0189	99.6421	93.1728	96.3549	53.071	57.2712	52.172	88.4638	85.648	93.7077	58.7271	53.3315	57.3245	91.8506	97.0025	99.3384	56.2473	49.3829	51.2754	61.9339	62.9569	62.1511
g11286	7.40696	8.46775	6.78953	1.60673	0.80746	0.29437	11.4573	10.5455	9.52994	4.298	4.37122	3.06121	12.0089	10.3252	13.9679	3.02301	5.17308	4.0622	8.11622	6.69238	9.07527	1.8541	1.82448	1.79264
g11287	15.1489	15.9741	15.2876	18.2463	15.8558	17.8846	19.8371	16.8306	13.1386	23.1251	21.565	18.7337	24.7954	21.4704	17.5617	21.6945	25.7015	23.9759	17.0897	14.5361	16.6399	25.8132	22.0473	18.4725
g11288	38.0874	38.3894	38.0415	59.6471	58.1994	47.6839	35.0779	36.1935	35.1344	54.4135	61.0247	61.6724	43.7082	40.9719	41.8171	59.8254	58.8895	56.2364	37.7222	40.4465	35.4157	56.0342	63.9294	63.6775
g11289	7043.06	6776.99	6960.52	4011.59	4178.21	4161.16	7848.26	7671.05	7706.66	4454.43	4478.9	4301.1	7763.4	8418.63	7070.7	4415.77	4336.18	4217.89	6871.01	6815.07	6911.54	3511.72	3654.91	3621.41
g1129	0	0	0.0388409	0.1103	0.223263	0	0	0	0	0.138008	0.475534	0.135428	0	0	0	0.278622	0.100967	0	0	0	0.0501864	0.56787	0.49671	0.132178
g11290	18.7432	23.3784	18.1782	27.2583	25.8813	25.9572	48.0352	42.4757	45.9717	22.3657	23.6956	23.5098	42.8863	44.8569	50.9761	29.358	26.1164	28.4343	25.8336	25.9679	25.5286	25.1772	24.4661	28.2817
g11291	0.0670726	0.153357	0.241686	0.355878	0.277849	0.243105	0.0796467	0.026153	0.031456	0.0636109	0.0986329	0.062422	0.0238516	0.153641	0.137326	0	0.139614	0.0653948	0.0206875	0.0369939	0.0693962	0.065436	0.0429272	0.121848
g11292	21.7897	20.8489	23.8962	68.3985	61.8114	66.3864	30.7964	25.4888	23.8259	45.1488	54.3332	68.1106	26.2779	18.9887	24.0036	73.4645	68.2188	72.2204	24.3261	20.9664	16.1733	32.2337	29.7861	36.7876
g11293	119.507	114.319	124.038	187.278	164.697	163.721	386.614	366.773	370.304	201.75	197.557	211.841	277.544	296.898	286.299	198.287	162.677	162.646	255.319	246.646	242.218	325.84	318.616	311.329
g11294	0.0211243	0	0	0	0	0	0	0	0	0	0	0	0	0	0	0	0	0	0	0	0	0	0	0
g11295	0.329316	0.376479	0.0791094	0.299538	0.636626	0.795739	0.117316	0.308177	0.185333	0.374784	1.45282	0.643613	0.210794	0.226306	0.40455	0.567485	0.308467	0.481618	0	0.762864	0.204435	0.0963843	0.189689	0.179476
g11296	0	0	0	0.137427	0.333808	0.109525	0	0	0	0.300912	0.311056	0.126552	0.0644744	0.0346096	0	0	0.188698	0.265158	0	0	0.0468971	0.0442209	0	0.082343
g11297	0	0	0	0.307062	0	0	0	0	0	0	0	0	0	0	0	0	0	0	0	0	0	0	0	0
g11298	5.38025	6.32528	6.00399	8.50332	10.6433	11.6636	7.20449	7.58804	9.01928	13.245	11.952	13.7964	8.87429	8.17255	6.79689	10.4549	13.0458	11.7749	6.53191	8.20792	7.284	8.04098	6.66705	7.69446
g11299	15.7433	13.5405	12.9893	19.7398	24.0754	26.7532	15.8555	15.8342	18.6309	26.1637	21.5284	23.8261	15.6181	14.0712	17.3216	24.8473	22.74	24.3153	9.93848	13.9986	9.47637	14.1032	15.8907	17.0398
g113	0.999734	0.91433	0	0.682001	0	0.24157	0.356146	2.80668	6.18894	0.568882	2.35224	2.79125	1.49316	2.74807	2.86563	1.72276	2.49717	1.46209	1.4801	0	0.31031	0	0	0.272425
g1130	52.8326	60.3991	59.271	93.7149	80.0134	87.6034	35.4621	33.8006	32.6978	124.199	129.412	123.392	38.3468	38.7732	38.5418	101.588	105.7	107.969	44.2271	42.2998	48.2107	80.943	77.8652	87.2883
g11300	0	0	0	0.999847	1.2143	4.51545	0	0.257171	0.618634	3.44029	1.61648	2.45526	0	0	0	3.40964	3.08895	3.21525	0.203427	0	0.341198	0.321727	0.211059	0.299542
g11301	1.6863	1.9278	2.38713	22.5279	21.7882	26.0488	6.54365	5.00187	7.88022	25.7882	25.4176	31.5276	4.30472	2.96604	2.0962	26.1528	27.3598	33.6457	4.40239	3.98605	3.17788	12.4268	12.6619	11.0775
g11302	10507.3	10023.4	10336.5	4732.82	5104.73	5006.38	10471.5	10132	9988.93	6141.24	5978.96	6038.71	10240.6	10738.5	8014.54	6114.66	5903.79	5950.46	9961.29	9958.12	9904.12	5611.22	5526.32	5522.97
g11303	38.973	39.8382	40.2744	40.1196	37.089	45.3892	46.592	58.5266	53.2277	44.2041	37.8203	52.323	43.4503	41.5206	50.6802	45.6803	48.5097	47.7544	43.453	34.422	44.1375	35.1961	40.2798	36.357
g11304	0	0	0.0232286	0	0.0267043	0	0	0.0226223	0.0272093	0	0	0.0269974	0.0206316	0	0	0	0	0	0	0.0319996	0	0	0	0
g11305	37.8793	42.1979	44.9993	73.8752	77.3125	71.8203	35.9516	42.8544	35.0109	80.6331	81.3183	72.7573	37.9034	41.1678	41.0419	69.3244	64.7466	64.0915	49.249	46.4359	46.1287	68.9873	68.4826	62.9116
g11306	6.00014	6.90643	6.21962	12.2889	10.8389	11.3206	7.61299	10.48	9.59833	14.3236	11.3013	13.0232	9.9524	7.34286	8.66669	10.2688	11.741	11.2393	7.45332	6.39208	7.07967	10.1639	10.2185	14.0545
g11307	21.0449	29.4668	27.8269	31.1676	34.0005	34.365	25.7103	29.2288	25.94	41.758	41.8279	38.3529	31.1211	37.718	35.7616	35.3244	34.4637	36.0108	26.656	25.1882	23.3426	27.957	27.7142	30.6566
g11308	0	0.0381506	0.0400828	0.0758844	0	0	0.178323	0.0390365	0	0	0	0	0.0712028	0	0.0683252	0.0575062	0	0.0488049	0	0.0552179	0	0	0.0961111	0.0909361
g11309	80.2281	91.0192	84.7079	86.8733	75.7539	82.0666	227.692	212.275	221.239	68.0439	68.2029	66.7721	208.349	192.965	209.472	61.6204	65.2482	63.8062	113.333	115.429	119.175	73.6861	78.7074	79.5359
g1131	15.5222	19.249	19.276	16.1527	19.254	19.0713	19.2132	26.1588	30.3525	21.7074	21.2785	30.1161	18.8048	23.8046	15.0823	21.7612	29.9825	26.5485	19.4749	26.5544	24.4982	13.0901	13.6387	15.772
g11310	24.4924	22.9869	26.0781	39.8858	35.5923	35.1473	34.8626	31.9031	41.9835	42.6021	40.2636	50.167	44.157	37.3618	44.2338	39.4412	37.4013	47.0816	28.3039	29.7311	26.3921	28.4859	23.1024	27.6874
g11311	183.808	176.835	157.805	246.274	235.799	230.256	296.047	294.632	300.3	257.609	241.712	235.116	292.414	263.025	278.458	263.933	275.188	289.002	170.781	176.951	170.097	171.138	178.161	166.67
g11312	1.07519	2.45834	0	0.407485	0	1.29901	2.5535	0.838475	0.504245	1.0197	0.527035	0	0	3.69434	1.46757	0	0	1.04829	0.66325	1.18604	0.556217	0	0	0.48831
g11313	0	0	0.33388	0.210699	0.255893	0.447787	0	0	0	0	0	0.129351	0	0	0	0	0	0	0	0	0	0	0	0
g11314	33.3052	46.7221	36.4134	31.2091	26.448	26.0149	17.1668	15.8405	19.2241	41.0449	36.6876	40.5331	23.5571	21.518	25.6024	53.7133	48.1852	48.0837	22.8591	23.3151	23.4776	13.4791	20.2616	19.5308
g11315	0	0.0615863	0	0.1225	0.0743874	0.260342	0	0	0	0	0	0	0	0	0	0	0.0841008	0	0.149542	0.0891378	0	0	0.258586	0.146798
g11316	0	0	0	0	0	0	0	0	0	0	0	0	0	0	0	0	0	0	0	0	0	0	0	0
g11317	0.510274	0.802111	0.0766123	0	0.352303	0	0	0	0	0.0907385	0	0.0890425	0	0	0	0	0	0.0932832	0.0590199	0	0	0.0933419	0.061234	0
g11318	0	0	0	0	0	0	0	0	0	0	0	0	0	0	0	0	0	0	0	0	0	0	0	0
g11319	0	0	0	0	0.0818632	0	0	0	0	0	0	0	0	0	0	0	0	0	0	0	0	0	0	0
g1132	12.4198	16.4257	16.9651	19.3817	23.5388	17.3589	16.0494	12.5341	12.6772	25.6362	35.0951	41.815	11.1714	9.76212	8.47618	32.7325	33.4557	34.5466	14.1961	14.5062	14.3618	4.98925	12.6246	12.6084
g11320	10.5845	14.7167	11.6825	13.4979	15.0106	11.751	12.7387	10.7082	9.45839	14.8539	16.6167	15.974	4.73037	5.8976	5.85704	12.817	18.9803	12.3419	8.60278	9.94021	6.43754	7.32608	10.1613	13.8367
g11321	0	0	0	0	0	0	0	0	0	0	0.305444	0	0	0	0	0	0	0.0759424	0	0	0.161178	0	0	0
g11322	15.4871	19.8275	20.1276	27.2181	31.0322	25.9122	16.9692	17.0304	21.2398	31.6229	28.0909	27.2125	21.1087	18.3535	18.4051	27.4455	30.0505	27.5082	17.9468	18.4312	17.5906	21.5915	23.5448	24.629
g11323	3.98659	2.14472	2.11251	5.1992	5.66676	4.3915	3.55047	3.84042	2.6395	6.50528	8.10397	3.43737	4.50318	4.56599	4.32119	3.839	5.12537	8.57399	1.9529	4.07426	1.81972	2.91699	3.37694	5.91096
g11324	98.7162	89.658	91.952	71.0073	69.1491	75.4539	99.4512	98.9781	102.648	91.9155	88.6656	86.5815	87.0444	87.6816	96.9322	79.8475	86.266	76.1838	96.8019	85.0039	95.8083	58.3321	50.4238	54.1136
g11325	61.1425	57.4726	66.585	78.4773	83.8652	81.5859	62.9243	69.9329	79.7161	76.7361	80.1221	75.3018	68.7073	61.6252	65.6524	79.8412	106.058	86.6378	70.908	80.2612	76.7563	52.0949	56.8717	57.0184
g11326	108.034	128.392	112.935	25.916	31.4748	28.9732	292.24	338.849	315.355	88.4968	76.8153	109.382	253.051	260.523	207.579	61.3735	71.9108	50.0035	243.869	243.19	246.891	80.9594	78.6405	97.3751
g11327	0	0	0	0	0.976265	1.13891	0	0.275677	0.331575	0.33526	0.693123	0.328993	0	0.26992	1.44755	1.62444	0.367915	0	1.3084	0	0	0.689758	0.904986	0
g11328	0	0.236036	0	0.234747	0.285098	0.997787	0	0.483034	0	0.293716	0.303618	0	0	0	0	0	0	0	0.191045	0	0	0.604288	0.198212	0.281309
g11329	0	0	0	0	0	0.526356	0	0	0	0	0	0	0.232389	0	0.445995	0	0	0	0	0	0	0	0	0
g1133	15.0025	15.1667	14.1478	19.031	23.4554	23.2187	17.6678	18.4196	15.5256	20.9896	21.1502	20.078	12.1692	17.3249	14.7236	25.2117	29.2281	22.4849	13.9967	13.7455	12.5076	11.2495	11.4269	11.9942
g11330	0	0	0	0.528037	0.320648	0.280551	0	0	0	0	0	0	0	0	0	0.400153	0.362517	1.35842	0	0	0	0	0	0
g11331	0	1.06972	0	0.531938	1.61509	0.282624	0.416674	3.01004	2.30388	2.66226	0.344001	1.63281	2.99473	1.0717	2.8737	0.80622	1.82598	0	0	0	0	0.34233	0.898299	0.637449
g11332	0	0	0	0	0	0	0	0	0	0	0	0	0	0	0	0	0	0	0	0	0	0.0895433	0.00979033	0
g11333	51.1955	45.9468	48.5612	86.2236	84.8973	81.7959	42.612	39.1781	48.8051	94.2704	84.4318	102.527	45.684	43.566	48.491	94.4049	76.9359	92.7157	57.9968	52.6472	45.2959	92.0739	116.9	92.2438
g11334	12.4557	15.5745	14.727	32.7491	32.5175	28.4512	13.8664	16.8468	9.03611	25.1946	37.778	28.2557	10.5889	15.6034	12.7511	33.2021	31.2946	27.8936	18.7287	19.9658	15.4042	37.025	23.7285	32.0853
g11335	5.11946	5.58356	6.7145	15.5218	12.0257	12.7969	7.33697	6.47039	4.6363	8.53852	8.3937	9.0361	5.02213	5.12213	7.10828	3.54907	2.66408	3.44235	3.48474	5.93937	4.93151	6.45846	3.50248	5.61223
g11336	0	0	0	0	0	0	0	0	0	0	0	0	0	0	0	0	0	0	0	0	0	0	0	0
g11337	0	0	0	0.0584643	0.213013	0	0	0	0	0	0.0756168	0	0	0	0	0	0.0802759	0	0	0	0	0	0	0
g11338	3.21776	3.75604	3.29534	9.12699	7.99778	7.4069	7.11912	5.23	4.47958	6.50492	6.92344	6.57247	5.20339	5.23717	4.02222	8.52167	8.30183	8.07435	3.85497	3.30665	3.04888	5.50195	5.13767	4.33802
g11339	12.6909	15.0902	12.569	17.937	20.1153	19.3292	10.481	10.0829	10.4269	16.7416	18.9431	16.4731	11.4012	13.6246	16.7363	16.8267	19.4647	19.3509	14.5683	14.9466	13.7722	19.4097	17.6797	17.5945
g1134	0.411146	0	0	0	0	0	0	0	0	0	0	0	0	0	0	0	0	0	0	0	0	0	0	0
g11340	190.771	166.15	174.894	452.006	466.188	416.325	176.482	187.458	190.04	439.982	455.418	482.576	183.226	171.004	185.207	429.673	416.821	416.095	199.821	187.267	195.397	486.451	507.65	504.183
g11341	28.7969	32.9781	25.5966	71.8944	75.6685	75.7332	21.6907	21.3088	22.9613	63.6144	61.1352	58.3845	21.5102	27.2088	21.254	64.8458	65.1358	54.377	24.8911	24.9392	29.7428	40.2424	41.8755	39.8474
g11342	16.3725	16.7296	16.7067	32.2056	35.112	32.2968	32.9048	27.3719	25.8892	32.6695	38.9909	34.4861	19.3987	20.5774	25.9568	26.5905	29.4051	26.6991	14.8144	16.5421	15.5155	25.6557	26.9846	25.3671
g11343	0	0.295447	0	0.440749	0.356857	0.468349	0	0	0	0	0	0.180387	0	0	0	0.22267	0.201727	0	0	0	0	0	0	0.528172
g11344	0	0	0	0.613543	0.745142	0.651963	0	0	0	0	0	0	0	0	0	0	0	0	0	0	0	0	0	0
g11345	0	0	0	0	0.96667	0.986755	0	0	0	0.165982	0.514733	0	0	0	0	0	0	0	0	0	0	0	0	0
g11346	0	0	0	0.867337	0.175562	0.153608	0	0	0	0	0	0	0	0	0	0	0	0	0	0	0	0	0	0
g11347	0	0	0	0.983904	0.522787	1.63362	0	0	0	0.0769417	0	0.302014	0.0577002	0	0	0.372808	0.675488	0.237298	0	0	0	0.395746	0	0.368457
g11348	3.45363	2.63216	3.31857	4.97378	4.45098	5.28525	2.6657	3.09727	1.13379	2.94785	3.72438	3.69629	3.19316	0.922964	3.29982	6.34813	5.75106	7.0712	2.55653	4.00018	2.50129	2.35855	2.4314	1.09796
g11349	52.3218	56.0373	45.498	107.496	109.006	99.1455	60.8225	50.9676	47.6986	90.3632	97.639	96.1065	53.468	47.31	53.6251	104.187	97.6363	100.863	46.2619	41.9202	45.3969	67.3438	63.2719	58.6978
g1135	3.45887	2.80092	1.21173	6.39053	4.17912	6.26834	4.36401	4.21464	5.67754	5.74062	3.8148	4.42618	2.30626	2.64104	5.90148	4.4703	3.82486	5.90161	4.13399	2.62314	4.02603	1.47633	3.18221	1.17817
g11350	0.027272	0	0	0.0155037	0.0188291	0.0329492	0	0	0	0.0193984	0.0200523	0.0380716	0	0	0	0.0469957	0.0851513	0	0	0	0	0.0199549	0.0392724	0
g11351	0	0	0	0	0	0	0	0	0	0	0	0	0	0	0	0	0	0	0	0	0	0	0	0
g11352	0	0	0.698423	0	0	0	0.345244	0	0	0	0	0.27058	0	0.443991	0	0	0	0	0.358697	0	0	0	0	0.264086
g11353	0	0	0	0	0	0	0	0.190562	0	0	0	0	0	0	0	0	0	0	0	0	0	0	0	0
g11354	0	0.0624482	0.0437407	0.35194	0.377142	0.263985	0.0324328	0.0212994	0	0.0777087	0.0535522	0.127094	0	0	0	0.376525	0.0568519	0.106517	0.0168483	0	0	0.0532922	0	0.0248087
g11355	0	0	0	0	0	0	0	0	0	0	0	0	0	0	0	0	0	0	0	0	0	0	0	0
g11356	0	0	0	0.0678288	0	0	0	0.0697851	0	0	0	0	0	0	0	0	0.372537	0.174496	0	0	0	0	0.114544	0
g11357	0.075317	0.0861036	0	0.342533	0.416003	0.181991	0	0.352412	0.105967	0.428579	1.21832	0.735995	0.401751	0.0862632	0.154206	0.259576	0.352743	0.660898	0.209074	0	0	0.220438	0.0723056	0.820949
g11358	0.111407	0.509451	0.0669066	2.09	1.92295	1.74979	0.0992197	0	0.0783724	1.90184	1.55638	2.41062	0.0594261	0.318997	0.114049	3.07167	3.30454	2.93276	0	0.18434	0	0.326067	1.22996	0.683061
g11359	0	0	0	0.0167312	0	0	0	0	0	0	0	0	0	0	0	0.076075	0	0.0215213	0	0	0	0.0430698	0.0141273	0.0200499
g1136	0	1.0211	0	0.338506	0.411113	0	0	0	0	0	0.437819	0	0	0	0	0	0	0	0	0	0	0	0	0
g11360	3.8068	4.2404	5.3931	7.54664	5.25658	5.07097	6.08523	6.05158	6.31731	11.803	9.18655	16.6241	6.97692	9.05551	8.99323	10.4287	10.6669	7.70866	7.31586	6.13741	8.63479	10.7132	9.65187	6.38366
g11361	3.39196	1.55109	0.407413	2.31393	5.15212	2.45883	1.20835	2.77745	0.477232	5.79041	0.498801	0.94703	0.361863	0.776985	1.38895	4.67608	0.529534	7.441	2.19702	0.56125	1.57926	4.46741	2.27943	0.46215
g11362	14.3331	15.6558	14.7868	28.5993	25.3766	27.004	14.2818	15.2723	14.7751	36.1369	36.2595	37.8883	18.0161	16.335	20.2662	27.6337	29.4656	31.4429	16.0201	15.7326	14.9765	32.7606	34.0255	31.855
g11363	0	0	0	0	0	0	0	0	0	0	0	0	0	0	0	0	0	0	0	0	0	0	0	0
g11364	45.2043	50.336	40.9764	61.0374	74.8499	62.0225	41.9438	38.9148	41.1153	62.2655	70.5036	60.8285	36.8822	34.8149	34.7239	65.0829	62.1185	64.9656	34.5849	37.1288	36.8494	57.7518	48.9703	50.9254
g11365	23.6197	29.2349	26.2478	62.0623	56.0276	56.9608	27.0539	31.3641	29.394	62.5279	65.6385	67.1576	26.9507	25.4904	31.732	69.7062	62.9565	61.0628	32.439	28.5681	30.1626	60.693	62.0744	64.0675
g11366	14.659	13.1421	10.0083	12.3685	8.41629	10.2535	15.6664	16.245	17.5851	19.2073	18.0395	20.1407	16.2971	12.9014	15.9544	15.2894	20.8372	17.0379	12.9929	13.4043	14.0093	7.45173	12.2952	11.6683
g11367	0.532818	0.228422	0.399985	11.8131	11.6798	10.3802	1.06769	0.467453	0.187412	9.09574	12.6344	11.9939	0.284212	0.228846	0.954541	11.1327	11.0214	11.7859	0.123255	0.551017	0	4.09356	3.83635	5.89841
g11368	8.15336	8.89205	7.58046	14.8167	14.7915	12.5297	12.0315	12.3708	14.2552	16.0151	15.8025	16.573	11.7189	10.3933	15.0171	16.2252	15.6578	14.9176	9.50147	9.31385	9.68884	15.1766	12.9692	14.1766
g11369	4.58418	3.09067	3.67075	3.07379	3.57078	2.98225	3.978	3.02494	3.6383	2.67544	4.49415	3.28179	1.88097	4.17341	3.85057	4.65871	4.95455	7.21998	4.56805	1.75043	3.64845	3.61226	2.03118	4.80453
g1137	258.652	263.158	274.859	326.084	331.245	321.313	304.542	300.977	290.278	444.186	473.724	449.127	253.804	264.721	279.194	429.727	421.047	434.687	243.963	242.539	246.417	238.916	247.11	241.475
g11370	5.72517	6.26777	5.07003	8.35734	8.37452	7.67901	8.46928	8.34298	9.89814	9.52497	9.98876	9.21147	9.26516	7.9187	10.2815	9.11327	8.7106	8.30199	9.47271	8.0281	9.03586	8.16521	8.91978	7.56911
g11371	1.68594	1.07078	2.25001	8.09344	11.3814	13.5794	10.6774	11.1755	10.806	13.5909	10.1925	15.4289	11.3912	5.57835	9.20491	16.7859	9.94313	10.9585	1.90668	3.40957	6.10522	16.7222	29.4933	21.6946
g11372	15.7654	18.0233	16.0096	37.4792	33.4459	31.9186	37.9525	41.019	35.1538	40.2338	40.6066	36.6808	38.9385	33.6511	45.2877	39.7631	34.7554	43.6678	21.926	16.047	19.9446	22.5818	23.2988	23.1726
g11373	4.14268	4.38516	5.713	16.2237	12.2882	12.6053	12.025	15.9737	15.1111	17.8982	21.886	13.494	10.1485	8.25939	13.1939	21.4163	17.7253	13.6879	7.0986	6.60081	7.38178	14.8192	15.9082	19.2326
g11374	36.5059	31.1027	31.6085	30.5953	31.4201	32.3917	28.7236	23.1454	25.0547	37.5774	30.988	31.2125	20.1588	25.4948	22.0786	36.3127	44.6353	39.2099	24.4418	22.754	19.3459	22.73	17.9505	17.3884
g11375	1.45741	1.2496	2.04228	4.97111	3.18639	4.69547	3.46127	3.83586	2.90489	1.90052	3.21478	2.71272	4.01658	2.36474	4.72458	1.88359	2.65444	3.73001	1.57331	1.40671	3.39278	0.533195	1.28255	0
g11376	0.123826	0.28312	0	0.140787	0.170984	0.448809	0.44112	0.144847	0	0.352307	0	0.691443	0.660506	0.709113	0.50705	0	0.579933	0.362187	0.229154	0.204889	0	0	0	0
g11377	0.119616	0.410239	0	0.407998	0.66068	1.15613	0.852239	0.419765	0.168293	0	0.351799	0.667931	0.638045	0.958999	1.22452	0.618373	0.373475	0.174935	1.10681	0.395844	0.371278	0.175046	0.229666	0.488925
g11378	4.02246	1.27737	1.61048	1.77855	2.16003	1.07996	5.1746	6.01236	3.14411	0.63581	1.97173	4.67944	7.39051	5.8868	5.94799	0	4.88418	3.59502	3.51523	0.369765	1.38727	0.327026	0.643605	0.608951
g11379	1.5457	1.76707	1.444	0.976343	1.42291	0.829986	0.611825	1.6072	1.69145	0.977285	0.505115	1.91804	2.5651	1.57364	5.27451	0.295954	0.536237	1.00469	1.90699	1.70506	2.93196	0.753994	0.989266	0.936001
g1138	10.9499	11.7398	11.0396	39.2843	40.2679	36.809	15.5628	18.7818	18.1998	30.0244	33.1223	33.8193	13.679	16.7651	15.1009	51.2301	43.9317	46.6314	11.3394	12.4856	11.3586	26.5684	24.51	32.2346
g11380	1.79506	2.79837	1.07804	2.96862	1.12667	1.28152	4.06937	2.38612	3.67354	2.32147	1.19986	0.341712	3.04661	3.36426	5.3458	2.53087	1.27379	2.74456	1.20798	1.89012	2.27934	0.716423	0.626649	0.33351
g11381	35.5046	33.0514	33.3546	44.9811	44.6488	40.9039	44.4945	50.58	53.6997	26.5168	24.2408	35.757	51.8106	42.2622	60.2313	35.1798	30.6833	31.5257	40.4791	33.7799	39.5553	39.5248	51.8579	43.1916
g11382	51.102	54.7433	50.4259	57.5359	55.3611	58.8552	49.6168	56.8679	47.3566	46.8921	55.2512	55.4595	74.1869	68.366	68.1674	60.8592	69.2684	68.8188	33.0166	38.5742	37.364	45.714	39.3807	43.4654
g11383	282.387	296.307	284.101	293.863	290.071	302.849	403.553	403.472	398.325	281.564	284.659	288.194	370.481	356.642	318.028	301.089	284.655	307.751	414.247	422.266	413.219	300.252	311.291	317.084
g11384	34.6166	41.419	40.9325	14.459	14.4832	15.2251	58.1691	52.4479	63.3529	16.2875	14.7461	13.355	65.4573	63.1897	64.7392	16.022	15.7746	16.7443	49.6995	48.7597	57.4206	25.4133	26.3721	25.4407
g11385	7367.43	7008.82	7046.39	4773.93	4888.38	4930.79	8324.8	8565.76	8376.13	5281.87	5176.26	5103.81	8595.8	9027.16	8163.02	5397.05	5428.36	5405.89	7291.36	7529.36	7182.38	4706.09	4720.91	4576.01
g11386	100.32	111.867	109.076	151.691	152.648	143.68	186.196	174.582	173.25	173.42	167.401	177.999	189.813	177.706	206.133	170.393	168.167	167.535	128.492	119.648	117.088	180.351	193.456	193.263
g11387	51.2864	44.5164	51.3341	60.7793	59.952	57.2088	139.444	131.254	120.453	107.509	102.354	102.09	97.4134	108.778	116.672	91.6511	95.528	107.15	88.885	90.0245	75.1727	69.4931	64.4754	73.2046
g11388	1.47248	1.06613	1.79809	5.83167	6.5403	6.3451	3.40962	3.55973	3.0385	14.5932	14.5799	16.8214	3.66538	3.65404	4.17045	10.5725	10.8041	10.8391	3.72414	3.77647	2.74228	9.62488	9.32978	10.3655
g11389	85.3289	87.7944	102.936	98.2818	70.183	79.3358	165.205	144.08	170.685	107.138	106.93	114.975	162.669	147.87	150.398	102.928	130.315	110.685	120.149	119.704	146.822	89.038	101.862	103.117
g1139	14.8188	13.6683	11.9335	19.5289	22.09	22.3794	29.3947	18.7133	23.6924	28.2676	28.4776	32.6759	21.1985	17.551	12.7567	24.0851	26.0261	24.1349	14.6468	21.7335	16.726	20.9465	26.6742	20.8787
g11390	63.9184	71.0083	68.0984	75.7527	81.0306	64.5716	119.641	111.309	119.399	94.2685	103.553	100.572	104.789	103.815	113.863	94.2772	113.88	113.284	103.251	95.007	101.441	75.0419	81.1236	77.0016
g11391	0	0	0	0	0	0	0	0	0	0	0	0	0	0	0	0	0	0	0	0	0	0	0	0
g11392	2.90357	3.21233	4.83753	3.83373	3.75069	3.05535	11.3447	8.32686	9.2246	2.79813	3.4434	2.35357	8.79319	9.65484	9.78021	2.42105	3.07067	4.65735	8.2334	6.66415	7.84957	3.83788	4.04633	4.84939
g11393	8.27152	9.54056	6.38682	8.39685	7.2405	6.42432	9.20829	11.058	8.72822	6.30371	4.34414	7.73236	7.64245	7.78193	10.4334	6.10872	6.91771	11.0168	6.08194	9.40945	6.87702	6.16035	7.4445	6.03742
g11394	0	0.106084	0.222913	0.580273	0.384401	1.40139	0	0.379915	0.130557	0.726041	0.204686	0.51816	0.0989952	0	0	0.159905	0.651894	0.203564	0	0	0	0	0.0445419	0
g11395	124.739	147.949	129.249	137.793	137.016	125.532	78.4408	80.2018	77.3997	162.242	159.72	160.096	107.269	96.9564	97.8229	198.657	192.505	196.569	85.4645	77.8306	81.5984	73.508	70.3267	73.7517
g11396	48.2212	47.9367	45.3281	34.8026	26.6343	27.1032	64.979	71.6128	72.8595	31.3168	38.5387	31.0241	66.8767	67.716	73.8323	26.0126	32.4033	34.648	66.929	57.587	67.6792	43.5674	31.8014	35.4213
g11397	0	0	0.164138	0.155372	0	0.247652	0	0	0.192266	0	0	0	0	0	0	0	0	0	0	0	0	0	0	0
g11398	5.71715	4.75745	5.27869	7.38462	4.77965	4.93378	5.61127	4.36749	4.97947	5.6434	9.208	6.62378	6.5971	5.30081	5.57402	6.76901	3.94657	6.71173	4.64235	5.14824	4.76839	4.55319	5.30188	5.72294
g11399	23.4192	25.4129	22.0226	28.4102	26.5128	28.9478	22.8321	28.0908	28.5361	25.2369	21.0769	25.0672	29.3694	23.3538	36.4324	26.4694	25.9219	29.0295	24.8728	21.2099	22.9154	22.5575	23.1059	23.5812
g114	0.281615	0.482921	0.761069	1.12066	0.972164	2.12649	0	0.411779	0.0990548	0.300466	0.828253	1.7691	0.150217	0.241908	0	0.485286	0.329732	1.02964	0.13029	0	0	1.13332	1.96008	1.91849
g1140	9.22374	9.04805	6.14694	14.6143	12.983	11.5752	10.9176	10.9984	11.1354	23.6188	18.9894	20.0206	13.0778	11.9274	14.3769	18.1506	14.2138	20.5389	13.2702	11.8158	13.7608	15.1526	12.7397	14.6753
g11400	0	0	0	0	0	0	0	0	0	0	0	0	0	0	0	0	0	0	0	0	0	0	0	0
g11401	4106.69	4008.49	4050.64	2985.43	3025.43	3050.19	4649.23	4485.31	4411.64	2868.48	2825.94	2849.66	4779.99	4922.4	4560.13	2984.68	2887.57	2921.69	4056.56	3955.53	3800.99	2322.1	2404.99	2281.81
g11402	0	0	0.042757	0	0	0	0	0	0	0	0	0	0	0	0	0.0613428	0	0	0	0	0	0.0520938	0	0
g11403	18.9617	19.1578	16.6319	20.2351	19.8095	22.6577	19.0353	21.0133	17.0834	25.6732	24.0927	26.9348	16.4137	17.6693	22.1357	25.4379	26.4211	26.2715	20.5081	19.9534	19.1668	23.6106	23.0339	22.7757
g11404	4.14501	2.47233	4.32925	8.29854	7.34113	6.532	4.97557	3.26759	4.8176	9.74225	8.21554	7.67328	3.84522	5.67627	4.42779	8.07444	8.29972	7.77516	4.83594	3.57837	5.87352	6.19767	4.49831	5.03367
g11405	0	0	0	0	0	0	0	0	0.113675	0	0	0	0	0	0	0	0	0	0	0	0	0	0	0
g11406	0.328632	1.12709	0.197363	0.747291	2.04205	3.37487	1.17072	2.69095	0.231185	1.87003	0.483267	2.06446	1.92827	1.12918	0.67285	1.69892	1.79565	2.6434	0.456128	0	0.510026	1.44276	3.62816	2.46267
g11407	13.0934	10.3684	14.6526	17.4284	19.1382	24.8474	16.2685	19.2759	19.4102	25.7135	22.072	21.4881	16.4213	15.362	15.3	30.047	23.2326	22.9785	17.9662	19.2342	22.3029	16.8241	16.678	16.7083
g11408	0	0	0	0	0	0	0	0	0	0	0	0	0	0	0	0	0	0	0	0	0	0	0.0226303	0
g11409	0.520885	0.595484	0.556128	0.789642	0.559424	0.909014	0.309268	1.01552	0.814289	0.823337	1.8724	0.969538	1.11139	1.78976	1.65896	0.598401	0.361413	1.26964	0.85685	1.05341	0.53893	0.084696	0.722307	0.630845
g1141	22.9555	32.3252	23.9038	38.0855	38.7721	35.114	32.4651	30.8861	37.2874	54.2401	52.1568	52.401	40.886	33.7392	42.5619	51.951	54.6014	54.4644	37.7413	35.5381	40.519	42.3879	41.2379	42.5523
g11410	2.85209	5.2169	4.45341	6.80977	5.90743	3.10123	4.57215	4.8376	9.22935	14.6064	18.0347	9.55562	4.56403	6.53321	5.2555	9.09237	9.79559	11.8877	5.14617	4.71922	3.98371	4.17376	6.57134	4.46884
g11411	42.1469	36.9623	44.7288	41.0272	53.8133	56.5008	95.1257	85.0963	106.006	56.2614	41.1776	56.8218	73.6044	65.4651	69.7433	32.3346	36.9547	27.8642	96.4283	109.384	112.004	138.986	142.17	132.549
g11412	15.3289	24.877	19.8281	17.5504	24.1271	15.4116	23.867	18.1819	18.3998	25.924	25.5368	25.7387	19.8984	17.5567	23.9226	25.6762	21.0857	22.4182	24.4995	18.2691	18.9654	27.9227	22.4342	25.8512
g11413	0	0	0	0.0186887	0.0340459	0.0695066	0	0	0	0.0233835	0	0	0.0438394	0.00941311	0.0168271	0.0141626	0.0256611	0.0120196	0	0	0	0	0.0552303	0.067187
g11414	0	0	0	0	0	0	0	0	0	0	0	0	0	0	0	0	0	0	0	0	0	0	0	0
g11415	0	0	0	0	0	0	0	0	0	0	0	0	0	0	0	0	0	0	0	0	0	0	0	0
g11416	0	0	0	0	0	0	0	0	0	0	0	0	0	0	0	0	0	0	0	0	0	0	0	0
g11417	0.0388858	0.0355639	0	0.0353696	0.0429561	0.00939613	0	0.0363897	0.0109421	0.033191	0.0343099	0.0108569	0	0	0	0.0402054	0.0364239	0	0.00719626	0	0.0120699	0	0.0223986	0.0317889
g11418	0.118718	0.162865	0.0855568	0.215967	0.360648	0.516355	0.16917	0.0833234	0.116922	0.202664	0.17458	0.198876	0.0886564	0.0951807	0	0.163663	0.14827	0.190986	0	0.117863	0.0184247	0.0694931	0.0341915	0.0970516
g11419	5.28191	7.17768	5.98509	18.5827	17.064	18.0607	11.3608	14.2224	11.2172	26.0862	21.1035	23.2335	12.1203	9.93041	14.2831	22.8406	19.7589	22.1538	9.49812	8.90462	5.41334	20.126	17.604	19.1455
g1142	84.2427	91.8188	88.6091	100.047	91.3858	91.3958	78.1739	81.1418	77.953	117.918	120.803	128.626	83.5426	86.1929	103.881	132.84	133.899	127.733	78.4346	74.5687	78.3366	63.6514	67.3046	70.2587
g11420	14.1081	11.5989	13.8448	11.6038	12.3518	11.46	22.8839	21.6999	27.3669	25.2797	24.8076	23.6339	22.6725	18.2213	23.9687	24.208	25.7738	23.4424	20.1092	18.0792	13.9757	18.8888	14.2357	15.0506
g11421	5.55611	4.96237	4.58806	8.19253	7.91185	6.39806	5.25755	6.29622	6.4736	7.53353	10.3408	8.72584	7.96495	6.26418	5.51011	8.97601	9.48709	10.0302	4.41813	2.58565	3.90724	7.87673	6.33408	8.87126
g11422	11.1464	10.0573	9.40489	31.2639	33.2632	24.9302	14.4393	12.446	13.6735	12.1874	12.5305	12.4097	12.0878	10.6035	13.674	11.1119	8.55678	8.01597	11.0384	8.07852	9.22128	20.5581	18.8811	18.5757
g11423	40.5549	34.0788	36.8456	88.0814	77.0596	82.4995	33.9574	38.5193	31.2117	36.736	41.5425	40.4043	28.1038	30.7675	36.1939	39.721	44.3727	33.7108	34.6391	47.0303	40.077	59.6017	71.2115	68.7153
g11424	64.1671	64.1783	60.7756	131.76	133.465	133.018	76.8247	66.8335	71.9788	85.7937	82.3708	89.9245	74.4308	66.2932	87.2875	87.9446	83.851	77.7323	72.3317	73.22	73.4089	172.23	177.993	174.854
g11425	39.8146	35.654	34.1585	92.6627	87.184	81.0321	46.1	51.1729	54.1911	57.2912	55.4054	55.7408	46.7513	39.8736	49.395	53.414	58.2828	63.1408	43.6931	53.3729	55.6295	75.0235	61.8599	69.538
g11426	9.15828	8.77338	8.70846	33.3592	29.0978	29.5572	18.5784	22.3684	21.4158	27.0822	30.7386	29.6539	20.0381	15.2483	21.0079	25.7915	25.55	26.3535	14.1237	12.6983	12.8973	31.8924	34.8021	29.3465
g11427	0	0	0	0	0	0	0	0	0	0	0	0	0	0	0	0	0	0	0	0	0	0	0	0
g11428	0	0	0.0700711	0.0994934	0.161112	0.0352413	0	0	0.0410396	0	0	0.04072	0	0.0334084	0	0.0502649	0	0	0	0	0	0.213431	0.0280029	0
g11429	16.3827	15.8813	12.0827	15.5766	11.2889	9.41423	19.2264	14.7558	16.31	13.0839	13.3841	12.2598	19.5897	16.8982	18.9615	15.0785	14.3085	13.4041	17.7298	15.4297	17.545	11.59	11.0369	12.0526
g1143	2.89557	5.95847	3.13013	4.60905	7.19698	5.59734	8.76793	14.5647	8.55525	2.47152	9.36772	3.63798	10.1939	8.291	10.0784	4.49074	4.52042	5.08166	8.3058	5.27027	8.08888	8.05103	4.1697	5.91778
g11430	20.1139	15.8373	15.9994	37.7109	41.0173	41.8427	25.3873	31.631	27.9244	44.5312	39.1765	47.4179	22.8791	24.5628	20.7272	43.3832	42.8381	40.5202	28.3486	19.1754	21.9132	38.9863	38.2357	45.9169
g11431	5451.85	5422.72	5481.8	2762.82	2871.6	2868.12	6051.24	5803.61	5732.33	3868.88	3808.68	3754.46	5964.96	6338.03	5732.88	3769.03	3721.1	3568.51	5765.49	5530.34	5328.22	3357.27	3533.74	3328.31
g11432	333.372	327.438	313.003	457.656	455.323	439.643	375.974	364.251	379.555	433.869	430.919	475.516	366.807	346.378	351.327	460.83	483.792	490.983	408.201	416.359	421.656	518.777	505.881	494.345
g11433	0	0	0	0	0	0.0139934	0	0	0	0	0.0170322	0	0	0	0	0	0	0	0	0	0	0	0	0
g11434	347.353	323.362	342.583	421.169	416.314	429.313	539.656	579.37	549.902	371.657	366.347	325.059	478.831	514.747	431.312	319.168	337.648	307.654	528.927	522.854	501.886	781.093	781.114	782.056
g11435	0	0	0	0	0	0	0	0	0	0.0297402	0	0	0	0	0	0	0	0	0	0	0	0	0	0
g11436	13.9936	15.4051	15.4591	17.8254	20.3963	16.9066	10.2317	8.4877	9.05416	13.8243	11.4958	10.7924	11.6573	12.3667	12.1147	13.9921	12.5412	14.591	10.5904	10.1479	10.5236	9.60705	7.7536	8.29727
g11437	0	0.100255	0	0.797662	0.242188	0.635709	0.156205	0.512917	0.246768	0.374265	0.12896	0.612116	0.0935564	0	0	0	0.136906	1.02603	0	0	0	0.385003	0	0
g11438	0	0	0	0.662882	0	0	0	0	0	0	0	0	0	0	0	0	0	0	0	0	0	0	0	0
g11439	8.5711	8.61091	10.0869	10.5326	6.93382	13.5979	9.09845	9.01341	9.1357	9.48354	15.1504	10.6357	7.38899	9.42015	7.4449	11.9353	10.9479	13.1681	7.93089	9.74129	7.79312	12.4163	10.9712	8.49312
g1144	7.07539	7.11053	6.91728	11.5991	12.7237	13.2796	7.73748	6.8137	8.01008	13.8106	12.4372	13.0012	11.2697	9.49828	12.0607	13.4968	10.1723	9.86633	8.43484	8.16788	6.94596	7.84988	9.28834	9.05725
g11440	0.0129288	0	0	0.0734982	0.160673	0.0156201	0.0230288	0	0	0	0	0.0180485	0	0.0148078	0	0	0	0.113448	0	0	0	0.0567599	0.0620592	0.0352306
g11441	0	0	0	0.129244	0	0	0	0	0	0	0	0.0793443	0	0	0	0.195886	0	0.415615	0	0	0	0	0	0
g11442	0	0	0	0	0	0	0	0	0	0	0	0	0	0	0	0	0	0	0	0	0	0	0	0
g11443	0	0	0	0.0471132	0.0572185	0.100127	0	0	0	0	0	0	0	0	0	0	0	0	0	0	0	0	0	0.0564581
g11444	25.4011	29.0389	27.1553	41.9123	38.9646	40.2827	49.0077	39.9396	43.8697	26.9459	29.6755	29.6967	52.3318	53.7631	54.7414	34.2725	33.5512	36.0476	31.5481	24.7518	31.281	23.5612	25.7842	24.8812
g11445	0	0	0	0	0	0	0	0	0	0	0	0	0	0	0	0	0	0	0	0	0	0	0	0
g11446	0.196026	0.11205	0.176588	1.50441	0.879713	0.414457	0.436454	1.03187	1.17215	0.488012	0.792728	0.273652	1.20247	0.729676	0.200675	1.18229	0.306026	1.0034	0.136038	0	0.380282	0.502014	0.282283	0.400626
g11447	5.76866	4.89513	4.42874	6.69403	7.1444	6.17916	9.42773	5.70446	8.95295	12.5211	11.4565	10.4606	8.62851	6.33459	4.87047	12.2978	10.9554	10.263	6.60343	8.06907	5.63008	6.87533	4.51034	8.75105
g11448	0	0	0	0	0	0	0	0	0	0	0	0	0	0	0	0	0	0	0	0	0	0	0	0
g11449	6.92052	8.22663	7.90354	17.082	14.3006	14.5096	9.93077	8.73995	9.73683	14.4332	15.0628	15.9282	10.3742	10.4323	10.4195	14.9698	14.5233	15.9994	10.8276	9.52018	10.7907	13.5903	13.6144	13.426
g1145	0	0.410343	0.0862251	0.489721	0.396508	0.607119	0.255736	0	0.303004	0.306371	0.105566	0.901934	0.0765847	0.657765	0.881876	0	0.672425	0.209975	0.398552	0	0.222823	0.315161	0.413503	0.195619
g11450	12.4809	15.3747	11.7443	16.6946	18.6626	12.7002	15.0386	10.7741	12.9587	16.3784	19.4332	16.0256	13.8489	12.1162	13.5967	19.8971	17.5048	20.3516	15.4702	13.5284	13.4657	13.5763	13.84	14.0951
g11451	12.0642	15.3541	12.9675	84.0914	78.432	74.0231	8.92443	8.00654	8.27903	34.78	36.0792	33.6659	8.58902	7.44455	9.04846	39.7967	36.9569	39.7342	10.0809	8.75885	8.32991	31.5804	32.9846	32.8076
g11452	0.619401	1.4949	1.32262	4.46019	5.41685	3.40911	1.96139	0.805057	1.16196	13.1193	12.4483	12.682	2.56975	0.945895	1.40908	13.9943	10.6367	8.55535	0.445772	1.02489	0.640858	4.63287	4.88922	3.65702
g11453	1.76697	0.909014	0.530585	1.90855	4.87981	4.05612	0.629468	0.310041	0.372907	5.65575	5.84641	5.0567	0.565516	0.910699	0.361774	1.97918	2.34473	3.87624	1.06274	0.73093	0.822683	3.10295	2.88375	3.2501
g11454	119.394	117.841	108.625	127.086	123.909	114.746	73.1336	72.1062	73.8813	136.416	133.388	130.095	74.5215	72.828	94.5722	176.231	172.897	167.421	73.0839	68.8313	79.5678	60.6384	63.1707	60.6526
g11455	578.497	596.546	569.065	498.691	468.395	484.663	484.959	457.555	447.346	471.735	451.246	442.19	550.127	592.819	697.814	566.311	568.76	560.699	499.662	483.519	484.317	261.581	269.081	281.093
g11456	69.6309	62.9903	68.0507	182.234	175.338	175.462	66.0963	83.1717	69.2464	98.0713	103.921	99.7401	65.4253	52.2094	69.7766	118.052	123.693	99.8097	70.9128	83.7275	88.868	82.5309	80.9635	78.3719
g11457	809.604	870.688	810.64	1827.01	1800.95	1776.73	1010.71	968.038	1052.54	1685.28	1769.38	1681.37	966.965	887.545	1097.36	1618.91	1586.58	1702.76	1061.84	1066.68	1123.79	1907.15	1871.75	1957.52
g11458	16.2412	18.5672	19.0351	24.5039	23.2026	26.0724	23.974	28.892	30.5202	16.2291	16.9415	16.0435	31.8054	32.0863	35.8416	20.1431	25.7937	25.3963	23.4522	25.1533	23.6795	21.547	18.5052	19.4103
g11459	17.4081	17.4519	18.7379	56.599	53.9465	52.2968	19.4989	19.5019	21.3837	35.6705	37.0698	35.9384	20.5	21.1651	22.0705	42.2281	44.5802	39.7063	18.7718	16.1194	16.0542	23.7114	24.104	22.122
g1146	17.8494	21.9285	19.0393	41.0428	36.4189	42.4864	20.4047	20.8795	22.6769	22.3604	21.743	26.0334	22.0264	16.782	21.5454	21.8064	32.4405	25.1303	20.8301	17.1917	18.3988	27.6803	28.5169	25.7715
g11460	18.5016	24.997	20.8757	41.1791	37.1603	38.6098	30.7581	29.6436	33.1301	44.5048	49.4678	49.9343	23.2071	19.9062	25.0241	37.0994	34.8355	39.0294	28.0139	25.9752	33.5864	44.1408	41.7672	40.3331
g11461	4.46509	4.89536	3.9344	11.4225	10.6129	9.19733	3.4225	3.76748	3.68176	11.1941	10.2259	9.73306	4.35351	4.56909	4.1963	12.4245	11.1131	12.632	4.80888	4.57219	5.02685	5.43626	6.20147	5.51018
g11462	0	0.311703	0.109163	2.58334	3.89042	3.95296	0.161885	0.318941	0.127871	2.58583	2.1384	1.39562	0	0	0	2.03599	1.70262	1.19626	0.336385	0.300766	0.14105	1.86202	1.91952	2.72425
g11463	4.47379	4.9014	4.75782	13.6172	11.9047	12.8371	5.39549	5.7784	6.8845	10.8724	12.4039	9.10785	5.17048	4.69698	5.34318	10.7609	14.8415	12.8812	4.87268	8.25076	6.58153	11.7299	10.3346	10.2861
g11464	0	0	0	0.0634451	0.539374	0.202254	0.0993945	0	0	0.317531	1.23088	1.32428	0	0	0	0.288477	1.21961	0.979309	0.0516338	0	0.0866025	0.571623	0.374995	0.304118
g11465	0.746364	0.213314	1.12059	1.69719	1.54591	3.3815	0	0	0	1.06176	0.548779	0	0	0	0.382031	0	0.291296	0.545771	0.172654	0.308743	0	1.36529	1.7913	1.27114
g11466	1.5582	2.15487	1.63008	2.00022	1.66577	1.8522	2.01446	2.49889	3.04095	2.50269	2.9936	1.64897	2.11813	2.07251	3.08738	2.38197	2.51105	2.20532	3.2557	2.70303	2.53528	1.39758	1.93019	1.47242
g11467	28.9376	32.7639	30.8584	36.6975	38.6775	36.4183	33.0409	29.7274	27.0121	37.076	38.053	34.5703	23.9451	24.3263	30.3834	42.5139	39.9633	40.5573	21.9702	23.6339	30.228	20.7665	20.2122	25.0211
g11468	87.2041	76.0037	100.801	97.5778	97.0472	100.559	103.347	89.8883	85.7629	104.894	93.4481	99.7998	88.7945	92.1645	86.6203	122.896	112.955	100.765	86.2828	85.4325	97.0143	63.6809	66.9739	66.348
g11469	0.475198	0.07408	0.181608	5.13272	4.20547	5.01049	0.307791	0.277934	0.21273	2.45821	1.74699	2.53288	0.230433	0.470043	0.398017	2.19606	2.1244	1.83219	0.45969	0.357403	0.268178	1.80173	1.887	2.00121
g1147	0.171064	0.156451	0.0410936	0.116697	0.141727	0.248009	0.36564	0.0800417	0	0.194682	0	0.143283	0	0.195926	0.0700481	0.0589563	0.0534113	0.200142	0.158287	0.11322	0	0.350469	0.197069	0.139844
g11470	1360.06	1306.61	1372.38	692.524	845.99	858.026	1349.42	1376.3	1344.85	775.128	820.996	778.666	1355.24	1466.85	1110.37	745.704	820.39	814.011	1280.01	1296.84	1324.73	606.914	626.661	615.991
g11471	6.38558	7.58372	6.37425	14.361	13.6432	13.2534	7.58909	6.43497	8.04329	9.09937	10.8654	10.6308	9.11376	8.38844	8.25959	10.7993	11.8212	12.8882	7.62531	7.06773	6.22735	9.58144	7.43502	8.53863
g11472	12.0823	13.0201	13.9175	41.662	38.4272	43.7923	15.8762	14.7127	15.0485	51.5642	45.7295	49.4944	12.7841	9.52799	13.3826	48.126	56.4321	54.4587	10.0802	11.9624	15.2162	26.6668	25.6704	25.2327
g11473	22.87	27.1266	24.5974	42.1756	40.1309	33.4829	26.2109	25.6766	30.7104	43.6119	34.1722	40.9993	26.426	25.9129	35.2753	42.1571	38.575	36.0473	28.4804	29.2183	32.9242	38.7618	45.2649	41.0177
g11474	6038.28	5699.81	6153.78	3741.75	3839.33	3882.53	5704.83	6846.66	6620.23	3623.62	3592.13	3568.4	6988.97	6206.56	5941.12	3878.13	4332.05	4249.98	5572.34	6649.74	6495.32	2917.52	2640.49	2598.77
g11475	6689.77	6411.09	6561.18	4343.9	4807.24	4968.51	6218.34	6074.43	6290.89	4758.77	4610.14	4572.03	6507.03	6662.09	5060.9	4843.08	5036.41	5061.5	6413.24	6454.6	6530.18	3504.64	3559.9	3547.05
g11476	8.85648	8.55859	8.58066	23.7553	25.2695	26.8981	10.5459	8.87181	8.19236	20.0472	22.0182	25.342	11.3798	10.9282	12.0219	24.4524	22.4582	27.9085	8.78354	11.8207	11.163	12.531	11.2269	13.0002
g11477	105.567	116.246	103.898	204.085	201.154	192.551	85.1507	76.6534	82.0626	207.436	227.616	242.89	89.3438	82.8168	96.7208	267.093	260.051	260.758	89.3181	75.1282	75.1782	75.0215	84.6695	78.5071
g11478	34.1022	20.4678	20.6852	49.0482	65.2193	62.6259	42.2164	45.0774	48.6999	50.939	60.68	52.1292	40.565	37.1056	41.544	63.7609	75.8651	76.5563	38.9704	36.6777	44.9867	43.6671	36.9948	43.2115
g11479	14.1977	10.7871	9.63871	29.7782	22.0401	27.0616	19.1631	16.2985	20.844	23.9609	28.659	29.5452	19.1918	13.5341	13.1802	27.9609	31.3886	28.244	13.9532	21.5954	14.5071	16.6474	21.6726	21.9875
g1148	7.39042	7.19051	9.06562	26.2807	23.6669	25.4568	12.6037	10.1165	11.2829	19.4611	13.4115	19.0974	11.0716	7.56403	10.6241	14.3611	14.2378	16.5575	12.6583	13.5295	14.8862	14.9571	16.4542	19.9245
g11480	14.3519	15.013	15.1873	21.2176	19.4809	18.5184	17.6701	14.9335	17.79	19.9541	26.0675	22.8163	18.2604	17.7882	23.3078	19.2668	18.3433	19.2056	16.9667	19.2401	18.6771	14.0414	14.9881	15.012
g11481	0.310713	0.236808	0.124401	0.471029	0	0.500526	0.553444	0	0.14572	0	0.304611	0.28917	0.220985	0.237247	1.48438	0.713905	0	0	0.095835	0.171374	0.160739	0	0.0994301	0.141115
g11482	0	0	0	0	0	0	0	0	0	0	0	0	0	0	0	0	0	0	0	0	0	0	0	0
g11483	0.106355	0.121586	0.127744	0	0.146859	0	0	0	0	0.302597	0	0.148471	0.113462	0	0	0	0	0	0.590464	0.17598	0.165059	0	0.204205	0.144907
g11484	9.19111	9.77263	9.49559	12.4962	11.5673	12.6316	10.5707	9.17253	9.5554	12.3436	14.9336	12.5317	11.1538	10.5269	12.6331	13.3278	13.4122	14.1625	11.5972	9.53606	8.07976	7.86951	7.73352	7.67714
g11485	11.1592	9.26001	8.18406	7.03553	8.20856	8.14811	23.4063	22.244	22.6947	29.1781	28.9859	25.1871	27.2218	25.562	27.6876	27.1373	29.198	28.1153	21.4233	21.5707	22.2283	10.9378	9.37805	11.5098
g11486	0	0	0.109548	1.03697	1.13345	1.61613	0	0	0.0855473	0.129747	0.357655	0.381965	0.0324333	0.10446	0.12449	0.419111	0.569538	1.33385	0.0281308	0.0503041	0.0471823	0.400408	0.175117	0.538485
g11487	13.5678	12.0641	10.7997	21.058	19.7758	19.6446	17.0704	13.6038	16.2107	20.1439	21.9314	21.0451	13.5555	12.2714	18.9603	21.432	22.6943	25.3545	15.3941	13.3631	14.2885	22.3765	20.8302	20.3199
g11488	6.73049	8.41781	7.73863	12.1653	15.0924	11.4676	6.96761	7.40204	9.14574	14.1575	12.7737	12.1261	7.91671	7.5769	11.189	10.8051	7.63351	10.9369	7.93108	10.1848	8.21355	13.8902	12.5362	11.9135
g11489	0	0	0	0.0816819	0	0	0	0	0	0	0	0	0	0	0	0	0	0	0	0	0	0	0	0
g1149	0	0	0	0.123199	0.0748117	0.130913	0	0	0	0.23122	0.717044	0.226898	0	0	0	0.0933615	0	0	0.0501316	0	0.084083	0	0.104024	0.0738175
g11490	0	0	0	0	0	0	0	0	0	0	0	0	0	0	0	0	0	0	0	0	0	0	0	0
g11491	0	0	0	0	0	0	0	0	0	0	0	0	0	0.035135	0	0.0528626	0	0	0	0	0.047609	0	0	0
g11492	0	0.0562719	0	0.0839467	0.0339842	0.118938	0	0.0287893	0	0.0350116	0.108575	0.0687143	0	0	0	0	0.0768436	0	0	0	0.0381958	0.0720322	0.0236272	0.100598
g11493	11.9281	11.8783	11.2183	20.2576	18.6462	16.3598	18.6407	19.0428	17.7322	10.2986	12.5212	12.9861	19.2479	13.275	20.6588	12.9922	13.2342	12.0137	13.9526	13.9648	16.0088	12.7898	12.4595	13.1855
g11494	3.25635	3.69182	3.45684	6.65199	6.08241	6.49719	4.54873	3.82497	3.68804	4.55555	4.70912	4.90424	4.49741	3.89985	5.5329	4.51708	6.39148	6.24441	3.77578	3.15239	3.60682	4.62694	4.72166	4.39993
g11495	152.932	152.606	148.059	198.395	189.489	202.988	383.85	372.805	400.173	274.475	277.312	250.727	291.333	284.222	291.936	232.822	221.821	226.758	244.613	232.219	228.447	273.96	301.771	284.277
g11496	18.0981	17.5773	20.1989	20.3949	28.3078	24.5745	34.8038	35.5963	34.4766	32.5812	34.3861	38.9033	25.2877	26.9652	27.8728	35.3268	35.7547	32.7923	31.5659	28.6209	20.1335	31.8754	22.2946	27.0588
g11497	0	0	0.0657876	0.498194	0.605051	0.132348	0	0.0640703	0	0.467507	0.161089	0.152923	0	0	0	0.188769	0.513044	0.400515	0	0	0.0850043	0.0801535	0.262911	0
g11498	0	0	0	0	0	0	0	0	0	0	0	0	0	0	0	0	0	0	0	0	0	0	0	0
g11499	40.625	39.8533	46.4875	55.2401	75.8063	76.2759	62.094	64.2184	66.04	53.4971	73.465	56.7123	59.7387	43.071	43.8364	72.8441	88.2761	91.93	53.846	57.6822	48.1385	38.5626	34.5209	44.8793
g115	20.7705	26.5218	19.7168	38.0894	34.6944	35.1117	65.1914	66.9135	58.9175	50.2789	44.8305	56.588	34.9354	30.6957	39.0965	57.2964	62.4981	51.199	32.4709	30.9034	38.3441	78.195	83.539	83.4153
g1150	0	0	0	0.104635	0.127078	0	0	0	0	0.523681	0	0	0	0	0	0	0	0	0	0	0	0	0	0
g11500	723.412	724.784	716.389	188.387	162.465	159.203	2382.04	2287.45	2326.29	1586.03	1547.59	1551.12	2290.7	2400.18	2602.12	1876.1	1806.09	1746.76	3267.88	3077.24	3066.42	481.538	508.449	496.508
g11501	2.32414	3.51264	2.69694	4.65794	4.18837	3.56944	5.1221	4.9766	4.60011	6.72466	6.89342	6.10405	7.10218	7.35413	7.74266	9.16402	8.85559	8.00784	5.90488	5.80106	5.68559	7.55171	5.55913	5.04512
g11502	12.915	13.061	16.7057	12.7637	12.4835	9.84219	31.3211	26.961	26.5572	14.5568	14.317	13.0365	26.6022	25.8291	24.4084	16.0924	11.1668	15.9821	19.672	19.5616	19.8894	12.3576	14.5922	12.1822
g11503	9.6209	12.4098	11.4418	24.2522	22.899	20.762	28.7492	26.1733	31.4359	33.3159	33.1825	30.7051	22.7898	21.9658	28.7695	28.3042	27.7172	26.6134	21.7286	21.3129	21.1199	31.1688	31.9926	34.5388
g11504	8.82509	8.16727	13.6285	14.8119	8.12402	9.13902	14.9708	20.6465	16.5553	11.3588	9.88773	7.03987	16.1397	12.5143	8.60414	8.69005	5.90454	7.98974	10.1102	11.1257	11.7396	3.07491	10.086	4.00803
g11505	10.993	9.49863	9.36557	11.0454	13.7676	12.8181	11.3842	14.0555	12.4093	19.6391	15.4138	21.0565	13.7732	11.8587	13.3474	14.7583	18.3591	19.629	12.4192	11.2099	8.92717	8.23067	10.5535	11.3205
g11506	18.8123	23.8611	19.3569	19.4819	19.9957	19.6245	22.2761	23.5459	24.1678	27.5475	28.2888	27.2994	24.328	22.2517	22.3015	27.0393	25.1922	25.4011	24.4211	25.7525	23.7589	15.909	17.571	17.7917
g11507	1.05706	1.40731	0.851791	0.502036	0.812958	0.63047	1.12017	1.18955	0.997763	0.342628	0.314825	0.298866	1.34182	0.735607	1.17801	0.322806	0.271556	0.743611	1.01525	0.996302	1.20443	0.548269	0.834958	0.729231
g11508	0.133956	0	0	0	0	0	0	0	0	0	0	0	0	0	0	0.461672	0	0.195908	0	0	0	0	0.1286	0
g11509	0.637414	0.14574	0	1.01461	1.76033	1.38619	0	0	0	0	0.374937	0	0	0	0	0.219681	0.995098	0	0	0	0.197849	0	0	0.694776
g1151	0	0	0	0	0	0	0	0	0	0	0.498801	0	0	0	0	0	0	0	0	0	0	0	0	0
g11510	65.5399	72.6176	62.1095	105.827	103.175	99.2564	104.368	97.5686	100.262	107.6	120.091	117.335	86.0123	80.9526	95.598	119.9	129.831	122.163	73.8945	69.2594	73.6987	82.7917	75.5797	80.1259
g11511	120.22	126.265	117.683	119.615	127.701	124.092	123.205	123.065	118.873	136.268	136.371	140.471	132.272	125.159	139.223	115.599	103.296	110.092	139.121	120.431	113.826	227.547	249.003	247.431
g11512	419.739	407.061	420.841	209.092	213.663	213.59	667.808	728.586	681.137	301.593	309.144	343.13	646.257	687.297	571.708	235.993	197.693	229.937	639.85	645.08	663.565	469.534	490.377	436.187
g11513	0	0	0	0	0	0	0	0	0	0	0	0	0	0	0	0	0	0	0	0	0	0	0	0
g11514	0	0.508953	0.712973	6.41152	5.53268	2.15148	0	0	0.417578	1.89998	2.83693	3.52177	0.474945	0.339931	0.303834	3.06868	2.08504	6.07682	0.686568	0.245547	0.230308	1.303	1.70958	1.41534
g11515	15.3856	18.1838	15.3319	16.4011	16.6866	15.3735	25.9795	24.0123	29.0783	13.9749	14.5931	12.9596	28.1745	24.1754	30.1901	12.6186	11.1819	14.3668	21.9007	20.8231	23.2569	13.3511	14.4055	13.9025
g11516	18.0022	19.8182	17.6482	50.2294	49.5118	43.0519	25.7317	24.1781	24.9461	49.4278	48.0073	47.1595	22.8408	21.156	24.8249	43.1498	47.2643	48.5387	22.7356	20.6346	21.1553	42.5342	41.4162	38.0535
g11517	7.69099	6.54323	8.80811	4.27053	6.91536	4.75405	8.60184	14.018	9.05931	7.37887	8.6797	7.49064	7.82332	8.19419	6.59165	5.23967	8.37682	3.92369	9.43352	8.87853	6.38445	2.87919	9.10057	7.06716
g11518	14.4334	15.2616	12.8986	26.2678	29.0451	32.2573	14.5654	15.9041	14.416	23.0555	25.7162	20.9742	18.1307	14.0486	20.1715	23.9382	25.3012	26.3677	18.0958	14.6717	14.9844	35.0349	35.1373	35.3708
g11519	0	0	0	0	0	0	0	0	0	0	0	0	0	0	0	0	0	0	0	0	0	0	0	0
g1152	0	0	0	0	0.208829	1.09629	0	0	0	0	0	0	0	0	0	0	0	0	0	0	0	0.221316	0	0
g11520	0	0	0	0	0	0	0	0	0	0	0	0	0	0	0	0	0	0	0	0	0	0	0	0
g11521	0	0	0	0	0	0	0	0	0	0	0	0	0	0	0	0	0	0	0	0	0	0	0	0
g11522	0	0	0	0	0	0	0	0	0	0	0	0	0	0	0	0	0	0	0	0	0	0	0	0
g11523	3.2014	3.28859	2.50777	3.58714	3.17131	3.50347	4.38006	3.36496	2.90489	3.5642	3.30909	2.84988	5.61798	5.28745	6.07965	4.95705	5.36002	5.0891	4.05702	3.56985	3.70834	2.68195	3.16248	3.41364
g11524	0.0747833	0	0	0.0850264	0	0.0451754	0	0.0437393	0	0	0.0549859	0	0.0398904	0	0	0	0.350243	0.0546845	0.138395	0	0.0580305	0.109438	0.0717932	0.0509457
g11525	0	0	0	0	0	0	0	0	0	0	0	0	0	0	0	0	0	0	0.4862	0.434716	0.203869	1.15341	0.378329	0.357959
g11526	0	0.112866	0	0	0	0	0	0	0	0	0	0	0	0	0	0	0	0	0	0.326715	0	0	0	0
g11527	0	0	0	0	0	0.0628398	0	0	0	0	0	0	0	0	0	0	0	0	0	0	0	0	0	0
g11528	0	0	0	0	0	0	0	0	0	0	0	0	0	0	0	0	0	0	0	0	0	0	0	0
g11529	0	0	0	0	0	0	0	0	0	0	0	0	0	0	0	0	0	0	0	0	0	0	0	0
g1153	20.5706	22.5159	34.1702	22.8905	22.3611	29.6117	85.7541	107.002	97.9095	28.6407	30.8935	47.046	92.4501	77.6985	65.4153	26.3972	37.5799	25.6034	56.2922	57.2113	75.3968	31.384	23.5296	32.7978
g11530	21.9252	23.224	20.8432	27.5275	25.1815	23.853	22.303	30.5702	28.3624	29.2688	34.0756	32.2032	27.6029	21.2438	24.0408	27.8441	31.5519	35.1046	20.2395	21.578	27.6572	24.1021	23.4428	19.8917
g11531	4.02923	3.72889	4.37867	37.7397	41.3305	45.8982	31.0998	28.5039	37.7929	9.28025	7.05375	8.5711	21.9018	20.8766	21.9988	2.64505	7.48837	3.64784	14.2029	9.20677	12.5064	44.0825	51.3909	43.134
g11532	5.46315	4.80428	6.05712	11.9451	12.186	7.61585	8.98245	11.3064	8.86891	7.77179	7.4158	15.8397	2.68995	3.85055	6.88331	5.79337	3.93636	8.60434	2.72197	4.86748	5.86981	8.60976	8.06879	5.15318
g11533	0.243733	0.37152	0	0	0.112186	0.098157	0	0	0	0	0	0	0	0	0	0	0	0	0	0	0	0	0	0
g11534	0.362373	0.338949	0.395684	1.64803	2.13798	2.42784	4.51823	4.62426	4.03238	5.71744	4.40841	4.04697	2.2141	2.4525	2.90028	1.64628	2.98288	3.75792	0.853506	0.763129	0.664643	2.1694	1.45479	1.88515
g11535	0	0	0	0	0	0	0	0	0	0	0	0	0	0	0	0	0.0386119	0	0	0	0	0	0	0
g11536	0.0206624	0	0.012409	0.0469851	0.0285315	0.112337	0.036804	0.0120851	0.029071	0.058788	0.0303849	0.0144223	0.0110216	0.0354981	0.0423047	0.106818	0.0483856	0	0.019119	0.0854726	0.0801683	0.0151187	0	0.0140762
g11537	30.5482	27.8946	28.5382	43.3973	47.5765	44.5674	56.2377	45.2482	51.0892	54.2078	53.0215	54.0887	51.5831	45.7703	57.6936	45.468	56.4884	44.1141	57.8958	50.0167	51.286	48.2656	55.3335	63.2613
g11538	0.250782	0.368612	0.172125	0.244399	0.09894	0.0432839	0.127627	0.20954	0.252027	0.0509655	0.526836	0	0.191101	0.164131	0.733511	0.0617362	0.0559297	0.314369	0.09945	0	0.0556007	0	0.137574	0.0488126
g11539	17.1804	23.8339	20.8675	21.2894	25.3227	26.3542	25.1004	33.4197	21.1844	27.7359	27.5354	31.5292	34.5976	26.5312	35.966	30.2709	26.8211	31.6192	25.7212	26.1917	28.7605	31.0741	37.8052	37.6108
g1154	0	0	0.0533813	0.303182	0.306843	0.161084	0.237486	0.93578	0.0625292	0.252896	0.130711	0.620422	0.142239	0.203609	0	0.765852	0.277529	0.324985	0	0.808914	0.137948	0.130076	0.255996	0.0605531
g11540	11.8718	14.9293	13.8706	24.0509	19.9698	18.3854	14.0334	14.8972	11.5403	20.5735	27.7741	24.5582	12.2046	12.3611	14.584	20.4578	23.2514	28.2532	16.6774	17.858	19.4297	25.1123	23.8304	22.9395
g11541	607.988	599.309	633.255	9.77803	11.8753	9.93859	978.386	1011.25	1027.44	51.065	54.9859	58.4624	1405.34	1405.98	1174.38	79.254	83.4746	71.0899	1049.03	1156.97	1106.64	37.2089	26.9224	21.9066
g11542	21.6131	21.8119	21.5333	39.5881	40.3931	41.2787	40.412	38.5744	43.3714	38.2283	36.525	32.6905	37.4734	32.7125	41.343	37.7072	40.5134	41.9391	21.5617	21.2159	22.2228	20.8985	18.1323	20.5558
g11543	6.47801	5.67775	6.48403	9.8204	9.39234	9.9136	19.5516	16.4184	20.507	14.6936	13.1249	14.7204	20.7711	17.1473	20.1159	7.93817	11.1806	10.1055	13.3203	12.684	11.45	10.0066	10.2268	10.8857
g11544	5.03146	4.32773	4.94981	7.51853	5.75661	7.41041	7.76712	6.5022	7.75321	7.29401	9.30155	12.5761	8.58831	6.36642	6.67147	9.99152	8.75255	10.7923	5.6311	5.23305	6.84186	5.89043	7.77446	8.29166
g11545	12.3003	8.7599	9.80906	15.3607	18.7947	16.9317	27.297	20.5213	20.5686	25.9605	26.3909	29.4163	20.3288	18.2451	24.9776	17.374	29.1188	18.2839	18.0986	18.8513	18.3073	21.2463	23.1331	18.5449
g11546	2.55609	1.18713	2.11074	23.2496	17.7581	21.5208	6.40255	6.16691	7.08021	23.1811	23.1403	27.0967	7.5842	6.03813	6.7053	18.8577	20.8251	24.1817	1.55214	1.45387	3.22316	6.8967	7.43836	7.07412
g11547	48.2124	35.6397	47.0236	21.0197	20.0221	20.1462	84.5848	79.7191	80.5829	19.0804	29.8519	20.2419	53.7546	63.9382	51.9533	31.2333	18.6752	18.5552	62.3886	77.3754	55.1334	42.4385	39.3246	50.8718
g11548	0	0	0	0	0	0	0	0	0	0	0	0	0	0	0	0	0	0	0	0	0	0	0	0
g11549	2.45202	3.0835	2.74881	2.50908	3.04726	1.08623	1.01909	1.62536	1.60994	0.581367	1.44232	0.5705	0.261588	1.68503	2.17547	1.26761	1.27599	0.358602	2.42012	1.48765	2.53696	1.91375	0.941591	1.67042
g1155	35.8424	36.4804	35.7849	52.6162	59.0987	58.8345	64.6508	47.4112	51.4924	54.4311	54.2644	56.3694	45.1752	45.2086	44.2785	55.2492	59.4967	56.6211	48.8381	54.0516	52.1055	60.8618	63.4467	56.871
g11550	0	0	0	0	0	0	0	0	0	0	0	0	0	0	0	0	0	0	0	0	0	0	0	0
g11551	0	0	0	0	0	0	0	0.164103	0	0	0	0	0	0.160676	0	0.241747	0	0.410336	0	0	0	0	0.134679	0
g11552	0	0	0	0	0	0	0	0	0	0	0	0	0	0	0	0	0	0	0	0	0	0	0	0
g11553	0.295411	0.337719	0	4.36636	3.8752	1.96299	0	1.20946	0.831259	4.62272	5.86459	9.07264	0.472729	0	0.302416	2.79983	2.07531	2.16017	0.136673	0.244401	0.458468	4.53921	5.1048	5.63493
g11554	0.0573519	0	0	0	0	0	0	0	0	0	0	0	0	0	0	0	0	0	0	0	0	0	0	0
g11555	0	0	0	0.590074	0	0	0	0	0	0	0	0	0	0	0.212518	0	0	0	0	0	0	0	0	0
g11556	28.3345	29.9094	27.6296	23.3478	20.0398	19.3231	51.7005	55.6644	49.0328	28.6511	26.2778	24.9457	46.4478	41.3854	50.938	25.5191	19.4199	24.5455	32.5213	34.7952	29.8779	16.6148	14.3116	18.8319
g11557	5.54867	6.13188	5.55383	21.5546	23.2409	21.2285	8.56554	10.9259	9.8885	11.3139	11.8313	13.039	14.2067	6.67284	8.70971	17.5296	20.0677	15.4182	9.07045	10.0992	13.2041	18.8112	10.92	16.758
g11558	91.7527	96.1228	102.465	116.88	109.641	104.828	182.424	177.864	176.26	121.468	110.445	119.84	151.573	150.866	172.307	88.4413	88.7462	94.5812	185.983	169.844	177.163	162.113	172.854	180.201
g11559	0	0	0	0	0	0.0755402	0	0.0731388	0	0	0	0	0	0	0	0	0.09761	0	0	0	0	0	0	0
g1156	0	0	0	0.235258	0.857156	0	0	0	0	0	0	0.866564	0	0	0	0	0	0	0.191461	0	0	0	0	0
g11560	42.5668	40.627	44.0918	45.6443	35.6982	43.7845	59.265	55.9144	58.1312	58.1105	61.6774	67.3825	51.244	42.9386	42.057	59.6238	56.0888	52.3154	65.1155	65.5222	67.2743	63.5496	77.7557	67.7871
g11561	2.03741	2.62782	5.39632	14.7304	15.7258	13.8225	3.16379	0.54999	0.808511	13.6745	7.98959	10.2829	1.28185	0.538504	0.427841	11.433	9.70522	8.55701	0.193357	0.864411	0.0810767	2.98155	3.61098	4.76894
g11562	8.37437	9.95398	7.30893	13.7705	14.3465	12.9544	12.7557	10.5055	10.7913	16.9792	18.7312	19.3386	10.2073	11.4067	12.6992	17.0271	16.0366	15.8815	12.6371	9.74498	10.6585	14.4026	14.257	14.2358
g11563	0	0	0	0	0	0	0	0	0	0	0	0	0	0	0	0	0	0.25072	0	0	0	0	0.16458	0
g11564	109.644	90.9543	104.818	120.139	133.891	134.871	80.1562	90.7396	88.8501	215.044	219.733	212.76	88.0596	86.5667	77.8833	169.661	183.979	187.986	111.576	117.657	114.6	138.258	142.494	147.695
g11565	5.97019	5.85019	4.97572	14.6148	14.6371	10.8931	7.92134	6.55613	5.39985	17.5928	15.4088	16.1584	7.14905	6.69832	8.23216	16.1668	17.119	16.3043	8.51185	9.67697	9.92735	12.3028	13.9778	13.2805
g11566	0	0	0	0	0	0	0	0	0	0	0.0253336	0	0	0	0	0.0296867	0	0	0	0	0	0	0	0
g11567	0.0720598	0	0.0865522	0.655438	1.19404	1.39297	0.641766	0.252878	0.304154	0.9226	1.5895	1.60952	0.15375	0.247598	0.147537	1.4901	0.899967	0.948473	0.333386	0.476935	0	1.79269	1.86782	0.0981806
g11568	1.2052	1.28794	1.85668	2.82991	2.49628	2.97547	2.42671	2.20663	2.39603	1.82631	1.81082	2.15792	2.37582	2.31059	1.7702	2.34771	1.51337	2.83545	0.436373	0.390166	0.853889	0.690138	0.301829	0.74964
g11569	25.9407	22.03	24.6719	45.7455	49.1245	43.877	42.6224	33.8124	35.7525	57.5383	56.9867	59.7147	33.9998	32.7425	31.2166	52.5472	48.9273	48.7771	27.4321	29.4328	31.7143	42.61	54.991	49.3372
g1157	0	0	0	0	0.0561168	0.098199	0	0	0	0	0	0	0	0	0	0	0	0.0594346	0	0	0	0	0.0390147	0
g11570	6.16503	4.57165	3.90259	8.71446	7.47756	7.95166	5.93577	6.52944	5.86074	9.12582	9.18844	8.25744	5.15496	6.48851	9.38154	9.18808	8.32391	8.0415	5.31909	4.41123	4.52536	7.19314	7.19821	5.335
g11571	0	0	0	0	0.317542	0	0	0	0	0	0	0	0	0	0	0	0	0	0	0	0	0	0	0
g11572	0	0	0	0	0	0	0	0	0	0.0683753	0	0	0	0	0	0	0	0	0	0	0	0	0	0
g11573	0	0	0	0	0	0	0	0	0	0	0	0	0	0	0	0	0	0	0	0	0	0	0	0
g11574	0	0	0	0.263054	0.319476	0.139763	0	0	0.162759	0	0	0.645965	0	0	0.23685	0	0	0.169182	0	0	0	0.677155	0	0.157615
g11575	7.81034	8.72874	7.18043	17.4545	16.1298	14.551	8.82159	8.19994	8.82445	11.1287	11.4394	11.0167	11.1875	9.31072	10.8954	11.7348	11.2657	11.9712	12.1915	11.4852	11.1606	17.5243	16.3228	16.7248
g11576	0	0	0	1.12393	0.944999	1.01057	0.135444	0.177899	0	0.324523	0.335462	0.318457	0	0.087092	0	0.78621	0.830975	0.222416	0.0703608	0.503283	0.354037	0.890223	1.241	0.414418
g11577	2.31646	2.23343	1.54202	5.17229	4.27772	3.50677	1.83934	1.76294	1.88481	6.63041	5.58164	6.03895	2.62013	2.33347	2.34282	3.99177	3.57276	4.449	2.81487	3.04787	1.81919	9.4754	9.85991	7.87136
g11578	1.23159	0.974753	0.568956	2.262	3.07422	2.74702	2.02497	1.10821	1.39956	4.24534	4.38845	4.4305	1.41496	1.30208	0.969844	3.26509	3.2538	5.12643	2.10388	1.25406	1.10272	6.44674	4.32012	4.066
g11579	0.0327273	0.0748288	0	0.18605	0.0451912	0.11862	0	0.0382832	0	0.232787	0	0.0456872	0	0	0	0	0.0510922	0	0	0	0	0	0.0628376	0
g1158	0.283507	0	0	0.0805847	0	0.342524	0.126246	1.16072	0.69804	1.91573	1.25072	1.5831	0.151226	0.487065	0.145115	0.854954	0.774543	0.72559	0	0	0	0.518605	0.0680428	0
g11580	2.7082	2.82017	1.86798	7.19483	5.6279	6.25237	3.34327	3.54434	2.82944	6.4465	8.24106	7.711	3.74735	3.04038	4.11745	9.74953	7.11627	6.19593	4.01939	3.85998	3.28752	2.82524	4.58204	3.76296
g11581	12.164	14.4855	13.0546	18.0559	15.0857	14.9002	16.1997	16.6993	16.5595	21.1096	20.6619	20.5185	17.5428	18.1565	24.9625	20.2334	19.737	19.6838	16.5444	15.3283	16.7805	16.0289	18.1111	15.9978
g11582	3.08345	3.42137	2.47813	5.20713	7.04407	6.49193	4.19996	5.25123	4.97624	5.09604	5.80128	4.90584	3.77325	3.66142	3.62076	6.36835	6.3357	6.26685	3.37761	4.83942	4.08167	5.57404	6.18152	6.27086
g11583	20.6516	24.0377	20.6633	18.2387	18.5797	16.6639	61.2856	54.6283	54.7894	16.6354	16.9758	20.301	49.7811	53.7021	56.479	12.9173	15.2131	11.6754	34.2298	33.613	33.4465	17.9903	20.0417	23.2862
g11584	0.0393433	0	0.0472559	0.0447322	0.108654	0.190133	0.140157	0.0920447	0	0.111938	0.173568	0.0549231	0.083945	0.0901225	0	0.135595	0.184262	0.0575388	0.0364046	0	0.0610594	0	0.0755405	0.0536048
g11585	0	0	0	0	0	0	0	0	0	0	0	0	0	0	0	0	0.359878	0	0	0	0	0	0	0
g11586	0	0	0	0.0933306	0.151132	0.19835	0	0	0.076995	0.0778505	0.0402375	0	0	0	0	0	0	0.160068	0.0253185	0	0	0.0400421	0	0.0372809
g11587	0	0	0	0	0	0	0	0	0	0	0	0.0383968	0	0	0	0	0	0	0	0	0	0	0	0
g11588	542.086	538.592	552.6	381.687	352.556	365.029	489.217	503.296	498.727	406.336	430.762	424.546	500.79	552.488	582.346	448.76	419.931	431.611	577.024	560.982	545.184	288.129	300.117	290.745
g11589	134.238	147.397	141.479	139.353	132.366	144.02	218.314	237.712	234.155	169.579	191.161	196.778	193.586	184.132	204.593	158.177	157.933	164.506	317.156	326.591	349.417	233.973	227.689	233.02
g1159	152.731	166.447	153.336	188.67	182.671	173.108	230.654	230.655	234.013	189.016	205.597	200.424	233.4	221.752	220.512	184.266	196.589	202.496	164.431	157.15	167.749	231.832	260.295	256.439
g11590	55.949	52.5326	54.7593	62.7222	65.5309	57.4819	78.6311	71.4352	68.9731	77.1932	84.6664	83.6534	61.9366	55.3201	79.4091	71.9202	70.515	70.4622	70.7726	68.9587	75.8952	72.7099	75.8559	79.348
g11591	2556.82	2415.06	2505.28	2320.55	2337.25	2275.63	2487.55	2557.95	2577.28	2205.79	2232.08	2245.88	2606.06	2547.25	2577.1	2491.05	2524.79	2523.23	2203.24	2293.63	2250.35	1604.25	1642.3	1609.67
g11592	3.7245	1.70316	3.13149	13.1274	13.2431	12.487	4.47802	4.35678	6.15723	15.6303	15.6095	14.6883	3.97339	3.62593	5.52858	16.6872	15.4084	16.6134	3.01551	0.924412	0.867044	4.36035	4.20131	6.97756
g11593	5.06451	7.53375	6.04642	15.835	14.6185	12.6246	5.76035	6.299	5.58022	8.31143	10.5208	8.62458	7.63248	5.9578	6.93362	12.3023	12.6455	12.2033	6.9164	5.70445	4.99532	9.13031	8.8307	7.75249
g11594	19.9959	21.4822	18.8132	51.1334	47.6076	48.4848	16.8798	22.6587	17.9949	28.1492	33.0165	35.6448	23.0625	23.937	21.3002	35.9746	41.1639	40.6632	18.3522	23.1565	22.5825	28.6856	25.0688	27.2758
g11595	22.8242	29.1846	21.308	44.0297	46.9015	39.4683	19.6529	19.4864	17.6543	52.1665	52.9706	52.3995	19.7335	16.3539	15.7246	54.8028	55.2212	45.8777	25.023	24.3421	25.0139	39.5746	39.5656	35.9614
g11596	0.592812	0.178345	0.562134	5.95967	5.16997	4.56117	0.555747	0.474465	0.0877956	5.32626	4.77171	4.22493	1.03186	0.321617	0.191643	5.00021	4.72476	5.01933	0.404182	0.206505	0	2.009	2.00686	2.08302
g11597	10.8355	9.98002	8.95745	16.4095	14.8409	14.0451	16.7216	15.5999	17.8989	14.0414	15.6114	12.4929	17.7839	17.5351	18.6819	18.6719	16.7103	15.3975	10.3508	10.9606	12.9356	7.44683	9.81262	6.93332
g11598	16.4298	18.904	17.0604	18.9212	26.4924	25.869	33.9849	33.9741	37.2837	30.9124	26.3429	30.3346	29.0621	33.2647	38.8473	25.207	24.8219	27.9037	29.1301	34.3766	34.8753	27.456	19.538	23.2519
g11599	13.3077	13.3452	11.7216	21.395	20.8903	20.9295	15.8025	15.5668	16.621	24.8432	26.6419	24.3136	14.6951	14.2791	22.084	27.3576	23.6911	21.5109	18.7945	19.0063	19.3486	20.7044	20.0823	17.6226
g116	5.57977	8.68613	6.91584	13.9029	12.2129	14.1998	6.76678	5.90208	10.3559	17.3109	21.2115	12.7612	6.83921	6.73063	6.31974	20.6624	20.6651	23.2655	7.57971	7.56284	5.61953	11.5532	10.4284	12.3741
g1160	7.3758	9.52518	6.83579	13.3901	13.8522	11.8816	8.8937	8.55692	7.60154	12.4358	11.5159	10.911	9.27729	10.4119	10.223	11.5333	10.3538	10.8535	9.52111	8.31202	8.14949	11.2824	12.4863	12.1586
g11600	4039.93	4053.38	4113.12	2897.7	3023.5	2944.66	4405.8	4371.52	4266.32	3161.97	2969.77	2974.27	4420.36	4704.79	4498.73	3192.99	3032.84	3030.72	4194.02	4065.93	4051.01	2460.36	2434.88	2365.48
g11601	67.9959	70.6012	73.0668	96.0291	95.1678	93.318	58.8595	53.1837	56.8962	81.2794	83.7645	75.4859	32.6029	35.6638	36.5488	69.0887	72.6918	76.7998	77.0292	70.9278	77.823	56.9809	56.9581	57.3021
g11602	11.984	14.7924	12.2038	29.851	27.0204	24.376	27.8941	26.9533	25.6579	20.5485	19.3257	21.4576	25.6932	25.2301	27.6182	19.1048	18.3925	20.3628	14.5173	15.9976	14.1512	17.6221	14.4228	18.1029
g11603	0	0	0	0	0	0	0	0	0	0.0232747	0	0	0.0174542	0.0187387	0	0	0	0.0239274	0.0151388	0	0	0	0	0.044583
g11604	15.7655	16.1575	12.0541	23.5708	19.5159	21.3129	13.1748	15.1109	16.0741	22.8229	22.0092	21.2329	19.8939	17.3806	15.1439	25.9108	29.925	27.9321	16.8371	16.7205	16.0601	18.6501	17.4354	14.2886
g11605	52.6348	51.5191	47.5215	80.3278	76.7219	73.7737	60.4048	55.549	55.0972	87.5843	93.5053	91.09	57.3366	56.7587	63.3369	72.6134	62.4749	79.4866	73.5452	70.3083	68.4513	83.4508	94.2295	86.0159
g11606	31.0861	32.4858	31.3823	65.2671	54.2487	54.9534	42.1225	43.5022	45.2124	61.4504	60.5772	61.4999	37.5378	35.9317	39.2422	58.8265	55.9733	51.8778	45.3521	47.1766	47.2086	59.4459	66.0944	71.457
g11607	2032.26	1992.01	2082.07	870.383	869.024	889.094	871.256	945.402	938.805	629.933	616.566	602.501	1145.75	1097.97	1033.43	866.215	875.152	855.145	1079.16	1194.06	1135.85	424.452	427.328	409.136
g11608	10590.7	10117.5	10466.1	5112.24	5417.32	5601.49	11489.1	11478.7	11564.1	7015.96	6711.2	6929.7	11707.3	11428.3	9462	6995.33	6923.03	6966.77	9810.59	9844.52	9963.49	5755.48	5962.76	5789.47
g11609	14.9788	16.9902	15.2644	19.6116	20.0046	18.3796	35.6015	32.1138	29.2737	15.2489	14.6272	15.6827	30.5613	30.5586	38.287	13.5108	15.7112	15.0947	20.7249	19.5953	21.0672	23.7009	19.5027	19.388
g1161	46.021	45.3907	43.0832	50.2726	56.0715	49.605	58.265	80.4866	68.8755	42.6831	50.7568	51.3331	68.1093	62.0112	43.8791	40.041	34.1619	43.5502	56.5693	46.2865	60.2194	42.2571	35.7346	34.1179
g11610	24.4724	19.9242	22.538	28.0315	28.5936	23.6974	53.0007	51.571	55.1929	26.0889	23.8429	30.0943	51.8917	49.2422	59.8032	23.0216	24.0796	25.3996	32.1967	33.7611	36.0012	20.2614	18.5969	19.3607
g11611	11.1943	11.2207	11.4808	19.7295	18.0263	16.431	24.7955	22.2871	23.2862	22.678	21.1784	20.6421	25.8693	23.6218	26.794	23.8778	22.6335	23.314	23.9809	20.6455	21.5048	20.5592	19.1223	18.3986
g11612	47.9466	48.723	44.2402	49.1878	43.1231	51.0473	37.6296	35.1344	34.5047	55.1414	51.7325	56.4188	33.2186	33.3487	30.4657	59.0389	55.637	51.5832	26.1772	26.597	29.2229	31.4533	31.48	33.7897
g11613	15.995	22.5348	21.1251	26.7884	27.3104	26.5414	28.3722	28.0268	32.9627	28.8914	28.5965	30.0191	27.6138	27.5936	34.3793	24.3607	26.5248	21.257	23.3366	22.7324	20.3946	23.5043	27.8438	29.9316
g11614	28.8481	31.4737	29.3496	69.1184	73.0301	70.2637	96.4337	101.544	108.976	69.0539	56.2725	57.4654	80.1719	79.4335	95.4738	70.1411	78.1449	67.6192	55.5196	54.5993	51.1087	47.6138	38.8863	44.2408
g11615	6.84029	6.91763	12.008	8.07633	14.168	12.7142	21.5562	20.927	15.9165	21.7074	19.731	19.098	12.3494	16.5728	14.5436	13.6008	13.5537	18.0838	10.7112	14.8008	8.16606	17.3251	13.8913	15.772
g11616	0.339802	0	0	3.09076	3.98831	2.46323	0	0	0.478085	2.90038	3.49785	3.32054	0.36251	0.583781	0	6.14833	6.63102	2.98172	0	0	1.58208	2.73497	3.91459	1.62042
g11617	0.0165808	0.0568663	0.0199155	0.0565556	0.137372	0.0801296	0	0	0.0233284	0	0	0.0231467	0.0353776	0	0	0	0.0258851	0	0.0153423	0	0	0	0	0.0677734
g11618	0.998628	0.510737	1.1679	13.9835	15.8942	14.3829	0.093619	0.0922229	0.0369742	6.09376	6.06732	7.63075	0.112143	0.0902971	0	6.43058	6.85142	7.87887	0.607918	0.782706	0.244711	3.49965	2.82564	3.32994
g11619	49.6182	49.3293	52.3761	60.9138	50.9658	53.787	76.0449	73.5311	68.9539	90.0731	89.0807	96.7823	56.0191	53.6917	62.0133	76.1923	81.976	78.1305	52.8833	57.5461	54.2111	54.7926	49.1686	54.8507
g1162	13.077	14.0118	16.015	7.92967	5.02769	9.10777	27.86	23.3354	25.2531	8.17077	8.06915	7.7317	31.7861	22.7893	27.7191	8.30685	9.6071	8.47492	18.9807	19.0922	17.5094	4.50279	5.31704	4.33203
g11620	34.6412	32.672	33.98	19.693	23.1198	28.5992	111.58	146.555	129.969	23.8187	25.4707	21.3586	106.557	112.415	85.1104	17.9084	31.9974	25.3311	108.983	126.102	110.66	92.0942	76.7664	82.9904
g11621	19.6499	26.4032	24.0526	39.0975	34.3879	35.6107	19.5663	17.5985	19.583	60.2752	65.9191	64.7682	19.2162	16.6449	24.7258	53.7312	53.6838	53.7833	25.8213	27.4335	25.3075	28.2565	30.2942	29.5152
g11622	28.0428	29.1037	28.9577	24.4081	23.5906	30.4177	53.5537	48.3177	40.4828	25.423	28.0981	27.6936	44.6654	48.1455	50.8571	26.922	25.355	25.8894	41.8603	35.7075	32.0088	27.4683	25.0333	24.2725
g11623	7.80872	9.24972	8.98368	16.1521	16.2388	12.6737	11.8142	10.9502	12.6411	12.2462	12.7282	13.1993	10.8899	10.506	12.7132	14.9963	13.0718	13.2776	8.40068	11.2083	8.68762	14.0432	10.5222	12.1775
g11624	28.4924	14.115	28.5189	26.276	35.8463	37.1011	33.27	47.0314	40.5329	50.8913	41.4337	35.3558	38.1645	35.5341	31.1126	50.7354	58.3194	48.6145	41.8898	49.2403	48.1498	38.4528	39.2063	33.6445
g11625	0.714096	1.36061	1.14362	5.14207	7.88842	6.32682	0	0	0	2.03172	2.10021	3.9875	0	0	0	11.4851	5.20244	3.82929	1.54177	0.39386	2.2165	0.348336	0	1.9459
g11626	0.91083	1.60924	0.397823	4.80136	2.85843	5.00198	0	0	0.116499	2.47367	0.608824	1.96507	0.441681	0.189674	0	7.27707	7.23897	5.93377	0.919414	0.411029	1.67059	0.727042	0.158984	0.225636
g11627	0	0.148532	0	0	0	0	0	0	0	0	0	0	0	0	0	0	0	0	0	0	0	0	0	0
g11628	0	0	0	0	0	0	0	0	0	0	0	0	0	0	0	0	0	0	0	0	0	0	0	0
g11629	0	0	0	0	0	0	0	0	0	0	0	0	0	0	0	0	0	0	0	0	0	0	0	0
g1163	0	0	0	0	0	0	0.579348	0.380472	0	0.925408	0.478302	0	0.346992	0	0	0	0	0.47568	0	2.15274	1.00957	1.42794	0.312251	2.21579
g11630	0	0	0	0	0	0	0	0	0	0	0	0	0	0	0	0	0	0	0	0	0	0	0	0
g11631	0.104655	0	0	0.059495	0	0	0	0.061211	0	0	0	0	0	0	0	0	0	0	0	0.086584	0	0	0	0.0712959
g11632	2.0136	1.15099	0.806189	0	1.39023	0.405461	1.19554	3.53315	1.41652	0	0.493513	3.27947	2.14816	2.69062	0	1.15663	1.57176	1.47242	2.48426	1.1106	0	0	0.644363	0
g11633	0	0	0	0.103432	0	0	0	0	0	0	0	0	0	0	0	0	0	0	0	0	0	0	0	0
g11634	0	0	0	0	0	0	0	0	0	0	0	0	0	0	0	0	0	0	0	0	0	0	0	0
g11635	0	0	0	0	0	0	0	0	0	0	0	0	0	0	0	0	0	0	0	0	0	0	0	0
g11636	1.37645	1.04905	0	2.6083	1.90065	7.20624	5.72071	1.07341	0.645531	10.4433	10.1206	14.7316	2.44738	1.05099	0	7.90641	4.29767	4.69706	0.849089	0	0.712065	3.35715	3.08329	2.50052
g11637	189.165	194.89	194.504	130.373	131.325	128.431	45.3964	45.5603	46.0945	166.47	161.383	154.905	52.6128	57.4826	53.1626	176.35	170.85	179.166	100.74	99.1919	102.299	41.2496	44.4176	43.0351
g11638	0	0.040926	0	0.122107	0.0494327	0	0	0.0418763	0	0	0	0	0	0	0	0	0.111775	0.0523553	0	0	0	0	0	0
g11639	0.0452692	0	0	0.0514697	0	0.218771	0	0	0.254766	0.386395	0.266281	0	0	0	0.0926852	0	0	0	0.37699	0.149809	0.281025	0	0	0.431751
g1164	0	0	0	0	0	0	0	0	0	0	0	0	0	0	0	0	0	0	0	0	0	0	0	0.156283
g11640	15.0999	17.1643	19.6824	34.9215	40.6348	35.5535	23.2283	22.882	26.556	29.7803	35.8307	32.9365	23.7973	21.1267	25.4704	33.2648	28.5288	28.2314	11.8286	13.6282	8.12217	26.9937	26.3566	29.2236
g11641	0.0142841	0.0163298	0	0.0812028	0	0.0690302	0.0254428	0.0835448	0	0.0406406	0.0420106	0.139583	0	0	0	0.0246146	0.0668986	0.188011	0	0.0236351	0.0221684	0.0418066	0.0137129	0
g11642	0	0	0	0	0	0	0	0	0	0	0	0	0	0	0	0	0	0	0	0	0	0	0	0
g11643	0	0	0	0	0	0	0	0	0	0	0	0	0	0	0	0	0	0	0	0	0	0	0	0
g11644	18.6836	17.7995	18.0776	26.5533	26.874	22.8864	23.5728	24.5872	17.8897	33.2237	29.7645	36.5875	11.9039	11.8883	26.0334	36.2204	38.0802	45.92	21.8501	19.7511	27.788	20.5062	26.4066	19.7992
g11645	127.877	148.323	140.965	426.728	429.968	451.401	222.639	210.491	212.845	303.032	290.801	302.576	163.924	149.764	184.036	269.459	279.065	256.466	259.562	248.353	276.633	579.771	572.464	577.457
g11646	266.269	235.132	258.707	299.935	286.773	307.168	677.777	638.633	635.586	337.335	336.691	340.285	511.213	537.356	564.736	241.509	268.859	232.024	472.787	451.041	461.574	530.9	508.432	544.077
g11647	19.9028	27.1442	27.6801	38.9058	34.8755	35.1549	28.4022	31.859	30.9499	51.494	59.5627	54.2686	26.3237	21.4623	24.3067	46.331	44.1538	47.1506	22.2933	18.4882	23.1212	29.8071	31.1746	34.0949
g11648	8.50281	11.738	16.5718	18.9701	15.0639	18.8012	10.2873	12.3859	11.0602	25.7895	26.423	31.8023	7.87296	10.2898	14.4526	23.2224	25.296	19.7086	7.12546	9.29096	5.22863	9.39096	18.0199	17.9239
g11649	0	0	0	0	0	0	0	0	0	0	0	0	0	0	0	0	0	0	0	0	0	0	0	0
g1165	0	0	0	0.779664	0.473447	0	1.22144	2.40645	0	0.48776	1.00841	0	0	0.3927	0	0	0	0	0.317259	1.13466	1.59636	2.00702	0	0
g11650	0	0.0820685	0.17245	0.16324	0.0991269	0.260194	0.127868	0	0	0.306371	0.316699	0.100215	0	0.0822206	0	0	0.112071	0.104988	0.199276	0.237566	0.111412	0	0.344586	0.293429
g11651	0	0	0	0	0	0	0	0	0	0	0	0	0	0	0	0	0	0	0	0	0	0	0	0
g11652	0.120679	0	0	0	0	0	0	0	0	0	0	0	0	0	0	0	0	0.0882456	0	0	0	0	0	0
g11653	0	0	0	0.0439672	0	0.0467205	0	0	0	0	0	0	0	0	0	0	0	0	0	0	0	0	0	0
g11654	0	0	0	0.424575	0.171881	0.200516	0	0	0.058377	0	0.244062	0	0	0	0	0	0	0.121362	0	0	0	0	0	0
g11655	28.0054	29.8183	30.3278	72.4262	63.0947	64.8057	93.8309	95.88	91.1571	33.4583	35.9056	43.1212	85.5969	85.7305	94.209	34.2344	35.5167	34.1155	75.9616	76.4542	72.0079	62.8345	69.4597	68.6302
g11656	0.57861	0	0	0	0	0	0	0.580146	0.581483	0.117589	0.121553	0	0.0881824	0.189344	0	0	0.129042	0.120887	0.0764845	0.136771	0	0	0.238061	0.225243
g11657	0	0	0	0.443009	0	0	0	0	0	0	0	0	0	0	0	0	0	0	0	0	0.151177	0	0	0
g11658	0	0	0	0.202027	0.49072	0.429356	0	0	0	0.758333	0.522598	0	0	0.101757	0	0.306198	0	0	0	0	0	0	0	0.605248
g11659	6.57654	5.62187	6.40475	13.2032	13.8263	12.67	8.97031	9.07912	7.00218	12.4742	12.5463	14.4743	8.59622	7.87164	10.6749	11.2308	8.04707	12.6508	7.62035	7.35262	9.47095	5.98256	9.15755	6.45799
g1166	22.7732	19.033	21.2403	44.6253	37.9975	35.7472	46.7098	53.0767	46.7262	31.2924	33.8695	30.5871	39.6636	41.8909	54.5742	32.2569	30.7043	33.81	26.1008	29.6886	26.3736	25.2473	28.5706	23.6238
g11660	0.0520695	0	0	0.41441	0	0.0629087	0	0	0	0	0.0765703	0	0	0	0	0.0897273	0	0	0.0481802	0	0.16162	0	0	0
g11661	24.5299	24.9271	25.9378	20.7386	22.2917	24.8235	53.4023	60.5766	70.7946	23.2639	24.9731	20.4876	55.4696	39.381	47.2183	19.5095	23.2387	16.8641	58.3931	64.1783	56.9416	35.2835	32.4052	27.7086
g11662	10.2997	11.3219	11.5384	16.7211	13.8119	15.8538	15.6998	15.2919	17.4172	23.2462	23.6657	22.6043	16.9045	13.2711	14.2951	22.2711	21.2587	19.1909	11.7755	16.223	13.3718	13.4059	14.4515	16.3945
g11663	13.755	14.6017	15.1445	35.0015	29.3945	36.9955	35.8756	37.1603	32.9454	39.3681	37.5649	39.7753	29.8724	22.1307	19.1101	39.5048	46.0147	38.0774	20.758	19.2373	21.6013	26.3594	25.3096	29.6732
g11664	0	0	0	0	0.198704	0	0	0.0561101	0	0.23883	0.0705375	0.0334809	0	0.0274692	0.0982089	0	0.149767	0	0	0	0	0.0350975	0.0230246	0
g11665	0.0281574	0.0643799	0	0.896394	0.699854	0.170094	0.401232	0.296437	0.356544	1.16163	0.579691	1.13992	0.270351	0.225747	0.40355	0.33965	0.175831	0.576514	0.104217	0.279543	0.218496	0.288438	0.324378	0.65219
g11666	6.26445	4.60977	5.96757	11.6252	11.633	11.6572	7.69535	6.90677	8.00331	12.8042	13.5535	13.0674	8.98758	7.75218	9.14035	13.5248	10.679	12.6367	5.86315	5.59973	8.8282	7.27069	8.29514	9.02577
g11667	0	0	0	0	0	0	0	0	0	0	0	0	0	0	0	0	0	0	0	0	0	0	0	0
g11668	0.0563648	0	0	0.192255	0.155662	0.0680982	0	0	0	0.160367	0.331547	0.31474	0	0	0	0.194258	0.0879938	0.164865	0	0.0932641	0	0	0.108222	0
g11669	0.0650512	0.371838	0	1.77507	1.16773	2.59356	0.11587	0.228283	0	1.57319	1.24359	1.18054	0	0	0	1.00888	2.13265	1.61731	0	0.107637	0.201914	0.285588	0.312251	0.177263
g1167	26.458	32.0548	22.7898	36.1942	39.882	34.5128	45.6251	43.4034	45.9753	39.1383	34.8773	36.1995	37.4474	33.2008	43.5956	42.6867	37.0263	33.4528	31.4069	28.6044	31.7371	45.1975	40.4783	37.6286
g11670	2.65664	2.27783	3.19093	17.1522	18.3419	16.2776	4.90101	5.21638	5.74013	24.9703	19.673	20.3976	3.74515	3.91209	4.66223	16.6769	20.5889	21.5078	3.42392	6.27972	3.97576	8.46968	8.83537	8.532
g11671	32.8143	34.4639	31.7233	50.453	43.5922	48.9925	31.0461	29.0228	30.7788	48.9582	49.5625	44.9396	25.3304	33.4074	33.5014	54.5542	46.6466	50.7214	32.9141	40.3175	41.9558	25.1164	28.002	23.7479
g11672	534.842	543.347	530.221	409.207	389.582	414.236	519.527	479.525	505.091	760.93	754.351	713.915	514.835	508.153	538.695	814.379	799.484	803.638	570.567	537.937	535.654	379.168	402.505	365.188
g11673	17.2281	19.1204	16.8414	27.1299	22.4869	25.8662	48.5501	43.7993	44.0993	25.5818	23.6241	25.9814	50.4428	42.3805	55.2915	28.8211	25.6687	22.9889	31.4171	27.6742	27.3717	29.5363	25.322	28.2706
g11674	1.29779	0.539511	0.141709	12.8775	12.8701	13.969	1.05074	0.552039	0.331987	7.0492	8.6748	9.05855	0	0.135128	0	6.70915	6.26232	7.24689	0.109169	0	0.183102	2.76246	2.60507	3.53645
g11675	0	0	0	5.32719	4.3715	5.81377	0	0	0	1.44117	3.53816	4.94981	0	0	0	5.67364	1.97693	2.96317	0.117174	0	0.19653	0.926574	0.850989	2.07043
g11676	8.65634	12.8836	10.0049	14.5773	13.3626	12.4809	20.5825	26.0789	24.0134	12.6048	13.7503	14.9343	21.9545	20.1562	30.6812	19.9829	19.5696	15.7649	10.7301	9.59385	11.153	14.1018	12.7789	13.4075
g11677	0	0.036956	0	0.257279	1.02666	0.546779	0	0	0	0.0919739	0.427835	0.315892	0.172433	0.0370245	0.0661857	0.167116	0.252331	0.28366	0.0299117	0	0	0	0	0.220221
g11678	81.598	90.6626	84.1223	168.928	164.789	170.733	131.728	129.316	128.382	144.352	152.45	149.391	112.636	119.612	132.831	149.009	146.181	143.37	91.1519	100.867	95.3486	121.508	131.171	123.283
g11679	19.3467	18.9578	24.143	75.1314	74.9399	86.818	38.0408	43.4986	43.1276	50.7555	42.8599	48.053	31.6295	35.396	32.9234	30.3079	43.9317	34.1735	41.6154	37.0009	46.013	69.8608	67.78	69.1514
g1168	14.779	14.139	17.4243	16.6265	19.2797	17.6676	68.0973	61.7817	63.8576	16.1556	17.8441	14.1163	65.3072	62.8079	72.3826	8.64557	8.56102	9.38504	40.8814	38.4831	38.0264	28.1729	25.576	24.0046
g11680	26.9728	29.0985	23.7278	131.524	121.178	122.548	46.0141	36.6623	47.036	97.0087	92.737	97.8472	34.044	29.5876	39.2796	69.7203	81.8448	67.7825	39.1948	22.3153	41.2713	95.3445	113.972	116.721
g11681	9.01259	8.45556	8.52508	4.73402	5.0459	4.18144	7.19737	7.3161	7.11875	6.54804	6.94963	4.85603	8.82768	7.68649	9.06443	5.57046	6.36303	7.70803	7.65664	7.20925	6.27107	2.1339	3.03587	3.01603
g11682	1.22647	1.13922	1.28899	4.53199	1.90525	1.66701	1.77498	0.627672	2.69622	2.83523	3.04353	5.77849	1.14488	0.702359	4.08054	2.77394	6.70145	4.37211	0.780216	0.761017	0.951719	0.897408	1.17743	1.25329
g11683	3.46262	2.94062	2.49541	19.347	18.169	16.1361	1.58596	1.7359	1.25273	17.4517	23.8593	15.8825	2.84967	1.81296	2.22811	26.7657	26.7194	29.6606	0.457712	1.14589	1.53539	6.65975	6.17347	8.08763
g11684	0	0	0.090897	1.72085	0.940481	1.09717	0.134796	0.0885242	0.319422	0.968913	3.11601	1.90161	0.242203	0	0	0.652042	0.590716	0.88541	0.210073	0	0	2.21492	1.23507	1.85597
g11685	27.5161	21.4222	24.7579	30.5	37.3143	33.0057	48.309	53.9915	51.4796	53.7352	44.9594	46.3976	38.2981	39.761	37.1542	32.4606	35.1043	33.1741	36.5941	35.7382	38.7244	38.6794	41.0914	37.0872
g11686	18.995	16.6724	18.9225	92.4257	84.1565	75.9169	66.5453	66.1322	60.5428	72.6134	77.3118	76.6601	51.7652	46.6044	60.4557	71.2049	70.551	61.6157	35.1523	36.1966	31.2958	67.8463	80.0287	65.8663
g11687	5.75605	6.12131	6.10977	16.5894	17.8372	17.3857	7.27226	7.51614	4.70842	15.7104	15.0589	15.4168	6.92614	6.05599	6.02957	16.9545	14.5239	16.4447	6.00735	5.98034	7.37507	5.87679	8.16034	8.3897
g11688	0.237289	0	0	0.26979	0.982972	0.716712	0.105665	0.346964	0.166927	0.168781	0	0.331254	0	0.0679437	0	0.408901	0.185221	0.607302	0.0548911	0	0.460329	0.173624	0.455602	0
g11689	8.94017	12.0346	9.90144	15.3571	15.8186	11.7832	11.3055	11.4991	15.8999	20.5913	17.3584	16.3164	12.5929	9.13131	16.4026	27.2104	25.7387	28.9797	7.73522	10.1821	11.3521	9.57158	8.17401	7.90966
g1169	0	0.0887064	0	0	0	0	0	0	0	0	0	0	0	0	0	0	0	0	0	0	0	0	0	0
g11690	10.9186	10.435	11.5186	23.1862	23.2136	24.9872	22.8441	24.3956	25.6846	16.1901	15.6315	17.2585	22.4337	20.5778	28.2691	13.0412	13.5283	14.2785	16.7315	16.9194	19.1868	24.9397	27.2312	24.2432
g11691	46.1241	55.0676	48.0319	44.9501	50.8265	58.4708	111.296	102.859	117.321	48.4843	50.787	49.164	82.1723	83.0147	78.1536	50.8999	39.0183	46.1888	95.8698	96.245	101.909	83.7907	83.1066	98.7542
g11692	43.3779	30.1022	40.9503	96.3891	80.4944	85.1397	58.8298	53.0564	46.2548	83.1444	72.9656	80.9529	44.8153	40.2687	38.3298	78.4217	79.1247	74.3464	41.1236	42.0578	39.9201	90.2073	97.3143	92.2819
g11693	3.23618	8.04271	4.56303	8.79865	7.96584	9.51963	6.51616	8.88783	8.90833	11.0089	8.2764	7.85685	5.1036	6.28495	7.49007	8.97114	7.4684	8.64258	8.33239	9.31259	3.71223	10.5012	7.96958	11.6941
g11694	10.7562	9.15707	7.14691	18.3442	17.3807	24.4698	17.3246	22.755	20.7682	17.9061	20.0241	24.6	20.3864	20.1829	12.4169	14.3944	15.1842	15.396	9.52923	10.6029	12.4311	22.2713	16.1483	19.8001
g11695	64.8632	76.6391	61.7112	88.1453	86.4956	90.5117	99.6938	92.5533	95.6115	87.8728	79.1075	80.1578	94.3605	88.4063	100.344	70.9621	68.4379	76.9774	87.4334	87.7321	90.5388	112.957	104.355	105.958
g11696	15.1555	5.77535	6.87691	7.6584	11.1613	13.0208	23.3958	23.6379	28.9047	17.7271	7.92421	15.045	15.0904	19.2869	8.96418	7.54473	7.88668	12.3137	24.6191	21.7335	19.8621	8.87146	14.5496	11.0129
g11697	63.0422	63.603	58.1253	74.2347	71.7471	64.1673	62.7422	61.0365	62.0649	100.766	98.2733	102.713	57.6555	61.0187	64.9302	100.315	100.902	95.2471	54.8302	57.3765	52.1128	60.7011	60.6269	63.6171
g11698	5.23999	4.3379	5.83265	9.93808	7.20439	6.74011	3.78167	3.14403	2.25621	7.55071	7.34026	6.21144	3.97576	3.10424	5.45673	7.39498	7.1931	8.75342	4.74409	3.66247	3.75066	5.7842	5.57255	7.23174
g11699	0	0	0	0	0.213591	0	0	0	0	0	0	0	0	0	0	0	0	0	0.238547	0.17063	0.480122	0	0.0494991	0.140502
g117	0.166331	0.190152	0	0.189113	0.229676	0	0	0.389135	0	0.946477	0.489192	0.464393	0	0.381008	0	2.57962	0.519333	1.94604	0	0	0.516278	0	0.47904	0.226624
g1170	22.5001	23.6664	22.8887	70.7418	63.7759	63.5677	35.5106	35.4958	40.0013	43.7119	47.8302	44.2838	42.8637	36.8583	36.7441	52.1584	56.6913	53.1083	22.0941	22.6671	22.9826	37.8544	36.662	34.9834
g11700	0	0	0	0	0	0	0	0	0	0	0	0	0	0	0	0	0	0	0	0	0	0	0	0
g11701	0	0	0	0.107286	0.521192	0.342013	0.0840385	0.0551902	0	0	0	0	0	0	0	0	0	0	0	0	0.0732228	0.0690443	0.0452943	0.128566
g11702	0	0.273493	0.287344	0.271999	0.33034	0.578063	0.852239	0	0	0.680653	0.703598	1.66983	0.255218	0	0	0.412249	2.24085	0.699741	0	0	0.371278	0.700182	0.229666	0
g11703	0	0	0	0	0.0998059	0	0	0	0	0	0.106289	0	0	0	0	0	0	0	0	0	0	0	0	0
g11704	0	0	0	0	0	0	0	0	0	0	0	0	0	0	0	0	0	0	0	0	0	0	0	0
g11705	0	0	0	0.20579	0.113604	0	0	0.0769909	0.0231505	0	0.0241968	0	0	0.0376916	0	0	0.0256877	0	0	0	0	0.0481587	0.0157965	0
g11706	9.66313	8.28528	8.4562	1.96191	1.62025	3.00206	17.0891	14.2102	16.9944	1.57104	0.406001	0.289065	20.8387	20.8702	24.3067	1.66517	1.72407	2.62454	5.74801	3.42624	4.39193	3.83828	1.98788	3.5736
g11707	9.40344	13.2585	7.90624	11.0478	10.8205	10.6035	20.0993	21.9996	18.9633	12.0395	14.75	21.8786	24.4108	16.1551	26.3122	11.8831	19.5735	21.5453	10.7313	11.4102	14.1073	17.8893	13.5412	20.4993
g11708	15.0873	15.1589	10.2426	16.1416	17.0805	16.5297	12.2683	11.5647	9.88837	16.6637	19.3614	21.7158	11.6467	13.5234	12.0874	23.8187	22.9683	20.8314	12.9198	11.009	8.21703	12.1364	12.8647	14.683
g11709	7.42914	10.2303	8.92326	21.3087	19.7009	17.5433	13.6839	13.1342	9.38344	15.2524	20.8565	22.392	9.27655	15.3739	17.2848	17.3119	22.0098	17.2852	11.3268	16.0642	12.971	13.2191	14.9126	16.2184
g1171	36.9028	35.6472	39.8578	25.3696	30.6136	32.8338	71.8461	73.2845	72.246	42.527	39.9642	32.9464	66.0726	60.6142	71.4559	30.317	40.4169	33.6787	43.5433	44.4943	39.5132	40.8167	36.5259	37.2226
g11710	0	0	0	0	0	0	0	0	0	0	0	0	0	0	0	0	0	0	0	0	0	0	0	0
g11711	0	0.0163618	0	0.862436	0.849794	0.622489	0	0	0.0402727	0.0814404	0.273604	0.0399591	0.0152685	0.0163921	0	0.123314	0.223432	0.313966	0	0	0	0.188498	0.370975	0.156
g11712	0	0	0	0	0	0.0821371	0	0	0	0	0	0	0	0	0	0	0	0	0	0	0	0	0	0
g11713	70.1887	75.6506	76.9779	90.6886	89.5624	85.8259	69.5933	71.2652	71.4839	141.261	137.393	136.034	76.609	71.3689	77.6234	138.781	139.59	132.801	65.0889	75.1254	54.5251	80.9058	77.6861	83.4275
g11714	12.2834	14.0426	13.6891	39.7379	30.6005	38.2485	23.4582	13.4799	16.2132	30.9851	40.4095	42.427	12.4288	13.6335	16.5934	39.9337	37.7593	31.1133	13.475	9.84807	19.4565	21.3112	22.3688	22.9473
g11715	0	0	0	0	0.082585	0	0	0	0	0	0	0	0	0	0	0	0	0	0	0	0.0928195	0	0.0574165	0
g11716	0.0981434	0.0641138	0.134722	0.430404	0.406561	0.694503	0.0499467	0.0164006	0.0789046	1.31639	0.907178	0.782901	0.119659	0.0963489	0.0287059	0.483208	0.612865	0.635645	0.0778394	0.162393	0.282871	0.430869	0.524936	0.439363
g11717	91.7926	84.0909	94.9651	98.521	82.9796	89.1644	95.0488	91.0545	94.8806	122.051	113.027	136.343	80.6917	71.9112	69.6625	158.179	151.518	132.634	67.496	60.9564	71.7993	65.5527	66.3856	69.5369
g11718	9.42252	9.60909	9.64564	5.11309	5.24875	4.46304	16.402	16.9716	16.9479	4.72198	6.61319	3.73687	19.4761	18.3954	19.9496	2.9522	2.59096	2.66209	10.7993	10.7188	9.72125	3.0555	5.44803	3.93896
g11719	36.7453	38.9589	35.5931	44.3052	35.5994	39.2032	35.8924	45.0631	40.0249	52.4841	61.2257	54.3988	40.3073	31.5643	53.998	40.5965	50.1942	44.8549	44.146	48.5424	37.7117	49.6534	53.0564	59.3513
g1172	29.6954	24.7159	33.4447	36.2495	29.0401	24.6972	50.4961	47.529	41.3065	53.0147	53.1936	45.33	39.5773	44.7059	37.2028	39.2848	39.7925	42.0756	32.5369	32.7106	27.4167	37.1779	30.6078	31.8634
g11720	122.567	115.617	111.231	60.9932	59.3586	66.9587	114.116	107.358	98.4692	132.92	113.02	104.48	86.2876	72.4282	94.3173	93.8714	100.757	93.5228	96.2085	107.967	103.84	71.2261	69.9178	71.155
g11721	47.3269	48.7861	36.4195	53.2621	49.1793	53.69	44.8642	45.7904	35.4377	75.7709	77.3815	88.6881	33.7168	37.668	41.0586	64.4145	75.1366	74.6111	41.7136	41.4111	29.1309	79.3536	76.5459	76.9418
g11722	8.48292	8.37891	7.9474	24.6522	20.897	20.8665	11.9065	10.3993	11.4577	24.8111	24.3502	22.2158	13.1041	10.2987	13.5471	24.3828	23.9965	23.5716	9.04238	8.4779	10.2688	18.3726	20.1313	19.2786
g11723	7.69099	9.09917	7.84136	8.54107	7.90327	7.23912	18.6373	12.4488	9.68843	26.5894	21.9623	28.5893	13.7385	16.286	19.958	19.4176	25.8285	21.9727	8.93702	7.54675	8.18875	9.03017	9.7874	9.01672
g11724	33.6431	33.1857	35.0452	38.9282	48.1002	42.0853	76.8952	85.8484	72.4674	46.3777	36.1201	45.0953	50.0255	56.2644	53.0328	36.683	36.7188	40.0585	49.8633	43.8444	40.4303	30.9342	40.1581	30.8293
g11725	8.28684	9.44811	8.26325	15.4153	14.0028	13.655	10.7024	9.6675	12.6648	17.1588	16.6533	14.5618	11.8669	10.5145	11.2501	17.0514	15.7266	16.3007	10.0654	8.16796	9.49833	14.2843	12.7374	14.334
g11726	30.5915	29.6999	31.2041	52.0119	41.592	43.6693	26.3227	27.0863	22.7785	52.0888	40.695	49.407	26.209	23.5021	34.8822	46.8766	45.7006	46.942	19.4226	27.2559	22.3507	25.4831	26.6574	22.8281
g11727	27.1496	30.0784	24.4984	53.7698	50.7762	48.0347	24.475	21.6899	22.3807	70.6091	67.9952	69.0713	22.5506	21.2817	25.8153	73.591	74.9575	69.1924	20.3899	18.7314	20.2346	38.8167	41.8224	42.0703
g11728	19.6665	21.2492	24.3419	30.6771	28.6466	29.8454	55.5354	48.8157	46.735	34.801	34.9161	37.3312	38.6352	35.8473	46.4037	45.6685	48.8616	43.8443	33.9539	32.5412	35.5466	37.5543	43.8618	39.8663
g11729	9.18288	10.2064	9.54887	16.9177	16.8481	19.518	9.08699	6.76335	9.6899	16.2688	18.8803	16.7956	8.02772	8.03418	8.61724	17.2893	20.9728	19.5851	7.71021	6.75309	9.1711	12.8783	15.1418	13.7859
g1173	74.8932	71.1868	67.2426	136.085	129.6	126.394	124.387	134.526	131.452	92.9021	87.7307	95.1067	126.609	116.465	123.674	100.97	114.84	99.792	84.0855	89.5482	84.2389	97.7502	96.0865	92.1709
g11730	0.442852	0.778886	0.450084	1.16195	0.705586	1.44049	0.849488	1.71349	1.0065	1.98691	2.35445	2.33021	1.19929	0.702296	1.32519	1.87848	1.7018	2.14227	1.00867	1.46553	1.58606	0.598219	0.55596	0.742623
g11731	16.1212	17.6287	16.4168	41.0417	30.9715	23.2878	11.2364	16.3982	9.86162	32.4064	31.9527	29.8437	19.0679	13.246	7.89295	30.8	39.3927	22.0393	17.5113	9.27823	11.4219	24.6175	27.2523	21.4874
g11732	0	0.0119789	0.0880991	0.0357403	0.0144688	0.025319	0.0373278	0.0490282	0	0.0298124	0.0154087	0.0438827	0.0335354	0.156014	0.0429068	0.0361127	0.0327162	0.0459726	0.0193911	0.0346756	0	0	0.0100593	0
g11733	0	0	0	0	0	0	0	0	0	0	0	0	0	0	0	0	0	0	0	0	0	0	0	0
g11734	21.4573	20.5089	22.3926	23.5964	22.3432	28.4739	32.5808	29.2146	27.7148	29.5239	32.071	31.4274	27.3943	28.2017	27.3676	32.1264	29.6539	28.2942	33.1994	25.6096	24.0203	24.7086	24.314	24.4426
g11735	68.044	69.6366	61.5837	99.1962	97.9736	92.8457	79.6885	69.0634	73.7067	166.337	169.308	162.616	85.5963	83.0892	93.9642	154.12	145.16	159.465	81.8352	69.8737	71.5347	95.553	93.2426	92.6006
g11736	2.46231	3.95433	2.74627	4.93258	2.67147	4.74565	3.13277	4.80053	4.45416	6.00487	5.25896	5.2379	3.06466	2.88731	2.1606	2.72771	3.84403	3.68682	2.87511	2.81318	3.00254	3.26017	2.42014	3.43475
g11737	10.5637	12.1895	8.18215	24.6386	23.7888	23.5574	9.93563	10.798	11.4595	19.803	21.7046	23.3607	12.6389	13.8517	10.511	26.71	24.429	21.0081	9.68332	12.1701	8.5037	17.4816	14.2168	14.8638
g11738	0	0	0.0381524	0.0361149	0	0	0	0	0	0	0	0.17737	0	0	0	0	0	0	0	0	0	0	0	0
g11739	0	0	0	0	0	0	0	0	0	0	0	0	0	0	0	0	0	0	0	0	0	0	0	0
g1174	1.2036	1.50106	1.83993	7.21549	5.74137	5.81659	6.43156	4.09578	5.3881	9.33937	10.9414	9.16481	3.73536	3.7596	4.70452	9.61612	9.05333	9.76131	1.72117	3.25887	2.54719	5.28404	5.3572	7.00679
g11740	0.0689222	0.0787929	0.0827836	0.94035	1.71307	1.58212	0	0	0.29091	0.686333	1.62165	0.38486	0	0	0.564452	0.593841	1.18357	1.10877	0.31887	0	0	0.706025	0.330832	0.187811
g11741	6.6649	7.96575	7.4595	18.9445	17.1513	17.3857	24.0129	17.8962	27.066	16.5924	15.147	20.3	16.8061	12.3178	11.4749	11.4851	16.3168	13.0702	7.98915	8.77233	13.3998	14.8518	16.8685	12.383
g11742	7.46025	7.48993	4.8824	8.86269	9.57503	8.14659	12.692	13.0901	15.0715	10.1366	7.03244	10.0139	12.3974	10.1329	14.491	8.73527	11.2733	9.23193	7.83227	10.6824	10.1679	6.29847	9.50338	9.25231
g11743	54.9441	43.0717	61.2804	92.5148	85.6235	84.0835	67.5746	67.6381	47.4865	100.123	111.193	101.538	46.3344	47.0472	36.4266	101.444	116.41	107.905	42.6088	49.3529	45.0719	53.9864	61.5384	49.1942
g11744	42.0029	46.4892	39.5248	64.1817	76.2857	71.2715	75.2923	69.4753	75.8462	93.2446	89.3064	78.9903	58.2242	60.8237	60.5271	68.4617	75.179	69.2537	57.0605	55.9985	56.2601	64.0119	71.6577	65.6123
g11745	6.69603	6.98635	6.49231	11.9931	11.0285	10.9896	7.29272	6.95984	6.32796	9.98474	9.84679	9.91074	7.70293	6.2139	6.77222	11.8863	13.3502	13.7453	5.5427	6.44085	5.97853	5.66688	5.36337	7.33709
g11746	50.3811	57.0027	52.2253	99.8004	94.1579	92.5136	72.2935	79.3308	84.4551	132.576	130.935	118.083	63.8801	60.7627	69.8818	136.556	125.103	140.743	58.6329	61.5095	53.0861	54.5086	58.7667	60.5561
g11747	76.8286	78.9648	68.3751	50.5809	54.7616	50.2122	116.516	131.811	118.183	48.298	60.6861	53.3197	84.3045	92.8551	102.77	47.4092	46.834	51.7927	99.2551	90.3189	92.2086	44.1158	38.9155	46.4571
g11748	0.00747538	0.017092	0.0179576	0.696942	0.609016	0.740585	0.173097	0.122422	0.136728	0.712502	0.703543	0.688749	0.0398747	0.0256855	0.0765264	0.43798	0.443467	0.29518	0.0484191	0.0371074	0.0580077	0.350063	0.272707	0.234258
g11749	0	0	0	0.081992	0	0	12.2028	13.0753	11.6681	0	1.48466	0.402686	4.30828	2.31267	1.62414	0	0.562907	0	1.93511	3.10243	0.895353	0	0	0
g1175	50.4404	47.0803	54.833	79.4904	87.5034	75.2113	74.7758	79.3556	74.785	72.4369	75.583	72.42	68.7965	70.0201	63.4017	87.7452	72.2659	72.6008	57.8979	52.5594	68.1249	60.2663	59.7633	50.6734
g11750	0	0	0	0.378889	0	0	0	0	0.468859	2.37034	0	0	0	0	0	0	0.520244	0.974727	0	0	0	0	0	0
g11751	0	0	0	0	0	0	0	0	0	0	0	0	0	0	0	0	0	0	0	0	0	0	0	0
g11752	0	0	0	0	0	0	0	0	0	0	0	0	0	0	0	0	0	0	0	0	0	0	0	0
g11753	0	0	0	0.0353465	0.042928	0	0	0	0	0	0.13715	0	0	0	0	0	0	0	0	0	0	0	0	0
g11754	0.694937	0.264821	0.278234	0.263374	0	0.559734	0	0.812911	0	0.659071	0	0.646753	0.247126	0.530624	0.948554	0.798354	0.361633	2.71022	0.214343	0	0.359506	1.35596	0.222384	1.57807
g11755	0	0	0	0	0.152672	0.400741	0	0	0	0.157287	0	0.771736	0	0	0	0.190527	0	0	0	0	0	0.4854	0	0
g11756	10.8208	14.2615	13.2454	26.4082	26.8381	22.1497	13.3813	17.1726	12.6061	22.2568	25.0342	24.7273	17.4261	8.68329	15.2402	23.7537	24.6399	26.2073	12.691	15.2816	9.51986	17.4489	16.8063	13.898
g11757	111.48	98.3148	109.207	146.173	137.542	124.541	177.937	306.535	305.952	152.822	140.942	136.222	200.481	142.937	153.547	139.712	148.27	155.837	183.531	253.931	249.407	195.343	192.64	192.131
g11758	0.18779	0.0536711	0	0.747291	0.777923	0.794087	0.0836231	0.0549174	0	0.20036	0.483267	0.393231	0	0	0	0.323604	0.219876	0.343299	0.217204	0	0.0728608	0.343515	0.0901407	0.383793
g11759	12.304	12.6637	13.9748	35.6282	38.4452	34.6258	23.3063	24.2198	22.541	36.8577	39.2481	36.7396	22.723	23.118	25.1915	39.7787	39.4612	38.0001	13.2079	13.1625	14.9993	25.8933	21.9825	24.361
g1176	74.49	77.5885	75.5534	91.7507	115.716	114.746	179.121	228.973	235.517	126.279	120.495	121.319	189.619	177.979	174.542	96.6287	118.228	108.032	124.258	143.455	151.893	128.085	137.263	123.764
g11760	25.2568	23.9507	25.1638	61.1377	58.9831	63.4194	49.3411	37.3049	41.9215	60.435	57.1665	56.8683	42.5898	39.592	46.9453	60.1701	59.5986	57.7042	30.5859	30.8137	36.4881	47.6913	51.399	47.4157
g11761	32.2528	38.9109	31.0629	53.0623	58.6971	57.6421	38.3874	35.1202	30.3218	88.8044	93.7652	78.8451	28.8584	31.3226	31.0395	78.6298	82.6041	77.3833	30.5313	24.839	29.0643	50.2438	46.8015	50.8293
g11762	25.6947	26.5971	23.7879	36.0782	34.8703	31.9331	30.6866	34.5351	35.0118	58.1285	49.6945	49.9504	30.6321	32.3804	36.1774	41.9941	45.0556	41.4542	26.3642	21.9279	25.7089	40.0797	40.5704	37.9178
g11763	18.1465	18.4284	20.3808	23.258	28.2466	23.6894	26.9496	27.1266	24.6029	24.608	24.5365	26.8458	28.7623	31.2568	36.2851	19.4121	19.058	21.438	23.5948	22.2272	25.7488	14.0021	15.068	12.7154
g11764	0.0503311	0.0575393	0.120907	0.11445	0.138998	0.121617	0	0.176626	0.354067	0.0716002	0.296056	0.562095	0	0.172938	0	0.0867317	0.235723	0.147216	0.0931433	0.333121	0.0781121	0.441927	0.0966374	0.205727
g11765	0	0	0	0	0.15447	0	0	0	0	0.15914	0	0.624661	0.238684	0	0.229038	0	0.349281	0	0	0	0	0	0	0
g11766	11.1644	10.6804	12.1526	44.2953	40.8958	43.978	19.5408	23.8067	27.1068	37.8858	36.1417	36.6907	27.8324	20.7344	24.4456	34.6698	41.1524	40.8759	16.2848	21.0389	21.6584	39.9372	36.657	36.7079
g11767	99.3194	98.4442	98.5247	119.345	127.425	126.713	77.2329	77.2501	73.4753	152.91	156.276	155.389	64.8903	70.6608	71.8749	159.919	161.021	161.519	78.0715	79.6533	79.5649	91.301	89.509	94.8317
g11768	33.4405	28.9538	31.1525	58.9776	56.6028	56.7778	53.8001	51.4616	55.2316	49.0398	48.5549	44.7185	60.1425	51.5688	61.3609	58.0295	49.4964	57.823	51.4265	52.3833	52.408	52.9177	47.6374	46.2013
g11769	6.27822	5.11578	5.77599	17.1619	16.6928	12.4267	7.37589	7.65654	6.29597	19.3828	21.1166	21.7244	7.5528	6.19621	8.88853	20.6017	19.1854	21.4892	6.18008	6.96234	7.1522	18.1796	19.8128	16.744
g1177	7.28453	8.04388	8.81585	14.3371	12.9164	15.1349	19.1188	19.0112	17.1981	9.65629	12.7004	10.747	17.8387	18.7406	22.7672	9.69994	9.64916	9.20072	14.9361	13.1034	15.1166	13.406	13.7746	14.5117
g11770	24.9085	24.3785	27.5504	18.5406	18.0634	26.6296	29.6845	30.3947	32.2717	26.767	23.7166	19.2622	31.9259	28.7338	35.2218	24.0862	17.3447	26.4694	36.4788	32.9125	38.379	30.4196	29.9337	29.5427
g11771	13.0289	15.2966	12.9894	23.1926	22.1002	20.4266	17.5096	16.8579	17.3913	19.4847	21.5027	20.0856	22.3992	17.9552	19.9587	22.6535	25.1323	26.0799	15.6659	15.5095	15.238	21.1583	18.0083	19.5875
g11772	4.63905	3.04228	2.9804	9.52675	8.93831	9.34127	6.08523	5.34246	6.12215	7.11103	9.36031	6.17488	5.29435	5.23089	4.93313	7.31246	6.68084	7.67861	4.72513	6.12891	4.79977	8.68334	8.35476	7.3986
g11773	1.87373	2.61066	1.37144	4.72677	4.60867	4.17385	4.38047	5.99326	5.47846	4.91459	4.09004	5.27231	5.216	4.45976	5.27494	4.64148	6.71875	6.25129	4.7137	3.87546	4.27107	4.54147	4.13165	5.14577
g11774	0.879803	2.36364	1.69079	3.70115	2.42973	3.77347	3.13422	4.06518	2.53757	2.00255	4.2048	4.05306	3.84825	3.12377	2.34173	4.24507	3.36508	4.11742	2.97142	3.27547	3.82319	5.79377	3.75859	4.01572
g11775	0	0.0642085	0	0.0638578	0	0.0678566	0.400164	0	0	0	0.0825927	0.0784058	0.0599181	0	0	0	0.0876816	0	0	0	0	0	0	0
g11776	0.725502	0.829405	0.950631	1.61225	1.63931	0.757002	0.587394	0.27003	0.231988	0.281478	0.339462	0.96676	0.351811	0.226621	0.202556	1.07972	0.720755	1.88092	0.0915424	0.109132	0.0511797	0.0965182	0.0949764	0.179725
g11777	19.2223	15.2409	10.6752	10.6926	12.8434	9.73901	16.5672	17.7708	20.7926	13.9667	14.5895	12.9843	16.3173	17.9916	23.4868	14.4251	14.5204	17.9858	14.4396	17.9551	18.9259	9.83036	7.04417	8.02603
g11778	9.02373	8.51076	9.21277	4.87336	3.11508	3.81577	10.0457	15.8334	15.8699	5.45573	9.62058	9.44781	12.2741	9.30167	12.9328	3.88747	7.39587	8.57806	11.6896	13.0647	10.1533	3.63147	4.98119	5.53263
g11779	26.392	24.428	24.4292	49.0709	47.2255	38.3948	24.6908	27.3319	23.3354	52.6144	53.0528	59.3207	19.3731	22.6014	27.0178	59.5611	55.8492	54.6211	27.7813	24.3387	28.371	44.0256	50.1505	45.6907
g1178	6.39064	4.04633	4.48745	33.1999	30.8177	37.0607	3.15223	3.33524	4.4265	25.0358	33.5425	27.9992	2.62219	1.8017	4.02596	45.4054	39.4465	37.5285	6.18622	7.15797	5.64566	11.5102	11.5152	11.1184
g11780	10.5956	11.6725	9.33277	10.5866	9.66518	12.8788	17.2715	16.2253	18.6117	14.9817	16.5255	15.0603	14.866	14.1213	21.2992	12.9469	15.7392	13.8993	16.9344	18.1695	20.0317	15.4116	14.9188	16.4487
g11781	9.85795	10.3446	9.27804	20.9108	19.6057	16.443	9.69678	12.5641	12.6276	20.5124	22.6102	27.9341	15.1472	12.9758	16.5685	15.3394	15.964	16.6764	13.7505	11.3206	14.5	27.3451	27.0495	27.0632
g11782	114.528	102.48	117.888	151.87	141.139	150.642	304.641	311.609	298.512	163.288	153.855	167.857	239.623	233.843	231.889	160.381	143.512	134.628	169.769	163.453	164.738	123.192	126.649	132.516
g11783	1155.24	1168.35	1167.55	801.041	786.869	804.436	1128.57	1124.61	1149.38	763.164	736.623	792.291	1313.34	1347.03	1291.05	914.031	846.709	864.96	1062.56	1060.52	1011.01	646.075	654.957	633.482
g11784	11.2661	14.6338	13.1924	26.8122	25.3145	21.466	38.0488	32.0257	34.6561	15.2228	16.5079	16.7421	29.8106	29.2757	28.9366	21.7104	19.7945	19.7836	20.2888	17.9065	21.3075	16.1914	17.9486	17.0555
g11785	6.67135	7.38658	8.32854	12.3034	11.6783	11.1065	45.2865	48.2981	54.6916	10.7609	9.347	9.97315	40.5735	33.8728	41.9452	9.50475	9.02083	9.98718	30.1847	27.7272	29.4306	25.0606	23.5508	27.0542
g11786	3.75673	4.09343	5.56983	18.0195	16.9402	15.3183	10.7691	9.20094	8.17606	22.3791	31.3338	27.451	9.45584	8.47096	11.2971	21.7475	23.6425	24.2944	5.86595	7.86721	6.2858	18.2108	15.1587	11.9165
g11787	0.808839	1.16801	0.460189	2.66208	1.99862	2.16016	1.59236	1.44412	2.15621	3.27025	2.50406	3.09027	1.49871	0.975149	0.958758	4.10807	4.25336	4.7939	0.630251	0.493075	0.462475	1.24595	1.79821	1.74005
g11788	4.60962	5.93445	4.28969	5.38265	5.3903	5.5692	5.69569	6.55803	4.3821	4.07633	4.94657	3.6523	9.21508	6.23083	5.78174	4.29373	5.31618	5.70899	5.03383	5.97816	6.05831	4.3756	4.10637	4.86602
g11789	0.928394	0.902152	1.11511	1.6625	1.85885	1.76661	1.57098	1.4118	1.40417	3.63198	3.9592	4.47132	1.60946	1.5684	1.33057	3.11967	2.57262	2.30819	2.44829	1.99702	1.94513	1.46051	1.55973	1.96064
g1179	12.3285	11.8637	12.7139	16.1881	14.6162	13.6411	17.9669	17.529	17.5791	14.2314	15.5047	16.0515	20.7691	19.5401	17.0827	15.093	18.7929	18.6979	18.3213	19.9185	16.7497	12.9388	12.1543	16.1753
g11790	124.251	134.14	128.104	157.956	157.883	144.267	339.434	332.395	352.873	231.523	235.712	242.642	285.028	275.377	338.091	194.647	210.409	193.289	210.316	202.795	198.438	223.772	253.172	260.689
g11791	43.8677	36.0687	36.3381	123.462	115.33	134.196	46.767	104.905	94.5559	73.78	79.1272	70.8926	93.5985	32.2992	48.0051	87.6964	148.944	135.738	27.7939	56.4953	59.5291	90.1275	54.4575	58.0027
g11792	11.201	12.5383	9.66981	30.9093	34.3168	30.0255	13.9243	12.693	15.7592	15.6023	18.5304	21.3373	13.9411	7.48349	7.1666	20.5081	25.3188	24.7424	10.7962	12.5488	13.3998	8.36649	9.745	12.0818
g11793	0	0	0	0	0	0	0	0	0	0	0	0	0	0	0	0	0	0	0	0	0	0	0	0
g11794	165.572	148.485	150.852	163.416	141.647	165.168	308.118	305.462	328.437	257.457	223.119	265.985	252.16	266.026	348.579	201.974	206.116	219.899	195.07	207.49	209.141	227.458	228.786	234.093
g11795	7.90259	6.24193	3.45161	8.33155	12.6978	13.7139	3.83894	4.87419	8.08623	11.8553	12.6775	11.032	3.21899	2.30392	6.1778	11.6371	10.7669	6.93442	9.43953	9.27209	5.57479	5.88746	7.72456	4.50264
g11796	0.185933	0.127537	0.178662	0.253681	0.513488	0.314494	0	0	0.0523198	0.0529012	0.164054	0.311474	0	0	0.0761369	0.384486	0.0580539	0.271924	0.034409	0	0.0577124	0.108838	0.356998	0.0506664
[truncated: 15,852 more rows]
