# Supplementary material for: Genome-Wide Role of HSF1 in Transcriptional Regulation of Desiccation Tolerance in the Anhydrobiotic Cell Line, Pv11
Source: Int J Mol Sci. 2021 May 28;22(11):5798. doi: 10.3390/ijms22115798 (PMC8197945; doi:10.3390/ijms22115798)
Supplement: Supplementary file 1 [file ijms-22-05798-s001.zip › Data S16. p-3├ùHSE-Pv202bp-Nluc.gbk]

LOCUS       Data_S16._p-3×HSE-Pv202bp-Nluc      3343 bp    DNA     circular UNA 15-6-2017
DEFINITION  
FEATURES             Location/Qualifiers
     primer          42..90
                     /label="sense"
     primer          complement(42..94)
                     /label="antisense"
     Site            45..89
                     /site_type="dna-binding site"
                     /label="3xHSE (MA0486.1)"
     promoter        96..297
                     /label="Pv202bp minimal promoter"
     sig_peptide     333..848
                     /label="Nluc reporter gene"
     CDS             333..848
                     /label="Nanoluc luciferase reporter"
     polyA_signal    888..1109
                     /label="SV40 late poly(A) region"
     CDS             2225..3085
                     /label="Ampicillin resistance"
     polyA_signal    3190..3343
                     /label="polyA signal sequence"
ORIGIN
        1 GGCCTAACTG GCCGGTACCT GAGCTCGCTA GCCTCGAGGA TATCcTTCta GAAacTTCtc
       61 TTCtaGAAac TTCtcTTCta GAAacTTCtA GATCTACAAA CACGTTCAAA ATCATATTTT
      121 CCTCACTATA CAATATAATT ATTGTACACA TGCTCATTTA TTTCACAAGA ATTGTAAAGA
      181 ATATTGTGAG TGTATGTGAA GCATATAAAA AGCAGATTAA ATCGTACAAC ATTCAGTTGA
      241 CTTATGATTT CTAAACGAAT AACATCGTTG GACAAAAGAA AATATTTTCT GAAAAAAAAG
      301 CTTGGCAATC CGGTACTGTT GGTAAAGCCA CCATGGTCTT CACACTCGAA GATTTCGTTG
      361 GGGACTGGCG ACAGACAGCC GGCTACAACC TGGACCAAGT CCTTGAACAG GGAGGTGTGT
      421 CCAGTTTGTT TCAGAATCTC GGGGTGTCCG TAACTCCGAT CCAAAGGATT GTCCTGAGCG
      481 GTGAAAATGG GCTGAAGATC GACATCCATG TCATCATCCC GTATGAAGGT CTGAGCGGCG
      541 ACCAAATGGG CCAGATCGAA AAAATTTTTA AGGTGGTGTA CCCTGTGGAT GATCATCACT
      601 TTAAGGTGAT CCTGCACTAT GGCACACTGG TAATCGACGG GGTTACGCCG AACATGATCG
      661 ACTATTTCGG ACGGCCGTAT GAAGGCATCG CCGTGTTCGA CGGCAAAAAG ATCACTGTAA
      721 CAGGGACCCT GTGGAACGGC AACAAAATTA TCGACGAGCG CCTGATCAAC CCCGACGGCT
      781 CCCTGCTGTT CCGAGTAACC ATCAACGGAG TGACCGGCTG GCGGCTGTGC GAACGCATTC
      841 TGGCGTAAGG CCGCGACTCT AGAGTCGGGG CGGCCGGCCG CTTCGAGCAG ACATGATAAG
      901 ATACATTGAT GAGTTTGGAC AAACCACAAC TAGAATGCAG TGAAAAAAAT GCTTTATTTG
      961 TGAAATTTGT GATGCTATTG CTTTATTTGT AACCATTATA AGCTGCAATA AACAAGTTAA
     1021 CAACAACAAT TGCATTCATT TTATGTTTCA GGTTCAGGGG GAGGTGTGGG AGGTTTTTTA
     1081 AAGCAAGTAA AACCTCTACA AATGTGGTAA AATCGATAAG GATCCGTCGA CCGATGCCCT
     1141 TGAGAGCCTT CAACCCAGTC AGCTCCTTCC GGTGGGCGCG GGGCATGACT ATCGTCGCCG
     1201 CACTTATGAC TGTCTTCTTT ATCATGCAAC TCGTAGGACA GGTGCCGGCA GCGCTCTTCC
     1261 GCTTCCTCGC TCACTGACTC GCTGCGCTCG GTCGTTCGGC TGCGGCGAGC GGTATCAGCT
     1321 CACTCAAAGG CGGTAATACG GTTATCCACA GAATCAGGGG ATAACGCAGG AAAGAACATG
     1381 TGAGCAAAAG GCCAGCAAAA GGCCAGGAAC CGTAAAAAGG CCGCGTTGCT GGCGTTTTTC
     1441 CATAGGCTCC GCCCCCCTGA CGAGCATCAC AAAAATCGAC GCTCAAGTCA GAGGTGGCGA
     1501 AACCCGACAG GACTATAAAG ATACCAGGCG TTTCCCCCTG GAAGCTCCCT CGTGCGCTCT
     1561 CCTGTTCCGA CCCTGCCGCT TACCGGATAC CTGTCCGCCT TTCTCCCTTC GGGAAGCGTG
     1621 GCGCTTTCTC ATAGCTCACG CTGTAGGTAT CTCAGTTCGG TGTAGGTCGT TCGCTCCAAG
     1681 CTGGGCTGTG TGCACGAACC CCCCGTTCAG CCCGACCGCT GCGCCTTATC CGGTAACTAT
     1741 CGTCTTGAGT CCAACCCGGT AAGACACGAC TTATCGCCAC TGGCAGCAGC CACTGGTAAC
     1801 AGGATTAGCA GAGCGAGGTA TGTAGGCGGT GCTACAGAGT TCTTGAAGTG GTGGCCTAAC
     1861 TACGGCTACA CTAGAAGAAC AGTATTTGGT ATCTGCGCTC TGCTGAAGCC AGTTACCTTC
     1921 GGAAAAAGAG TTGGTAGCTC TTGATCCGGC AAACAAACCA CCGCTGGTAG CGGTGGTTTT
     1981 TTTGTTTGCA AGCAGCAGAT TACGCGCAGA AAAAAAGGAT CTCAAGAAGA TCCTTTGATC
     2041 TTTTCTACGG GGTCTGACGC TCAGTGGAAC GAAAACTCAC GTTAAGGGAT TTTGGTCATG
     2101 AGATTATCAA AAAGGATCTT CACCTAGATC CTTTTAAATT AAAAATGAAG TTTTAAATCA
     2161 ATCTAAAGTA TATATGAGTA AACTTGGTCT GACAGCGGCC GCAAATGCTA AACCACTGCA
     2221 GTGGTTACCA GTGCTTGATC AGTGAGGCAC CGATCTCAGC GATCTGCCTA TTTCGTTCGT
     2281 CCATAGTGGC CTGACTCCCC GTCGTGTAGA TCACTACGAT TCGTGAGGGC TTACCATCAG
     2341 GCCCCAGCGC AGCAATGATG CCGCGAGAGC CGCGTTCACC GGCCCCCGAT TTGTCAGCAA
     2401 TGAACCAGCC AGCAGGGAGG GCCGAGCGAA GAAGTGGTCC TGCTACTTTG TCCGCCTCCA
     2461 TCCAGTCTAT GAGCTGCTGT CGTGATGCTA GAGTAAGAAG TTCGCCAGTG AGTAGTTTCC
     2521 GAAGAGTTGT GGCCATTGCT ACTGGCATCG TGGTATCACG CTCGTCGTTC GGTATGGCTT
     2581 CGTTCAACTC TGGTTCCCAG CGGTCAAGCC GGGTCACATG ATCACCCATA TTATGAAGAA
     2641 ATGCAGTCAG CTCCTTAGGG CCTCCGATCG TTGTCAGAAG TAAGTTGGCC GCGGTGTTGT
     2701 CGCTCATGGT AATGGCAGCA CTACACAATT CTCTTACCGT CATGCCATCC GTAAGATGCT
     2761 TTTCCGTGAC CGGCGAGTAC TCAACCAAGT CGTTTTGTGA GTAGTGTATA CGGCGACCAA
     2821 GCTGCTCTTG CCCGGCGTCT ATACGGGACA ACACCGCGCC ACATAGCAGT ACTTTGAAAG
     2881 TGCTCATCAT CGGGAATCGT TCTTCGGGGC GGAAAGACTC AAGGATCTTG CCGCTATTGA
     2941 GATCCAGTTC GATATAGCCC ACTCTTGCAC CCAGTTGATC TTCAGCATCT TTTACTTTCA
     3001 CCAGCGTTTC GGGGTGTGCA AAAACAGGCA AGCAAAATGC CGCAAAGAAG GGAATGAGTG
     3061 CGACACGAAA ATGTTGGATG CTCATACTCG TCCTTTTTCA ATATTATTGA AGCATTTATC
     3121 AGGGTTACTA GTACGTCTCT CAAGGATAAG TAAGTAATAT TAAGGTACGG GAGGTATTGG
     3181 ACAGGCCGCA ATAAAATATC TTTATTTTCA TTACATCTGT GTGTTGGTTT TTTGTGTGAA
     3241 TCGATAGTAC TAACATACGC TCTCCATCAA AACAAAACGA AACAAAACAA ACTAGCAAAA
     3301 TAGGCTGTCC CCAGTGCAAG TGCAGGTGCC AGAACATTTC TCT
//
