# Supplementary material for: Genome-Wide Role of HSF1 in Transcriptional Regulation of Desiccation Tolerance in the Anhydrobiotic Cell Line, Pv11
Source: Int J Mol Sci. 2021 May 28;22(11):5798. doi: 10.3390/ijms22115798 (PMC8197945; doi:10.3390/ijms22115798)
Supplement: Supplementary file 1 [file ijms-22-05798-s001.zip › Data S17. pPvGapdh-luc2.gbk]

LOCUS       Data_S17._pPvGapdh-luc2      4899 bp    DNA     circular UNA 15-6-2017
DEFINITION  
FEATURES             Location/Qualifiers
     misc_structure  1..727
                     /label="MCS"
     promoter        52..721
                     /label="Gapdh promoter"
     CDS             757..2382
                     /label="luc2"
     polyA_signal    2444..2665
                     /label="SV40 late poly(A) region"
     CDS             3782..4641
                     /label="Amp+"
     polyA_signal    4746..4899
                     /label="polyA_signal_sequence"
ORIGIN
        1 GGCCTAACTG GCCGGTACCT GAGCTCGCTA GCCTCGAGGA TATCAAGATC TAATATACTA
       61 AGTGTAAAAG CAATTGCATT CTATATACAT TTGCGACTTT TGTAATTTGT GTGATAAATT
      121 TTGATTTCAT AATTTTAATG CTAAAAGGTT TAGGAAAAAT AGTTTTCCAT CATTGATCAA
      181 TGAGACCTCG CGAGAGAGTA AAAGAGAATC AGCGAAAGTC AAAACACGAA GTTAAGCAGG
      241 GACGATGATT GATATAAAAT TCTACGAAAC TTTTGTCGTG CGATGATAGC GAGTGCCAAA
      301 CAAAACTCTG TGTAACCTTC TCTTCACATT GAAAAATTTC TCTCTTCATA TTTGAACAAT
      361 TTTCATTCTC ATTCTGCATC GAGCTGCGGT TTTGAACAGA CATAAACTAA AAGTGAGTAA
      421 AATAATCATT AATTAATTAT CTAAAGTAGT TGAAAGTTTT CAAAGTTAAT AGTTTAATGC
      481 AAATGAAATC ATAAATAAGT AAAAGTAATA GACAGTATCG CGATAAATTA CAAAAATTTG
      541 GATTTACAAG TGTGTGAAAA TGCTTAGGAA AATTTTCATC CCAATCTCGA AAATTCTCTC
      601 GTCTGAACTT AATTAAAGTG ATAAATAACT TCATGAAACT CAATTAGAAT CAATTCAACA
      661 AGAAATAAAT ACAAAATAAA GTAAAATTAT TAATTTTCCT AAAGTTAGAA ATTTGATCGA
      721 TAAGCTTGGC AATCCGGTAC TGTTGGTAAA GCCACCATGG AAGATGCCAA AAACATTAAG
      781 AAGGGCCCAG CGCCATTCTA CCCACTCGAA GACGGGACCG CCGGCGAGCA GCTGCACAAA
      841 GCCATGAAGC GCTACGCCCT GGTGCCCGGC ACCATCGCCT TTACCGACGC ACATATCGAG
      901 GTGGACATTA CCTACGCCGA GTACTTCGAG ATGAGCGTTC GGCTGGCAGA AGCTATGAAG
      961 CGCTATGGGC TGAATACAAA CCATCGGATC GTGGTGTGCA GCGAGAATAG CTTGCAGTTC
     1021 TTCATGCCCG TGTTGGGTGC CCTGTTCATC GGTGTGGCTG TGGCCCCAGC TAACGACATC
     1081 TACAACGAGC GCGAGCTGCT GAACAGCATG GGCATCAGCC AGCCCACCGT CGTATTCGTG
     1141 AGCAAGAAAG GGCTGCAAAA GATCCTCAAC GTGCAAAAGA AGCTACCGAT CATACAAAAG
     1201 ATCATCATCA TGGATAGCAA GACCGACTAC CAGGGCTTCC AAAGCATGTA CACCTTCGTG
     1261 ACTTCCCATT TGCCACCCGG CTTCAACGAG TACGACTTCG TGCCCGAGAG CTTCGACCGG
     1321 GACAAAACCA TCGCCCTGAT CATGAACAGT AGTGGCAGTA CCGGATTGCC CAAGGGCGTA
     1381 GCCCTACCGC ACCGCACCGC TTGTGTCCGA TTCAGTCATG CCCGCGACCC CATCTTCGGC
     1441 AACCAGATCA TCCCCGACAC CGCTATCCTC AGCGTGGTGC CATTTCACCA CGGCTTCGGC
     1501 ATGTTCACCA CGCTGGGCTA CTTGATCTGC GGCTTTCGGG TCGTGCTCAT GTACCGCTTC
     1561 GAGGAGGAGC TATTCTTGCG CAGCTTGCAA GACTATAAGA TTCAATCTGC CCTGCTGGTG
     1621 CCCACACTAT TTAGCTTCTT CGCTAAGAGC ACTCTCATCG ACAAGTACGA CCTAAGCAAC
     1681 TTGCACGAGA TCGCCAGCGG CGGGGCGCCG CTCAGCAAGG AGGTAGGTGA GGCCGTGGCC
     1741 AAACGCTTCC ACCTACCAGG CATCCGCCAG GGCTACGGCC TGACAGAAAC AACCAGCGCC
     1801 ATTCTGATCA CCCCCGAAGG GGACGACAAG CCTGGCGCAG TAGGCAAGGT GGTGCCCTTC
     1861 TTCGAGGCTA AGGTGGTGGA CTTGGACACC GGTAAGACAC TGGGTGTGAA CCAGCGCGGC
     1921 GAGCTGTGCG TCCGTGGCCC CATGATCATG AGCGGCTACG TTAACAACCC CGAGGCTACA
     1981 AACGCTCTCA TCGACAAGGA CGGCTGGCTG CACAGCGGCG ACATCGCCTA CTGGGACGAG
     2041 GACGAGCACT TCTTCATCGT GGACCGGCTG AAGAGCCTGA TCAAATACAA GGGCTACCAG
     2101 GTAGCCCCAG CCGAACTGGA GAGCATCCTG CTGCAACACC CCAACATCTT CGACGCCGGG
     2161 GTCGCCGGCC TGCCCGACGA CGATGCCGGC GAGCTGCCCG CCGCAGTCGT CGTGCTGGAA
     2221 CACGGTAAAA CCATGACCGA GAAGGAGATC GTGGACTATG TGGCCAGCCA GGTTACAACC
     2281 GCCAAGAAGC TGCGCGGTGG TGTTGTGTTC GTGGACGAGG TGCCTAAAGG ACTGACCGGC
     2341 AAGTTGGACG CCCGCAAGAT CCGCGAGATT CTCATTAAGG CCAAGAAGGG CGGCAAGATC
     2401 GCCGTGTAAT AATTCTAGAG TCGGGGCGGC CGGCCGCTTC GAGCAGACAT GATAAGATAC
     2461 ATTGATGAGT TTGGACAAAC CACAACTAGA ATGCAGTGAA AAAAATGCTT TATTTGTGAA
     2521 ATTTGTGATG CTATTGCTTT ATTTGTAACC ATTATAAGCT GCAATAAACA AGTTAACAAC
     2581 AACAATTGCA TTCATTTTAT GTTTCAGGTT CAGGGGGAGG TGTGGGAGGT TTTTTAAAGC
     2641 AAGTAAAACC TCTACAAATG TGGTAAAATC GATAAGGATC CGTCGACCGA TGCCCTTGAG
     2701 AGCCTTCAAC CCAGTCAGCT CCTTCCGGTG GGCGCGGGGC ATGACTATCG TCGCCGCACT
     2761 TATGACTGTC TTCTTTATCA TGCAACTCGT AGGACAGGTG CCGGCAGCGC TCTTCCGCTT
     2821 CCTCGCTCAC TGACTCGCTG CGCTCGGTCG TTCGGCTGCG GCGAGCGGTA TCAGCTCACT
     2881 CAAAGGCGGT AATACGGTTA TCCACAGAAT CAGGGGATAA CGCAGGAAAG AACATGTGAG
     2941 CAAAAGGCCA GCAAAAGGCC AGGAACCGTA AAAAGGCCGC GTTGCTGGCG TTTTTCCATA
     3001 GGCTCCGCCC CCCTGACGAG CATCACAAAA ATCGACGCTC AAGTCAGAGG TGGCGAAACC
     3061 CGACAGGACT ATAAAGATAC CAGGCGTTTC CCCCTGGAAG CTCCCTCGTG CGCTCTCCTG
     3121 TTCCGACCCT GCCGCTTACC GGATACCTGT CCGCCTTTCT CCCTTCGGGA AGCGTGGCGC
     3181 TTTCTCATAG CTCACGCTGT AGGTATCTCA GTTCGGTGTA GGTCGTTCGC TCCAAGCTGG
     3241 GCTGTGTGCA CGAACCCCCC GTTCAGCCCG ACCGCTGCGC CTTATCCGGT AACTATCGTC
     3301 TTGAGTCCAA CCCGGTAAGA CACGACTTAT CGCCACTGGC AGCAGCCACT GGTAACAGGA
     3361 TTAGCAGAGC GAGGTATGTA GGCGGTGCTA CAGAGTTCTT GAAGTGGTGG CCTAACTACG
     3421 GCTACACTAG AAGAACAGTA TTTGGTATCT GCGCTCTGCT GAAGCCAGTT ACCTTCGGAA
     3481 AAAGAGTTGG TAGCTCTTGA TCCGGCAAAC AAACCACCGC TGGTAGCGGT GGTTTTTTTG
     3541 TTTGCAAGCA GCAGATTACG CGCAGAAAAA AAGGATCTCA AGAAGATCCT TTGATCTTTT
     3601 CTACGGGGTC TGACGCTCAG TGGAACGAAA ACTCACGTTA AGGGATTTTG GTCATGAGAT
     3661 TATCAAAAAG GATCTTCACC TAGATCCTTT TAAATTAAAA ATGAAGTTTT AAATCAATCT
     3721 AAAGTATATA TGAGTAAACT TGGTCTGACA GCGGCCGCAA ATGCTAAACC ACTGCAGTGG
     3781 TTACCAGTGC TTGATCAGTG AGGCACCGAT CTCAGCGATC TGCCTATTTC GTTCGTCCAT
     3841 AGTGGCCTGA CTCCCCGTCG TGTAGATCAC TACGATTCGT GAGGGCTTAC CATCAGGCCC
     3901 CAGCGCAGCA ATGATGCCGC GAGAGCCGCG TTCACCGGCC CCCGATTTGT CAGCAATGAA
     3961 CCAGCCAGCA GGGAGGGCCG AGCGAAGAAG TGGTCCTGCT ACTTTGTCCG CCTCCATCCA
     4021 GTCTATGAGC TGCTGTCGTG ATGCTAGAGT AAGAAGTTCG CCAGTGAGTA GTTTCCGAAG
     4081 AGTTGTGGCC ATTGCTACTG GCATCGTGGT ATCACGCTCG TCGTTCGGTA TGGCTTCGTT
     4141 CAACTCTGGT TCCCAGCGGT CAAGCCGGGT CACATGATCA CCCATATTAT GAAGAAATGC
     4201 AGTCAGCTCC TTAGGGCCTC CGATCGTTGT CAGAAGTAAG TTGGCCGCGG TGTTGTCGCT
     4261 CATGGTAATG GCAGCACTAC ACAATTCTCT TACCGTCATG CCATCCGTAA GATGCTTTTC
     4321 CGTGACCGGC GAGTACTCAA CCAAGTCGTT TTGTGAGTAG TGTATACGGC GACCAAGCTG
     4381 CTCTTGCCCG GCGTCTATAC GGGACAACAC CGCGCCACAT AGCAGTACTT TGAAAGTGCT
     4441 CATCATCGGG AATCGTTCTT CGGGGCGGAA AGACTCAAGG ATCTTGCCGC TATTGAGATC
     4501 CAGTTCGATA TAGCCCACTC TTGCACCCAG TTGATCTTCA GCATCTTTTA CTTTCACCAG
     4561 CGTTTCGGGG TGTGCAAAAA CAGGCAAGCA AAATGCCGCA AAGAAGGGAA TGAGTGCGAC
     4621 ACGAAAATGT TGGATGCTCA TACTCGTCCT TTTTCAATAT TATTGAAGCA TTTATCAGGG
     4681 TTACTAGTAC GTCTCTCAAG GATAAGTAAG TAATATTAAG GTACGGGAGG TATTGGACAG
     4741 GCCGCAATAA AATATCTTTA TTTTCATTAC ATCTGTGTGT TGGTTTTTTG TGTGAATCGA
     4801 TAGTACTAAC ATACGCTCTC CATCAAAACA AAACGAAACA AAACAAACTA GCAAAATAGG
     4861 CTGTCCCCAG TGCAAGTGCA GGTGCCAGAA CATTTCTCT
//
