# Supplementary material for: Genome-Wide Role of HSF1 in Transcriptional Regulation of Desiccation Tolerance in the Anhydrobiotic Cell Line, Pv11
Source: Int J Mol Sci. 2021 May 28;22(11):5798. doi: 10.3390/ijms22115798 (PMC8197945; doi:10.3390/ijms22115798)
Supplement: Supplementary file 1 [file ijms-22-05798-s001.zip › Data S18. pPv121-Hsf1.gbk]

LOCUS       Data_S18._pPv121-Hsf1      5141 bp    DNA     circular UNA 01-8-2013
DEFINITION  
FEATURES             Location/Qualifiers
     promoter        1..1333
                     /label="121-promoter"
     CDS             1342..3015
                     /cds_type="ORF"
                     /label="Hsf1"
     polyA_site      3116..3245
                     /label="OpIE2-polyA"
     rep_origin      complement(3341..3984)
                     /label="PUC-origin"
     promoter        4049..4126
                     /label="EM7"
     CDS             4127..4942
                     /cds_type="ORF"
                     /label="kanamycin"
ORIGIN
        1 CTTCAATTAT GATACATGAA TAAACAAAAT ATTAAAGAAT AAAATTGTTT TTCTTCATTC
       61 ATATTGAATT TTTATTTATT ATTTTGTTAA CTTTTGTCTT TTAAAAATTT CAAAGATATT
      121 TCATAAATTC ATCTGAAATT CTCAGATTTA TAATGTAATG TTGAAAAAAT CGTATTTATT
      181 TTTTTGCGTA AATGAAAGGG AAATTGATTT CGCAATCCAA AAGAAGAATT TCTTTTACAT
      241 TTTGTATTTA AAGATACGCA AAAAAGAACA CAAATTCATA ATAATTTTCA AAGTCAACAG
      301 AAGTACATTG CTTCTATAAA AATTATTTAA AATTTAAAAT TTGTGAAAAG AATTTTAAAA
      361 TGTGTGGTAG AAATAAAAAT CTTAATAAAA GTCAGTGCGA GTGTCAGCAT CATCATCATC
      421 ATCATTTTTA TATCAATGAA CAGTTAATAG AACCTGAGGA AAAATCATCA AAATTCAAAT
      481 GATTCAGCAA ACCATCAATA CATCACTATT TTTACTTCAA CGATAAGCAA ATAAATAAAG
      541 AAGATTGTCA GCCGAATGTT GCTACACTCG CGAAAAATAC AGTAAAAGAA CATTTCATTC
      601 AACATCAAAA AGCTGCATCT CAAGAAAAAA ATTCAGGCTG CTATCACTTT GAACATAATC
      661 CAATTGATAA GAAATGGGCA CAGTATTTTG AAGAGAGATT TGGAAAATCA CATGGACATC
      721 ACCATTATCA TTCGTTCAAT AATGATGATT TTCCAAAAAT GTTTTTCAAC AAAAAATATT
      781 TTGAAGGAAG TTTCCTTGAT TAAGCAATTC ATATATTTGA AAGAGAATTT TTGCATTTGA
      841 TTTTTTTTTC ATAAAAATTA ATTTGTCGTT TATAAAACAT ATTTGTCAGT ATGTTTATTT
      901 TAAAAAATTT AAATGAGTAA AAAAACTAAT GAAAACTATA AATAAGTGAA TTTTTATTTC
      961 ATTTGTACAA ACAATGATTA TCATCATTAT CTCATCAATT TCATCACTTT TAGAGAATTT
     1021 TCACAAAAAA AAATTATTTT TCTACAGAAA AATCACAAAA TAATGAAATT CTTATCAATA
     1081 TAAAAAATGC ATGTCATTAC CGGCAATTAC TCATATACAA AACAAACAAG CACAAACACG
     1141 TTCAAAATCA TATTTTCCTC ACTATACAAT ATAATTATTG TACACATGCT CATTTATTTC
     1201 ACAAGAATTG TAAAGAATAT TGTGAGTGTA TGTGAAGCAT ATAAAAAGCA GATTAAATCG
     1261 TACAACATTC AGTTGACTTA TGATTTCTAA ACGAATAACA TCGTTGGACA AAAGAAAATA
     1321 TTTTCTGAAA AAAggatcca aATGCATCCG ATCGAGAGTG GAAATTTAGG TGTCCCTGCA
     1381 TTCTTGGCAA AATTATGGCG ATTAGTTGAA GATTCTGATA CAAACGAACT AATTTCTTGG
     1441 AGTCAAGATG GCAAAAGTTT TTTCATACAA AATCAAGCAA AATTTGCAAA AGAATTACTT
     1501 CCTCTTAATT ACAAGCACAA CAATATGGCT AGTTTTATTC GACAGCTTAA TATGTATGGC
     1561 TTTCATAAAA TAACTTCAAT CGACAATGGC GGTTTGAAAT TTGATAAAGA TGAAATGGAA
     1621 TTTTCTCATC CTTATTTTCA AAAAGGTCAT CCATATTTAC TTGAGCATAT TAAACGAAAG
     1681 ATTGCACATC CAAAACAACC GGAAGCTGAT AAAACAACTG TAACAAAAGT GGAGACTATG
     1741 AATCGAGTTT TACATGAAGT CAAAAATATG AGGGGTCGTC AAGACTCCTT GGATACTCGT
     1801 TTCAGTGCTA TGAAACAGGA GAATGAAGCA TTATGGCGTG AAGTCGCAAT TTTACGACAA
     1861 AAACATATGA AGCAACAACA AATTGTAAAC AAATTAATAC AATTTTTGGT AACAATTGTT
     1921 CAACCAAATC GAGGTGGTCT TGGAAGCGGT ATTGGCAAAC GTCGTTATCA GTTAATGATC
     1981 AATGATGCAC CACAAGCAAA AGTTAAAAAA ACAAATAATG GTCCAATTAT AAGCGAACTT
     2041 ACTGAAGAAT TGCTAGATGA TGTTGAATCT GATCTAGATA ACGATTCATG TAATTTTACA
     2101 AACGTACAAT CACCTGAATC AGACACATGC AAAAATGAAG ATAAAGAAAC AACTTCTTTT
     2161 GACAAATGTT TGGAAAGATG TTTAGAAATT GACGATAATG TTGATGAAAT TGATACAAAC
     2221 AATATGAAAG AATATTGCAA AACAATATTT AAAAAGAAAC AAAATATTAA TGACAAAGCA
     2281 ACAAGCTCAA AAATGGACAA GCAACAAATA AAGAAAGAAG CTACTGAGAA TGCTTCTATT
     2341 GTTCAAAAAT CTACGGGAAA AAGTTTGCTC ATACCATCAA AAGATAATAA AACTACAACA
     2401 GATATTACAT ATAATATTAT TAACGCTGAT AATGAGATGA CCATAACAAA TAATTCAGCT
     2461 GGTATAACTA ATACAAAACC AAAAGAAGAT GGATTAACTG AAACACAATA TCAAAATTTC
     2521 GATGATACCT CACAAAACAC AGATCTTCTA GATGATGAGG ATTTATTTAA GTTTGTTGAT
     2581 AAAAAAGAGC AGCAACAGAC TTCTGGAGAT GATTCGCTTC TAATAACAAA ATATAATCGA
     2641 TCAAATTCAA CAGACATCAT GGGGTTAAAT TCACTAGAAG ATTACTCTAA TCATATAGAC
     2701 ACCGTTCAAT CTGATTTAGA TTCGTTGAAA GATTTATTGC ATAACGATGC TTATCAGTTG
     2761 GATACAAATC AATTATTAGG GAATGGTGCT GTTTACACTA TGCCTTTTGG GAACTATGAT
     2821 GCTGATACTA TTTCAAAGCT CTTTGGTAAT GACGATTTGA TTGGTTATGA AATGTCGCCA
     2881 GCTAACATGG AACTTTTTGC TGAAGATAAA AAAGACGACC AAACATCACC AGGATCTGAA
     2941 GTTGTCGCAT ATCAACCATA CAACAATAAT TTAGATTTGA ATGAGCTGCT AAATAATGTT
     3001 AGCAACAATG CATAAagCCG CGGTTCGAAG GTAAGCCTAT CCCTAACCCT CTCCTCGGTC
     3061 TCGATTCTAC GCGTACCGGT CATCATCACC ATCACCATTG AGTTTATCTG ACTAAATCTT
     3121 AGTTTGTATT GTCATGTTTT AATACAATAT GTTATGTTTA AATATGTTTT TAATAAATTT
     3181 TATAAAATAA TTTCAACTTT TATTGTAACA ACATTGTCCA TTTACACACT CCTTTCAAGC
     3241 GCGTGGGATC GATGCTCACT CAAAGGCGGT AATACGGTTA TCCACAGAAT CAGGGGATAA
     3301 CGCAGGAAAG AACATGTGAG CAAAAGGCCA GCAAAAGGCC AGGAACCGTA AAAAGGCCGC
     3361 GTTGCTGGCG TTTTTCCATA GGCTCCGCCC CCCTGACGAG CATCACAAAA ATCGACGCTC
     3421 AAGTCAGAGG TGGCGAAACC CGACAGGACT ATAAAGATAC CAGGCGTTTC CCCCTGGAAG
     3481 CTCCCTCGTG CGCTCTCCTG TTCCGACCCT GCCGCTTACC GGATACCTGT CCGCCTTTCT
     3541 CCCTTCGGGA AGCGTGGCGC TTTCTCATAG CTCACGCTGT AGGTATCTCA GTTCGGTGTA
     3601 GGTCGTTCGC TCCAAGCTGG GCTGTGTGCA CGAACCCCCC GTTCAGCCCG ACCGCTGCGC
     3661 CTTATCCGGT AACTATCGTC TTGAGTCCAA CCCGGTAAGA CACGACTTAT CGCCACTGGC
     3721 AGCAGCCACT GGTAACAGGA TTAGCAGAGC GAGGTATGTA GGCGGTGCTA CAGAGTTCTT
     3781 GAAGTGGTGG CCTAACTACG GCTACACTAG AAGAACAGTA TTTGGTATCT GCGCTCTGCT
     3841 GAAGCCAGTT ACCTTCGGAA AAAGAGTTGG TAGCTCTTGA TCCGGCAAAC AAACCACCGC
     3901 TGGTAGCGGT GGTTTTTTTG TTTGCAAGCA GCAGATTACG CGCAGAAAAA AAGGATCTCA
     3961 AGAAGATCCT TTGATCTTTT CTACGGGGTC TGACGCTCAG TGGAACGAAA ACTCACGTTA
     4021 AGGGATTTTG GCGAATTAAT TCGGATCTCT GCAGCACGTG TTGACAATTA ATCATCGGCA
     4081 TAGTATATCG GCATAGTATA ATACGACTCA CTATAGGAGG GCCACCATGA GCCATATTCA
     4141 ACGGGAAACG TCTTGCTCTA GGCCGCGATT AAATTCCAAC ATGGATGCTG ATTTATATGG
     4201 GTATAAATGG GCTCGCGATA ATGTCGGGCA ATCAGGTGCG ACAATCTATC GATTGTATGG
     4261 GAAGCCCGAT GCGCCAGAGT TGTTTCTGAA ACATGGCAAA GGTAGCGTTG CCAATGATGT
     4321 TACAGATGAG ATGGTCAGAC TAAACTGGCT GACGGAATTT ATGCCTCTTC CGACCATCAA
     4381 GCATTTTATC CGTACTCCTG ATGATGCATG GTTACTCACC ACTGCGATCC CCGGGAAAAC
     4441 AGCATTCCAG GTATTAGAAG AATATCCTGA TTCAGGTGAA AATATTGTTG ATGCGCTGGC
     4501 AGTGTTCCTG CGCCGGTTGC ATTCGATTCC TGTTTGTAAT TGTCCTTTTA ACAGCGATCG
     4561 CGTATTTCGT CTCGCTCAGG CGCAATCACG AATGAATAAC GGTTTGGTTG ATGCGAGTGA
     4621 TTTTGATGAC GAGCGTAATG GCTGGCCTGT TGAACAAGTC TGGAAAGAAA TGCATAAACT
     4681 TTTGCCATTC TCACCGGATT CAGTCGTCAC TCATGGTGAT TTCTCACTTG ATAACCTTAT
     4741 TTTTGACGAG GGGAAATTAA TAGGTTGTAT TGATGTTGGA CGAGTCGGAA TCGCAGACCG
     4801 ATACCAGGAT CTTGCCATCC TATGGAACTG CCTCGGTGAG TTTTCTCCTT CATTACAGAA
     4861 ACGGCTTTTT CAAAAATATG GTATTGATAA TCCTGATATG AATAAATTGC AGTTTCATTT
     4921 GATGCTCGAT GAGTTTTTCT AACCGACGCC GACCAACACC GCCGGTCCGA CGGCGGCCCA
     4981 CGGGTCCCAG GGGGGTCGAC CTCGAAACTT GTTTATTGCA GCTTATAATG GTTACAAATA
     5041 AAGCAATAGC ATCACAAATT TCACAAATAA AGCATTTTTT TCACTGCATT CTAGTTGTGG
     5101 TTTGTCCAAA CTCATCAATG TATCTTATCA TGTCTgaatt c
//
